# Supplementary material for: Tlx3 Exerts Direct Control in Specifying Excitatory Over Inhibitory Neurons in the Dorsal Spinal Cord
Source: Front Cell Dev Biol. 2021 Apr 29;9:642697. doi: 10.3389/fcell.2021.642697 (PMC8117147; doi:10.3389/fcell.2021.642697)
Supplement: Supplementary Table 1 — Genomic coordinates of Tlx3 binding sites determined by ChIP-Seq (XLSX 448 kb). [file Table_1.XLSX]

## Sheet: Tlx3 ChIP
Supplemental Table 1 | Genomic coordinates of Tlx3 binding sites determined by ChIP-Seq
chr	start	end	length	summit	tags	-10*log10(pvalue)	fold_enrichment	distance_to_TSS	Gene_ID	Gene_name	Gene_description
1	5222482	5223334	853	5222936	37	58.23	5.5	149682	ENSMUSG00000033793	Atp6v1h	ATPase, H+ transporting, lysosomal V1 subunit H [Source:MGI Symbol;Acc:MGI:1914864]
1	7237014	7237941	928	7237562	40	64.4	6.89	158561	ENSMUSG00000051285	Pcmtd1	protein-L-isoaspartate (D-aspartate) O-methyltransferase domain containing 1 [Source:MGI Symbol;Acc:MGI:2441773]
1	7308604	7309731	1128	7309142	70	163.53	11.06	230141	ENSMUSG00000051285	Pcmtd1	protein-L-isoaspartate (D-aspartate) O-methyltransferase domain containing 1 [Source:MGI Symbol;Acc:MGI:2441773]
1	9612342	9613458	1117	9612972	130	441.7	20.89	8284	ENSMUSG00000079671	2610203C22Rik	RIKEN cDNA 2610203C22 gene [Source:MGI Symbol;Acc:MGI:1919731]
1	10610424	10611435	1012	10611025	45	74.76	7.38	99001	ENSMUSG00000042501	Cpa6	carboxypeptidase A6 [Source:MGI Symbol;Acc:MGI:3045348]
1	11640184	11640827	644	11640483	29	53.44	4.43	236297	ENSMUSG00000057715	A830018L16Rik	RIKEN cDNA A830018L16 gene [Source:MGI Symbol;Acc:MGI:2444149]
1	12082525	12083583	1059	12083029	46	70.36	6.49	625597	ENSMUSG00000016918	Sulf1	sulfatase 1 [Source:MGI Symbol;Acc:MGI:2138563]
1	12399972	12400836	865	12400326	41	61.74	5.18	308300	ENSMUSG00000016918	Sulf1	sulfatase 1 [Source:MGI Symbol;Acc:MGI:2138563]
1	13830075	13831116	1042	13830648	42	59.58	5.17	171796	ENSMUSG00000067813	Xkr9	X Kell blood group precursor related family member 9 homolog [Source:MGI Symbol;Acc:MGI:2686466]
1	14338439	14339299	861	14338832	36	56.18	4.18	38551	ENSMUSG00000025932	Eya1	eyes absent 1 homolog (Drosophila) [Source:MGI Symbol;Acc:MGI:109344]
1	14360028	14361107	1080	14360649	47	74.78	5.66	60368	ENSMUSG00000025932	Eya1	eyes absent 1 homolog (Drosophila) [Source:MGI Symbol;Acc:MGI:109344]
1	15846709	15847755	1047	15847287	45	70.61	5.91	35516	ENSMUSG00000032719	Gm106	predicted gene 106 [Source:MGI Symbol;Acc:MGI:2684952]
1	16094483	16095263	781	16094707	33	53.38	4.43	36	ENSMUSG00000043716	Rpl7	ribosomal protein L7 [Source:MGI Symbol;Acc:MGI:98073]
1	19165953	19166990	1038	19166378	48	81.03	10.1	32617	ENSMUSG00000025927	Tfap2b	transcription factor AP-2 beta [Source:MGI Symbol;Acc:MGI:104672]
1	19207006	19208071	1066	19207528	89	227.78	14	8533	ENSMUSG00000025927	Tfap2b	transcription factor AP-2 beta [Source:MGI Symbol;Acc:MGI:104672]
1	19524463	19525592	1130	19525097	105	277.18	13.71	326102	ENSMUSG00000025927	Tfap2b	transcription factor AP-2 beta [Source:MGI Symbol;Acc:MGI:104672]
1	20276437	20277279	843	20276885	34	50.44	4.68	331260	ENSMUSG00000043760	Pkhd1	polycystic kidney and hepatic disease 1 [Source:MGI Symbol;Acc:MGI:2155808]
1	22562396	22563400	1005	22562764	53	103.85	8.9	348909	ENSMUSG00000041670	Rims1	regulating synaptic membrane exocytosis 1 [Source:MGI Symbol;Acc:MGI:2152971]
1	22697525	22698226	702	22697726	30	50.49	3.94	213947	ENSMUSG00000041670	Rims1	regulating synaptic membrane exocytosis 1 [Source:MGI Symbol;Acc:MGI:2152971]
1	23492050	23492765	716	23492464	31	52.91	5.17	102450	ENSMUSG00000026158	Ogfrl1	opioid growth factor receptor-like 1 [Source:MGI Symbol;Acc:MGI:1917405]
1	23763660	23764704	1045	23764246	45	70.84	5.17	4346	ENSMUSG00000026156	B3gat2	beta-1,3-glucuronyltransferase 2 (glucuronosyltransferase S) [Source:MGI Symbol;Acc:MGI:2389490]
1	24255324	24256459	1136	24256007	59	106.22	6.58	71558	ENSMUSG00000026147	Col9a1	collagen, type IX, alpha 1 [Source:MGI Symbol;Acc:MGI:88465]
1	24303512	24304504	993	24303886	47	68.28	5.8	119437	ENSMUSG00000026147	Col9a1	collagen, type IX, alpha 1 [Source:MGI Symbol;Acc:MGI:88465]
1	24618120	24623615	5496	24620910	2901	1777.87	2.77	717	ENSMUSG00000090378	Gm10925	predicted gene 10925 [Source:MGI Symbol;Acc:MGI:3809095]
1	25090104	25090874	771	25090627	33	50.11	4.45	405244	ENSMUSG00000073725	Lmbrd1	LMBR1 domain containing 1 [Source:MGI Symbol;Acc:MGI:1915671]
1	25139928	25141016	1089	25140429	80	169.53	9.51	455046	ENSMUSG00000073725	Lmbrd1	LMBR1 domain containing 1 [Source:MGI Symbol;Acc:MGI:1915671]
1	26742695	26745616	2922	26743935	308	478.44	5.93	370	ENSMUSG00000073722	4931408C20Rik	RIKEN cDNA 4931408C20 gene [Source:MGI Symbol;Acc:MGI:3588222]
1	28734144	28735192	1049	28734671	42	58.73	6.88	102426	ENSMUSG00000048411	Gm597	predicted gene 597 [Source:MGI Symbol;Acc:MGI:2685443]
1	28741152	28742229	1078	28741731	47	68.86	7.74	95366	ENSMUSG00000048411	Gm597	predicted gene 597 [Source:MGI Symbol;Acc:MGI:2685443]
1	29162200	29163045	846	29162549	34	50.12	4.68	250516	ENSMUSG00000090766	Gm17684	predicted gene, 17684 [Source:MGI Symbol;Acc:MGI:4937318]
1	31919741	31920697	957	31920333	40	58.66	6.73	309318	ENSMUSG00000026058	Khdrbs2	KH domain containing, RNA binding, signal transduction associated 2 [Source:MGI Symbol;Acc:MGI:2159649]
1	32408584	32409707	1124	32409137	130	408.36	14.75	168707	ENSMUSG00000049830	Gm9839	predicted gene 9839 [Source:MGI Symbol;Acc:MGI:3641910]
1	33451801	33452887	1087	33452331	53	92	6.56	274300	ENSMUSG00000026134	Prim2	DNA primase, p58 subunit [Source:MGI Symbol;Acc:MGI:97758]
1	33989840	33990500	661	33990170	32	64.43	6.15	25045	ENSMUSG00000026131	Dst	dystonin [Source:MGI Symbol;Acc:MGI:104627]
1	34496044	34497135	1092	34496577	57	117.3	9.6	60	ENSMUSG00000042111	Ccdc115	coiled-coil domain containing 115 [Source:MGI Symbol;Acc:MGI:1916918]
1	35584496	35585619	1124	35585038	76	207.11	13.95	540207	ENSMUSG00000045216	Hs6st1	heparan sulfate 6-O-sulfotransferase 1 [Source:MGI Symbol;Acc:MGI:1354958]
1	35709864	35710934	1071	35710507	45	67.75	5.16	414738	ENSMUSG00000045216	Hs6st1	heparan sulfate 6-O-sulfotransferase 1 [Source:MGI Symbol;Acc:MGI:1354958]
1	35976478	35977543	1066	35977139	70	190.6	9.6	148106	ENSMUSG00000045216	Hs6st1	heparan sulfate 6-O-sulfotransferase 1 [Source:MGI Symbol;Acc:MGI:1354958]
1	38300755	38301792	1038	38301343	70	196.67	9.84	114836	ENSMUSG00000026082	Rev1	REV1 homolog (S. cerevisiae) [Source:MGI Symbol;Acc:MGI:1929074]
1	38424271	38425439	1169	38424903	64	139.11	11.07	238396	ENSMUSG00000026082	Rev1	REV1 homolog (S. cerevisiae) [Source:MGI Symbol;Acc:MGI:1929074]
1	38568680	38569521	842	38569202	37	53.85	4.06	152598	ENSMUSG00000037138	Aff3	AF4/FMR2 family, member 3 [Source:MGI Symbol;Acc:MGI:106927]
1	40571351	40572462	1112	40571916	53	81.97	8.72	291	ENSMUSG00000026068	Il18rap	interleukin 18 receptor accessory protein [Source:MGI Symbol;Acc:MGI:1338888]
1	40603878	40604843	966	40604328	38	52.61	4.92	32121	ENSMUSG00000026068	Il18rap	interleukin 18 receptor accessory protein [Source:MGI Symbol;Acc:MGI:1338888]
1	41434536	41435531	996	41435013	41	60.68	7.63	572567	ENSMUSG00000079588	Tmem182	transmembrane protein 182 [Source:MGI Symbol;Acc:MGI:1923725]
1	41486623	41487293	671	41487093	30	54.27	4.92	624647	ENSMUSG00000079588	Tmem182	transmembrane protein 182 [Source:MGI Symbol;Acc:MGI:1923725]
1	41753324	41754386	1063	41753871	41	53.84	6.4	532700	ENSMUSG00000053640	Gm9915	predicted gene 9915 [Source:MGI Symbol;Acc:MGI:3641924]
1	42315783	42316895	1113	42316512	56	109.45	5.17	29941	ENSMUSG00000053640	Gm9915	predicted gene 9915 [Source:MGI Symbol;Acc:MGI:3641924]
1	42528667	42529984	1318	42529326	218	815.92	23.3	224665	ENSMUSG00000045515	Pou3f3	POU domain, class 3, transcription factor 3 [Source:MGI Symbol;Acc:MGI:102564]
1	42596567	42597758	1192	42597226	65	122.8	6.29	156765	ENSMUSG00000045515	Pou3f3	POU domain, class 3, transcription factor 3 [Source:MGI Symbol;Acc:MGI:102564]
1	43351158	43352191	1034	43351734	64	163.44	9.6	130928	ENSMUSG00000008136	Fhl2	four and a half LIM domains 2 [Source:MGI Symbol;Acc:MGI:1338762]
1	43367523	43368596	1074	43368099	45	67.55	5.66	134497	ENSMUSG00000066877	Nck2	non-catalytic region of tyrosine kinase adaptor protein 2 [Source:MGI Symbol;Acc:MGI:1306821]
1	43403652	43404771	1120	43404168	65	151.29	8.8	98428	ENSMUSG00000066877	Nck2	non-catalytic region of tyrosine kinase adaptor protein 2 [Source:MGI Symbol;Acc:MGI:1306821]
1	43560791	43561807	1017	43561333	40	54.77	6.89	58737	ENSMUSG00000066877	Nck2	non-catalytic region of tyrosine kinase adaptor protein 2 [Source:MGI Symbol;Acc:MGI:1306821]
1	44257706	44258570	865	44258136	42	81.02	8.37	17670	ENSMUSG00000046828	4832428D23Rik	RIKEN cDNA 4832428D23 gene [Source:MGI Symbol;Acc:MGI:2685837]
1	46132506	46133511	1006	46132980	72	193.19	14.3	9397	ENSMUSG00000041144	Dnahc7b	dynein, axonemal, heavy chain 7B [Source:MGI Symbol;Acc:MGI:2684953]
1	46334970	46336191	1222	46335578	83	193.74	9.36	211995	ENSMUSG00000041144	Dnahc7b	dynein, axonemal, heavy chain 7B [Source:MGI Symbol;Acc:MGI:2684953]
1	46790172	46791534	1363	46790926	79	111.53	7.01	119965	ENSMUSG00000025986	Slc39a10	solute carrier family 39 (zinc transporter), member 10 [Source:MGI Symbol;Acc:MGI:1914515]
1	46826713	46827873	1161	46827453	57	107.12	5.91	83438	ENSMUSG00000025986	Slc39a10	solute carrier family 39 (zinc transporter), member 10 [Source:MGI Symbol;Acc:MGI:1914515]
1	46886762	46887681	920	46887209	39	61.33	4.18	23682	ENSMUSG00000025986	Slc39a10	solute carrier family 39 (zinc transporter), member 10 [Source:MGI Symbol;Acc:MGI:1914515]
1	47220798	47221879	1082	47221477	54	97.83	5.18	310586	ENSMUSG00000025986	Slc39a10	solute carrier family 39 (zinc transporter), member 10 [Source:MGI Symbol;Acc:MGI:1914515]
1	48440055	48441230	1176	48440666	55	84.06	6.81	860794	ENSMUSG00000051616	C230029F24Rik	RIKEN cDNA C230029F24 gene [Source:MGI Symbol;Acc:MGI:3045370]
1	48937762	48939024	1263	48938408	79	153.39	11.31	363052	ENSMUSG00000051616	C230029F24Rik	RIKEN cDNA C230029F24 gene [Source:MGI Symbol;Acc:MGI:3045370]
1	49781392	49782753	1362	49781851	65	115.05	4.68	480391	ENSMUSG00000051616	C230029F24Rik	RIKEN cDNA C230029F24 gene [Source:MGI Symbol;Acc:MGI:3045370]
1	50679537	50680453	917	50680026	38	50.3	4.56	277465	ENSMUSG00000026109	Tmeff2	transmembrane protein with EGF-like and two follistatin-like domains 2 [Source:MGI Symbol;Acc:MGI:1861735]
1	53488876	53489860	985	53489354	42	60.84	4.24	79758	ENSMUSG00000026095	Asnsd1	asparagine synthetase domain containing 1 [Source:MGI Symbol;Acc:MGI:1917646]
1	53523198	53524631	1434	53523929	104	248.48	10.02	98612	ENSMUSG00000067440	Dnahc7a	dynein, axonemal, heavy chain 7A [Source:MGI Symbol;Acc:MGI:2685838]
1	55737911	55739180	1270	55738553	85	166.43	9.35	275321	ENSMUSG00000038349	Plcl1	phospholipase C-like 1 [Source:MGI Symbol;Acc:MGI:3036262]
1	55971167	55971953	787	55971732	33	50.66	3.85	508500	ENSMUSG00000038349	Plcl1	phospholipase C-like 1 [Source:MGI Symbol;Acc:MGI:3036262]
1	55993419	55994530	1112	55993934	70	152.58	11.44	530702	ENSMUSG00000038349	Plcl1	phospholipase C-like 1 [Source:MGI Symbol;Acc:MGI:3036262]
1	56004209	56005458	1250	56004710	120	331.64	10.18	541478	ENSMUSG00000038349	Plcl1	phospholipase C-like 1 [Source:MGI Symbol;Acc:MGI:3036262]
1	56838709	56839559	851	56839180	56	155.93	9.35	144885	ENSMUSG00000045336	Hsfy2	heat shock transcription factor, Y linked 2 [Source:MGI Symbol;Acc:MGI:1918316]
1	57260591	57261698	1108	57261139	57	114.86	10.34	173325	ENSMUSG00000038323	1700066M21Rik	RIKEN cDNA 1700066M21 gene [Source:MGI Symbol;Acc:MGI:1920717]
1	58561348	58562661	1314	58562107	82	175.29	8.68	154	ENSMUSG00000026037	Orc2	origin recognition complex, subunit 2 [Source:MGI Symbol;Acc:MGI:1328306]
1	58670181	58671469	1289	58670808	135	441.51	20.15	27580	ENSMUSG00000026032	Ndufb3	NADH dehydrogenase (ubiquinone) 1 beta subcomplex 3 [Source:MGI Symbol;Acc:MGI:1913745]
1	60236780	60237811	1032	60237245	42	60.63	5.41	198	ENSMUSG00000073664	Nbeal1	neurobeachin like 1 [Source:MGI Symbol;Acc:MGI:2444343]
1	61195958	61196974	1017	61196475	41	58.33	6.39	161704	ENSMUSG00000026009	Icos	inducible T cell co-stimulator [Source:MGI Symbol;Acc:MGI:1858745]
1	61463899	61464765	867	61464258	35	51.68	5.66	221140	ENSMUSG00000052062	Pard3b	par-3 partitioning defective 3 homolog B (C. elegans) [Source:MGI Symbol;Acc:MGI:1919301]
1	62819644	62820519	876	62820149	42	79.49	7.14	70290	ENSMUSG00000025969	Nrp2	neuropilin 2 [Source:MGI Symbol;Acc:MGI:1100492]
1	63415190	63416296	1107	63415712	49	79.69	8.61	76753	ENSMUSG00000025964	Adam23	a disintegrin and metallopeptidase domain 23 [Source:MGI Symbol;Acc:MGI:1345162]
1	63666863	63667856	994	63667361	41	60.9	6.64	66140	ENSMUSG00000069085	Dytn	dystrotelin [Source:MGI Symbol;Acc:MGI:2685061]
1	63812582	63813658	1077	63813156	47	65.7	5.93	2685	ENSMUSG00000025961	4933402D24Rik	RIKEN cDNA 4933402D24 gene [Source:MGI Symbol;Acc:MGI:1921676]
1	64023564	64024414	851	64024030	50	97.73	8.77	144826	ENSMUSG00000025959	Klf7	Kruppel-like factor 7 (ubiquitous) [Source:MGI Symbol;Acc:MGI:1935151]
1	64107004	64107996	993	64107446	46	64.51	4.51	61410	ENSMUSG00000025959	Klf7	Kruppel-like factor 7 (ubiquitous) [Source:MGI Symbol;Acc:MGI:1935151]
1	64305558	64306364	807	64305858	40	76.22	8.09	137002	ENSMUSG00000025959	Klf7	Kruppel-like factor 7 (ubiquitous) [Source:MGI Symbol;Acc:MGI:1935151]
1	64357213	64358437	1225	64357832	91	206.67	12.07	188976	ENSMUSG00000025959	Klf7	Kruppel-like factor 7 (ubiquitous) [Source:MGI Symbol;Acc:MGI:1935151]
1	64451249	64452224	976	64451658	39	55.15	5.41	127720	ENSMUSG00000025958	Creb1	cAMP responsive element binding protein 1 [Source:MGI Symbol;Acc:MGI:88494]
1	64850564	64851288	725	64851074	32	51.85	5.91	66750	ENSMUSG00000045005	Fzd5	frizzled homolog 5 (Drosophila) [Source:MGI Symbol;Acc:MGI:108571]
1	65590571	65591487	917	65591046	43	78.36	6.15	262416	ENSMUSG00000025946	Pth2r	parathyroid hormone 2 receptor [Source:MGI Symbol;Acc:MGI:2180917]
1	65909618	65910475	858	65909982	40	73.1	6.89	63114	ENSMUSG00000025945	Crygf	crystallin, gamma F [Source:MGI Symbol;Acc:MGI:88526]
1	66368252	66369483	1232	66369058	62	90.71	5.4	145883	ENSMUSG00000055567	Unc80	unc-80 homolog (C. elegans) [Source:MGI Symbol;Acc:MGI:2652882]
1	66394838	66396200	1363	66395562	119	294.39	9.7	119379	ENSMUSG00000055567	Unc80	unc-80 homolog (C. elegans) [Source:MGI Symbol;Acc:MGI:2652882]
1	66409699	66410809	1111	66410431	48	74.31	4.89	104510	ENSMUSG00000055567	Unc80	unc-80 homolog (C. elegans) [Source:MGI Symbol;Acc:MGI:2652882]
1	66608046	66609134	1089	66608591	49	81.89	4.92	93650	ENSMUSG00000055567	Unc80	unc-80 homolog (C. elegans) [Source:MGI Symbol;Acc:MGI:2652882]
1	66650726	66651495	770	66651280	33	54.66	3.69	96125	ENSMUSG00000026005	Rpe	ribulose-5-phosphate-3-epimerase [Source:MGI Symbol;Acc:MGI:1913896]
1	68144600	68145452	853	68144940	37	61.09	6.4	975340	ENSMUSG00000025991	Cps1	carbamoyl-phosphate synthetase 1 [Source:MGI Symbol;Acc:MGI:891996]
1	68224788	68225556	769	68225054	32	50.79	4.43	929579	ENSMUSG00000062209	Erbb4	v-erb-a erythroblastic leukemia viral oncogene homolog 4 (avian) [Source:MGI Symbol;Acc:MGI:104771]
1	69503037	69503985	949	69503411	58	135.26	11.52	229123	ENSMUSG00000025997	Ikzf2	IKAROS family zinc finger 2 [Source:MGI Symbol;Acc:MGI:1342541]
1	70466537	70467540	1004	70467031	42	53.28	6.48	305258	ENSMUSG00000045648	Vwc2l	von Willebrand factor C domain-containing protein 2-like [Source:MGI Symbol;Acc:MGI:2444069]
1	71125689	71126562	874	71125954	77	284.73	16.49	23766	ENSMUSG00000026196	Bard1	BRCA1 associated RING domain 1 [Source:MGI Symbol;Acc:MGI:1328361]
1	72061379	72062479	1101	72061922	53	97.55	9.6	11060	ENSMUSG00000060125	Gm5528	predicted gene 5528 [Source:MGI Symbol;Acc:MGI:3643453]
1	72290554	72291385	832	72290976	35	55.51	5.66	32095	ENSMUSG00000039395	Mreg	melanoregulin [Source:MGI Symbol;Acc:MGI:2151839]
1	72849842	72850796	955	72850356	41	65.27	5.91	20721	ENSMUSG00000039323	Igfbp2	insulin-like growth factor binding protein 2 [Source:MGI Symbol;Acc:MGI:96437]
1	73041266	73042323	1058	73041851	42	57.94	6.15	20622	ENSMUSG00000026182	Tnp1	transition protein 1 [Source:MGI Symbol;Acc:MGI:98784]
1	74634143	74635145	1003	74634660	46	80.08	6.15	160	ENSMUSG00000026135	Zfp142	zinc finger protein 142 [Source:MGI Symbol;Acc:MGI:1924514]
1	75359914	75361079	1166	75360503	142	544.41	24.41	3599	ENSMUSG00000026208	Des	desmin [Source:MGI Symbol;Acc:MGI:94885]
1	75664054	75665210	1157	75664653	59	116.89	10.09	121812	ENSMUSG00000006576	Slc4a3	solute carrier family 4 (anion exchanger), member 3 [Source:MGI Symbol;Acc:MGI:109350]
1	76117784	76118907	1124	76118258	60	118.83	8.71	575417	ENSMUSG00000006576	Slc4a3	solute carrier family 4 (anion exchanger), member 3 [Source:MGI Symbol;Acc:MGI:109350]
1	76216330	76217338	1009	76216821	42	63.11	5.66	673980	ENSMUSG00000006576	Slc4a3	solute carrier family 4 (anion exchanger), member 3 [Source:MGI Symbol;Acc:MGI:109350]
1	76382246	76383167	922	76382732	47	89.68	8.47	839891	ENSMUSG00000006576	Slc4a3	solute carrier family 4 (anion exchanger), member 3 [Source:MGI Symbol;Acc:MGI:109350]
1	77286276	77287247	972	77286775	71	178.79	11.63	224888	ENSMUSG00000026235	Epha4	Eph receptor A4 [Source:MGI Symbol;Acc:MGI:98277]
1	77386658	77387721	1064	77387209	43	61.02	7.88	124454	ENSMUSG00000026235	Epha4	Eph receptor A4 [Source:MGI Symbol;Acc:MGI:98277]
1	77419380	77420508	1129	77419896	61	100.3	8.27	91767	ENSMUSG00000026235	Epha4	Eph receptor A4 [Source:MGI Symbol;Acc:MGI:98277]
1	77528672	77529800	1129	77529034	51	81.14	4.92	17371	ENSMUSG00000026235	Epha4	Eph receptor A4 [Source:MGI Symbol;Acc:MGI:98277]
1	77992098	77993166	1069	77992682	52	97.51	8.61	201027	ENSMUSG00000004872	Pax3	paired box gene 3 [Source:MGI Symbol;Acc:MGI:97487]
1	78137942	78138985	1044	78138464	42	59.37	5.41	55245	ENSMUSG00000004872	Pax3	paired box gene 3 [Source:MGI Symbol;Acc:MGI:97487]
1	78653608	78654543	936	78654096	41	67.51	6.15	304	ENSMUSG00000032883	Acsl3	acyl-CoA synthetase long-chain family member 3 [Source:MGI Symbol;Acc:MGI:1921455]
1	79281108	79281995	888	79281510	36	53.23	5.17	155155	ENSMUSG00000050711	Scg2	secretogranin II [Source:MGI Symbol;Acc:MGI:103033]
1	80084939	80086049	1111	80085481	48	75.18	8.37	129567	ENSMUSG00000043230	Fam124b	family with sequence similarity 124, member B [Source:MGI Symbol;Acc:MGI:3026880]
1	80371672	80372594	923	80372213	41	69.08	6.15	9550	ENSMUSG00000090637	Gm6189	predicted gene 6189 [Source:MGI Symbol;Acc:MGI:3643154]
1	80404811	80405829	1019	80405188	45	73.91	4.68	23425	ENSMUSG00000090637	Gm6189	predicted gene 6189 [Source:MGI Symbol;Acc:MGI:3643154]
1	80658383	80659330	948	80658862	40	62.1	6.4	96266	ENSMUSG00000038608	Dock10	dedicator of cytokinesis 10 [Source:MGI Symbol;Acc:MGI:2146320]
1	81433226	81434163	938	81433818	41	60.63	5.33	360293	ENSMUSG00000054976	9430031J16Rik	RIKEN cDNA 9430031J16 gene [Source:MGI Symbol;Acc:MGI:2443135]
1	81843478	81844643	1166	81844083	61	106.28	8.19	385604	ENSMUSG00000022591	Gm9747	predicted gene 9747 [Source:MGI Symbol;Acc:MGI:3710571]
1	82299467	82300435	969	82300036	48	93.53	7.38	12045	ENSMUSG00000055980	Irs1	insulin receptor substrate 1 [Source:MGI Symbol;Acc:MGI:99454]
1	82659829	82660767	939	82660327	38	55.39	4.68	61138	ENSMUSG00000026150	Mff	mitochondrial fission factor [Source:MGI Symbol;Acc:MGI:1922984]
1	83466881	83467784	904	83467384	48	85.06	8.2	62609	ENSMUSG00000026163	Sphkap	SPHK1 interactor, AKAP domain containing [Source:MGI Symbol;Acc:MGI:1924879]
1	83693650	83694843	1194	83694311	82	191.97	11.38	289536	ENSMUSG00000026163	Sphkap	SPHK1 interactor, AKAP domain containing [Source:MGI Symbol;Acc:MGI:1924879]
1	83772718	83773746	1029	83773196	44	57.69	5.59	368421	ENSMUSG00000026163	Sphkap	SPHK1 interactor, AKAP domain containing [Source:MGI Symbol;Acc:MGI:1924879]
1	83841482	83842077	596	83841744	31	69.46	6.64	436969	ENSMUSG00000026163	Sphkap	SPHK1 interactor, AKAP domain containing [Source:MGI Symbol;Acc:MGI:1924879]
1	84075900	84077185	1286	84076469	78	189.25	11	284286	ENSMUSG00000045658	Pid1	phosphotyrosine interaction domain containing 1 [Source:MGI Symbol;Acc:MGI:2138391]
1	84361791	84362461	671	84362153	31	58.58	5.17	1398	ENSMUSG00000045658	Pid1	phosphotyrosine interaction domain containing 1 [Source:MGI Symbol;Acc:MGI:2138391]
1	84545795	84546949	1155	84546485	61	126.69	6.64	146311	ENSMUSG00000036766	Dner	delta/notch-like EGF-related receptor [Source:MGI Symbol;Acc:MGI:2152889]
1	84706522	84707450	929	84707105	41	68.35	6.89	14309	ENSMUSG00000036766	Dner	delta/notch-like EGF-related receptor [Source:MGI Symbol;Acc:MGI:2152889]
1	84900709	84901757	1049	84901347	65	157.93	8.05	30353	ENSMUSG00000026220	Slc16a14	solute carrier family 16 (monocarboxylic acid transporters), member 14 [Source:MGI Symbol;Acc:MGI:1919031]
1	85097554	85102610	5057	85099680	317	55.13	2.94	6748	ENSMUSG00000089844	A530032D15Rik	RIKEN cDNA A530032D15Rik gene [Source:MGI Symbol;Acc:MGI:3037746]
1	87447391	87448646	1256	87447881	60	51.7	3.73	47511	ENSMUSG00000070034	Sp110	Sp110 nuclear body protein [Source:MGI Symbol;Acc:MGI:1923364]
1	87760516	87761361	846	87761137	36	57.88	6.64	29719	ENSMUSG00000026223	Itm2c	integral membrane protein 2C [Source:MGI Symbol;Acc:MGI:1927594]
1	87900645	87901611	967	87901043	42	67.89	8.37	12348	ENSMUSG00000026226	Spata3	spermatogenesis associated 3 [Source:MGI Symbol;Acc:MGI:1917310]
1	88337589	88338325	737	88337929	32	50.46	5.41	32305	ENSMUSG00000067125	Rpl30-ps6	ribosomal protein L30, pseudogene 6 [Source:MGI Symbol;Acc:MGI:3642608]
1	89054806	89055396	591	89055225	32	75.23	7.38	2129	ENSMUSG00000026247	Ecel1	endothelin converting enzyme-like 1 [Source:MGI Symbol;Acc:MGI:1343461]
1	90173463	90174724	1262	90174088	73	72.06	4.82	120	ENSMUSG00000044783	Hjurp	Holliday junction recognition protein [Source:MGI Symbol;Acc:MGI:2685821]
1	90302458	90303154	697	90302845	30	51.09	5.41	691	ENSMUSG00000026295	Spp2	secreted phosphoprotein 2 [Source:MGI Symbol;Acc:MGI:1922646]
1	90648811	90649482	672	90649135	31	58.45	6.15	50339	ENSMUSG00000049866	Arl4c	ADP-ribosylation factor-like 4C [Source:MGI Symbol;Acc:MGI:2445172]
1	91576956	91578118	1163	91577501	91	244.75	10.18	226120	ENSMUSG00000055013	Agap1	ArfGAP with GTPase domain, ankyrin repeat and PH domain 1 [Source:MGI Symbol;Acc:MGI:2653690]
1	91614545	91615681	1137	91615169	53	92.74	8.12	211640	ENSMUSG00000092627	D130058E05Rik	RIKEN cDNA D130058E05 gene [Source:MGI Symbol;Acc:MGI:2444614]
1	91635369	91636677	1309	91635919	80	161.79	9.79	190890	ENSMUSG00000092627	D130058E05Rik	RIKEN cDNA D130058E05 gene [Source:MGI Symbol;Acc:MGI:2444614]
1	91647261	91648286	1026	91647807	68	152.33	8.77	179002	ENSMUSG00000092627	D130058E05Rik	RIKEN cDNA D130058E05 gene [Source:MGI Symbol;Acc:MGI:2444614]
1	91744490	91746294	1805	91745024	139	248	7.51	81785	ENSMUSG00000092627	D130058E05Rik	RIKEN cDNA D130058E05 gene [Source:MGI Symbol;Acc:MGI:2444614]
1	92270928	92271947	1020	92271379	50	95.37	7.88	170824	ENSMUSG00000044337	Cxcr7	chemokine (C-X-C motif) receptor 7 [Source:MGI Symbol;Acc:MGI:109562]
1	94076803	94077499	697	94077023	37	81.95	4.64	32053	ENSMUSG00000026313	Hdac4	histone deacetylase 4 [Source:MGI Symbol;Acc:MGI:3036234]
1	94209330	94210467	1138	94209929	127	415.38	19.57	160508	ENSMUSG00000026260	Ndufa10	NADH dehydrogenase (ubiquinone) 1 alpha subcomplex 10 [Source:MGI Symbol;Acc:MGI:1914523]
1	97348331	97349163	833	97348612	52	113.38	7.87	138407	ENSMUSG00000051185	Fam174a	family with sequence similarity 174, member A [Source:MGI Symbol;Acc:MGI:1914948]
1	98197615	98198628	1014	98198167	41	58.77	4.92	570581	ENSMUSG00000040693	Slco4c1	solute carrier organic anion transporter family, member 4C1 [Source:MGI Symbol;Acc:MGI:2442784]
1	99796934	99797685	752	99797413	35	65.33	5.66	130425	ENSMUSG00000040648	Ppip5k2	diphosphoinositol pentakisphosphate kinase 2 [Source:MGI Symbol;Acc:MGI:2142810]
1	99827390	99828698	1309	99828023	87	146.85	8.05	161035	ENSMUSG00000040648	Ppip5k2	diphosphoinositol pentakisphosphate kinase 2 [Source:MGI Symbol;Acc:MGI:2142810]
1	102207027	102208053	1027	102207577	44	52.06	5.29	538235	ENSMUSG00000067028	Cntnap5b	contactin associated protein-like 5B [Source:MGI Symbol;Acc:MGI:3664583]
1	102635024	102636119	1096	102635494	60	115.08	12.13	966152	ENSMUSG00000067028	Cntnap5b	contactin associated protein-like 5B [Source:MGI Symbol;Acc:MGI:3664583]
1	102697433	102698417	985	102697861	50	100.45	8.86	1028519	ENSMUSG00000067028	Cntnap5b	contactin associated protein-like 5B [Source:MGI Symbol;Acc:MGI:3664583]
1	102724493	102725242	750	102724749	33	57.05	6.64	1055407	ENSMUSG00000067028	Cntnap5b	contactin associated protein-like 5B [Source:MGI Symbol;Acc:MGI:3664583]
1	104524256	104525324	1069	104524856	43	60.5	8.86	2140250	ENSMUSG00000050840	Cdh20	cadherin 20 [Source:MGI Symbol;Acc:MGI:1346069]
1	105881704	105882695	992	105882177	41	61.12	4.92	782929	ENSMUSG00000050840	Cdh20	cadherin 20 [Source:MGI Symbol;Acc:MGI:1346069]
1	106321492	106322641	1150	106322019	129	336.55	16.38	343087	ENSMUSG00000050840	Cdh20	cadherin 20 [Source:MGI Symbol;Acc:MGI:1346069]
1	108064260	108065292	1033	108064788	75	167.73	9.39	3541	ENSMUSG00000044340	Phlpp1	PH domain and leucine rich repeat protein phosphatase 1 [Source:MGI Symbol;Acc:MGI:2138327]
1	108170925	108171876	952	108171387	38	54.03	5.66	103058	ENSMUSG00000044340	Phlpp1	PH domain and leucine rich repeat protein phosphatase 1 [Source:MGI Symbol;Acc:MGI:2138327]
1	109408845	109409683	839	109409287	37	62.77	6.4	1287	ENSMUSG00000062345	Serpinb2	serine (or cysteine) peptidase inhibitor, clade B, member 2 [Source:MGI Symbol;Acc:MGI:97609]
1	109534306	109535391	1086	109534933	67	164.81	12.5	48350	ENSMUSG00000026315	Serpinb8	serine (or cysteine) peptidase inhibitor, clade B, member 8 [Source:MGI Symbol;Acc:MGI:894657]
1	109804683	109805701	1019	109805153	43	65.89	5.91	318570	ENSMUSG00000026315	Serpinb8	serine (or cysteine) peptidase inhibitor, clade B, member 8 [Source:MGI Symbol;Acc:MGI:894657]
1	110127653	110128756	1104	110128243	46	58.58	5.9	641660	ENSMUSG00000026315	Serpinb8	serine (or cysteine) peptidase inhibitor, clade B, member 8 [Source:MGI Symbol;Acc:MGI:894657]
1	110915523	110916348	826	110915785	36	60.23	6.64	963119	ENSMUSG00000026312	Cdh7	cadherin 7, type 2 [Source:MGI Symbol;Acc:MGI:2442792]
1	111403375	111404156	782	111403768	34	57.31	6.64	475136	ENSMUSG00000026312	Cdh7	cadherin 7, type 2 [Source:MGI Symbol;Acc:MGI:2442792]
1	112015591	112016430	840	112016151	70	189.77	11.79	137247	ENSMUSG00000026312	Cdh7	cadherin 7, type 2 [Source:MGI Symbol;Acc:MGI:2442792]
1	116486059	116486838	780	116486284	33	52.41	4.13	1095049	ENSMUSG00000070695	Cntnap5a	contactin associated protein-like 5A [Source:MGI Symbol;Acc:MGI:3643623]
1	118207963	118208810	848	118208336	40	74.43	5.91	627003	ENSMUSG00000070695	Cntnap5a	contactin associated protein-like 5A [Source:MGI Symbol;Acc:MGI:3643623]
1	118288682	118289718	1037	118289149	45	71.77	4.92	707816	ENSMUSG00000070695	Cntnap5a	contactin associated protein-like 5A [Source:MGI Symbol;Acc:MGI:3643623]
1	119260327	119261025	699	119260816	30	50.85	4.18	946893	ENSMUSG00000026374	Tsn	translin [Source:MGI Symbol;Acc:MGI:109263]
1	123133769	123134997	1229	123134390	76	191.02	10.09	94776	ENSMUSG00000003721	Insig2	insulin induced gene 2 [Source:MGI Symbol;Acc:MGI:1920249]
1	123286558	123288229	1672	123287713	67	66.95	4.68	39913	ENSMUSG00000026339	Ccdc93	coiled-coil domain containing 93 [Source:MGI Symbol;Acc:MGI:1918079]
1	123691539	123692528	990	123692032	41	61.33	5.41	227466	ENSMUSG00000001674	Ddx18	DEAD (Asp-Glu-Ala-Asp) box polypeptide 18 [Source:MGI Symbol;Acc:MGI:1914192]
1	124193574	124194643	1070	124194138	44	64.15	7.38	729572	ENSMUSG00000001674	Ddx18	DEAD (Asp-Glu-Ala-Asp) box polypeptide 18 [Source:MGI Symbol;Acc:MGI:1914192]
1	124253153	124254322	1170	124253795	74	178.79	14.9	789229	ENSMUSG00000001674	Ddx18	DEAD (Asp-Glu-Ala-Asp) box polypeptide 18 [Source:MGI Symbol;Acc:MGI:1914192]
1	125493152	125494354	1203	125493819	60	114.77	7.63	448317	ENSMUSG00000036815	Dpp10	dipeptidylpeptidase 10 [Source:MGI Symbol;Acc:MGI:2442409]
1	125629436	125630661	1226	125630038	69	113.37	7.41	312098	ENSMUSG00000036815	Dpp10	dipeptidylpeptidase 10 [Source:MGI Symbol;Acc:MGI:2442409]
1	126548547	126549753	1207	126549156	74	172.85	11.71	607020	ENSMUSG00000036815	Dpp10	dipeptidylpeptidase 10 [Source:MGI Symbol;Acc:MGI:2442409]
1	127546753	127547824	1072	127547306	48	79.83	8.12	26266	ENSMUSG00000026343	Gpr39	G protein-coupled receptor 39 [Source:MGI Symbol;Acc:MGI:1918361]
1	127626096	127627293	1198	127626648	87	252	12.37	53076	ENSMUSG00000026343	Gpr39	G protein-coupled receptor 39 [Source:MGI Symbol;Acc:MGI:1918361]
1	128234381	128235364	984	128234835	66	156.53	10.74	425157	ENSMUSG00000026344	Lypd1	Ly6/Plaur domain containing 1 [Source:MGI Symbol;Acc:MGI:1919835]
1	128295160	128296288	1129	128295721	75	174.75	9.28	431655	ENSMUSG00000049690	Nckap5	NCK-associated protein 5 [Source:MGI Symbol;Acc:MGI:2686394]
1	128596942	128598019	1078	128597584	43	59.57	3.94	129792	ENSMUSG00000049690	Nckap5	NCK-associated protein 5 [Source:MGI Symbol;Acc:MGI:2686394]
1	128911366	128912294	929	128911866	37	52.69	6.4	184490	ENSMUSG00000049690	Nckap5	NCK-associated protein 5 [Source:MGI Symbol;Acc:MGI:2686394]
1	129135342	129136320	979	129135776	57	136.21	9.35	34213	ENSMUSG00000036155	Mgat5	mannoside acetylglucosaminyltransferase 5 [Source:MGI Symbol;Acc:MGI:894701]
1	129221936	129222809	874	129222537	75	241.95	12.99	120974	ENSMUSG00000036155	Mgat5	mannoside acetylglucosaminyltransferase 5 [Source:MGI Symbol;Acc:MGI:894701]
1	129360181	129361119	939	129360654	39	59.2	6.4	214019	ENSMUSG00000026347	Tmem163	transmembrane protein 163 [Source:MGI Symbol;Acc:MGI:1919410]
1	129646660	129647455	796	129646935	34	55.65	4.43	20945	ENSMUSG00000026348	Acmsd	amino carboxymuconate semialdehyde decarboxylase [Source:MGI Symbol;Acc:MGI:2386323]
1	131378372	131379175	804	131378736	63	208.86	12.22	208857	ENSMUSG00000042581	Thsd7b	thrombospondin, type I, domain containing 7B [Source:MGI Symbol;Acc:MGI:2443925]
1	131434623	131436235	1613	131435414	202	522.65	10.77	265535	ENSMUSG00000042581	Thsd7b	thrombospondin, type I, domain containing 7B [Source:MGI Symbol;Acc:MGI:2443925]
1	131557004	131558141	1138	131557657	53	74.6	6.07	387778	ENSMUSG00000042581	Thsd7b	thrombospondin, type I, domain containing 7B [Source:MGI Symbol;Acc:MGI:2443925]
1	131794340	131795383	1044	131794822	103	348.1	16.72	524764	ENSMUSG00000026401	Daf2	decay accelerating factor 2 [Source:MGI Symbol;Acc:MGI:104849]
1	131993550	131994603	1054	131993966	73	176.65	9.15	325620	ENSMUSG00000026401	Daf2	decay accelerating factor 2 [Source:MGI Symbol;Acc:MGI:104849]
1	133216101	133217311	1211	133216663	232	879.3	24.92	40480	ENSMUSG00000042349	Ikbke	inhibitor of kappaB kinase epsilon [Source:MGI Symbol;Acc:MGI:1929612]
1	133469990	133470863	874	133470426	35	50.94	6.4	25390	ENSMUSG00000026432	Avpr1b	arginine vasopressin receptor 1B [Source:MGI Symbol;Acc:MGI:1347010]
1	134105652	134106550	899	134106195	38	59.76	4.92	18182	ENSMUSG00000079330	Lemd1	LEM domain containing 1 [Source:MGI Symbol;Acc:MGI:1922403]
1	134522443	134523381	939	134523005	40	63.13	6.15	83488	ENSMUSG00000053024	Cntn2	contactin 2 [Source:MGI Symbol;Acc:MGI:104518]
1	134655544	134656370	827	134656039	40	77.32	6.4	17665	ENSMUSG00000026442	Nfasc	neurofascin [Source:MGI Symbol;Acc:MGI:104753]
1	134806987	134808014	1028	134807290	97	314.04	12.44	30440	ENSMUSG00000026443	Lrrn2	leucine rich repeat protein 2, neuronal [Source:MGI Symbol;Acc:MGI:106037]
1	135042084	135043025	942	135042593	88	328.89	16.33	14873	ENSMUSG00000046062	Ppp1r15b	protein phosphatase 1, regulatory (inhibitor) subunit 15b [Source:MGI Symbol;Acc:MGI:2444211]
1	135077308	135078457	1150	135077930	55	77.29	6.35	50210	ENSMUSG00000046062	Ppp1r15b	protein phosphatase 1, regulatory (inhibitor) subunit 15b [Source:MGI Symbol;Acc:MGI:2444211]
1	135092564	135093421	858	135092912	46	100.98	8.61	49762	ENSMUSG00000041757	Plekha6	pleckstrin homology domain containing, family A member 6 [Source:MGI Symbol;Acc:MGI:2388662]
1	135151081	135152137	1057	135151659	51	94.7	9.11	8985	ENSMUSG00000041757	Plekha6	pleckstrin homology domain containing, family A member 6 [Source:MGI Symbol;Acc:MGI:2388662]
1	136038677	136039578	902	136039135	37	55.54	5.66	31316	ENSMUSG00000026450	Chit1	chitinase 1 (chitotriosidase) [Source:MGI Symbol;Acc:MGI:1919134]
1	136408846	136409661	816	136409290	37	65.63	5.41	18065	ENSMUSG00000042229	Rabif	RAB interacting factor [Source:MGI Symbol;Acc:MGI:2138605]
1	136922707	136923561	855	136923181	44	91.76	5.41	64039	ENSMUSG00000026429	Ube2t	ubiquitin-conjugating enzyme E2T (putative) [Source:MGI Symbol;Acc:MGI:1914446]
1	138038471	138039479	1009	138038996	39	51.96	6.64	11030	ENSMUSG00000041642	Kif21b	kinesin family member 21B [Source:MGI Symbol;Acc:MGI:109234]
1	138779712	138780786	1075	138780288	42	55.53	6.11	76716	ENSMUSG00000026398	Nr5a2	nuclear receptor subfamily 5, group A, member 2 [Source:MGI Symbol;Acc:MGI:1346834]
1	139030229	139031369	1141	139030974	51	79.71	5.41	173970	ENSMUSG00000026398	Nr5a2	nuclear receptor subfamily 5, group A, member 2 [Source:MGI Symbol;Acc:MGI:1346834]
1	139980241	139981066	826	139980789	36	56.91	4.28	91093	ENSMUSG00000026395	Ptprc	protein tyrosine phosphatase, receptor type, C [Source:MGI Symbol;Acc:MGI:97810]
1	140281492	140282647	1156	140282067	57	98.08	8.11	111752	ENSMUSG00000026394	Atp6v1g3	ATPase, H+ transporting, lysosomal V1 subunit G3 [Source:MGI Symbol;Acc:MGI:2450548]
1	140302416	140303549	1134	140303004	86	238.25	13.36	132689	ENSMUSG00000026394	Atp6v1g3	ATPase, H+ transporting, lysosomal V1 subunit G3 [Source:MGI Symbol;Acc:MGI:2450548]
1	140976416	140977861	1446	140977067	71	95.83	4.94	117054	ENSMUSG00000056268	Dennd1b	DENN/MADD domain containing 1B [Source:MGI Symbol;Acc:MGI:2447812]
1	143896306	143897582	1277	143897169	48	56.26	3.69	1556569	ENSMUSG00000078284	Cdc73	cell division cycle 73, Paf1/RNA polymerase II complex component, homolog (S. cerevisiae) [Source:MGI Symbol;Acc:MGI:2384876]
1	143990981	143991884	904	143991304	51	114.77	8.66	1462434	ENSMUSG00000078284	Cdc73	cell division cycle 73, Paf1/RNA polymerase II complex component, homolog (S. cerevisiae) [Source:MGI Symbol;Acc:MGI:2384876]
1	145683476	145684592	1117	145684052	68	158.56	9.83	59644	ENSMUSG00000018189	Uchl5	ubiquitin carboxyl-terminal esterase L5 [Source:MGI Symbol;Acc:MGI:1914848]
1	146253684	146254798	1115	146254204	60	128.19	8.12	134238	ENSMUSG00000091758	Rgs21	regulator of G-protein signalling 21 [Source:MGI Symbol;Acc:MGI:3645243]
1	147386847	147387969	1123	147387440	50	81.86	8.61	764875	ENSMUSG00000026357	Rgs18	regulator of G-protein signaling 18 [Source:MGI Symbol;Acc:MGI:1927498]
1	148371106	148372201	1096	148371673	63	111.55	8.97	28914	ENSMUSG00000035131	Fam5c	family with sequence similarity 5, member C [Source:MGI Symbol;Acc:MGI:2443035]
1	149218013	149218913	901	149218555	39	63.53	6.4	89483	ENSMUSG00000053988	Gm9931	predicted gene 9931 [Source:MGI Symbol;Acc:MGI:3642402]
1	151085371	151086273	903	151085893	40	67.38	5.66	722527	ENSMUSG00000056220	Pla2g4a	phospholipase A2, group IVA (cytosolic, calcium-dependent) [Source:MGI Symbol;Acc:MGI:1195256]
1	153004976	153005883	908	153005331	42	75.2	6.15	164766	ENSMUSG00000066842	Hmcn1	hemicentin 1 [Source:MGI Symbol;Acc:MGI:2685047]
1	153517216	153519165	1950	153518659	104	155.37	8.19	83845	ENSMUSG00000043019	Edem3	ER degradation enhancer, mannosidase alpha-like 3 [Source:MGI Symbol;Acc:MGI:1914217]
1	154008272	154009444	1173	154008827	88	200.69	13.29	71377	ENSMUSG00000032666	1700025G04Rik	RIKEN cDNA 1700025G04 gene [Source:MGI Symbol;Acc:MGI:1916649]
1	154954831	154955692	862	154955292	78	295.58	14.52	78285	ENSMUSG00000026479	Lamc2	laminin, gamma 2 [Source:MGI Symbol;Acc:MGI:99913]
1	155007821	155008841	1021	155008401	117	446.76	20.82	25176	ENSMUSG00000026479	Lamc2	laminin, gamma 2 [Source:MGI Symbol;Acc:MGI:99913]
1	156841568	156842375	808	156841864	34	54.28	5.41	104902	ENSMUSG00000056708	Ier5	immediate early response 5 [Source:MGI Symbol;Acc:MGI:1337072]
1	157452346	157453698	1353	157453090	89	194.06	7.55	47840	ENSMUSG00000033701	Acbd6	acyl-Coenzyme A binding domain containing 6 [Source:MGI Symbol;Acc:MGI:1919732]
1	157540190	157541107	918	157540547	46	91.72	7.14	48703	ENSMUSG00000026468	Lhx4	LIM homeobox protein 4 [Source:MGI Symbol;Acc:MGI:101776]
1	159453293	159454225	933	159453694	86	305.12	15.66	16835	ENSMUSG00000026589	Sec16b	SEC16 homolog B (S. cerevisiae) [Source:MGI Symbol;Acc:MGI:2148802]
1	159507934	159508956	1023	159508432	63	143.16	10.61	71573	ENSMUSG00000026589	Sec16b	SEC16 homolog B (S. cerevisiae) [Source:MGI Symbol;Acc:MGI:2148802]
1	159529268	159530289	1022	159529653	52	95.98	7.92	92794	ENSMUSG00000026589	Sec16b	SEC16 homolog B (S. cerevisiae) [Source:MGI Symbol;Acc:MGI:2148802]
1	159686918	159687950	1033	159687379	43	62.96	6.56	250520	ENSMUSG00000026589	Sec16b	SEC16 homolog B (S. cerevisiae) [Source:MGI Symbol;Acc:MGI:2148802]
1	159802990	159804209	1220	159803818	58	83.58	4.77	366959	ENSMUSG00000026589	Sec16b	SEC16 homolog B (S. cerevisiae) [Source:MGI Symbol;Acc:MGI:2148802]
1	160021325	160022180	856	160021791	37	60.74	6.15	264600	ENSMUSG00000004031	Fam5b	family with sequence similarity 5, member B [Source:MGI Symbol;Acc:MGI:2443333]
1	161077861	161079468	1608	161078557	114	246.41	7.44	20216	ENSMUSG00000061992	Gm4953	predicted pseudogene 4953 [Source:MGI Symbol;Acc:MGI:3647627]
1	161549038	161550177	1140	161549611	54	84.6	9.08	4731	ENSMUSG00000073528	Gm10530	predicted gene 10530 [Source:MGI Symbol;Acc:MGI:3641765]
1	161635239	161636323	1085	161635799	51	90.92	9.11	31842	ENSMUSG00000015829	Tnr	tenascin R [Source:MGI Symbol;Acc:MGI:99516]
1	161669652	161670541	890	161670055	38	60.79	6.15	2414	ENSMUSG00000015829	Tnr	tenascin R [Source:MGI Symbol;Acc:MGI:99516]
1	161709397	161710371	975	161709920	41	62.99	5.91	42279	ENSMUSG00000015829	Tnr	tenascin R [Source:MGI Symbol;Acc:MGI:99516]
1	161863138	161864116	979	161863633	68	198.1	10.58	110882	ENSMUSG00000090394	4930523C07Rik	RIKEN cDNA 4930523C07 gene [Source:MGI Symbol;Acc:MGI:1914897]
1	162016236	162017452	1217	162016881	114	351.02	13.83	8765	ENSMUSG00000026729	4930562F07Rik	RIKEN cDNA 4930562F07 gene [Source:MGI Symbol;Acc:MGI:1922505]
1	162426695	162427847	1153	162427251	60	83.48	7.21	284343	ENSMUSG00000014226	Cacybp	calcyclin binding protein [Source:MGI Symbol;Acc:MGI:1270839]
1	164229477	164230617	1141	164230153	51	75.88	4.54	177658	ENSMUSG00000066752	Gm10176	predicted gene 10176 [Source:MGI Symbol;Acc:MGI:3704199]
1	165287874	165288726	853	165288252	38	65.21	7.14	44411	ENSMUSG00000026586	Prrx1	paired related homeobox 1 [Source:MGI Symbol;Acc:MGI:97712]
1	167763178	167765087	1910	167764618	101	134.84	4.66	45806	ENSMUSG00000005763	Cd247	CD247 antigen [Source:MGI Symbol;Acc:MGI:88334]
1	167864863	167865955	1093	167865425	64	128.79	9.81	67384	ENSMUSG00000026565	Pou2f1	POU domain, class 2, transcription factor 1 [Source:MGI Symbol;Acc:MGI:101898]
1	168069576	168070850	1275	168070215	160	585.73	22.3	9846	ENSMUSG00000000544	Gpa33	glycoprotein A33 (transmembrane) [Source:MGI Symbol;Acc:MGI:1891703]
1	168877731	168878784	1054	168878283	46	73.8	6.64	53265	ENSMUSG00000060568	Fam78b	family with sequence similarity 78, member B [Source:MGI Symbol;Acc:MGI:2443050]
1	169015289	169016131	843	169015731	38	66.46	7.38	84183	ENSMUSG00000060568	Fam78b	family with sequence similarity 78, member B [Source:MGI Symbol;Acc:MGI:2443050]
1	169270115	169271048	934	169270600	48	98.71	8.86	9522	ENSMUSG00000026687	Aldh9a1	aldehyde dehydrogenase 9, subfamily A1 [Source:MGI Symbol;Acc:MGI:1861622]
1	169307342	169308427	1086	169307893	55	108.78	8.86	16079	ENSMUSG00000026688	Mgst3	microsomal glutathione S-transferase 3 [Source:MGI Symbol;Acc:MGI:1913697]
1	169687890	169689046	1157	169688546	58	112.06	7.37	69176	ENSMUSG00000026686	Lmx1a	LIM homeobox transcription factor 1 alpha [Source:MGI Symbol;Acc:MGI:1888519]
1	169886194	169887335	1142	169886715	81	185.13	9.21	267345	ENSMUSG00000026686	Lmx1a	LIM homeobox transcription factor 1 alpha [Source:MGI Symbol;Acc:MGI:1888519]
1	170205561	170206622	1062	170206098	52	85.88	7.45	156303	ENSMUSG00000052534	Pbx1	pre B cell leukemia homeobox 1 [Source:MGI Symbol;Acc:MGI:97495]
1	170225678	170226775	1098	170226205	54	78.02	7.31	136196	ENSMUSG00000052534	Pbx1	pre B cell leukemia homeobox 1 [Source:MGI Symbol;Acc:MGI:97495]
1	170257231	170258790	1560	170258075	309	1056.31	15.42	104326	ENSMUSG00000052534	Pbx1	pre B cell leukemia homeobox 1 [Source:MGI Symbol;Acc:MGI:97495]
1	170838447	170839663	1217	170839024	162	533.03	19.65	476623	ENSMUSG00000052534	Pbx1	pre B cell leukemia homeobox 1 [Source:MGI Symbol;Acc:MGI:97495]
1	171023660	171024679	1020	171024138	53	109.32	9.6	437457	ENSMUSG00000026683	Nuf2	NUF2, NDC80 kinetochore complex component, homolog (S. cerevisiae) [Source:MGI Symbol;Acc:MGI:1914227]
1	171068372	171069266	895	171068846	40	68.24	6.64	392749	ENSMUSG00000026683	Nuf2	NUF2, NDC80 kinetochore complex component, homolog (S. cerevisiae) [Source:MGI Symbol;Acc:MGI:1914227]
1	173469920	173472090	2171	173470540	126	63.15	3.52	5115	ENSMUSG00000038209	Itln1	intelectin 1 (galactofuranose binding) [Source:MGI Symbol;Acc:MGI:1333831]
1	174515521	174516364	844	174515983	35	54.17	5.17	4716	ENSMUSG00000053318	Slamf8	SLAM family member 8 [Source:MGI Symbol;Acc:MGI:1921998]
1	178290021	178290953	933	178290656	41	67.87	5.91	85213	ENSMUSG00000055214	Pld5	phospholipase D family, member 5 [Source:MGI Symbol;Acc:MGI:2442056]
1	178488611	178489524	914	178489047	37	54.26	3.94	255151	ENSMUSG00000057335	Cep170	centrosomal protein 170 [Source:MGI Symbol;Acc:MGI:1918348]
1	178876276	178877218	943	178876866	55	115.22	8.45	132075	ENSMUSG00000026504	Sdccag8	serologically defined colon cancer antigen 8 [Source:MGI Symbol;Acc:MGI:1924066]
1	178881670	178882914	1245	178882307	155	455.12	18.16	137516	ENSMUSG00000026504	Sdccag8	serologically defined colon cancer antigen 8 [Source:MGI Symbol;Acc:MGI:1924066]
1	179166016	179167274	1259	179166644	99	263.44	14.41	21690	ENSMUSG00000019699	Akt3	thymoma viral proto-oncogene 3 [Source:MGI Symbol;Acc:MGI:1345147]
1	180629629	180630583	955	180630271	88	284.95	12.67	171015	ENSMUSG00000026494	Kif26b	kinesin family member 26B [Source:MGI Symbol;Acc:MGI:2447076]
1	180794212	180795169	958	180794698	39	57.15	7.14	335442	ENSMUSG00000026494	Kif26b	kinesin family member 26B [Source:MGI Symbol;Acc:MGI:2447076]
1	182242994	182244215	1222	182243639	102	306.77	9.93	16968	ENSMUSG00000038855	Itpkb	inositol 1,4,5-trisphosphate 3-kinase B [Source:MGI Symbol;Acc:MGI:109235]
1	182277702	182278612	911	182278236	40	66.41	7.14	17555	ENSMUSG00000055676	Gm5069	predicted pseudogene 5069 [Source:MGI Symbol;Acc:MGI:3644516]
1	183490639	183491685	1047	183491176	60	137.42	9.97	49594	ENSMUSG00000050625	Ccdc121	coiled-coil domain containing 121 [Source:MGI Symbol;Acc:MGI:2685601]
1	183672975	183674263	1289	183673659	76	178.1	5.38	4540	ENSMUSG00000047369	Dnahc14	dynein, axonemal, heavy chain 14 [Source:MGI Symbol;Acc:MGI:2444525]
1	184535361	184536255	895	184535659	56	146.8	7.88	40521	ENSMUSG00000038599	Capn8	calpain 8 [Source:MGI Symbol;Acc:MGI:2181366]
1	184574749	184575801	1053	184575335	57	123.49	8.37	80197	ENSMUSG00000038599	Capn8	calpain 8 [Source:MGI Symbol;Acc:MGI:2181366]
1	184629449	184630283	835	184629806	40	76.21	5.17	49447	ENSMUSG00000043429	4922505E12Rik	RIKEN cDNA 4922505E12 gene [Source:MGI Symbol;Acc:MGI:3618292]
1	184753720	184754716	997	184754263	46	80.85	7.38	60272	ENSMUSG00000038576	Susd4	sushi domain containing 4 [Source:MGI Symbol;Acc:MGI:2138351]
1	184779245	184780218	974	184779827	39	55.47	5.91	85836	ENSMUSG00000038576	Susd4	sushi domain containing 4 [Source:MGI Symbol;Acc:MGI:2138351]
1	185500941	185502132	1192	185501645	53	85.83	5.66	4428	ENSMUSG00000090533	Gm8214	predicted gene 8214 [Source:MGI Symbol;Acc:MGI:3646554]
1	185593377	185594216	840	185593648	40	75.52	4.68	87575	ENSMUSG00000090533	Gm8214	predicted gene 8214 [Source:MGI Symbol;Acc:MGI:3646554]
1	186120766	186121726	961	186121334	59	150.31	9.6	263881	ENSMUSG00000044854	1700056E22Rik	RIKEN cDNA 1700056E22 gene [Source:MGI Symbol;Acc:MGI:1920613]
1	186405601	186406836	1236	186406187	76	159.06	7.55	150311	ENSMUSG00000039377	Hlx	H2.0-like homeobox [Source:MGI Symbol;Acc:MGI:96109]
1	186487263	186488228	966	186487686	42	68.01	4.43	68812	ENSMUSG00000039377	Hlx	H2.0-like homeobox [Source:MGI Symbol;Acc:MGI:96109]
1	186532402	186533048	647	186532828	29	53.06	3.94	23670	ENSMUSG00000039377	Hlx	H2.0-like homeobox [Source:MGI Symbol;Acc:MGI:96109]
1	187739102	187740220	1119	187739644	92	228.01	13.33	201545	ENSMUSG00000039246	Lyplal1	lysophospholipase-like 1 [Source:MGI Symbol;Acc:MGI:2385115]
1	188272693	188273388	696	188272916	32	59.64	6.4	256955	ENSMUSG00000039239	Tgfb2	transforming growth factor, beta 2 [Source:MGI Symbol;Acc:MGI:98726]
1	188892705	188893417	713	188892950	39	90.04	8.86	101655	ENSMUSG00000039224	D1Pas1	DNA segment, Chr 1, Pasteur Institute 1 [Source:MGI Symbol;Acc:MGI:91842]
1	188900789	188901829	1041	188901296	43	63.46	5.91	110001	ENSMUSG00000039224	D1Pas1	DNA segment, Chr 1, Pasteur Institute 1 [Source:MGI Symbol;Acc:MGI:91842]
1	189094385	189095346	962	189094882	38	53.01	5.17	55495	ENSMUSG00000039210	Gpatch2	G patch domain containing 2 [Source:MGI Symbol;Acc:MGI:1915019]
1	189652486	189653901	1416	189653041	157	471.17	19.48	220371	ENSMUSG00000026610	Esrrg	estrogen-related receptor gamma [Source:MGI Symbol;Acc:MGI:1347056]
1	189697083	189698126	1044	189697566	81	259.57	17.02	264896	ENSMUSG00000026610	Esrrg	estrogen-related receptor gamma [Source:MGI Symbol;Acc:MGI:1347056]
1	190009788	190011368	1581	190010731	134	256.17	10.15	75171	ENSMUSG00000026609	Ush2a	Usher syndrome 2A (autosomal recessive, mild) homolog (human) [Source:MGI Symbol;Acc:MGI:1341292]
1	190274863	190275635	773	190275362	34	52.32	4.84	189460	ENSMUSG00000026609	Ush2a	Usher syndrome 2A (autosomal recessive, mild) homolog (human) [Source:MGI Symbol;Acc:MGI:1341292]
1	190550558	190551492	935	190551091	43	71.94	7.85	280628	ENSMUSG00000026608	Kctd3	potassium channel tetramerisation domain containing 3 [Source:MGI Symbol;Acc:MGI:2444629]
1	190760929	190762265	1337	190761750	71	146.3	6.89	69969	ENSMUSG00000026608	Kctd3	potassium channel tetramerisation domain containing 3 [Source:MGI Symbol;Acc:MGI:2444629]
1	191199712	191200601	890	191200248	50	115.7	9.35	32537	ENSMUSG00000037624	Kcnk2	potassium channel, subfamily K, member 2 [Source:MGI Symbol;Acc:MGI:109366]
1	191813211	191813900	690	191813433	30	51.92	5.17	67191	ENSMUSG00000026603	Smyd2	SET and MYND domain containing 2 [Source:MGI Symbol;Acc:MGI:1915889]
1	191841563	191842252	690	191842050	30	51.92	4.68	95808	ENSMUSG00000026603	Smyd2	SET and MYND domain containing 2 [Source:MGI Symbol;Acc:MGI:1915889]
1	192157519	192158612	1094	192158052	82	253.02	14.1	163493	ENSMUSG00000010175	Prox1	prospero-related homeobox 1 [Source:MGI Symbol;Acc:MGI:97772]
1	192557578	192558620	1043	192558118	77	229.09	14.75	177531	ENSMUSG00000089872	Rps6kc1	ribosomal protein S6 kinase polypeptide 1 [Source:MGI Symbol;Acc:MGI:2443419]
1	192944379	192945126	748	192944868	40	89.24	7.88	22575	ENSMUSG00000026630	Batf3	basic leucine zipper transcription factor, ATF-like 3 [Source:MGI Symbol;Acc:MGI:1925491]
1	194277720	194278572	853	194277970	107	478.15	21.8	263304	ENSMUSG00000058248	Kcnh1	potassium voltage-gated channel, subfamily H (eag-related), member 1 [Source:MGI Symbol;Acc:MGI:1341721]
1	194660932	194662078	1147	194661499	55	95.7	7.65	586	ENSMUSG00000047384	A730013G03Rik	RIKEN cDNA A730013G03 gene [Source:MGI Symbol;Acc:MGI:2445118]
1	195053570	195054539	970	195054083	127	540.11	22.02	26186	ENSMUSG00000037318	Traf3ip3	TRAF3 interacting protein 3 [Source:MGI Symbol;Acc:MGI:2441706]
1	195436134	195437387	1254	195436766	65	130.49	7.88	240275	ENSMUSG00000016179	Camk1g	calcium/calmodulin-dependent protein kinase I gamma [Source:MGI Symbol;Acc:MGI:2388073]
1	195453326	195454284	959	195453880	44	77.19	7.14	257389	ENSMUSG00000016179	Camk1g	calcium/calmodulin-dependent protein kinase I gamma [Source:MGI Symbol;Acc:MGI:2388073]
1	195504028	195505171	1144	195504697	62	125.22	6.53	308206	ENSMUSG00000016179	Camk1g	calcium/calmodulin-dependent protein kinase I gamma [Source:MGI Symbol;Acc:MGI:2388073]
1	195616337	195617427	1091	195617045	53	91.46	4.92	420554	ENSMUSG00000016179	Camk1g	calcium/calmodulin-dependent protein kinase I gamma [Source:MGI Symbol;Acc:MGI:2388073]
1	195772822	195773916	1095	195773274	49	81.15	6.4	576783	ENSMUSG00000016179	Camk1g	calcium/calmodulin-dependent protein kinase I gamma [Source:MGI Symbol;Acc:MGI:2388073]
1	195793839	195795347	1509	195794650	165	470.64	12.18	598159	ENSMUSG00000016179	Camk1g	calcium/calmodulin-dependent protein kinase I gamma [Source:MGI Symbol;Acc:MGI:2388073]
1	195814716	195816820	2105	195815666	265	559.75	10.37	619175	ENSMUSG00000016179	Camk1g	calcium/calmodulin-dependent protein kinase I gamma [Source:MGI Symbol;Acc:MGI:2388073]
1	196019453	196020502	1050	196020048	47	78.39	5.41	425975	ENSMUSG00000026640	Plxna2	plexin A2 [Source:MGI Symbol;Acc:MGI:107684]
1	196238064	196238808	745	196238513	32	53.55	4.68	207510	ENSMUSG00000026640	Plxna2	plexin A2 [Source:MGI Symbol;Acc:MGI:107684]
1	197067182	197068563	1382	197067940	106	206.1	11.23	65031	ENSMUSG00000026616	Cr2	complement receptor 2 [Source:MGI Symbol;Acc:MGI:88489]
1	197105059	197106012	954	197105435	51	110.03	9.35	102526	ENSMUSG00000026616	Cr2	complement receptor 2 [Source:MGI Symbol;Acc:MGI:88489]
10	3622045	3623129	1085	3622568	47	74.19	6.89	34533	ENSMUSG00000000766	Oprm1	opioid receptor, mu 1 [Source:MGI Symbol;Acc:MGI:97441]
10	4892243	4893143	901	4892582	47	99.01	9.11	96733	ENSMUSG00000019769	Syne1	synaptic nuclear envelope 1 [Source:MGI Symbol;Acc:MGI:1927152]
10	6425452	6426585	1134	6426100	144	527	18.12	52677	ENSMUSG00000040675	Mthfd1l	methylenetetrahydrofolate dehydrogenase (NADP+ dependent) 1-like [Source:MGI Symbol;Acc:MGI:1924836]
10	8991786	8992629	844	8992253	36	58.11	3.94	263226	ENSMUSG00000053980	Gm9930	predicted gene 9930 [Source:MGI Symbol;Acc:MGI:3642400]
10	9125446	9126576	1131	9125949	62	118.7	8.76	129530	ENSMUSG00000053980	Gm9930	predicted gene 9930 [Source:MGI Symbol;Acc:MGI:3642400]
10	9209879	9211110	1232	9210476	185	588.9	19.54	45003	ENSMUSG00000053980	Gm9930	predicted gene 9930 [Source:MGI Symbol;Acc:MGI:3642400]
10	9364523	9365693	1171	9365313	61	124.2	5.66	29693	ENSMUSG00000060487	Samd5	sterile alpha motif domain containing 5 [Source:MGI Symbol;Acc:MGI:2444815]
10	10328170	10329077	908	10328648	39	62.71	6.4	50617	ENSMUSG00000019832	Rab32	RAB32, member RAS oncogene family [Source:MGI Symbol;Acc:MGI:1915094]
10	11866514	11867572	1059	11867119	51	89.07	6.6	538098	ENSMUSG00000045455	Gm9797	predicted pseudogene 9797 [Source:MGI Symbol;Acc:MGI:3704349]
10	13011496	13012153	658	13011940	31	60.33	4.92	98997	ENSMUSG00000019814	Ltv1	LTV1 homolog (S. cerevisiae) [Source:MGI Symbol;Acc:MGI:2447810]
10	13692869	13693896	1028	13693391	40	53.56	6.15	7206	ENSMUSG00000015501	Hivep2	human immunodeficiency virus type I enhancer binding protein 2 [Source:MGI Symbol;Acc:MGI:1338076]
10	14077694	14078498	805	14078177	33	50.7	5.91	164707	ENSMUSG00000071532	Gm10335	predicted gene 10335 [Source:MGI Symbol;Acc:MGI:3641693]
10	14691657	14692526	870	14692138	38	63.14	5.66	212111	ENSMUSG00000019865	Nmbr	neuromedin B receptor [Source:MGI Symbol;Acc:MGI:1100525]
10	15913812	15914756	945	15914352	37	51.07	5.41	1434325	ENSMUSG00000019865	Nmbr	neuromedin B receptor [Source:MGI Symbol;Acc:MGI:1100525]
10	17004261	17005423	1163	17004855	70	152.59	9.71	438179	ENSMUSG00000039910	Cited2	Cbp/p300-interacting transactivator, with Glu/Asp-rich carboxy-terminal domain, 2 [Source:MGI Symbol;Acc:MGI:1306784]
10	17051808	17053054	1247	17052459	62	110.64	7.1	390575	ENSMUSG00000039910	Cited2	Cbp/p300-interacting transactivator, with Glu/Asp-rich carboxy-terminal domain, 2 [Source:MGI Symbol;Acc:MGI:1306784]
10	18236757	18237696	940	18237287	47	92.21	6.84	28595	ENSMUSG00000019853	Hebp2	heme binding protein 2 [Source:MGI Symbol;Acc:MGI:1860084]
10	19116129	19117186	1058	19116632	45	63.45	6.79	40266	ENSMUSG00000045591	Olig3	oligodendrocyte transcription factor 3 [Source:MGI Symbol;Acc:MGI:2149955]
10	20489306	20490416	1111	20489852	54	95.43	9.04	44968	ENSMUSG00000019990	Pde7b	phosphodiesterase 7B [Source:MGI Symbol;Acc:MGI:1352752]
10	21477020	21478087	1068	21477537	81	215.16	13.49	66886	ENSMUSG00000056716	Gm5420	predicted gene 5420 [Source:MGI Symbol;Acc:MGI:3645721]
10	21544139	21545044	906	21544642	39	62.94	4.68	57348	ENSMUSG00000019970	Sgk1	serum/glucocorticoid regulated kinase 1 [Source:MGI Symbol;Acc:MGI:1340062]
10	21754102	21755636	1535	21755127	71	118.03	5.16	32758	ENSMUSG00000069712	4930444G20Rik	RIKEN cDNA 4930444G20 gene [Source:MGI Symbol;Acc:MGI:2149738]
10	21861743	21863415	1673	21862594	429	1533.76	12.44	6035	ENSMUSG00000055657	E030030I06Rik	RIKEN cDNA E030030I06 gene [Source:MGI Symbol;Acc:MGI:2442914]
10	22735825	22736577	753	22736360	44	102.03	8.43	196426	ENSMUSG00000045680	Tcf21	transcription factor 21 [Source:MGI Symbol;Acc:MGI:1202715]
10	23618019	23619013	995	23618418	44	72.56	7.37	3924	ENSMUSG00000037440	Vnn1	vanin 1 [Source:MGI Symbol;Acc:MGI:108395]
10	24831339	24833030	1692	24832404	88	147.13	6.45	185128	ENSMUSG00000019987	Arg1	arginase, liver [Source:MGI Symbol;Acc:MGI:88070]
10	25353088	25353877	790	25353578	33	52.36	4.43	273974	ENSMUSG00000019978	Epb4.1l2	erythrocyte protein band 4.1-like 2 [Source:MGI Symbol;Acc:MGI:103009]
10	26631289	26632933	1645	26632236	166	370.1	13.27	159009	ENSMUSG00000039031	Arhgap18	Rho GTPase activating protein 18 [Source:MGI Symbol;Acc:MGI:1921160]
10	27942897	27943914	1018	27943423	41	57.64	6.36	148797	ENSMUSG00000019889	Ptprk	protein tyrosine phosphatase, receptor type, K [Source:MGI Symbol;Acc:MGI:103310]
10	28134155	28134859	705	28134582	33	62.83	5.17	253584	ENSMUSG00000049109	Themis	thymocyte selection associated [Source:MGI Symbol;Acc:MGI:2443552]
10	28184292	28185324	1033	28185064	45	72.24	4.18	203102	ENSMUSG00000049109	Themis	thymocyte selection associated [Source:MGI Symbol;Acc:MGI:2443552]
10	29544936	29546047	1112	29545549	48	61.83	6.64	289876	ENSMUSG00000019880	Rspo3	R-spondin 3 homolog (Xenopus laevis) [Source:MGI Symbol;Acc:MGI:1920030]
10	29690394	29691357	964	29690952	63	171.87	13.77	229394	ENSMUSG00000075266	Cenpw	centromere protein W [Source:MGI Symbol;Acc:MGI:1913561]
10	30047457	30048479	1023	30047986	50	90.87	5.74	127640	ENSMUSG00000075266	Cenpw	centromere protein W [Source:MGI Symbol;Acc:MGI:1913561]
10	30502897	30503978	1082	30503499	51	91.31	7.38	19414	ENSMUSG00000039697	Ncoa7	nuclear receptor coactivator 7 [Source:MGI Symbol;Acc:MGI:2444847]
10	32020508	32021949	1442	32021316	79	151.98	5.73	100863	ENSMUSG00000069671	Nkain2	Na+/K+ transporting ATPase interacting 2 [Source:MGI Symbol;Acc:MGI:1923447]
10	32159522	32160782	1261	32159995	70	114.8	5.68	37816	ENSMUSG00000069671	Nkain2	Na+/K+ transporting ATPase interacting 2 [Source:MGI Symbol;Acc:MGI:1923447]
10	32535818	32536573	756	32536292	35	64.8	6.4	73976	ENSMUSG00000069670	Nkain2	Na+/K+ transporting ATPase interacting 2 [Source:MGI Symbol;Acc:MGI:1923447]
10	32543682	32544767	1086	32544163	59	107.85	7.67	66105	ENSMUSG00000069670	Nkain2	Na+/K+ transporting ATPase interacting 2 [Source:MGI Symbol;Acc:MGI:1923447]
10	33456539	33457347	809	33456818	43	87.06	5.12	45103	ENSMUSG00000090298	Gm4794	predicted gene 4794 [Source:MGI Symbol;Acc:MGI:3645972]
10	34556954	34557961	1008	34557464	41	59.4	5.41	354258	ENSMUSG00000019779	Frk	fyn-related kinase [Source:MGI Symbol;Acc:MGI:103265]
10	34792456	34793372	917	34792901	38	57.75	4.92	589695	ENSMUSG00000019779	Frk	fyn-related kinase [Source:MGI Symbol;Acc:MGI:103265]
10	34821622	34822672	1051	34822204	40	51.46	6.4	609493	ENSMUSG00000063953	Amd2	S-adenosylmethionine decarboxylase 2 [Source:MGI Symbol;Acc:MGI:1333111]
10	34957391	34958619	1229	34958145	51	60.68	3.78	473552	ENSMUSG00000063953	Amd2	S-adenosylmethionine decarboxylase 2 [Source:MGI Symbol;Acc:MGI:1333111]
10	35221289	35222512	1224	35221909	65	94.32	6.88	209788	ENSMUSG00000063953	Amd2	S-adenosylmethionine decarboxylase 2 [Source:MGI Symbol;Acc:MGI:1333111]
10	35303541	35304535	995	35304019	46	76.09	5.68	127678	ENSMUSG00000063953	Amd2	S-adenosylmethionine decarboxylase 2 [Source:MGI Symbol;Acc:MGI:1333111]
10	35374349	35375185	837	35374584	38	61.43	3.96	57113	ENSMUSG00000063953	Amd2	S-adenosylmethionine decarboxylase 2 [Source:MGI Symbol;Acc:MGI:1333111]
10	36858460	36859633	1174	36859039	63	65.19	5.24	307	ENSMUSG00000069662	Marcks	myristoylated alanine rich protein kinase C substrate [Source:MGI Symbol;Acc:MGI:96907]
10	37539839	37540945	1107	37540307	67	138.77	13.38	680943	ENSMUSG00000046463	5930403N24Rik	RIKEN cDNA 5930403N24 gene [Source:MGI Symbol;Acc:MGI:2444171]
10	38759037	38759970	934	38759557	37	52.18	5.91	74236	ENSMUSG00000019846	Lama4	laminin, alpha 4 [Source:MGI Symbol;Acc:MGI:109321]
10	38828553	38829944	1392	38829117	96	207.11	6.98	24603	ENSMUSG00000051736	1700025K23Rik	RIKEN cDNA 1700025K23 gene [Source:MGI Symbol;Acc:MGI:1913587]
10	38890991	38891733	743	38891250	32	53.78	3.94	7650	ENSMUSG00000062074	Wisp3	WNT1 inducible signaling pathway protein 3 [Source:MGI Symbol;Acc:MGI:2685581]
10	38947384	38948510	1127	38948001	58	116.7	6.15	64401	ENSMUSG00000062074	Wisp3	WNT1 inducible signaling pathway protein 3 [Source:MGI Symbol;Acc:MGI:2685581]
10	38992095	38993062	968	38992556	39	56.1	5.17	96105	ENSMUSG00000019843	Fyn	Fyn proto-oncogene [Source:MGI Symbol;Acc:MGI:95602]
10	39260191	39261295	1105	39260753	55	101.47	7.38	71987	ENSMUSG00000019842	Traf3ip2	TRAF3 interacting protein 2 [Source:MGI Symbol;Acc:MGI:2143599]
10	40083595	40084738	1144	40084079	54	96.14	5.41	14965	ENSMUSG00000038481	Cdk19	cyclin-dependent kinase 19 [Source:MGI Symbol;Acc:MGI:1925584]
10	40482088	40483165	1078	40482580	49	78	5.92	79492	ENSMUSG00000045555	9030224M15Rik	RIKEN cDNA 9030224M15 gene [Source:MGI Symbol;Acc:MGI:3045338]
10	40779811	40780791	981	40780327	52	110.6	7.88	11764	ENSMUSG00000046922	Gpr6	G protein-coupled receptor 6 [Source:MGI Symbol;Acc:MGI:2155249]
10	40918093	40919059	967	40918625	42	67.89	5.91	104422	ENSMUSG00000038417	Fig4	FIG4 homolog (S. cerevisiae) [Source:MGI Symbol;Acc:MGI:2143585]
10	41554857	41555932	1076	41555358	87	293.45	16.49	24978	ENSMUSG00000038332	Sesn1	sestrin 1 [Source:MGI Symbol;Acc:MGI:2155278]
10	42775221	42776001	781	42775518	42	93.76	8.86	118818	ENSMUSG00000038248	Sobp	sine oculis-binding protein homolog (Drosophila) [Source:MGI Symbol;Acc:MGI:1924427]
10	42874522	42875341	820	42874895	35	56.88	4.68	19441	ENSMUSG00000038248	Sobp	sine oculis-binding protein homolog (Drosophila) [Source:MGI Symbol;Acc:MGI:1924427]
10	42899546	42900556	1011	42899912	64	154.73	9.22	5402	ENSMUSG00000045008	9030612E09Rik	RIKEN cDNA 9030612E09 gene [Source:MGI Symbol;Acc:MGI:1921780]
10	45419626	45420828	1203	45420130	67	110.21	4.85	122495	ENSMUSG00000038822	Hace1	HECT domain and ankyrin repeat containing, E3 ubiquitin protein ligase 1 [Source:MGI Symbol;Acc:MGI:2446110]
10	46438121	46439235	1115	46438746	59	114.66	9.83	1141111	ENSMUSG00000038822	Hace1	HECT domain and ankyrin repeat containing, E3 ubiquitin protein ligase 1 [Source:MGI Symbol;Acc:MGI:2446110]
10	49173291	49174177	887	49173612	57	109.88	5.51	334960	ENSMUSG00000056073	Grik2	glutamate receptor, ionotropic, kainate 2 (beta 2) [Source:MGI Symbol;Acc:MGI:95815]
10	50482822	50484098	1277	50483458	66	111.68	6.86	131999	ENSMUSG00000019913	Sim1	single-minded homolog 1 (Drosophila) [Source:MGI Symbol;Acc:MGI:98306]
10	50956044	50956956	913	50956447	42	74.55	7.63	243991	ENSMUSG00000089672	Gp49a	glycoprotein 49 A [Source:MGI Symbol;Acc:MGI:102702]
10	51863846	51864675	830	51864312	43	90.84	9.11	50738	ENSMUSG00000019893	Ros1	Ros1 proto-oncogene [Source:MGI Symbol;Acc:MGI:97999]
10	52659991	52661004	1014	52660471	44	70.44	4.92	250132	ENSMUSG00000038602	Slc35f1	solute carrier family 35, member F1 [Source:MGI Symbol;Acc:MGI:2139810]
10	52676109	52677402	1294	52676767	233	845.78	25.21	266428	ENSMUSG00000038602	Slc35f1	solute carrier family 35, member F1 [Source:MGI Symbol;Acc:MGI:2139810]
10	57694052	57695658	1607	57695047	79	55.23	3.42	4361	ENSMUSG00000075045	Gm4981	predicted gene 4981 [Source:MGI Symbol;Acc:MGI:3645498]
10	58063554	58064639	1086	58064112	49	80.62	4.86	74290	ENSMUSG00000003227	Edar	ectodysplasin-A receptor [Source:MGI Symbol;Acc:MGI:1343498]
10	58394867	58395807	941	58395347	44	79.53	5.66	119240	ENSMUSG00000037990	Sh3rf3	SH3 domain containing ring finger 3 [Source:MGI Symbol;Acc:MGI:2444637]
10	59205801	59206623	823	59206144	42	87.15	7.14	40919	ENSMUSG00000020111	Micu1	mitochondrial calcium uptake 1 [Source:MGI Symbol;Acc:MGI:2384909]
10	59907969	59908631	663	59908426	32	64.14	6.64	45952	ENSMUSG00000090439	Gm17455	predicted gene, 17455 [Source:MGI Symbol;Acc:MGI:4937089]
10	60417930	60418723	794	60418368	33	51.92	3.94	17488	ENSMUSG00000037247	Pldi	polymorphic derived intron containing [Source:MGI Symbol;Acc:MGI:1920866]
10	64792833	64793909	1077	64793325	57	105.29	8.58	1240300	ENSMUSG00000042846	Lrrtm3	leucine rich repeat transmembrane neuronal 3 [Source:MGI Symbol;Acc:MGI:2389177]
10	64831658	64832488	831	64832120	34	51.73	4.18	1279095	ENSMUSG00000042846	Lrrtm3	leucine rich repeat transmembrane neuronal 3 [Source:MGI Symbol;Acc:MGI:2389177]
10	65179562	65180846	1285	65180261	92	230.99	10.1	1378612	ENSMUSG00000037876	Jmjd1c	jumonji domain containing 1C [Source:MGI Symbol;Acc:MGI:1918614]
10	65198906	65200015	1110	65199500	77	194.16	11.45	1359373	ENSMUSG00000037876	Jmjd1c	jumonji domain containing 1C [Source:MGI Symbol;Acc:MGI:1918614]
10	65733196	65733930	735	65733399	32	50.69	4.68	825474	ENSMUSG00000037876	Jmjd1c	jumonji domain containing 1C [Source:MGI Symbol;Acc:MGI:1918614]
10	66788933	66790012	1080	66789455	58	124.03	8.86	41402	ENSMUSG00000075000	Nrbf2	nuclear receptor binding factor 2 [Source:MGI Symbol;Acc:MGI:1354950]
10	67818131	67819025	895	67818569	39	64.24	5.91	77095	ENSMUSG00000019947	Arid5b	AT rich interactive domain 5B (MRF1-like) [Source:MGI Symbol;Acc:MGI:2175912]
10	68215260	68216265	1006	68215764	60	111.59	8.69	29270	ENSMUSG00000060044	Tmem26	transmembrane protein 26 [Source:MGI Symbol;Acc:MGI:2143537]
10	68430414	68431653	1240	68431063	199	708.15	22.6	183119	ENSMUSG00000019944	Rhobtb1	Rho-related BTB domain containing 1 [Source:MGI Symbol;Acc:MGI:1916538]
10	68483228	68484357	1130	68483801	60	122.64	7.5	130381	ENSMUSG00000019944	Rhobtb1	Rho-related BTB domain containing 1 [Source:MGI Symbol;Acc:MGI:1916538]
10	68501250	68502476	1227	68501851	150	462.1	18.07	112331	ENSMUSG00000019944	Rhobtb1	Rho-related BTB domain containing 1 [Source:MGI Symbol;Acc:MGI:1916538]
10	68571875	68572711	837	68572425	43	82.14	6.49	41757	ENSMUSG00000019944	Rhobtb1	Rho-related BTB domain containing 1 [Source:MGI Symbol;Acc:MGI:1916538]
10	69193021	69193941	921	69193497	39	58.81	4.57	196527	ENSMUSG00000069601	Ank3	ankyrin 3, epithelial [Source:MGI Symbol;Acc:MGI:88026]
10	69817471	69818473	1003	69817844	76	212.19	14.46	85572	ENSMUSG00000043259	Fam13c	family with sequence similarity 13, member C [Source:MGI Symbol;Acc:MGI:1918971]
10	70240841	70241862	1022	70241468	66	177.03	13.04	89949	ENSMUSG00000047692	4930533K18Rik	RIKEN cDNA 4930533K18 gene [Source:MGI Symbol;Acc:MGI:1922439]
10	70440655	70441412	758	70441191	44	107.96	8.12	109774	ENSMUSG00000047692	4930533K18Rik	RIKEN cDNA 4930533K18 gene [Source:MGI Symbol;Acc:MGI:1922439]
10	71369962	71370939	978	71370473	42	66.6	4.43	559962	ENSMUSG00000060733	Ipmk	inositol polyphosphate multikinase [Source:MGI Symbol;Acc:MGI:1916968]
10	71779711	71780522	812	71779945	44	93.38	8.52	337648	ENSMUSG00000019923	Zwint	ZW10 interactor [Source:MGI Symbol;Acc:MGI:1289227]
10	72524169	72525115	947	72524625	37	50.87	5.66	37465	ENSMUSG00000052613	Pcdh15	protocadherin 15 [Source:MGI Symbol;Acc:MGI:1891428]
10	72650320	72651233	914	72650869	37	54.26	4.92	88779	ENSMUSG00000052613	Pcdh15	protocadherin 15 [Source:MGI Symbol;Acc:MGI:1891428]
10	75166806	75167789	984	75167218	48	91.4	5.91	59884	ENSMUSG00000020196	Cabin1	calcineurin binding protein 1 [Source:MGI Symbol;Acc:MGI:1298375]
10	79363349	79364309	961	79363906	50	104.09	9.84	7777	ENSMUSG00000013833	Med16	mediator complex subunit 16 [Source:MGI Symbol;Acc:MGI:2158394]
10	79885035	79886017	983	79885541	48	91.54	9.11	10851	ENSMUSG00000020167	Tcf3	transcription factor 3 [Source:MGI Symbol;Acc:MGI:98510]
10	80644782	80645499	718	80645002	32	56.22	6.11	1592	ENSMUSG00000053603	4930442H23Rik	RIKEN cDNA 4930442H23 gene [Source:MGI Symbol;Acc:MGI:1922144]
10	81068463	81069407	945	81069008	41	66.44	6.64	7	ENSMUSG00000074862	BC025920	cDNA sequence BC025920 [Source:MGI Symbol;Acc:MGI:2670983]
10	82234066	82234945	880	82234559	36	54.09	7.38	7670	ENSMUSG00000020248	Nfyb	nuclear transcription factor-Y beta [Source:MGI Symbol;Acc:MGI:97317]
10	82417719	82418607	889	82418060	42	77.72	8.37	971	ENSMUSG00000071151	Gm4799	predicted gene 4799 [Source:MGI Symbol;Acc:MGI:3648850]
10	82757243	82758115	873	82757743	37	58.76	6.89	42884	ENSMUSG00000034591	Slc41a2	solute carrier family 41, member 2 [Source:MGI Symbol;Acc:MGI:2442940]
10	83089741	83090765	1025	83090232	51	99.21	9.84	21251	ENSMUSG00000020263	Appl2	adaptor protein, phosphotyrosine interaction, PH domain and leucine zipper containing 2 [Source:MGI Symbol;Acc:MGI:2384914]
10	83455285	83456101	817	83455638	35	57.23	4.68	270028	ENSMUSG00000087651	1500009L16Rik	RIKEN cDNA 1500009L16 gene [Source:MGI Symbol;Acc:MGI:1917034]
10	84269640	84270358	719	84270138	31	52.55	3.94	12686	ENSMUSG00000063986	Gm6613	predicted gene 6613 [Source:MGI Symbol;Acc:MGI:3643042]
10	84369411	84370266	856	84369832	36	56.74	4.43	10529	ENSMUSG00000035620	Ric8b	resistance to inhibitors of cholinesterase 8 homolog B (C. elegans) [Source:MGI Symbol;Acc:MGI:2682307]
10	84755009	84755787	779	84755231	34	57.67	4.92	20989	ENSMUSG00000050490	Gm8394	predicted gene 8394 [Source:MGI Symbol;Acc:MGI:3647964]
10	85002096	85002859	764	85002467	32	51.35	5.41	152908	ENSMUSG00000020042	Btbd11	BTB (POZ) domain containing 11 [Source:MGI Symbol;Acc:MGI:1921257]
10	86966442	86967351	910	86966923	42	74.94	7.38	10518	ENSMUSG00000020052	Ascl1	achaete-scute complex homolog 1 (Drosophila) [Source:MGI Symbol;Acc:MGI:96919]
10	87210965	87212141	1177	87211486	102	295.58	12.27	109524	ENSMUSG00000020053	Igf1	insulin-like growth factor 1 [Source:MGI Symbol;Acc:MGI:96432]
10	87313975	87314947	973	87314570	40	59.35	6.4	6440	ENSMUSG00000020053	Igf1	insulin-like growth factor 1 [Source:MGI Symbol;Acc:MGI:96432]
10	88040794	88041977	1184	88041431	76	190.54	13.49	26466	ENSMUSG00000020061	Mybpc1	myosin binding protein C, slow-type [Source:MGI Symbol;Acc:MGI:1336213]
10	89379743	89380663	921	89380246	42	73.53	6.15	43829	ENSMUSG00000058589	Anks1b	ankyrin repeat and sterile alpha motif domain containing 1B [Source:MGI Symbol;Acc:MGI:1924781]
10	89733697	89734787	1091	89734208	89	249.06	16.05	397791	ENSMUSG00000058589	Anks1b	ankyrin repeat and sterile alpha motif domain containing 1B [Source:MGI Symbol;Acc:MGI:1924781]
10	90218624	90219664	1041	90219111	42	59.68	7.14	326404	ENSMUSG00000019979	Apaf1	apoptotic peptidase activating factor 1 [Source:MGI Symbol;Acc:MGI:1306796]
10	91053990	91055236	1247	91054608	89	206.1	8.89	363677	ENSMUSG00000090412	Gm16484	predicted gene 16484 [Source:MGI Symbol;Acc:MGI:3642316]
10	91255780	91256822	1043	91256286	53	94.26	8.9	565355	ENSMUSG00000090412	Gm16484	predicted gene 16484 [Source:MGI Symbol;Acc:MGI:3642316]
10	91291903	91292882	980	91292348	45	65.79	7.08	601417	ENSMUSG00000090412	Gm16484	predicted gene 16484 [Source:MGI Symbol;Acc:MGI:3642316]
10	92216828	92218091	1264	92217653	174	640.33	19.68	32488	ENSMUSG00000019988	Nedd1	neural precursor cell expressed, developmentally down-regulated gene 1 [Source:MGI Symbol;Acc:MGI:97293]
10	93102568	93103377	810	93103078	41	84.39	5.91	348	ENSMUSG00000020019	Ntn4	netrin 4 [Source:MGI Symbol;Acc:MGI:1888978]
10	93962147	93962988	842	93962550	35	54.39	5.41	187856	ENSMUSG00000020023	Tmcc3	transmembrane and coiled coil domains 3 [Source:MGI Symbol;Acc:MGI:2442900]
10	94055004	94055735	732	94055222	81	363.36	18.09	96313	ENSMUSG00000020024	Ccdc41	coiled-coil domain containing 41 [Source:MGI Symbol;Acc:MGI:1924298]
10	94289144	94290075	932	94289655	91	255.84	13.48	117557	ENSMUSG00000074785	Plxnc1	plexin C1 [Source:MGI Symbol;Acc:MGI:1890127]
10	94334412	94335301	890	94334819	76	258.33	15.6	72393	ENSMUSG00000074785	Plxnc1	plexin C1 [Source:MGI Symbol;Acc:MGI:1890127]
10	94502714	94503762	1049	94503300	55	114.4	7.38	96088	ENSMUSG00000074785	Plxnc1	plexin C1 [Source:MGI Symbol;Acc:MGI:1890127]
10	94701576	94702772	1197	94702171	67	122.6	8.38	84596	ENSMUSG00000045867	Cradd	CASP2 and RIPK1 domain containing adaptor with death domain [Source:MGI Symbol;Acc:MGI:1336168]
10	94940922	94941924	1003	94941368	51	82.8	8.16	23193	ENSMUSG00000062981	Mrpl42	mitochondrial ribosomal protein L42 [Source:MGI Symbol;Acc:MGI:1333774]
10	95263571	95264225	655	95264010	32	65.28	5.17	8805	ENSMUSG00000071107	4732465J04Rik	RIKEN cDNA 4732465J04 gene [Source:MGI Symbol;Acc:MGI:3041208]
10	95539839	95540887	1049	95540472	83	225.12	11.73	137175	ENSMUSG00000036499	Eea1	early endosome antigen 1 [Source:MGI Symbol;Acc:MGI:2442192]
10	96418277	96419214	938	96418691	47	74.17	4.25	339056	ENSMUSG00000036478	Btg1	B cell translocation gene 1, anti-proliferative [Source:MGI Symbol;Acc:MGI:88215]
10	96443032	96444212	1181	96443614	69	130.52	8.43	363979	ENSMUSG00000036478	Btg1	B cell translocation gene 1, anti-proliferative [Source:MGI Symbol;Acc:MGI:88215]
10	97742568	97743778	1211	97743226	149	453.79	16.71	553837	ENSMUSG00000079183	C030005K15Rik	RIKEN cDNA C030005K15 gene [Source:MGI Symbol;Acc:MGI:3641867]
10	97858064	97859175	1112	97858659	103	257.96	13.73	519127	ENSMUSG00000019943	Atp2b1	ATPase, Ca++ transporting, plasma membrane 1 [Source:MGI Symbol;Acc:MGI:104653]
10	98005775	98006755	981	98006132	57	135.85	7.88	371654	ENSMUSG00000019943	Atp2b1	ATPase, Ca++ transporting, plasma membrane 1 [Source:MGI Symbol;Acc:MGI:104653]
10	98228462	98229499	1038	98228913	91	240.67	12.25	148873	ENSMUSG00000019943	Atp2b1	ATPase, Ca++ transporting, plasma membrane 1 [Source:MGI Symbol;Acc:MGI:104653]
10	98934229	98935196	968	98934741	47	89.13	7.38	28377	ENSMUSG00000090665	Gad1-ps	glutamic acid decarboxylase 1, pseudogene [Source:MGI Symbol;Acc:MGI:95633]
10	99760863	99762920	2058	99761677	110	124.68	4.62	26385	ENSMUSG00000091739	Gm8701	predicted gene 8701 [Source:MGI Symbol;Acc:MGI:3646142]
10	99836529	99839486	2958	99838106	244	111.02	3.57	7088	ENSMUSG00000091915	Gm4312	predicted gene 4312 [Source:MGI Symbol;Acc:MGI:3782493]
10	100607010	100608024	1015	100607498	43	66.34	5.66	536623	ENSMUSG00000019888	Mgat4c	mannosyl (alpha-1,3-)-glycoprotein beta-1,4-N-acetylglucosaminyltransferase, isozyme C (putative) [Source:MGI Symbol;Acc:MGI:1914819]
10	101143963	101144947	985	101144517	44	63.16	4.94	396	ENSMUSG00000019888	Mgat4c	mannosyl (alpha-1,3-)-glycoprotein beta-1,4-N-acetylglucosaminyltransferase, isozyme C (putative) [Source:MGI Symbol;Acc:MGI:1914819]
10	101490142	101491756	1615	101491290	73	99.05	4.49	347169	ENSMUSG00000019888	Mgat4c	mannosyl (alpha-1,3-)-glycoprotein beta-1,4-N-acetylglucosaminyltransferase, isozyme C (putative) [Source:MGI Symbol;Acc:MGI:1914819]
10	101518310	101519697	1388	101519052	125	312.86	13.14	374931	ENSMUSG00000019888	Mgat4c	mannosyl (alpha-1,3-)-glycoprotein beta-1,4-N-acetylglucosaminyltransferase, isozyme C (putative) [Source:MGI Symbol;Acc:MGI:1914819]
10	101700758	101702078	1321	101701452	70	106.88	6.12	251600	ENSMUSG00000019890	Nts	neurotensin [Source:MGI Symbol;Acc:MGI:1328351]
10	102018582	102019530	949	102019065	43	74.21	7.38	44209	ENSMUSG00000044921	Rassf9	Ras association (RalGDS/AF-6) domain family (N-terminal) member 9 [Source:MGI Symbol;Acc:MGI:2384307]
10	102130903	102131942	1040	102131304	70	170.15	13.58	156448	ENSMUSG00000044921	Rassf9	Ras association (RalGDS/AF-6) domain family (N-terminal) member 9 [Source:MGI Symbol;Acc:MGI:2384307]
10	103006901	103007968	1068	103007316	58	119.17	6.86	176839	ENSMUSG00000019894	Slc6a15	solute carrier family 6 (neurotransmitter transporter), member 15 [Source:MGI Symbol;Acc:MGI:2143484]
10	103633557	103634840	1284	103634088	68	54.92	3.46	1628	ENSMUSG00000090854	Gm4340	predicted gene 4340 [Source:MGI Symbol;Acc:MGI:3782524]
10	104251102	104251866	765	104251324	40	86.52	7.38	618864	ENSMUSG00000090854	Gm4340	predicted gene 4340 [Source:MGI Symbol;Acc:MGI:3782524]
10	104691217	104692306	1090	104691734	46	58.29	5.36	319773	ENSMUSG00000036019	Tmtc2	transmembrane and tetratricopeptide repeat containing 2 [Source:MGI Symbol;Acc:MGI:1914057]
10	104954898	104955816	919	104955288	130	531.24	18.26	56219	ENSMUSG00000036019	Tmtc2	transmembrane and tetratricopeptide repeat containing 2 [Source:MGI Symbol;Acc:MGI:1914057]
10	105442196	105443060	865	105442624	44	90.25	6.89	164188	ENSMUSG00000036009	BC067068	cDNA sequence BC067068 [Source:MGI Symbol;Acc:MGI:3041259]
10	105467393	105468428	1036	105467777	43	64.01	8.61	162049	ENSMUSG00000056877	Rps15a-ps1	ribosomal protein S15A, pseudogene 1 [Source:MGI Symbol;Acc:MGI:3643034]
10	105774968	105775872	905	105775497	44	69.52	6.98	126824	ENSMUSG00000053825	Ppfia2	protein tyrosine phosphatase, receptor type, f polypeptide (PTPRF), interacting protein (liprin), alpha 2 [Source:MGI Symbol;Acc:MGI:2443834]
10	106394706	106395667	962	106395212	45	81.1	7.38	165512	ENSMUSG00000035948	Acss3	acyl-CoA synthetase short-chain family member 3 [Source:MGI Symbol;Acc:MGI:2685720]
10	106609065	106610129	1065	106609558	43	60.91	7.88	48834	ENSMUSG00000035948	Acss3	acyl-CoA synthetase short-chain family member 3 [Source:MGI Symbol;Acc:MGI:2685720]
10	107628577	107629433	857	107629090	38	64.72	6.4	29841	ENSMUSG00000019907	Ppp1r12a	protein phosphatase 1, regulatory (inhibitor) subunit 12A [Source:MGI Symbol;Acc:MGI:1309528]
10	108592591	108593631	1041	108593033	95	345.82	17.04	144995	ENSMUSG00000035864	Syt1	synaptotagmin I [Source:MGI Symbol;Acc:MGI:99667]
10	108842168	108843482	1315	108842920	73	136.79	6.19	394882	ENSMUSG00000035864	Syt1	synaptotagmin I [Source:MGI Symbol;Acc:MGI:99667]
10	109302110	109302901	792	109302569	34	56.12	4.92	134706	ENSMUSG00000020181	Nav3	neuron navigator 3 [Source:MGI Symbol;Acc:MGI:2183703]
10	109591224	109592403	1180	109591808	65	104.56	7.44	154533	ENSMUSG00000020181	Nav3	neuron navigator 3 [Source:MGI Symbol;Acc:MGI:2183703]
10	109919770	109920804	1035	109920281	54	93.67	5.91	262214	ENSMUSG00000020185	E2f7	E2F transcription factor 7 [Source:MGI Symbol;Acc:MGI:1289147]
10	109970739	109972008	1270	109971546	61	102.29	4.71	210949	ENSMUSG00000020185	E2f7	E2F transcription factor 7 [Source:MGI Symbol;Acc:MGI:1289147]
10	110046938	110048054	1117	110047465	63	139.46	6.53	135030	ENSMUSG00000020185	E2f7	E2F transcription factor 7 [Source:MGI Symbol;Acc:MGI:1289147]
10	110231594	110232316	723	110232007	32	56.2	5.17	49512	ENSMUSG00000020185	E2f7	E2F transcription factor 7 [Source:MGI Symbol;Acc:MGI:1289147]
10	110294527	110296198	1672	110295035	130	246	9.83	62197	ENSMUSG00000020186	Csrp2	cysteine and glycine-rich protein 2 [Source:MGI Symbol;Acc:MGI:1202907]
10	110856412	110857496	1085	110856936	58	123.23	8.61	53312	ENSMUSG00000058799	Nap1l1	nucleosome assembly protein 1-like 1 [Source:MGI Symbol;Acc:MGI:1855693]
10	110974326	110975420	1095	110974850	46	68.97	5.65	31508	ENSMUSG00000020205	Phlda1	pleckstrin homology-like domain, family A, member 1 [Source:MGI Symbol;Acc:MGI:1096880]
10	111123215	111124514	1300	111123823	154	500.72	16.97	180481	ENSMUSG00000020205	Phlda1	pleckstrin homology-like domain, family A, member 1 [Source:MGI Symbol;Acc:MGI:1096880]
10	111148012	111149492	1481	111148895	116	242.26	8.78	205553	ENSMUSG00000020205	Phlda1	pleckstrin homology-like domain, family A, member 1 [Source:MGI Symbol;Acc:MGI:1096880]
10	111403845	111404783	939	111404450	54	127.72	9.6	5270	ENSMUSG00000063334	Krr1	KRR1, small subunit (SSU) processome component, homolog (yeast) [Source:MGI Symbol;Acc:MGI:1289274]
10	111837742	111838531	790	111838229	34	51.31	5.82	130050	ENSMUSG00000035681	Kcnc2	potassium voltage gated channel, Shaw-related subfamily, member 2 [Source:MGI Symbol;Acc:MGI:96668]
10	111858398	111859343	946	111858836	44	75.36	5.98	150657	ENSMUSG00000035681	Kcnc2	potassium voltage gated channel, Shaw-related subfamily, member 2 [Source:MGI Symbol;Acc:MGI:96668]
10	112460986	112462453	1468	112461867	80	145.49	7.34	95785	ENSMUSG00000074748	Atxn7l3b	ataxin 7-like 3B [Source:MGI Symbol;Acc:MGI:1914971]
10	113853799	113855062	1264	113854268	63	84.42	5.41	385095	ENSMUSG00000050663	Trhde	TRH-degrading enzyme [Source:MGI Symbol;Acc:MGI:2384311]
10	114174078	114174971	894	114174463	61	161.66	12.38	64900	ENSMUSG00000050663	Trhde	TRH-degrading enzyme [Source:MGI Symbol;Acc:MGI:2384311]
10	116840085	116841252	1168	116840674	83	244.52	13.04	23603	ENSMUSG00000055531	Cpsf6	cleavage and polyadenylation specific factor 6 [Source:MGI Symbol;Acc:MGI:1913948]
10	117113612	117114482	871	117114061	51	124.28	9.11	33753	ENSMUSG00000020184	Mdm2	transformed mouse 3T3 cell double minute 2 [Source:MGI Symbol;Acc:MGI:96952]
10	117692159	117694379	2221	117693675	132	107.85	4.2	38419	ENSMUSG00000090461	Iltifb	interleukin 10-related T cell-derived inducible factor beta [Source:MGI Symbol;Acc:MGI:2151139]
10	118030670	118031367	698	118030943	31	55.11	4.43	152840	ENSMUSG00000055170	Ifng	interferon gamma [Source:MGI Symbol;Acc:MGI:107656]
10	118437515	118438546	1032	118437967	51	98.21	8.86	132008	ENSMUSG00000028630	Dyrk2	dual-specificity tyrosine-(Y)-phosphorylation regulated kinase 2 [Source:MGI Symbol;Acc:MGI:1330301]
10	118676843	118677445	603	118677245	27	50.12	3.94	134	ENSMUSG00000020114	Cand1	cullin associated and neddylation disassociated 1 [Source:MGI Symbol;Acc:MGI:1261820]
10	118910746	118911622	877	118911319	66	206.5	11.85	20229	ENSMUSG00000034813	Grip1	glutamate receptor interacting protein 1 [Source:MGI Symbol;Acc:MGI:1921303]
10	118920484	118921251	768	118920930	56	168.62	10.71	29840	ENSMUSG00000034813	Grip1	glutamate receptor interacting protein 1 [Source:MGI Symbol;Acc:MGI:1921303]
10	119214913	119215982	1070	119215450	48	61.66	5.04	324360	ENSMUSG00000034813	Grip1	glutamate receptor interacting protein 1 [Source:MGI Symbol;Acc:MGI:1921303]
10	120553088	120554122	1035	120553518	47	80.25	6.15	82502	ENSMUSG00000020218	Wif1	Wnt inhibitory factor 1 [Source:MGI Symbol;Acc:MGI:1344332]
10	120642776	120643945	1170	120643290	60	87.5	6.9	104955	ENSMUSG00000052302	Tbc1d30	TBC1 domain family, member 30 [Source:MGI Symbol;Acc:MGI:1921944]
10	120942021	120942877	857	120942362	37	60.62	5.17	29056	ENSMUSG00000025795	Rassf3	Ras association (RalGDS/AF-6) domain family member 3 [Source:MGI Symbol;Acc:MGI:2179722]
10	121799791	121800758	968	121800189	43	71.86	6.4	85366	ENSMUSG00000020123	Avpr1a	arginine vasopressin receptor 1A [Source:MGI Symbol;Acc:MGI:1859216]
10	122117146	122118115	970	122117678	49	98.01	8.37	1860	ENSMUSG00000034613	Ppm1h	protein phosphatase 1H (PP2C domain containing) [Source:MGI Symbol;Acc:MGI:2442087]
10	122804199	122805033	835	122804652	43	90.07	5.91	103520	ENSMUSG00000044071	Fam19a2	family with sequence similarity 19, member A2 [Source:MGI Symbol;Acc:MGI:2143691]
10	123073316	123074405	1090	123073834	72	160.73	9.44	372702	ENSMUSG00000044071	Fam19a2	family with sequence similarity 19, member A2 [Source:MGI Symbol;Acc:MGI:2143691]
10	123839198	123840157	960	123839684	39	56.94	4.43	926335	ENSMUSG00000020102	Slc16a7	solute carrier family 16 (monocarboxylic acid transporters), member 7 [Source:MGI Symbol;Acc:MGI:1330284]
10	124210943	124212034	1092	124211480	58	94.04	7.48	554539	ENSMUSG00000020102	Slc16a7	solute carrier family 16 (monocarboxylic acid transporters), member 7 [Source:MGI Symbol;Acc:MGI:1330284]
10	124364014	124365154	1141	124364588	183	627.61	19.39	401431	ENSMUSG00000020102	Slc16a7	solute carrier family 16 (monocarboxylic acid transporters), member 7 [Source:MGI Symbol;Acc:MGI:1330284]
10	125044397	125045668	1272	125044909	69	113.38	5.61	278890	ENSMUSG00000020102	Slc16a7	solute carrier family 16 (monocarboxylic acid transporters), member 7 [Source:MGI Symbol;Acc:MGI:1330284]
10	125432656	125433571	916	125433082	39	61.79	7.14	29807	ENSMUSG00000020105	Lrig3	leucine-rich repeats and immunoglobulin-like domains 3 [Source:MGI Symbol;Acc:MGI:2443955]
10	125606273	125607355	1083	125606795	50	86.87	8.12	203520	ENSMUSG00000020105	Lrig3	leucine-rich repeats and immunoglobulin-like domains 3 [Source:MGI Symbol;Acc:MGI:2443955]
10	129172347	129173133	787	129172558	58	176.55	13.54	3413	ENSMUSG00000071065	Olfr806	olfactory receptor 806 [Source:MGI Symbol;Acc:MGI:3030640]
10	129382934	129383762	829	129383391	34	51.94	5.91	275	ENSMUSG00000058071	Olfr818	olfactory receptor 818 [Source:MGI Symbol;Acc:MGI:3030652]
11	2999833	3004942	5110	3000476	517	428.76	7.19	92990	ENSMUSG00000023764	Sfi1	Sfi1 homolog, spindle assembly associated (yeast) [Source:MGI Symbol;Acc:MGI:1926137]
11	3570711	3571777	1067	3571235	56	99.94	9.12	21738	ENSMUSG00000034543	Morc2a	microrchidia 2A [Source:MGI Symbol;Acc:MGI:1921772]
11	3686009	3687096	1088	3686537	54	103.88	8.12	77369	ENSMUSG00000020435	Osbp2	oxysterol binding protein 2 [Source:MGI Symbol;Acc:MGI:1921559]
11	4372202	4373271	1070	4372761	51	92.92	8.61	31653	ENSMUSG00000020419	Hormad2	HORMA domain containing 2 [Source:MGI Symbol;Acc:MGI:1923078]
11	8703642	8704503	862	8704246	61	183.1	10.83	139708	ENSMUSG00000020422	Tns3	tensin 3 [Source:MGI Symbol;Acc:MGI:2443012]
11	10209078	10210099	1022	10209648	42	61.7	4.68	804578	ENSMUSG00000050830	Vwc2	von Willebrand factor C domain containing 2 [Source:MGI Symbol;Acc:MGI:2442987]
11	10913884	10915031	1148	10914410	53	74.75	5.7	99816	ENSMUSG00000050830	Vwc2	von Willebrand factor C domain containing 2 [Source:MGI Symbol;Acc:MGI:2442987]
11	11954585	11955689	1105	11955111	45	64.21	8.12	16425	ENSMUSG00000020176	Grb10	growth factor receptor bound protein 10 [Source:MGI Symbol;Acc:MGI:103232]
11	12119587	12120525	939	12120198	69	202.23	11.94	181512	ENSMUSG00000020176	Grb10	growth factor receptor bound protein 10 [Source:MGI Symbol;Acc:MGI:103232]
11	12458773	12459702	930	12459286	40	62.85	6.32	88794	ENSMUSG00000091107	Gm17624	predicted gene, 17624 [Source:MGI Symbol;Acc:MGI:4937258]
11	14279667	14281262	1596	14280644	174	452.38	16.09	1732564	ENSMUSG00000091107	Gm17624	predicted gene, 17624 [Source:MGI Symbol;Acc:MGI:4937258]
11	17350337	17351302	966	17350767	48	93.96	7.88	193185	ENSMUSG00000000581	C1d	C1D nuclear receptor co-repressor [Source:MGI Symbol;Acc:MGI:1927354]
11	17711417	17712607	1191	17712080	68	110.43	6.85	141798	ENSMUSG00000016984	Etaa1	Ewing's tumor-associated antigen 1 [Source:MGI Symbol;Acc:MGI:1915395]
11	17969158	17970350	1193	17969627	88	232.61	10.18	115749	ENSMUSG00000016984	Etaa1	Ewing's tumor-associated antigen 1 [Source:MGI Symbol;Acc:MGI:1915395]
11	18063640	18064709	1070	18064242	99	304.47	13.89	210364	ENSMUSG00000016984	Etaa1	Ewing's tumor-associated antigen 1 [Source:MGI Symbol;Acc:MGI:1915395]
11	18889307	18890409	1103	18889831	53	82.41	5.34	19300	ENSMUSG00000084085	Gm16140	predicted gene 16140 [Source:MGI Symbol;Acc:MGI:3802123]
11	19074280	19075573	1294	19074985	95	236.93	7.93	156024	ENSMUSG00000020160	Meis1	Meis homeobox 1 [Source:MGI Symbol;Acc:MGI:104717]
11	19164966	19166087	1122	19165611	62	136.95	9.6	246650	ENSMUSG00000020160	Meis1	Meis homeobox 1 [Source:MGI Symbol;Acc:MGI:104717]
11	19210723	19211656	934	19211158	38	55.92	5.41	292197	ENSMUSG00000020160	Meis1	Meis homeobox 1 [Source:MGI Symbol;Acc:MGI:104717]
11	19250734	19251554	821	19251093	41	82.76	5.91	332132	ENSMUSG00000020160	Meis1	Meis homeobox 1 [Source:MGI Symbol;Acc:MGI:104717]
11	19319840	19320950	1111	19320465	66	154.8	8.18	401504	ENSMUSG00000020160	Meis1	Meis homeobox 1 [Source:MGI Symbol;Acc:MGI:104717]
11	19375169	19376213	1045	19375607	53	105.54	8.12	448771	ENSMUSG00000045671	Spred2	sprouty-related, EVH1 domain containing 2 [Source:MGI Symbol;Acc:MGI:2150019]
11	19428687	19429982	1296	19429288	70	119.51	5.99	395090	ENSMUSG00000045671	Spred2	sprouty-related, EVH1 domain containing 2 [Source:MGI Symbol;Acc:MGI:2150019]
11	19579392	19580445	1054	19579969	57	122.18	6.84	244409	ENSMUSG00000045671	Spred2	sprouty-related, EVH1 domain containing 2 [Source:MGI Symbol;Acc:MGI:2150019]
11	21944910	21946189	1280	21945531	250	1005.82	25.38	42631	ENSMUSG00000005917	Otx1	orthodenticle homolog 1 (Drosophila) [Source:MGI Symbol;Acc:MGI:97450]
11	24270856	24271941	1086	24271404	47	74.08	4.68	293348	ENSMUSG00000000861	Bcl11a	B cell CLL/lymphoma 11A (zinc finger protein) [Source:MGI Symbol;Acc:MGI:106190]
11	25544418	25545659	1242	25545077	93	225.89	9.01	565489	ENSMUSG00000073101	5730522E02Rik	RIKEN cDNA 5730522E02 gene [Source:MGI Symbol;Acc:MGI:1917876]
11	25574593	25575549	957	25575060	50	95.84	7.18	535506	ENSMUSG00000073101	5730522E02Rik	RIKEN cDNA 5730522E02 gene [Source:MGI Symbol;Acc:MGI:1917876]
11	25670855	25671869	1015	25671394	45	73.57	7.09	439172	ENSMUSG00000073101	5730522E02Rik	RIKEN cDNA 5730522E02 gene [Source:MGI Symbol;Acc:MGI:1917876]
11	25801832	25802974	1143	25802354	58	93.65	7.59	308212	ENSMUSG00000073101	5730522E02Rik	RIKEN cDNA 5730522E02 gene [Source:MGI Symbol;Acc:MGI:1917876]
11	26020683	26021821	1139	26021404	51	57.72	3.62	89162	ENSMUSG00000073101	5730522E02Rik	RIKEN cDNA 5730522E02 gene [Source:MGI Symbol;Acc:MGI:1917876]
11	26714636	26715891	1256	26715202	72	149.35	7.34	221203	ENSMUSG00000064090	Vrk2	vaccinia related kinase 2 [Source:MGI Symbol;Acc:MGI:1917172]
11	28597428	28598684	1257	28598040	79	173.45	9.42	113716	ENSMUSG00000032878	Ccdc85a	coiled-coil domain containing 85A [Source:MGI Symbol;Acc:MGI:2445069]
11	28616051	28617050	1000	28616600	45	76.23	8.12	132276	ENSMUSG00000032878	Ccdc85a	coiled-coil domain containing 85A [Source:MGI Symbol;Acc:MGI:2445069]
11	29214489	29215127	639	29214916	29	54.08	6.64	58742	ENSMUSG00000032740	Ccdc88a	coiled coil domain containing 88A [Source:MGI Symbol;Acc:MGI:1925177]
11	32646042	32646766	725	32646250	32	51.85	3.69	20412	ENSMUSG00000073057	Gm10462	predicted gene 10462 [Source:MGI Symbol;Acc:MGI:3708549]
11	33075177	33076163	987	33075701	71	179.61	9.32	12495	ENSMUSG00000057113	Npm1	nucleophosmin 1 [Source:MGI Symbol;Acc:MGI:106184]
11	33091734	33093169	1436	33092507	108	288.68	10.85	11081	ENSMUSG00000040610	Tlx3	T cell leukemia, homeobox 3 [Source:MGI Symbol;Acc:MGI:1351209]
11	33103133	33104289	1157	33103754	66	134.11	9.93	166	ENSMUSG00000040610	Tlx3	T cell leukemia, homeobox 3 [Source:MGI Symbol;Acc:MGI:1351209]
11	33120773	33121801	1029	33121276	47	81.01	6.4	17688	ENSMUSG00000040610	Tlx3	T cell leukemia, homeobox 3 [Source:MGI Symbol;Acc:MGI:1351209]
11	33200728	33201827	1100	33201274	50	56.45	4.74	97686	ENSMUSG00000040610	Tlx3	T cell leukemia, homeobox 3 [Source:MGI Symbol;Acc:MGI:1351209]
11	33261439	33262358	920	33261850	43	76.48	4.62	151896	ENSMUSG00000040594	Ranbp17	RAN binding protein 17 [Source:MGI Symbol;Acc:MGI:1929706]
11	33292303	33293274	972	33292941	49	91.38	6.59	120805	ENSMUSG00000040594	Ranbp17	RAN binding protein 17 [Source:MGI Symbol;Acc:MGI:1929706]
11	33299585	33301165	1581	33300673	92	198.1	7.53	113073	ENSMUSG00000040594	Ranbp17	RAN binding protein 17 [Source:MGI Symbol;Acc:MGI:1929706]
11	33329254	33330728	1475	33330168	76	83.36	5.86	83578	ENSMUSG00000040594	Ranbp17	RAN binding protein 17 [Source:MGI Symbol;Acc:MGI:1929706]
11	33442718	33443661	944	33443266	42	70.65	5.17	29520	ENSMUSG00000040594	Ranbp17	RAN binding protein 17 [Source:MGI Symbol;Acc:MGI:1929706]
11	33569883	33571320	1438	33570695	103	216.54	9.27	71393	ENSMUSG00000073052	D130052B06Rik	RIKEN cDNA D130052B06 gene [Source:MGI Symbol;Acc:MGI:2685092]
11	34039019	34040114	1096	34039535	92	303.72	18.4	68554	ENSMUSG00000047861	Foxi1	forkhead box I1 [Source:MGI Symbol;Acc:MGI:1096329]
11	34495015	34496011	997	34495400	96	380.95	15.5	101994	ENSMUSG00000020143	Dock2	dedicator of cyto-kinesis 2 [Source:MGI Symbol;Acc:MGI:2149010]
11	34717761	34718666	906	34718092	39	62.94	6.15	70949	ENSMUSG00000069910	Ccdc99	coiled-coil domain containing 99 [Source:MGI Symbol;Acc:MGI:1917635]
11	35108554	35109356	803	35108859	39	76.17	6.64	174133	ENSMUSG00000056427	Slit3	slit homolog 3 (Drosophila) [Source:MGI Symbol;Acc:MGI:1315202]
11	35151074	35152284	1211	35151694	125	376.68	16.48	216968	ENSMUSG00000056427	Slit3	slit homolog 3 (Drosophila) [Source:MGI Symbol;Acc:MGI:1315202]
11	35304960	35305928	969	35305434	45	80.18	7.14	277552	ENSMUSG00000018846	Pank3	pantothenate kinase 3 [Source:MGI Symbol;Acc:MGI:2387464]
11	35343245	35343893	649	35343625	36	85.7	6.64	239361	ENSMUSG00000018846	Pank3	pantothenate kinase 3 [Source:MGI Symbol;Acc:MGI:2387464]
11	35369268	35370502	1235	35369926	89	224.45	10.47	213060	ENSMUSG00000018846	Pank3	pantothenate kinase 3 [Source:MGI Symbol;Acc:MGI:2387464]
11	35432445	35433617	1173	35433096	147	530.79	20.38	149890	ENSMUSG00000018846	Pank3	pantothenate kinase 3 [Source:MGI Symbol;Acc:MGI:2387464]
11	35467072	35467998	927	35467646	62	174.29	9.84	115340	ENSMUSG00000018846	Pank3	pantothenate kinase 3 [Source:MGI Symbol;Acc:MGI:2387464]
11	35822719	35823716	998	35823108	73	222.42	12.22	29079	ENSMUSG00000018849	Wwc1	WW, C2 and coiled-coil domain containing 1 [Source:MGI Symbol;Acc:MGI:2388637]
11	35844754	35845777	1024	35845247	44	69.27	6.89	51218	ENSMUSG00000018849	Wwc1	WW, C2 and coiled-coil domain containing 1 [Source:MGI Symbol;Acc:MGI:2388637]
11	35935135	35936256	1122	35935722	62	122.91	10.26	141693	ENSMUSG00000018849	Wwc1	WW, C2 and coiled-coil domain containing 1 [Source:MGI Symbol;Acc:MGI:2388637]
11	36083445	36084297	853	36083976	39	69.43	5.91	289947	ENSMUSG00000018849	Wwc1	WW, C2 and coiled-coil domain containing 1 [Source:MGI Symbol;Acc:MGI:2388637]
11	36144697	36145774	1078	36145209	52	92.06	8.61	351180	ENSMUSG00000018849	Wwc1	WW, C2 and coiled-coil domain containing 1 [Source:MGI Symbol;Acc:MGI:2388637]
11	36449018	36450236	1219	36449643	62	94.78	5.48	599823	ENSMUSG00000049336	Odz2	odd Oz/ten-m homolog 2 (Drosophila) [Source:MGI Symbol;Acc:MGI:1345184]
11	37644108	37645316	1209	37644713	198	758.26	22.63	595247	ENSMUSG00000049336	Odz2	odd Oz/ten-m homolog 2 (Drosophila) [Source:MGI Symbol;Acc:MGI:1345184]
11	38216632	38217632	1001	38217116	48	53.35	5.92	1167650	ENSMUSG00000049336	Odz2	odd Oz/ten-m homolog 2 (Drosophila) [Source:MGI Symbol;Acc:MGI:1345184]
11	38699623	38700683	1061	38700148	43	61.33	7.14	1650682	ENSMUSG00000049336	Odz2	odd Oz/ten-m homolog 2 (Drosophila) [Source:MGI Symbol;Acc:MGI:1345184]
11	39308343	39309445	1103	39308902	80	193.07	12.44	1199803	ENSMUSG00000042032	Mat2b	methionine adenosyltransferase II, beta [Source:MGI Symbol;Acc:MGI:1913667]
11	39371327	39372444	1118	39371905	104	357.68	17.39	1136800	ENSMUSG00000042032	Mat2b	methionine adenosyltransferase II, beta [Source:MGI Symbol;Acc:MGI:1913667]
11	40208403	40209346	944	40208966	43	66.52	7.57	299739	ENSMUSG00000042032	Mat2b	methionine adenosyltransferase II, beta [Source:MGI Symbol;Acc:MGI:1913667]
11	40247072	40248291	1220	40247749	69	143.09	7.64	260956	ENSMUSG00000042032	Mat2b	methionine adenosyltransferase II, beta [Source:MGI Symbol;Acc:MGI:1913667]
11	40437378	40438421	1044	40437896	52	95.98	6.19	70809	ENSMUSG00000042032	Mat2b	methionine adenosyltransferase II, beta [Source:MGI Symbol;Acc:MGI:1913667]
11	40788293	40788939	647	40788577	29	50.29	6.42	219764	ENSMUSG00000020326	Ccng1	cyclin G1 [Source:MGI Symbol;Acc:MGI:102890]
11	41001554	41002803	1250	41002154	234	832.35	24.22	433341	ENSMUSG00000020326	Ccng1	cyclin G1 [Source:MGI Symbol;Acc:MGI:102890]
11	41256726	41257418	693	41257044	34	69.01	5.41	557315	ENSMUSG00000020436	Gabrg2	gamma-aminobutyric acid (GABA) A receptor, subunit gamma 2 [Source:MGI Symbol;Acc:MGI:95623]
11	41397217	41398270	1054	41397728	44	60.79	6.12	416631	ENSMUSG00000020436	Gabrg2	gamma-aminobutyric acid (GABA) A receptor, subunit gamma 2 [Source:MGI Symbol;Acc:MGI:95623]
11	42117703	42118560	858	42118063	40	73.1	6.89	16511	ENSMUSG00000020428	Gabra6	gamma-aminobutyric acid (GABA) A receptor, subunit alpha 6 [Source:MGI Symbol;Acc:MGI:95618]
11	42467418	42468540	1123	42467975	48	64.31	6.84	234716	ENSMUSG00000007653	Gabrb2	gamma-aminobutyric acid (GABA) A receptor, subunit beta 2 [Source:MGI Symbol;Acc:MGI:95620]
11	42791402	42792188	787	42791621	35	60.84	4.18	57627	ENSMUSG00000055456	Gm9972	predicted gene 9972 [Source:MGI Symbol;Acc:MGI:3642779]
11	42973678	42974799	1122	42974223	80	226.79	15.38	10844	ENSMUSG00000055415	Atp10b	ATPase, class V, type 10B [Source:MGI Symbol;Acc:MGI:2442688]
11	43151681	43152777	1097	43152289	45	65.06	6.89	87464	ENSMUSG00000020415	Pttg1	pituitary tumor-transforming gene 1 [Source:MGI Symbol;Acc:MGI:1353578]
11	43421700	43422549	850	43422150	47	107.29	7.14	7108	ENSMUSG00000020405	Fabp6	fatty acid binding protein 6, ileal (gastrotropin) [Source:MGI Symbol;Acc:MGI:96565]
11	43816340	43817174	835	43816691	34	51.29	4.68	101979	ENSMUSG00000050541	Adra1b	adrenergic receptor, alpha 1b [Source:MGI Symbol;Acc:MGI:104774]
11	44294644	44295529	886	44295133	38	61.26	6.4	11133	ENSMUSG00000041231	Ublcp1	ubiquitin-like domain containing CTD phosphatase 1 [Source:MGI Symbol;Acc:MGI:1933105]
11	44562383	44563414	1032	44562938	67	136.88	7.97	132119	ENSMUSG00000057098	Ebf1	early B cell factor 1 [Source:MGI Symbol;Acc:MGI:95275]
11	44717337	44718283	947	44717801	38	51.25	5.23	286982	ENSMUSG00000057098	Ebf1	early B cell factor 1 [Source:MGI Symbol;Acc:MGI:95275]
11	44791977	44792874	898	44792361	43	50.94	3.59	361542	ENSMUSG00000057098	Ebf1	early B cell factor 1 [Source:MGI Symbol;Acc:MGI:95275]
11	44967450	44968544	1095	44968048	46	69.11	5.17	537229	ENSMUSG00000057098	Ebf1	early B cell factor 1 [Source:MGI Symbol;Acc:MGI:95275]
11	45202533	45203803	1271	45203263	79	166.16	7.95	462244	ENSMUSG00000006169	Clint1	clathrin interactor 1 [Source:MGI Symbol;Acc:MGI:2144243]
11	45304586	45305770	1185	45305228	59	96.79	7.15	360279	ENSMUSG00000006169	Clint1	clathrin interactor 1 [Source:MGI Symbol;Acc:MGI:2144243]
11	45456985	45457923	939	45457526	60	160.27	10.58	207981	ENSMUSG00000006169	Clint1	clathrin interactor 1 [Source:MGI Symbol;Acc:MGI:2144243]
11	45734972	45736018	1047	45735524	57	124.48	6.4	22913	ENSMUSG00000044847	Lsm11	U7 snRNP-specific Sm-like protein LSM11 [Source:MGI Symbol;Acc:MGI:1919540]
11	46061518	46062521	1004	46061992	43	67.59	5.17	12959	ENSMUSG00000048721	C030019I05Rik	RIKEN cDNA C030019I05 gene [Source:MGI Symbol;Acc:MGI:2443410]
11	46125827	46126570	744	46126062	33	57.79	4.92	210	ENSMUSG00000020340	Cyfip2	cytoplasmic FMR1 interacting protein 2 [Source:MGI Symbol;Acc:MGI:1924134]
11	46829071	46830087	1017	46829487	55	117.48	9.48	205185	ENSMUSG00000055546	Timd4	T cell immunoglobulin and mucin domain containing 4 [Source:MGI Symbol;Acc:MGI:2445125]
11	47219234	47220106	873	47219766	36	54.85	4.92	582705	ENSMUSG00000020354	Sgcd	sarcoglycan, delta (dystrophin-associated glycoprotein) [Source:MGI Symbol;Acc:MGI:1346525]
11	47851266	47852295	1030	47851747	66	163.78	11.88	49276	ENSMUSG00000020354	Sgcd	sarcoglycan, delta (dystrophin-associated glycoprotein) [Source:MGI Symbol;Acc:MGI:1346525]
11	48083550	48084571	1022	48084034	44	64.29	7.3	281563	ENSMUSG00000020354	Sgcd	sarcoglycan, delta (dystrophin-associated glycoprotein) [Source:MGI Symbol;Acc:MGI:1346525]
11	48164815	48165713	899	48165347	57	137.84	8.44	362876	ENSMUSG00000020354	Sgcd	sarcoglycan, delta (dystrophin-associated glycoprotein) [Source:MGI Symbol;Acc:MGI:1346525]
11	48480294	48481200	907	48480760	42	75.33	5.17	133074	ENSMUSG00000020372	Gnb2l1	guanine nucleotide binding protein (G protein), beta polypeptide 2 like 1 [Source:MGI Symbol;Acc:MGI:101849]
11	50442143	50443028	886	50442657	37	57.3	7.14	27071	ENSMUSG00000036545	Adamts2	a disintegrin-like and metallopeptidase (reprolysin type) with thrombospondin type 1 motif, 2 [Source:MGI Symbol;Acc:MGI:1347356]
11	50538084	50538684	601	50538309	34	83.77	7.14	102917	ENSMUSG00000044807	Zfp354c	zinc finger protein 354C [Source:MGI Symbol;Acc:MGI:1353621]
11	51182518	51183612	1095	51183030	130	517.07	24.76	79608	ENSMUSG00000063564	Col23a1	collagen, type XXIII, alpha 1 [Source:MGI Symbol;Acc:MGI:2653243]
11	51269056	51269632	577	51269268	38	110.64	8.61	128991	ENSMUSG00000020359	Agxt2l2	alanine-glyoxylate aminotransferase 2-like 2 [Source:MGI Symbol;Acc:MGI:1920197]
11	52351133	52352348	1216	52351719	231	898.2	27.21	141789	ENSMUSG00000036275	9530068E07Rik	RIKEN cDNA 9530068E07 gene [Source:MGI Symbol;Acc:MGI:2654705]
11	52364881	52365771	891	52365298	51	120.67	9.6	155368	ENSMUSG00000036275	9530068E07Rik	RIKEN cDNA 9530068E07 gene [Source:MGI Symbol;Acc:MGI:2654705]
11	52428723	52429744	1022	52429157	40	54.27	4.43	148979	ENSMUSG00000036264	Fstl4	follistatin-like 4 [Source:MGI Symbol;Acc:MGI:2443199]
11	52709255	52710216	962	52709652	45	81.1	7.88	131516	ENSMUSG00000036264	Fstl4	follistatin-like 4 [Source:MGI Symbol;Acc:MGI:2443199]
11	52921197	52922143	947	52921677	38	54.55	7.14	192282	ENSMUSG00000020361	Hspa4	heat shock protein 4 [Source:MGI Symbol;Acc:MGI:1342292]
11	53953006	53954789	1784	53954155	155	366.56	11.58	40558	ENSMUSG00000018906	P4ha2	procollagen-proline, 2-oxoglutarate 4-dioxygenase (proline 4-hydroxylase), alpha II polypeptide [Source:MGI Symbol;Acc:MGI:894286]
11	54567444	54568485	1042	54567967	44	62.08	7.06	33210	ENSMUSG00000052298	Cdc42se2	CDC42 small effector 2 [Source:MGI Symbol;Acc:MGI:1919979]
11	55282460	55283253	794	55282682	34	55.89	3.94	505	ENSMUSG00000018583	G3bp1	Ras-GTPase-activating protein SH3-domain binding protein 1 [Source:MGI Symbol;Acc:MGI:1351465]
11	56170818	56171872	1055	56171416	74	185.17	11.22	316904	ENSMUSG00000037393	Nmur2	neuromedin U receptor 2 [Source:MGI Symbol;Acc:MGI:2441765]
11	56406554	56407500	947	56406967	54	120.68	11.18	417922	ENSMUSG00000020524	Gria1	glutamate receptor, ionotropic, AMPA1 (alpha 1) [Source:MGI Symbol;Acc:MGI:95808]
11	57012816	57013699	884	57013152	37	57.52	5.17	188263	ENSMUSG00000020524	Gria1	glutamate receptor, ionotropic, AMPA1 (alpha 1) [Source:MGI Symbol;Acc:MGI:95808]
11	57130214	57131259	1046	57130650	48	83.09	5.66	201496	ENSMUSG00000020523	Fam114a2	family with sequence similarity 114, member A2 [Source:MGI Symbol;Acc:MGI:1917629]
11	58761882	58762989	1108	58762439	63	120.69	6.29	26	ENSMUSG00000056895	Hist3h2ba	histone cluster 3, H2ba [Source:MGI Symbol;Acc:MGI:1925553]
11	60166072	60167323	1252	60166676	68	145.05	6.88	151	ENSMUSG00000056598	Lrrc48	leucine rich repeat containing 48 [Source:MGI Symbol;Acc:MGI:1921915]
11	60350543	60351556	1014	60351020	45	74.51	5.66	1137	ENSMUSG00000042650	Alkbh5	alkB, alkylation repair homolog 5 (E. coli) [Source:MGI Symbol;Acc:MGI:2144489]
11	60643789	60644551	763	60644194	37	72.74	5.17	61	ENSMUSG00000042569	Dhrs7b	dehydrogenase/reductase (SDR family) member 7B [Source:MGI Symbol;Acc:MGI:2384931]
11	61755197	61756364	1168	61755823	162	614.55	24.45	12064	ENSMUSG00000047804	Akap10	A kinase (PRKA) anchor protein 10 [Source:MGI Symbol;Acc:MGI:1890218]
11	62831025	62831856	832	62831406	46	105.29	8.37	43750	ENSMUSG00000042189	Tekt3	tektin 3 [Source:MGI Symbol;Acc:MGI:1918312]
11	62993661	62994813	1153	62994231	51	82.34	4.92	51747	ENSMUSG00000018217	Pmp22	peripheral myelin protein 22 [Source:MGI Symbol;Acc:MGI:97631]
11	63113300	63114340	1041	63113838	60	140.74	8.12	171354	ENSMUSG00000018217	Pmp22	peripheral myelin protein 22 [Source:MGI Symbol;Acc:MGI:97631]
11	63140275	63141001	727	63140569	38	82.81	6.4	198085	ENSMUSG00000018217	Pmp22	peripheral myelin protein 22 [Source:MGI Symbol;Acc:MGI:97631]
11	63171125	63172039	915	63171548	38	57.97	6.4	229064	ENSMUSG00000018217	Pmp22	peripheral myelin protein 22 [Source:MGI Symbol;Acc:MGI:97631]
11	64020554	64021470	917	64021056	40	65.69	6.64	128086	ENSMUSG00000042148	Cox10	COX10 homolog, cytochrome c oxidase assembly protein, heme A: farnesyltransferase (yeast) [Source:MGI Symbol;Acc:MGI:1917633]
11	64091408	64092389	982	64091920	44	59.02	4.75	156914	ENSMUSG00000047759	Hs3st3a1	heparan sulfate (glucosamine) 3-O-sulfotransferase 3A1 [Source:MGI Symbol;Acc:MGI:1333861]
11	64331513	64332204	692	64331875	33	64.6	6.15	83041	ENSMUSG00000047759	Hs3st3a1	heparan sulfate (glucosamine) 3-O-sulfotransferase 3A1 [Source:MGI Symbol;Acc:MGI:1333861]
11	64764233	64765270	1038	64764798	41	56.3	6.64	27742	ENSMUSG00000020549	Elac2	elaC homolog 2 (E. coli) [Source:MGI Symbol;Acc:MGI:1890496]
11	65253396	65254332	937	65253764	44	80.06	7.88	170273	ENSMUSG00000020542	Myocd	myocardin [Source:MGI Symbol;Acc:MGI:2137495]
11	65542753	65543616	864	65543171	35	50.88	5.11	58628	ENSMUSG00000033352	Map2k4	mitogen-activated protein kinase kinase 4 [Source:MGI Symbol;Acc:MGI:1346869]
11	65690742	65691690	949	65691332	47	91.83	5.41	70655	ENSMUSG00000018347	Zkscan6	zinc finger with KRAB and SCAN domains 6 [Source:MGI Symbol;Acc:MGI:1289293]
11	66493283	66494308	1026	66493831	41	57.4	6.64	154365	ENSMUSG00000053930	Shisa6	shisa homolog 6 (Xenopus laevis) [Source:MGI Symbol;Acc:MGI:2685725]
11	66497528	66498623	1096	66498102	46	64.92	5.95	158636	ENSMUSG00000053930	Shisa6	shisa homolog 6 (Xenopus laevis) [Source:MGI Symbol;Acc:MGI:2685725]
11	67477303	67478113	811	67477633	34	53.94	7.38	31195	ENSMUSG00000020907	Rcvrn	recoverin [Source:MGI Symbol;Acc:MGI:97883]
11	68103749	68104717	969	68104272	40	59.78	6.4	110053	ENSMUSG00000020902	Ntn1	netrin 1 [Source:MGI Symbol;Acc:MGI:105088]
11	68238771	68239885	1115	68239309	50	82.84	6.64	6314	ENSMUSG00000020901	Pik3r5	phosphoinositide-3-kinase, regulatory subunit 5, p101 [Source:MGI Symbol;Acc:MGI:2443588]
11	68558606	68559841	1236	68559178	66	106.19	7.27	54117	ENSMUSG00000020900	Myh10	myosin, heavy polypeptide 10, non-muscle [Source:MGI Symbol;Acc:MGI:1930780]
11	68577995	68578848	854	68578414	35	53.07	4.92	73353	ENSMUSG00000020900	Myh10	myosin, heavy polypeptide 10, non-muscle [Source:MGI Symbol;Acc:MGI:1930780]
11	71227924	71229166	1243	71228530	147	523.76	20.76	184295	ENSMUSG00000070390	Nlrp1b	NLR family, pyrin domain containing 1B [Source:MGI Symbol;Acc:MGI:3582959]
11	71335597	71336359	763	71335909	43	101.85	7.88	227513	ENSMUSG00000020811	Wscd1	WSC domain containing 1 [Source:MGI Symbol;Acc:MGI:2448493]
11	71625006	71626029	1024	71625522	48	85.95	7.63	62100	ENSMUSG00000020811	Wscd1	WSC domain containing 1 [Source:MGI Symbol;Acc:MGI:2448493]
11	75113346	75114252	907	75113805	58	155.57	8.86	48021	ENSMUSG00000000751	Rpa1	replication protein A1 [Source:MGI Symbol;Acc:MGI:1915525]
11	76460046	76461314	1269	76460643	65	128.22	7.14	24827	ENSMUSG00000017631	Abr	active BCR-related gene [Source:MGI Symbol;Acc:MGI:107771]
11	77661567	77662332	766	77661864	32	51.13	5.91	45734	ENSMUSG00000017453	Pipox	pipecolic acid oxidase [Source:MGI Symbol;Acc:MGI:1197006]
11	77746540	77747509	970	77747076	50	102.53	8.85	2774	ENSMUSG00000000632	Sez6	seizure related gene 6 [Source:MGI Symbol;Acc:MGI:104745]
11	77942761	77943714	954	77943213	45	82.17	8.12	35051	ENSMUSG00000037750	BC017647	cDNA sequence BC017647 [Source:MGI Symbol;Acc:MGI:2384939]
11	78509901	78510769	869	78510364	36	55.29	4.68	563	ENSMUSG00000017376	Nlk	nemo like kinase [Source:MGI Symbol;Acc:MGI:1201387]
11	78629435	78630401	967	78629807	42	67.89	6.15	10279	ENSMUSG00000072640	1810012P15Rik	RIKEN cDNA 1810012P15 gene [Source:MGI Symbol;Acc:MGI:1913524]
11	78659912	78660969	1058	78660446	52	99.05	7.38	20360	ENSMUSG00000072640	1810012P15Rik	RIKEN cDNA 1810012P15 gene [Source:MGI Symbol;Acc:MGI:1913524]
11	80384004	80384725	722	80384338	41	98.72	8.12	93790	ENSMUSG00000048895	Cdk5r1	cyclin-dependent kinase 5, regulatory subunit 1 (p35) [Source:MGI Symbol;Acc:MGI:101764]
11	80390548	80392028	1481	80391205	150	399.24	13.34	100657	ENSMUSG00000048895	Cdk5r1	cyclin-dependent kinase 5, regulatory subunit 1 (p35) [Source:MGI Symbol;Acc:MGI:101764]
11	80435841	80437029	1189	80436252	65	121.38	5.56	145704	ENSMUSG00000048895	Cdk5r1	cyclin-dependent kinase 5, regulatory subunit 1 (p35) [Source:MGI Symbol;Acc:MGI:101764]
11	80776336	80777222	887	80776807	42	77.99	7.38	104940	ENSMUSG00000053184	Spaca3	sperm acrosome associated 3 [Source:MGI Symbol;Acc:MGI:1922872]
11	80959486	80960506	1021	80959955	39	50.8	5.41	288088	ENSMUSG00000053184	Spaca3	sperm acrosome associated 3 [Source:MGI Symbol;Acc:MGI:1922872]
11	80997919	80998766	848	80998143	36	57.65	5.17	326276	ENSMUSG00000053184	Spaca3	sperm acrosome associated 3 [Source:MGI Symbol;Acc:MGI:1922872]
11	81426092	81427336	1245	81426806	62	117.87	7.14	247369	ENSMUSG00000020703	5530401A14Rik	RIKEN cDNA 5530401A14 gene [Source:MGI Symbol;Acc:MGI:1918638]
11	81551129	81552098	970	81551619	51	107.49	9.11	122556	ENSMUSG00000020703	5530401A14Rik	RIKEN cDNA 5530401A14 gene [Source:MGI Symbol;Acc:MGI:1918638]
11	81897557	81898790	1234	81898172	112	303.47	12.75	17175	ENSMUSG00000035352	Ccl12	chemokine (C-C motif) ligand 12 [Source:MGI Symbol;Acc:MGI:108224]
11	82003121	82003964	844	82003466	39	70.6	4.92	74779	ENSMUSG00000009185	Ccl8	chemokine (C-C motif) ligand 8 [Source:MGI Symbol;Acc:MGI:101878]
11	82393481	82394207	727	82393738	31	51.61	5.66	184085	ENSMUSG00000020698	Cct6b	chaperonin containing Tcp1, subunit 6b (zeta) [Source:MGI Symbol;Acc:MGI:1329013]
11	82644588	82645778	1191	82645204	84	207.01	11.76	39508	ENSMUSG00000020696	Rffl	ring finger and FYVE like domain containing protein [Source:MGI Symbol;Acc:MGI:1914588]
11	83084920	83085773	854	83085204	45	96.57	7.13	27322	ENSMUSG00000035152	Ap2b1	adaptor-related protein complex 2, beta 1 subunit [Source:MGI Symbol;Acc:MGI:1919020]
11	83196066	83197157	1092	83196391	50	85.72	4.92	26248	ENSMUSG00000020684	Rasl10b	RAS-like, family 10, member B [Source:MGI Symbol;Acc:MGI:2685575]
11	84362609	84363455	847	84362995	45	97.84	8.61	23478	ENSMUSG00000018698	Lhx1	LIM homeobox protein 1 [Source:MGI Symbol;Acc:MGI:99783]
11	84423910	84425207	1298	84424565	175	558.19	20.03	85048	ENSMUSG00000018698	Lhx1	LIM homeobox protein 1 [Source:MGI Symbol;Acc:MGI:99783]
11	85283516	85284716	1201	85284127	63	120.89	9.18	117458	ENSMUSG00000059439	Bcas3	breast carcinoma amplified sequence 3 [Source:MGI Symbol;Acc:MGI:2385848]
11	85384448	85385398	951	85384990	49	100.86	7.63	218321	ENSMUSG00000059439	Bcas3	breast carcinoma amplified sequence 3 [Source:MGI Symbol;Acc:MGI:2385848]
11	85732409	85733419	1011	85732895	40	55.37	5.66	32971	ENSMUSG00000000094	Tbx4	T-box 4 [Source:MGI Symbol;Acc:MGI:102556]
11	85860888	85862109	1222	85861499	114	305.32	15.98	153196	ENSMUSG00000034329	Brip1	BRCA1 interacting protein C-terminal helicase 1 [Source:MGI Symbol;Acc:MGI:2442836]
11	87159188	87160241	1054	87159681	75	173.26	13.41	12844	ENSMUSG00000046442	Ppm1e	protein phosphatase 1E (PP2C domain containing) [Source:MGI Symbol;Acc:MGI:2444096]
11	87235987	87237220	1234	87236550	60	79.99	5.71	17983	ENSMUSG00000010342	Tex14	testis expressed gene 14 [Source:MGI Symbol;Acc:MGI:1933227]
11	87261877	87262813	937	87262376	38	55.6	5.91	43809	ENSMUSG00000010342	Tex14	testis expressed gene 14 [Source:MGI Symbol;Acc:MGI:1933227]
11	87275386	87276676	1291	87275990	63	85.44	6.59	57423	ENSMUSG00000010342	Tex14	testis expressed gene 14 [Source:MGI Symbol;Acc:MGI:1933227]
11	87693090	87693749	660	87693456	34	73.96	5.91	4418	ENSMUSG00000052234	Epx	eosinophil peroxidase [Source:MGI Symbol;Acc:MGI:107569]
11	88046874	88048026	1153	88047416	227	960.46	25	29526	ENSMUSG00000023723	Mrps23	mitochondrial ribosomal protein S23 [Source:MGI Symbol;Acc:MGI:1928138]
11	88256824	88257662	839	88257199	35	54.72	6.89	149654	ENSMUSG00000034031	1700106J16Rik	RIKEN cDNA 1700106J16 gene [Source:MGI Symbol;Acc:MGI:1921547]
11	88273578	88274669	1092	88274133	41	51.1	6.4	166588	ENSMUSG00000034031	1700106J16Rik	RIKEN cDNA 1700106J16 gene [Source:MGI Symbol;Acc:MGI:1921547]
11	88275790	88276383	594	88276090	28	55.69	5.41	168545	ENSMUSG00000034031	1700106J16Rik	RIKEN cDNA 1700106J16 gene [Source:MGI Symbol;Acc:MGI:1921547]
11	88321660	88322799	1140	88322212	204	822.01	25.38	214667	ENSMUSG00000034031	1700106J16Rik	RIKEN cDNA 1700106J16 gene [Source:MGI Symbol;Acc:MGI:1921547]
11	88385733	88386744	1012	88386104	63	140.4	7.26	193723	ENSMUSG00000069769	Msi2	Musashi homolog 2 (Drosophila) [Source:MGI Symbol;Acc:MGI:1923876]
11	89188416	89189358	943	89188968	45	83.65	6.4	25095	ENSMUSG00000048616	Nog	noggin [Source:MGI Symbol;Acc:MGI:104327]
11	89526086	89527512	1427	89526950	84	164.7	8.46	26005	ENSMUSG00000047773	Ankfn1	ankyrin-repeat and fibronectin type III domain containing 1 [Source:MGI Symbol;Acc:MGI:2686021]
11	89759100	89760787	1688	89760131	82	123.98	5.36	104077	ENSMUSG00000020553	Pctp	phosphatidylcholine transfer protein [Source:MGI Symbol;Acc:MGI:107375]
11	89806127	89807262	1136	89806722	54	97.21	9.84	57486	ENSMUSG00000020553	Pctp	phosphatidylcholine transfer protein [Source:MGI Symbol;Acc:MGI:107375]
11	90595287	90596211	925	90595860	39	60.76	4.43	46180	ENSMUSG00000020541	Tom1l1	target of myb1-like 1 (chicken) [Source:MGI Symbol;Acc:MGI:1919193]
11	90698518	90699385	868	90698976	37	59.34	5.91	149296	ENSMUSG00000020541	Tom1l1	target of myb1-like 1 (chicken) [Source:MGI Symbol;Acc:MGI:1919193]
11	91074081	91075260	1180	91074675	68	119.82	7.75	364248	ENSMUSG00000046755	Kif2b	kinesin family member 2B [Source:MGI Symbol;Acc:MGI:1920720]
11	92018270	92019353	1084	92018802	50	86.58	10.08	579879	ENSMUSG00000046755	Kif2b	kinesin family member 2B [Source:MGI Symbol;Acc:MGI:1920720]
11	92260227	92261339	1113	92260812	54	91.96	7.69	698530	ENSMUSG00000056158	Car10	carbonic anhydrase 10 [Source:MGI Symbol;Acc:MGI:1919855]
11	92634215	92635324	1110	92634785	46	67.32	6.88	324557	ENSMUSG00000056158	Car10	carbonic anhydrase 10 [Source:MGI Symbol;Acc:MGI:1919855]
11	93110887	93111799	913	93111385	40	66.17	7.88	152043	ENSMUSG00000056158	Car10	carbonic anhydrase 10 [Source:MGI Symbol;Acc:MGI:1919855]
11	93421288	93422560	1273	93421982	70	151.73	8.86	325098	ENSMUSG00000054079	Utp18	UTP18, small subunit (SSU) processome component, homolog (yeast) [Source:MGI Symbol;Acc:MGI:1923402]
11	93508317	93509224	908	93508828	52	122.85	11.32	238252	ENSMUSG00000054079	Utp18	UTP18, small subunit (SSU) processome component, homolog (yeast) [Source:MGI Symbol;Acc:MGI:1923402]
11	93516902	93517723	822	93517388	37	64.88	4.92	229692	ENSMUSG00000054079	Utp18	UTP18, small subunit (SSU) processome component, homolog (yeast) [Source:MGI Symbol;Acc:MGI:1923402]
11	94187915	94189350	1436	94188399	54	63.4	4.89	916	ENSMUSG00000020864	Ankrd40	ankyrin repeat domain 40 [Source:MGI Symbol;Acc:MGI:1918702]
11	94839465	94840361	897	94839899	41	72.33	4.18	2258	ENSMUSG00000001508	Sgca	sarcoglycan, alpha (dystrophin-associated glycoprotein) [Source:MGI Symbol;Acc:MGI:894698]
11	95171341	95172337	997	95171894	42	58.38	6.29	334	ENSMUSG00000038909	Myst2	MYST histone acetyltransferase 2 [Source:MGI Symbol;Acc:MGI:2182799]
11	95340733	95342163	1431	95341236	78	141.14	6.86	34648	ENSMUSG00000046719	Nxph3	neurexophilin 3 [Source:MGI Symbol;Acc:MGI:1336188]
11	95719522	95720566	1045	95719989	53	105.54	8.12	16199	ENSMUSG00000018381	Abi3	ABI gene family, member 3 [Source:MGI Symbol;Acc:MGI:1913860]
11	96142670	96143763	1094	96143165	53	79.38	4.32	54	ENSMUSG00000056648	Hoxb8	homeobox B8 [Source:MGI Symbol;Acc:MGI:96189]
11	96351672	96352321	650	96352097	30	56.99	6.15	26190	ENSMUSG00000057058	Skap1	src family associated phosphoprotein 1 [Source:MGI Symbol;Acc:MGI:1925723]
11	96421849	96422684	836	96422142	35	55.06	6.89	96235	ENSMUSG00000057058	Skap1	src family associated phosphoprotein 1 [Source:MGI Symbol;Acc:MGI:1925723]
11	96508051	96509462	1412	96508968	65	73.32	3.79	129905	ENSMUSG00000020876	Snx11	sorting nexin 11 [Source:MGI Symbol;Acc:MGI:1921729]
11	96607569	96608637	1069	96608167	61	79.72	6.71	30706	ENSMUSG00000020876	Snx11	sorting nexin 11 [Source:MGI Symbol;Acc:MGI:1921729]
11	96636018	96637343	1326	96636781	102	227.46	7.34	2092	ENSMUSG00000020876	Snx11	sorting nexin 11 [Source:MGI Symbol;Acc:MGI:1921729]
11	96838921	96839769	849	96839339	37	61.57	4.68	4934	ENSMUSG00000018678	Sp2	Sp2 transcription factor [Source:MGI Symbol;Acc:MGI:1926162]
11	98121612	98122844	1233	98122217	87	223.42	13.94	57844	ENSMUSG00000003119	Cdk12	cyclin-dependent kinase 12 [Source:MGI Symbol;Acc:MGI:1098802]
11	98127993	98128955	963	98128488	55	128.65	11.07	62474	ENSMUSG00000038255	Neurod2	neurogenic differentiation 2 [Source:MGI Symbol;Acc:MGI:107755]
11	98357934	98359807	1874	98358570	279	765.97	21.14	48775	ENSMUSG00000018168	Ikzf3	IKAROS family zinc finger 3 [Source:MGI Symbol;Acc:MGI:1342542]
11	98916784	98917881	1098	98917310	69	178.35	13.54	14752	ENSMUSG00000017493	Igfbp4	insulin-like growth factor binding protein 4 [Source:MGI Symbol;Acc:MGI:96439]
11	98990287	98991288	1002	98990749	39	52.65	6.64	25642	ENSMUSG00000037944	Ccr7	chemokine (C-C motif) receptor 7 [Source:MGI Symbol;Acc:MGI:103011]
11	100871377	100872176	800	100871840	33	51.25	4.43	1074	ENSMUSG00000019302	Atp6v0a1	ATPase, H+ transporting, lysosomal V0 subunit A1 [Source:MGI Symbol;Acc:MGI:103286]
11	101407265	101408125	861	101407706	35	52.32	6.89	5563	ENSMUSG00000017146	Brca1	breast cancer 1 [Source:MGI Symbol;Acc:MGI:104537]
11	101506619	101507489	871	101507181	39	61.83	5.62	18672	ENSMUSG00000010362	Rdm1	RAD52 motif 1 [Source:MGI Symbol;Acc:MGI:1913849]
11	101519484	101520187	704	101519706	35	72.04	5.91	7149	ENSMUSG00000034936	Arl4d	ADP-ribosylation factor-like 4D [Source:MGI Symbol;Acc:MGI:1933155]
11	101675535	101676582	1048	101676054	57	124.31	10.58	29369	ENSMUSG00000017724	Etv4	ets variant gene 4 (E1A enhancer binding protein, E1AF) [Source:MGI Symbol;Acc:MGI:99423]
11	102802990	102803998	1009	102803579	80	234.43	12.27	4423	ENSMUSG00000045532	C1ql1	complement component 1, q subcomponent-like 1 [Source:MGI Symbol;Acc:MGI:1344400]
11	102824876	102825726	851	102825252	39	69.69	6.89	17250	ENSMUSG00000045532	C1ql1	complement component 1, q subcomponent-like 1 [Source:MGI Symbol;Acc:MGI:1344400]
11	105407155	105408185	1031	105407709	43	64.56	6.64	43591	ENSMUSG00000053580	Tanc2	tetratricopeptide repeat, ankyrin repeat and coiled-coil containing 2 [Source:MGI Symbol;Acc:MGI:2444121]
11	107143194	107143970	777	107143523	46	115.08	9.35	92828	ENSMUSG00000018433	Nol11	nucleolar protein 11 [Source:MGI Symbol;Acc:MGI:1916229]
11	107518062	107519015	954	107518612	38	53.83	6.15	59224	ENSMUSG00000020722	Cacng1	calcium channel, voltage-dependent, gamma subunit 1 [Source:MGI Symbol;Acc:MGI:1206582]
11	107818480	107819951	1472	107818930	67	109.39	4.68	42561	ENSMUSG00000040373	Cacng5	calcium channel, voltage-dependent, gamma subunit 5 [Source:MGI Symbol;Acc:MGI:2157946]
11	107903235	107904326	1092	107903754	42	54.58	6.4	127385	ENSMUSG00000040373	Cacng5	calcium channel, voltage-dependent, gamma subunit 5 [Source:MGI Symbol;Acc:MGI:2157946]
11	108872423	108873817	1395	108873150	259	1035.27	20.79	91487	ENSMUSG00000000142	Axin2	axin2 [Source:MGI Symbol;Acc:MGI:1270862]
11	109896476	109897550	1075	109896944	48	79.46	6.15	39785	ENSMUSG00000020620	Abca8b	ATP-binding cassette, sub-family A (ABC1), member 8b [Source:MGI Symbol;Acc:MGI:1351668]
11	110283250	110284170	921	110283700	47	95.95	10.58	23264	ENSMUSG00000020623	Map2k6	mitogen-activated protein kinase kinase 6 [Source:MGI Symbol;Acc:MGI:1346870]
11	110358588	110359578	991	110359046	41	61.23	6.89	98610	ENSMUSG00000020623	Map2k6	mitogen-activated protein kinase kinase 6 [Source:MGI Symbol;Acc:MGI:1346870]
11	111121832	111122906	1075	111122413	46	71.36	4.43	194935	ENSMUSG00000041695	Kcnj2	potassium inwardly-rectifying channel, subfamily J, member 2 [Source:MGI Symbol;Acc:MGI:104744]
11	112907145	112908171	1027	112907685	43	65	8.12	264147	ENSMUSG00000000567	Sox9	SRY-box containing gene 9 [Source:MGI Symbol;Acc:MGI:98371]
11	113216324	113217306	983	113216818	40	58.28	7.88	263838	ENSMUSG00000047904	Sstr2	somatostatin receptor 2 [Source:MGI Symbol;Acc:MGI:98328]
11	113257269	113258265	997	113257739	49	94.09	8.86	222917	ENSMUSG00000047904	Sstr2	somatostatin receptor 2 [Source:MGI Symbol;Acc:MGI:98328]
11	113287731	113288885	1155	113288308	119	389.86	19.84	192348	ENSMUSG00000047904	Sstr2	somatostatin receptor 2 [Source:MGI Symbol;Acc:MGI:98328]
11	113747720	113748543	824	113747934	41	82.32	9.11	134739	ENSMUSG00000041598	Cdc42ep4	CDC42 effector protein (Rho GTPase binding) 4 [Source:MGI Symbol;Acc:MGI:1929760]
11	113851830	113853011	1182	113852423	104	359.8	20.13	75937	ENSMUSG00000041592	Sdk2	sidekick homolog 2 (chicken) [Source:MGI Symbol;Acc:MGI:2443847]
11	113876908	113877930	1023	113877383	47	81.77	7.63	50977	ENSMUSG00000041592	Sdk2	sidekick homolog 2 (chicken) [Source:MGI Symbol;Acc:MGI:2443847]
11	114046095	114047088	994	114046566	51	103.79	7.38	13006	ENSMUSG00000078600	1700092K14Rik	RIKEN cDNA 1700092K14 gene [Source:MGI Symbol;Acc:MGI:1920786]
11	116374295	116375446	1152	116374847	86	248.11	16.13	17392	ENSMUSG00000061878	Sphk1	sphingosine kinase 1 [Source:MGI Symbol;Acc:MGI:1316649]
11	116625573	116626617	1045	116626014	46	51.28	4.83	10807	ENSMUSG00000009588	St6galnac1	ST6 (alpha-N-acetyl-neuraminyl-2,3-beta-galactosyl-1,3)-N-acetylgalactosaminide alpha-2,6-sialyltransferase 1 [Source:MGI Symbol;Acc:MGI:1341826]
11	116896843	116897831	989	116897282	52	109.34	6.15	79200	ENSMUSG00000020823	Sec14l1	SEC14-like 1 (S. cerevisiae) [Source:MGI Symbol;Acc:MGI:1921386]
11	117276078	117277569	1492	117276857	425	1625.19	22.37	68825	ENSMUSG00000069588	Gm11733	predicted gene 11733 [Source:MGI Symbol;Acc:MGI:3650737]
11	117750878	117751939	1062	117751378	84	266.34	15.62	16583	ENSMUSG00000017713	Tha1	threonine aldolase 1 [Source:MGI Symbol;Acc:MGI:1919026]
11	118434893	118435890	998	118435341	47	85.04	7.63	97198	ENSMUSG00000033857	Engase	endo-beta-N-acetylglucosaminidase [Source:MGI Symbol;Acc:MGI:2443788]
11	118531138	118532161	1024	118531735	44	69.27	7.88	193592	ENSMUSG00000033857	Engase	endo-beta-N-acetylglucosaminidase [Source:MGI Symbol;Acc:MGI:2443788]
11	118539459	118540541	1083	118539953	51	91.18	7.14	201810	ENSMUSG00000033857	Engase	endo-beta-N-acetylglucosaminidase [Source:MGI Symbol;Acc:MGI:2443788]
11	118575725	118576457	733	118575962	31	50.92	4.92	196949	ENSMUSG00000025576	Rbfox3	RNA binding protein, fox-1 homolog (C. elegans) 3 [Source:MGI Symbol;Acc:MGI:106368]
11	119038265	119039301	1037	119038794	62	152.02	10.58	51019	ENSMUSG00000039976	Tbc1d16	TBC1 domain family, member 16 [Source:MGI Symbol;Acc:MGI:2652878]
11	119605386	119608475	3090	119605928	219	209.75	8.54	141709	ENSMUSG00000025583	Rptor	regulatory associated protein of MTOR, complex 1 [Source:MGI Symbol;Acc:MGI:1921620]
11	120141356	120142432	1077	120142051	185	819.65	23.01	47790	ENSMUSG00000039741	Bahcc1	BAH domain and coiled-coil containing 1 [Source:MGI Symbol;Acc:MGI:2679272]
12	3109289	3110323	1035	3109972	818	3100	24.48	126639	ENSMUSG00000079179	1700012B15Rik	RIKEN cDNA 1700012B15 gene [Source:MGI Symbol;Acc:MGI:1921423]
12	3944169	3945219	1051	3944731	74	206.64	15.06	10220	ENSMUSG00000020660	Pomc	pro-opiomelanocortin-alpha [Source:MGI Symbol;Acc:MGI:97742]
12	4219197	4221627	2431	4220432	121	154.61	3.5	13595	ENSMUSG00000073240	2410017P09Rik	RIKEN cDNA 2410017P09 gene [Source:MGI Symbol;Acc:MGI:1916959]
12	4516182	4517182	1001	4516740	40	55.71	5.62	32680	ENSMUSG00000020647	Ncoa1	nuclear receptor coactivator 1 [Source:MGI Symbol;Acc:MGI:1276523]
12	5125465	5126477	1013	5125962	45	74.64	7.38	201752	ENSMUSG00000052812	Atad2b	ATPase family, AAA domain containing 2B [Source:MGI Symbol;Acc:MGI:2444798]
12	5446901	5447857	957	5447517	52	114.48	10.09	64841	ENSMUSG00000037735	2810032G03Rik	RIKEN cDNA 2810032G03 gene [Source:MGI Symbol;Acc:MGI:1919919]
12	5947949	5948956	1008	5948436	46	76.5	6.97	565760	ENSMUSG00000037735	2810032G03Rik	RIKEN cDNA 2810032G03 gene [Source:MGI Symbol;Acc:MGI:1919919]
12	6313966	6314966	1001	6314514	42	63.99	6.64	805918	ENSMUSG00000090299	Gm17295	predicted gene, 17295 [Source:MGI Symbol;Acc:MGI:4936929]
12	7566806	7567856	1051	7567372	51	81.81	7.37	417082	ENSMUSG00000020609	Apob	apolipoprotein B [Source:MGI Symbol;Acc:MGI:88052]
12	7617972	7619147	1176	7618541	57	92.94	6.39	365913	ENSMUSG00000020609	Apob	apolipoprotein B [Source:MGI Symbol;Acc:MGI:88052]
12	8506739	8507762	1024	8507350	48	85.95	4.92	559	ENSMUSG00000054364	Rhob	ras homolog gene family, member B [Source:MGI Symbol;Acc:MGI:107949]
12	8906052	8907156	1105	8906556	62	139.83	8.61	21574	ENSMUSG00000020585	Laptm4a	lysosomal-associated protein transmembrane 4A [Source:MGI Symbol;Acc:MGI:108017]
12	10606480	10607679	1200	10607038	205	756.43	22.85	209452	ENSMUSG00000020621	Rdh14	retinol dehydrogenase 14 (all-trans and 9-cis) [Source:MGI Symbol;Acc:MGI:1920402]
12	10700230	10701066	837	10700704	55	153.16	11.57	303118	ENSMUSG00000020621	Rdh14	retinol dehydrogenase 14 (all-trans and 9-cis) [Source:MGI Symbol;Acc:MGI:1920402]
12	12254998	12256061	1064	12255556	70	155.82	10.28	13389	ENSMUSG00000020589	Fam49a	family with sequence similarity 49, member A [Source:MGI Symbol;Acc:MGI:1261783]
12	14008209	14009162	954	14008727	42	69.44	5.91	150117	ENSMUSG00000020607	Fam84a	family with sequence similarity 84, member A [Source:MGI Symbol;Acc:MGI:2145011]
12	14751601	14752646	1046	14752074	42	58.44	4.4	250707	ENSMUSG00000050974	Gm9847	predicted pseudogene 9847 [Source:MGI Symbol;Acc:MGI:3642840]
12	14974453	14975492	1040	14974930	53	90.18	6.42	473563	ENSMUSG00000050974	Gm9847	predicted pseudogene 9847 [Source:MGI Symbol;Acc:MGI:3642840]
12	16754387	16755293	907	16754676	93	358.43	19	53016	ENSMUSG00000036523	Greb1	gene regulated by estrogen in breast cancer protein [Source:MGI Symbol;Acc:MGI:2149712]
12	17055472	17056427	956	17056069	73	234.65	13.04	37709	ENSMUSG00000071398	2410004P03Rik	RIKEN cDNA 2410004P03 gene [Source:MGI Symbol;Acc:MGI:1920917]
12	17229734	17230946	1213	17230040	99	302.31	12.96	43311	ENSMUSG00000020571	Pdia6	protein disulfide isomerase associated 6 [Source:MGI Symbol;Acc:MGI:1919103]
12	19746512	19747523	1012	19746960	39	51.67	4.92	134176	ENSMUSG00000078375	Gm9257	predicted gene 9257 [Source:MGI Symbol;Acc:MGI:3648973]
12	26055226	26056266	1041	26055709	45	71.3	5.41	274752	ENSMUSG00000020644	Id2	inhibitor of DNA binding 2 [Source:MGI Symbol;Acc:MGI:96397]
12	26542349	26543153	805	26542809	33	50.7	5.91	557312	ENSMUSG00000020642	Rnf144a	ring finger protein 144A [Source:MGI Symbol;Acc:MGI:1344401]
12	26741827	26742769	943	26742311	53	121.87	8.37	357810	ENSMUSG00000020642	Rnf144a	ring finger protein 144A [Source:MGI Symbol;Acc:MGI:1344401]
12	26929220	26930146	927	26929815	40	64.51	6.4	170306	ENSMUSG00000020642	Rnf144a	ring finger protein 144A [Source:MGI Symbol;Acc:MGI:1344401]
12	27372609	27373696	1088	27373102	65	158.5	13.04	219033	ENSMUSG00000020638	Cmpk2	cytidine monophosphate (UMP-CMP) kinase 2, mitochondrial [Source:MGI Symbol;Acc:MGI:99830]
12	27703035	27703901	867	27703508	38	63.5	4.68	141803	ENSMUSG00000052076	Gm9866	predicted gene 9866 [Source:MGI Symbol;Acc:MGI:3643118]
12	28260556	28261291	736	28260876	32	54.62	4.43	233302	ENSMUSG00000063632	Sox11	SRY-box containing gene 11 [Source:MGI Symbol;Acc:MGI:98359]
12	28774529	28775080	552	28774871	27	57.08	5.91	457311	ENSMUSG00000020633	Dcdc2c	doublecortin domain containing 2C [Source:MGI Symbol;Acc:MGI:1915761]
12	29464802	29465679	878	29465217	55	144.65	10.09	28524	ENSMUSG00000036613	Tssc1	tumor suppressing subtransferable candidate 1 [Source:MGI Symbol;Acc:MGI:1289332]
12	30327537	30328381	845	30327946	35	54.06	4.68	114697	ENSMUSG00000061911	Myt1l	myelin transcription factor 1-like [Source:MGI Symbol;Acc:MGI:1100511]
12	30474180	30475242	1063	30474784	49	85.17	6.89	148117	ENSMUSG00000020674	Pxdn	peroxidasin homolog (Drosophila) [Source:MGI Symbol;Acc:MGI:1916925]
12	31263091	31264376	1286	31263568	86	211.94	8.35	5740	ENSMUSG00000043061	Tmem18	transmembrane protein 18 [Source:MGI Symbol;Acc:MGI:2387176]
12	32743919	32744979	1061	32744461	46	53.67	5.64	1700	ENSMUSG00000002997	Prkar2b	protein kinase, cAMP dependent regulatory, type II beta [Source:MGI Symbol;Acc:MGI:97760]
12	35667448	35668494	1047	35667894	51	91.94	6.94	1539	ENSMUSG00000092305	Prps1l1	phosphoribosyl pyrophosphate synthetase 1-like 1 [Source:MGI Symbol;Acc:MGI:1922706]
12	35735233	35736286	1054	35735817	81	198.54	13.45	3956	ENSMUSG00000020590	Snx13	sorting nexin 13 [Source:MGI Symbol;Acc:MGI:2661416]
12	35916341	35917365	1025	35917006	53	108.55	5.91	185145	ENSMUSG00000020590	Snx13	sorting nexin 13 [Source:MGI Symbol;Acc:MGI:2661416]
12	36704005	36704939	935	36704517	37	52.08	4.68	14977	ENSMUSG00000020581	Agr2	anterior gradient 2 (Xenopus laevis) [Source:MGI Symbol;Acc:MGI:1344405]
12	38885760	38886956	1197	38886324	64	107.76	8.3	279563	ENSMUSG00000036095	Dgkb	diacylglycerol kinase, beta [Source:MGI Symbol;Acc:MGI:2442474]
12	39177002	39177941	940	39177509	40	63.01	4.92	328458	ENSMUSG00000004151	Etv1	ets variant gene 1 [Source:MGI Symbol;Acc:MGI:99254]
12	40408380	40409487	1108	40408931	87	212.02	9.35	355681	ENSMUSG00000047446	Arl4a	ADP-ribosylation factor-like 4A [Source:MGI Symbol;Acc:MGI:99437]
12	40418499	40419581	1083	40418976	53	100.05	7.88	345636	ENSMUSG00000047446	Arl4a	ADP-ribosylation factor-like 4A [Source:MGI Symbol;Acc:MGI:99437]
12	41200044	41200967	924	41200543	56	106.89	8.85	27903	ENSMUSG00000035954	Dock4	dedicator of cytokinesis 4 [Source:MGI Symbol;Acc:MGI:1918006]
12	41524111	41525255	1145	41524670	76	203.9	12.57	226007	ENSMUSG00000056899	Immp2l	IMP2 inner mitochondrial membrane peptidase-like (S. cerevisiae) [Source:MGI Symbol;Acc:MGI:2135611]
12	41537928	41538530	603	41538215	29	58.96	5.66	212462	ENSMUSG00000056899	Immp2l	IMP2 inner mitochondrial membrane peptidase-like (S. cerevisiae) [Source:MGI Symbol;Acc:MGI:2135611]
12	41936607	41937632	1026	41937084	46	77.19	6.4	186407	ENSMUSG00000056899	Immp2l	IMP2 inner mitochondrial membrane peptidase-like (S. cerevisiae) [Source:MGI Symbol;Acc:MGI:2135611]
12	41989049	41990098	1050	41989521	49	86.86	9.11	222817	ENSMUSG00000036295	Lrrn3	leucine rich repeat protein 3, neuronal [Source:MGI Symbol;Acc:MGI:106036]
12	42014141	42015163	1023	42014705	50	94.94	6.89	197633	ENSMUSG00000036295	Lrrn3	leucine rich repeat protein 3, neuronal [Source:MGI Symbol;Acc:MGI:106036]
12	42023885	42024908	1024	42024351	56	112.33	6.91	187987	ENSMUSG00000036295	Lrrn3	leucine rich repeat protein 3, neuronal [Source:MGI Symbol;Acc:MGI:106036]
12	42241525	42242361	837	42241749	84	304.46	15.95	29411	ENSMUSG00000036295	Lrrn3	leucine rich repeat protein 3, neuronal [Source:MGI Symbol;Acc:MGI:106036]
12	43171386	43172699	1314	43171888	56	80.23	4.81	959550	ENSMUSG00000036295	Lrrn3	leucine rich repeat protein 3, neuronal [Source:MGI Symbol;Acc:MGI:106036]
12	44508884	44509891	1008	44509365	42	63.22	4.68	801690	ENSMUSG00000014905	Dnajb9	DnaJ (Hsp40) homolog, subfamily B, member 9 [Source:MGI Symbol;Acc:MGI:1351618]
12	45523111	45524082	972	45523587	41	63.33	4.43	93715	ENSMUSG00000020598	Nrcam	neuron-glia-CAM-related cell adhesion molecule [Source:MGI Symbol;Acc:MGI:104750]
12	45817285	45818095	811	45817834	35	57.94	4.68	357646	ENSMUSG00000046314	Stxbp6	syntaxin binding protein 6 (amisyn) [Source:MGI Symbol;Acc:MGI:2384963]
12	45897461	45898733	1273	45898007	173	558.61	18.51	277473	ENSMUSG00000046314	Stxbp6	syntaxin binding protein 6 (amisyn) [Source:MGI Symbol;Acc:MGI:2384963]
12	46160628	46161497	870	46160970	39	67.28	6.89	14510	ENSMUSG00000046314	Stxbp6	syntaxin binding protein 6 (amisyn) [Source:MGI Symbol;Acc:MGI:2384963]
12	46259692	46260783	1092	46260213	50	85.72	8.12	84733	ENSMUSG00000046314	Stxbp6	syntaxin binding protein 6 (amisyn) [Source:MGI Symbol;Acc:MGI:2384963]
12	47882958	47883873	916	47883453	37	54.05	7.14	36309	ENSMUSG00000021047	Nova1	neuro-oncological ventral antigen 1 [Source:MGI Symbol;Acc:MGI:104297]
12	48263831	48265183	1353	48264407	133	327.99	13.02	344645	ENSMUSG00000021047	Nova1	neuro-oncological ventral antigen 1 [Source:MGI Symbol;Acc:MGI:104297]
12	48512827	48513936	1110	48513369	52	91.96	7.14	593607	ENSMUSG00000021047	Nova1	neuro-oncological ventral antigen 1 [Source:MGI Symbol;Acc:MGI:104297]
12	48566558	48568131	1574	48567098	82	101.75	6.19	647336	ENSMUSG00000021047	Nova1	neuro-oncological ventral antigen 1 [Source:MGI Symbol;Acc:MGI:104297]
12	48934632	48935253	622	48934949	28	51.97	4.68	726009	ENSMUSG00000091277	Gm1818	predicted gene 1818 [Source:MGI Symbol;Acc:MGI:3037676]
12	49162875	49164038	1164	49163449	49	55.24	4.47	497509	ENSMUSG00000091277	Gm1818	predicted gene 1818 [Source:MGI Symbol;Acc:MGI:3037676]
12	49859489	49860608	1120	49860014	54	72.67	7.17	199056	ENSMUSG00000091277	Gm1818	predicted gene 1818 [Source:MGI Symbol;Acc:MGI:3037676]
12	49927030	49927883	854	49927454	36	56.97	6.64	266496	ENSMUSG00000091277	Gm1818	predicted gene 1818 [Source:MGI Symbol;Acc:MGI:3037676]
12	51291779	51292574	796	51292031	43	78.43	5.99	458179	ENSMUSG00000002688	Prkd1	protein kinase D1 [Source:MGI Symbol;Acc:MGI:99879]
12	51952183	51953237	1055	51952793	42	58.24	4.68	202583	ENSMUSG00000002688	Prkd1	protein kinase D1 [Source:MGI Symbol;Acc:MGI:99879]
12	52100826	52102084	1259	52101483	65	79.06	5.16	296991	ENSMUSG00000046620	Gm9808	predicted gene 9808 [Source:MGI Symbol;Acc:MGI:3704389]
12	52102830	52103980	1151	52103413	56	65.12	4.35	295061	ENSMUSG00000046620	Gm9808	predicted gene 9808 [Source:MGI Symbol;Acc:MGI:3704389]
12	53482435	53483365	931	53482906	37	52.49	6.64	134158	ENSMUSG00000035133	Arhgap5	Rho GTPase activating protein 5 [Source:MGI Symbol;Acc:MGI:1332637]
12	53805319	53806547	1229	53805942	77	121.62	7.08	5572	ENSMUSG00000061603	Akap6	A kinase (PRKA) anchor protein 6 [Source:MGI Symbol;Acc:MGI:3050566]
12	54058223	54059270	1048	54058773	109	320.26	13.78	258403	ENSMUSG00000061603	Akap6	A kinase (PRKA) anchor protein 6 [Source:MGI Symbol;Acc:MGI:3050566]
12	54171758	54172801	1044	54172211	48	78.85	6.66	177453	ENSMUSG00000021010	Npas3	neuronal PAS domain protein 3 [Source:MGI Symbol;Acc:MGI:1351610]
12	54747906	54748957	1052	54748413	46	58.38	6.48	398749	ENSMUSG00000021010	Npas3	neuronal PAS domain protein 3 [Source:MGI Symbol;Acc:MGI:1351610]
12	54854388	54855368	981	54854733	43	57.69	4.18	450114	ENSMUSG00000035105	Egln3	EGL nine homolog 3 (C. elegans) [Source:MGI Symbol;Acc:MGI:1932288]
12	54973004	54974294	1291	54973659	102	267.96	13.19	331188	ENSMUSG00000035105	Egln3	EGL nine homolog 3 (C. elegans) [Source:MGI Symbol;Acc:MGI:1932288]
12	55027180	55028175	996	55027633	40	56.91	7.14	277214	ENSMUSG00000035105	Egln3	EGL nine homolog 3 (C. elegans) [Source:MGI Symbol;Acc:MGI:1932288]
12	56606452	56607177	726	56606826	35	68.88	6.4	13192	ENSMUSG00000021025	Nfkbia	nuclear factor of kappa light polypeptide gene enhancer in B cells inhibitor, alpha [Source:MGI Symbol;Acc:MGI:104741]
12	56638363	56639391	1029	56638895	52	100.57	8.95	27331	ENSMUSG00000063129	Aldoart2	aldolase 1 A retrogene 2 [Source:MGI Symbol;Acc:MGI:1931052]
12	56667570	56668690	1121	56668113	54	99.25	7.38	1887	ENSMUSG00000063129	Aldoart2	aldolase 1 A retrogene 2 [Source:MGI Symbol;Acc:MGI:1931052]
12	57488549	57489448	900	57489100	40	57.94	4.94	42219	ENSMUSG00000021028	Mbip	MAP3K12 binding inhibitory protein 1 [Source:MGI Symbol;Acc:MGI:1918320]
12	57964894	57966018	1125	57965424	50	65.1	6.51	172670	ENSMUSG00000001497	Pax9	paired box gene 9 [Source:MGI Symbol;Acc:MGI:97493]
12	58382149	58383345	1197	58382768	188	652	20.85	51356	ENSMUSG00000047022	Mipol1	mirror-image polydactyly gene 1 homolog (human) [Source:MGI Symbol;Acc:MGI:1920740]
12	58910324	58911566	1243	58911166	59	104.76	5.41	177164	ENSMUSG00000066489	Rpl26-ps2	ribosomal protein L26, pseudogene 2 [Source:MGI Symbol;Acc:MGI:3648782]
12	59852891	59853601	711	59853354	31	53.51	5.17	259650	ENSMUSG00000020986	Sec23a	SEC23A (S. cerevisiae) [Source:MGI Symbol;Acc:MGI:1349635]
12	60873191	60874236	1046	60873760	61	145.06	10.58	553048	ENSMUSG00000035329	Fbxo33	F-box protein 33 [Source:MGI Symbol;Acc:MGI:1917861]
12	65020247	65021296	1050	65020749	60	114.76	6.44	555136	ENSMUSG00000043060	Fscb	fibrous sheath CABYR binding protein [Source:MGI Symbol;Acc:MGI:3646964]
12	65184812	65185917	1106	65185390	45	55.48	6.84	390495	ENSMUSG00000043060	Fscb	fibrous sheath CABYR binding protein [Source:MGI Symbol;Acc:MGI:3646964]
12	66765868	66767073	1206	66766452	65	129.41	8.24	439948	ENSMUSG00000035560	Wdr20b	WD repeat domain 20b [Source:MGI Symbol;Acc:MGI:1918198]
12	66899744	66900661	918	66900211	36	50.14	4.68	485177	ENSMUSG00000060499	Rpl10l	ribosomal protein L10-like [Source:MGI Symbol;Acc:MGI:3647985]
12	67566687	67567573	887	67566958	37	50.36	3.9	5087	ENSMUSG00000079510	Mdga2	MAM domain containing glycosylphosphatidylinositol anchor 2 [Source:MGI Symbol;Acc:MGI:2444706]
12	67948170	67949160	991	67948659	47	85.98	6.89	374870	ENSMUSG00000034912	Mdga2	MAM domain containing glycosylphosphatidylinositol anchor 2 [Source:MGI Symbol;Acc:MGI:2444706]
12	68022420	68023509	1090	68023038	63	120.14	9.57	300491	ENSMUSG00000034912	Mdga2	MAM domain containing glycosylphosphatidylinositol anchor 2 [Source:MGI Symbol;Acc:MGI:2444706]
12	68159637	68161115	1479	68160462	278	930.22	17.74	163067	ENSMUSG00000034912	Mdga2	MAM domain containing glycosylphosphatidylinositol anchor 2 [Source:MGI Symbol;Acc:MGI:2444706]
12	69015183	69016205	1023	69015751	68	142.56	10.32	404035	ENSMUSG00000069392	Rpl17-ps3	ribosomal protein L17, pseudogene 3 [Source:MGI Symbol;Acc:MGI:3642206]
12	69030559	69031433	875	69031067	51	98.94	8.18	419351	ENSMUSG00000069392	Rpl17-ps3	ribosomal protein L17, pseudogene 3 [Source:MGI Symbol;Acc:MGI:3642206]
12	70250695	70251667	973	70251222	46	82.42	7.29	8951	ENSMUSG00000034892	Rps29	ribosomal protein S29 [Source:MGI Symbol;Acc:MGI:107681]
12	70754482	70755749	1268	70755203	187	752.36	21.45	27636	ENSMUSG00000034801	Sos2	son of sevenless homolog 2 (Drosophila) [Source:MGI Symbol;Acc:MGI:98355]
12	71196698	71197737	1040	71197251	61	146.15	9.11	15661	ENSMUSG00000021068	Nin	ninein [Source:MGI Symbol;Acc:MGI:105108]
12	71292824	71293648	825	71293381	44	96.48	8.37	38252	ENSMUSG00000090121	Abhd12b	abhydrolase domain containing 12B [Source:MGI Symbol;Acc:MGI:2685650]
12	72391687	72392470	784	72391978	129	548.73	18.81	18893	ENSMUSG00000044548	Dact1	dapper homolog 1, antagonist of beta-catenin (xenopus) [Source:MGI Symbol;Acc:MGI:1891740]
12	72633196	72634638	1443	72634111	91	152.93	7.87	223240	ENSMUSG00000044548	Dact1	dapper homolog 1, antagonist of beta-catenin (xenopus) [Source:MGI Symbol;Acc:MGI:1891740]
12	73007871	73008916	1046	73008337	45	70.72	7.63	76272	ENSMUSG00000034574	Daam1	dishevelled associated activator of morphogenesis 1 [Source:MGI Symbol;Acc:MGI:1914596]
12	73800689	73801750	1062	73801210	46	66.77	5.62	35395	ENSMUSG00000021094	Dhrs7	dehydrogenase/reductase (SDR family) member 7 [Source:MGI Symbol;Acc:MGI:1913625]
12	74741633	74742661	1029	74742205	42	60.95	7.63	56422	ENSMUSG00000021108	Prkch	protein kinase C, eta [Source:MGI Symbol;Acc:MGI:97600]
12	75097739	75098730	992	75098166	41	61.12	6.15	582	ENSMUSG00000044912	Syt16	synaptotagmin XVI [Source:MGI Symbol;Acc:MGI:2673872]
12	75373116	75374090	975	75373700	47	88.16	6.89	16022	ENSMUSG00000071265	1700086L19Rik	RIKEN cDNA 1700086L19 gene [Source:MGI Symbol;Acc:MGI:1921534]
12	75904450	75906096	1647	75905276	523	1912.04	18.47	373043	ENSMUSG00000034402	Kcnh5	potassium voltage-gated channel, subfamily H (eag-related), member 5 [Source:MGI Symbol;Acc:MGI:3584508]
12	76133004	76134022	1019	76133373	52	104.56	6.15	144946	ENSMUSG00000034402	Kcnh5	potassium voltage-gated channel, subfamily H (eag-related), member 5 [Source:MGI Symbol;Acc:MGI:3584508]
12	76229923	76230776	854	76230352	39	67.38	5.08	47967	ENSMUSG00000034402	Kcnh5	potassium voltage-gated channel, subfamily H (eag-related), member 5 [Source:MGI Symbol;Acc:MGI:3584508]
12	78143411	78144289	879	78143822	40	70.37	7.88	80587	ENSMUSG00000059436	Max	Max protein [Source:MGI Symbol;Acc:MGI:96921]
12	78738724	78739690	967	78739026	45	74.21	4.21	398974	ENSMUSG00000021065	Fut8	fucosyltransferase 8 [Source:MGI Symbol;Acc:MGI:1858901]
12	79451344	79452654	1311	79452067	124	371.56	16.28	124425	ENSMUSG00000047454	Gphn	gephyrin [Source:MGI Symbol;Acc:MGI:109602]
12	80088456	80089364	909	80088762	40	66.65	7.14	19852	ENSMUSG00000046157	Tmem229b	transmembrane protein 229B [Source:MGI Symbol;Acc:MGI:2444389]
12	80850951	80852063	1113	80851576	49	78.97	6.64	362424	ENSMUSG00000021127	Zfp36l1	zinc finger protein 36, C3H type-like 1 [Source:MGI Symbol;Acc:MGI:107946]
12	80856281	80857421	1141	80856880	61	128.9	11.81	357120	ENSMUSG00000021127	Zfp36l1	zinc finger protein 36, C3H type-like 1 [Source:MGI Symbol;Acc:MGI:107946]
12	81026116	81027131	1016	81026594	45	74.27	9.11	187406	ENSMUSG00000021127	Zfp36l1	zinc finger protein 36, C3H type-like 1 [Source:MGI Symbol;Acc:MGI:107946]
12	81958269	81959353	1085	81958842	52	95.3	7.63	67296	ENSMUSG00000021133	4933426M11Rik	RIKEN cDNA 4933426M11 gene [Source:MGI Symbol;Acc:MGI:2444661]
12	82705378	82706245	868	82705892	46	99.37	5.17	9897	ENSMUSG00000002679	Med6	mediator of RNA polymerase II transcription, subunit 6 homolog (yeast) [Source:MGI Symbol;Acc:MGI:1917042]
12	82787234	82787988	755	82787586	34	60.63	5.66	55230	ENSMUSG00000042734	Ttc9	tetratricopeptide repeat domain 9 [Source:MGI Symbol;Acc:MGI:1916730]
12	82973981	82975116	1136	82974583	59	111.48	6.32	13566	ENSMUSG00000021140	Pcnx	pecanex homolog (Drosophila) [Source:MGI Symbol;Acc:MGI:1891924]
12	83900502	83901483	982	83900989	46	82.81	7.38	181977	ENSMUSG00000056729	Gm10006	predicted gene 10006 [Source:MGI Symbol;Acc:MGI:3642256]
12	83966422	83967621	1200	83967030	113	306.2	14.05	248018	ENSMUSG00000056729	Gm10006	predicted gene 10006 [Source:MGI Symbol;Acc:MGI:3642256]
12	84145354	84146126	773	84145779	37	62.32	6.1	306103	ENSMUSG00000021221	Dpf3	D4, zinc and double PHD fingers, family 3 [Source:MGI Symbol;Acc:MGI:1917377]
12	84726370	84727236	867	84726806	45	94.69	7.38	134610	ENSMUSG00000021222	Dcaf4	DDB1 and CUL4 associated factor 4 [Source:MGI Symbol;Acc:MGI:1921078]
12	84816167	84816862	696	84816492	43	114.34	8.37	44924	ENSMUSG00000021222	Dcaf4	DDB1 and CUL4 associated factor 4 [Source:MGI Symbol;Acc:MGI:1921078]
12	84972573	84973476	904	84972997	36	51.56	6.15	187	ENSMUSG00000010608	Rbm25	RNA binding motif protein 25 [Source:MGI Symbol;Acc:MGI:1914289]
12	85828300	85829454	1155	85828841	116	375.53	17.78	36383	ENSMUSG00000085793	Lin52	lin-52 homolog (C. elegans) [Source:MGI Symbol;Acc:MGI:3045391]
12	85841324	85842578	1255	85841913	76	123.34	7.62	49455	ENSMUSG00000085793	Lin52	lin-52 homolog (C. elegans) [Source:MGI Symbol;Acc:MGI:3045391]
12	85889130	85889801	672	85889339	40	102.58	8.12	21373	ENSMUSG00000021239	Vsx2	visual system homeobox 2 [Source:MGI Symbol;Acc:MGI:88401]
12	85930825	85931974	1150	85931340	53	91.06	5.91	20628	ENSMUSG00000021239	Vsx2	visual system homeobox 2 [Source:MGI Symbol;Acc:MGI:88401]
12	86827084	86828254	1171	86827685	72	180.47	8.37	12845	ENSMUSG00000021250	Fos	FBJ osteosarcoma oncogene [Source:MGI Symbol;Acc:MGI:95574]
12	87532633	87533735	1103	87533202	63	133.73	10.19	49617	ENSMUSG00000021254	1700020O03Rik	RIKEN cDNA 1700020O03 gene [Source:MGI Symbol;Acc:MGI:1917623]
12	87612412	87613307	896	87612711	45	90.31	6.89	29892	ENSMUSG00000021254	1700020O03Rik	RIKEN cDNA 1700020O03 gene [Source:MGI Symbol;Acc:MGI:1917623]
12	87720314	87721420	1107	87720863	130	458.43	19.69	18796	ENSMUSG00000021255	Esrrb	estrogen related receptor, beta [Source:MGI Symbol;Acc:MGI:1346832]
12	88156934	88157550	617	88157339	35	86.14	6.15	68425	ENSMUSG00000034168	6430527G18Rik	RIKEN cDNA 6430527G18 gene [Source:MGI Symbol;Acc:MGI:2442463]
12	88235399	88236038	640	88235620	30	58.33	4.92	9856	ENSMUSG00000034168	6430527G18Rik	RIKEN cDNA 6430527G18 gene [Source:MGI Symbol;Acc:MGI:2442463]
12	88251996	88253243	1248	88252540	71	159.57	8.07	26776	ENSMUSG00000034168	6430527G18Rik	RIKEN cDNA 6430527G18 gene [Source:MGI Symbol;Acc:MGI:2442463]
12	89942183	89943480	1298	89942710	106	272.67	13.37	18610	ENSMUSG00000066392	Nrxn3	neurexin III [Source:MGI Symbol;Acc:MGI:1096389]
12	90022716	90023781	1066	90023236	58	126.31	8.86	61916	ENSMUSG00000066392	Nrxn3	neurexin III [Source:MGI Symbol;Acc:MGI:1096389]
12	90141529	90142603	1075	90142114	63	131.8	7.82	180794	ENSMUSG00000066392	Nrxn3	neurexin III [Source:MGI Symbol;Acc:MGI:1096389]
12	90387299	90388270	972	90387726	39	52.83	6.22	426406	ENSMUSG00000066392	Nrxn3	neurexin III [Source:MGI Symbol;Acc:MGI:1096389]
12	90952899	90953818	920	90953348	44	82.36	8.37	992028	ENSMUSG00000066392	Nrxn3	neurexin III [Source:MGI Symbol;Acc:MGI:1096389]
12	91158703	91159878	1176	91159245	72	112.45	8.6	817633	ENSMUSG00000007682	Dio2	deiodinase, iodothyronine, type II [Source:MGI Symbol;Acc:MGI:1338833]
12	91672646	91673778	1133	91673207	60	112.88	8.48	303671	ENSMUSG00000007682	Dio2	deiodinase, iodothyronine, type II [Source:MGI Symbol;Acc:MGI:1338833]
12	92503399	92504275	877	92503908	36	54.42	4.43	118941	ENSMUSG00000061533	4930534B04Rik	RIKEN cDNA 4930534B04 gene [Source:MGI Symbol;Acc:MGI:1922466]
12	92650635	92651857	1223	92651285	98	293.42	13.86	11852	ENSMUSG00000020963	Tshr	thyroid stimulating hormone receptor [Source:MGI Symbol;Acc:MGI:98849]
12	92756022	92757134	1113	92756621	55	104.86	7.14	72306	ENSMUSG00000020962	Gtf2a1	general transcription factor II A, 1 [Source:MGI Symbol;Acc:MGI:1933277]
12	92922249	92923451	1203	92922935	56	97.04	4.68	94008	ENSMUSG00000020962	Gtf2a1	general transcription factor II A, 1 [Source:MGI Symbol;Acc:MGI:1933277]
12	92988119	92989102	984	92988614	38	50.83	5.41	38213	ENSMUSG00000020961	Ston2	stonin 2 [Source:MGI Symbol;Acc:MGI:1918272]
12	93347454	93348491	1038	93348267	62	144.25	6.39	260670	ENSMUSG00000020964	Sel1l	sel-1 suppressor of lin-12-like (C. elegans) [Source:MGI Symbol;Acc:MGI:1329016]
12	93437228	93438666	1439	93437913	94	204.84	8.05	350316	ENSMUSG00000020964	Sel1l	sel-1 suppressor of lin-12-like (C. elegans) [Source:MGI Symbol;Acc:MGI:1329016]
12	93463923	93464788	866	93464331	39	67.78	6.64	376734	ENSMUSG00000020964	Sel1l	sel-1 suppressor of lin-12-like (C. elegans) [Source:MGI Symbol;Acc:MGI:1329016]
12	93632177	93633268	1092	93632645	47	73.38	8.61	545048	ENSMUSG00000020964	Sel1l	sel-1 suppressor of lin-12-like (C. elegans) [Source:MGI Symbol;Acc:MGI:1329016]
12	94249571	94250659	1089	94250141	53	78.15	7.45	916689	ENSMUSG00000051031	Gm9726	predicted gene 9726 [Source:MGI Symbol;Acc:MGI:3648149]
12	94643795	94644637	843	94644264	34	50.34	4.92	522566	ENSMUSG00000051031	Gm9726	predicted gene 9726 [Source:MGI Symbol;Acc:MGI:3648149]
12	94814975	94816105	1131	94815545	86	272.25	14.52	351285	ENSMUSG00000051031	Gm9726	predicted gene 9726 [Source:MGI Symbol;Acc:MGI:3648149]
12	94986326	94987588	1263	94986934	66	122.27	8.11	179896	ENSMUSG00000051031	Gm9726	predicted gene 9726 [Source:MGI Symbol;Acc:MGI:3648149]
12	97178324	97179316	993	97178796	47	71.94	4.65	106636	ENSMUSG00000059695	1700019M22Rik	RIKEN cDNA 1700019M22 gene [Source:MGI Symbol;Acc:MGI:1916673]
12	98187443	98188514	1072	98188070	117	412.08	17.2	902638	ENSMUSG00000059695	1700019M22Rik	RIKEN cDNA 1700019M22 gene [Source:MGI Symbol;Acc:MGI:1916673]
12	98299120	98300301	1182	98299818	133	430.73	17.01	1014386	ENSMUSG00000059695	1700019M22Rik	RIKEN cDNA 1700019M22 gene [Source:MGI Symbol;Acc:MGI:1916673]
12	98999692	99000625	934	99000122	37	52.18	6.15	497547	ENSMUSG00000021003	Galc	galactosylceramidase [Source:MGI Symbol;Acc:MGI:95636]
12	99344032	99344960	929	99344581	74	241.09	11.24	153088	ENSMUSG00000021003	Galc	galactosylceramidase [Source:MGI Symbol;Acc:MGI:95636]
12	99758063	99759251	1189	99758671	54	90.34	8.12	57479	ENSMUSG00000033854	Kcnk10	potassium channel, subfamily K, member 10 [Source:MGI Symbol;Acc:MGI:1919508]
12	100577836	100578971	1136	100578568	54	77.95	4.53	109753	ENSMUSG00000033713	Foxn3	forkhead box N3 [Source:MGI Symbol;Acc:MGI:1918625]
12	100882993	100884007	1015	100883383	46	74.95	5.98	195062	ENSMUSG00000033713	Foxn3	forkhead box N3 [Source:MGI Symbol;Acc:MGI:1918625]
12	101414391	101415342	952	101414899	43	68.58	5.65	17036	ENSMUSG00000021179	BC002230	cDNA sequence BC002230 [Source:MGI Symbol;Acc:MGI:2670969]
12	101425265	101426322	1058	101425740	43	61.65	4.18	11905	ENSMUSG00000001175	Calm1	calmodulin 1 [Source:MGI Symbol;Acc:MGI:88251]
12	102190633	102191826	1194	102191200	114	410.67	18.74	44792	ENSMUSG00000047415	Gpr68	G protein-coupled receptor 68 [Source:MGI Symbol;Acc:MGI:2441763]
12	102228190	102229264	1075	102228700	82	225.53	14.68	38569	ENSMUSG00000021182	Ccdc88c	coiled-coil domain containing 88C [Source:MGI Symbol;Acc:MGI:1915589]
12	103309681	103310795	1115	103310238	47	70.77	5.66	56705	ENSMUSG00000041771	Slc24a4	solute carrier family 24 (sodium/potassium/calcium exchanger), member 4 [Source:MGI Symbol;Acc:MGI:2447362]
12	103968716	103969679	964	103969278	40	60.32	4.68	12692	ENSMUSG00000046675	D230037D09Rik	RIKEN cDNA D230037D09 gene [Source:MGI Symbol;Acc:MGI:2443862]
12	104130976	104131848	873	104131195	43	84.43	9.6	6321	ENSMUSG00000043319	Cox8c	cytochrome c oxidase, subunit VIIIc [Source:MGI Symbol;Acc:MGI:1922733]
12	105855116	105856056	941	105855622	42	71.02	7.38	134540	ENSMUSG00000041415	Dicer1	Dicer1, Dcr-1 homolog (Drosophila) [Source:MGI Symbol;Acc:MGI:2177178]
12	106330728	106331705	978	106331292	42	61.04	3.98	52932	ENSMUSG00000060863	Tcl1b2	T cell leukemia/lymphoma 1B, 2 [Source:MGI Symbol;Acc:MGI:1351609]
12	106636365	106637136	772	106636612	32	50.45	6.64	164770	ENSMUSG00000021070	Bdkrb2	bradykinin receptor, beta 2 [Source:MGI Symbol;Acc:MGI:102845]
12	106762711	106763660	950	106762995	103	380.29	18.67	38387	ENSMUSG00000021070	Bdkrb2	bradykinin receptor, beta 2 [Source:MGI Symbol;Acc:MGI:102845]
12	107366820	107367883	1064	107367519	68	179.66	9.11	119046	ENSMUSG00000021115	Vrk1	vaccinia related kinase 1 [Source:MGI Symbol;Acc:MGI:1261847]
12	107660789	107661836	1048	107661201	116	459.85	20.94	412728	ENSMUSG00000021115	Vrk1	vaccinia related kinase 1 [Source:MGI Symbol;Acc:MGI:1261847]
12	107893519	107894533	1015	107894036	47	74.32	8.53	645563	ENSMUSG00000021115	Vrk1	vaccinia related kinase 1 [Source:MGI Symbol;Acc:MGI:1261847]
12	108342491	108343722	1232	108343132	140	424.93	18.64	383710	ENSMUSG00000060375	3110018I06Rik	RIKEN cDNA 3110018I06 gene [Source:MGI Symbol;Acc:MGI:1920410]
12	108612007	108612999	993	108612415	82	283.54	17.47	114427	ENSMUSG00000060375	3110018I06Rik	RIKEN cDNA 3110018I06 gene [Source:MGI Symbol;Acc:MGI:1920410]
12	108621561	108622522	962	108621991	38	53.01	6.64	104851	ENSMUSG00000060375	3110018I06Rik	RIKEN cDNA 3110018I06 gene [Source:MGI Symbol;Acc:MGI:1920410]
12	108758977	108759959	983	108759430	91	348.88	19.91	32588	ENSMUSG00000060375	3110018I06Rik	RIKEN cDNA 3110018I06 gene [Source:MGI Symbol;Acc:MGI:1920410]
12	109165315	109166320	1006	109165795	46	79.69	7.63	76017	ENSMUSG00000048251	Bcl11b	B cell leukemia/lymphoma 11B [Source:MGI Symbol;Acc:MGI:1929913]
12	110155279	110156273	995	110155687	44	72.7	5.91	23205	ENSMUSG00000040877	Wdr25	WD repeat domain 25 [Source:MGI Symbol;Acc:MGI:3045255]
12	110211732	110212611	880	110212056	44	88.02	8.61	79533	ENSMUSG00000040867	Begain	brain-enriched guanylate kinase-associated [Source:MGI Symbol;Acc:MGI:3044626]
12	110247990	110249026	1037	110248461	52	95.39	7.77	43128	ENSMUSG00000040867	Begain	brain-enriched guanylate kinase-associated [Source:MGI Symbol;Acc:MGI:3044626]
12	111047824	111048768	945	111048313	47	92.41	6.64	209773	ENSMUSG00000085925	Rtl1	retrotransposon-like 1 [Source:MGI Symbol;Acc:MGI:2656842]
12	111944327	111945475	1149	111944871	83	249.04	12.55	3933	ENSMUSG00000021270	Hsp90aa1	heat shock protein 90, alpha (cytosolic), class A member 1 [Source:MGI Symbol;Acc:MGI:96250]
12	113547910	113548753	844	113548338	45	98.32	8.86	113085	ENSMUSG00000047828	A730018C14Rik	RIKEN cDNA A730018C14 gene [Source:MGI Symbol;Acc:MGI:2442339]
12	113641747	113642926	1180	113642365	63	119.32	8.48	19058	ENSMUSG00000047828	A730018C14Rik	RIKEN cDNA A730018C14 gene [Source:MGI Symbol;Acc:MGI:2442339]
12	114941667	114944838	3172	114943716	149	100.55	3.6	161597	ENSMUSG00000043945	Adam6a	a disintegrin and metallopeptidase domain 6A [Source:MGI Symbol;Acc:MGI:2676316]
12	116440740	116442803	2064	116441363	102	57.62	2.77	587732	ENSMUSG00000057610	Ighv1-73	immunoglobulin heavy variable 1-73 [Source:MGI Symbol;Acc:MGI:3645131]
12	116455187	116456418	1232	116455699	64	83.71	3.61	573396	ENSMUSG00000057610	Ighv1-73	immunoglobulin heavy variable 1-73 [Source:MGI Symbol;Acc:MGI:3645131]
12	116601799	116602579	781	116602334	39	79.34	6.4	426761	ENSMUSG00000057610	Ighv1-73	immunoglobulin heavy variable 1-73 [Source:MGI Symbol;Acc:MGI:3645131]
12	116744378	116745565	1188	116744998	68	73.32	6.3	284097	ENSMUSG00000057610	Ighv1-73	immunoglobulin heavy variable 1-73 [Source:MGI Symbol;Acc:MGI:3645131]
12	116850538	116852893	2356	116851333	173	103.78	3.18	177762	ENSMUSG00000057610	Ighv1-73	immunoglobulin heavy variable 1-73 [Source:MGI Symbol;Acc:MGI:3645131]
12	117063152	117065470	2319	117065019	122	55.36	2.85	35924	ENSMUSG00000057610	Ighv1-73	immunoglobulin heavy variable 1-73 [Source:MGI Symbol;Acc:MGI:3645131]
12	117879840	117881136	1297	117880549	98	266.49	9.81	156356	ENSMUSG00000056553	Ptprn2	protein tyrosine phosphatase, receptor type, N polypeptide 2 [Source:MGI Symbol;Acc:MGI:107418]
12	118130595	118131737	1143	118131164	65	127.85	9.73	406971	ENSMUSG00000056553	Ptprn2	protein tyrosine phosphatase, receptor type, N polypeptide 2 [Source:MGI Symbol;Acc:MGI:107418]
12	118176060	118177094	1035	118176525	45	72	7.63	452332	ENSMUSG00000056553	Ptprn2	protein tyrosine phosphatase, receptor type, N polypeptide 2 [Source:MGI Symbol;Acc:MGI:107418]
12	118436340	118437478	1139	118436799	51	63.44	4.42	318153	ENSMUSG00000041992	Rapgef5	Rap guanine nucleotide exchange factor (GEF) 5 [Source:MGI Symbol;Acc:MGI:2444365]
12	118484087	118485287	1201	118484666	62	124.36	6.89	270286	ENSMUSG00000041992	Rapgef5	Rap guanine nucleotide exchange factor (GEF) 5 [Source:MGI Symbol;Acc:MGI:2444365]
12	118865443	118867322	1880	118865885	92	122.89	6.05	110933	ENSMUSG00000041992	Rapgef5	Rap guanine nucleotide exchange factor (GEF) 5 [Source:MGI Symbol;Acc:MGI:2444365]
12	118944210	118945443	1234	118944835	82	199.86	11.01	97927	ENSMUSG00000021175	Cdca7l	cell division cycle associated 7 like [Source:MGI Symbol;Acc:MGI:2384982]
12	119044379	119045521	1143	119045030	54	92.78	6.97	2268	ENSMUSG00000021175	Cdca7l	cell division cycle associated 7 like [Source:MGI Symbol;Acc:MGI:2384982]
12	119176236	119177211	976	119176691	62	160.43	11.61	133929	ENSMUSG00000021175	Cdca7l	cell division cycle associated 7 like [Source:MGI Symbol;Acc:MGI:2384982]
12	119268556	119269817	1262	119269163	60	106.58	7.14	168353	ENSMUSG00000018581	Dnahc11	dynein, axonemal, heavy chain 11 [Source:MGI Symbol;Acc:MGI:1100864]
12	119726451	119727307	857	119726761	39	68.92	5.41	186848	ENSMUSG00000025323	Sp4	trans-acting transcription factor 4 [Source:MGI Symbol;Acc:MGI:107595]
13	3371558	3373627	2070	3372527	395	977.39	11.42	164794	ENSMUSG00000021218	Gdi2	guanosine diphosphate (GDP) dissociation inhibitor 2 [Source:MGI Symbol;Acc:MGI:99845]
13	4558818	4559723	906	4559217	53	75.26	6.42	14104	ENSMUSG00000021207	Akr1c21	aldo-keto reductase family 1, member C21 [Source:MGI Symbol;Acc:MGI:1924587]
13	4560073	4561126	1054	4560636	68	107.83	7.52	12685	ENSMUSG00000021207	Akr1c21	aldo-keto reductase family 1, member C21 [Source:MGI Symbol;Acc:MGI:1924587]
13	5402885	5403833	949	5403279	44	78.48	6.64	457456	ENSMUSG00000000078	Klf6	Kruppel-like factor 6 [Source:MGI Symbol;Acc:MGI:1346318]
13	6927471	6928256	786	6927799	80	280.32	13.94	265612	ENSMUSG00000068324	Gm10029	predicted pseudogene 10029 [Source:MGI Symbol;Acc:MGI:3641706]
13	8276417	8277362	946	8276912	41	66.32	7.88	74800	ENSMUSG00000052551	Adarb2	adenosine deaminase, RNA-specific, B2 [Source:MGI Symbol;Acc:MGI:2151118]
13	8315322	8316380	1059	8315813	48	81.44	5.91	113701	ENSMUSG00000052551	Adarb2	adenosine deaminase, RNA-specific, B2 [Source:MGI Symbol;Acc:MGI:2151118]
13	8369035	8370006	972	8369612	45	79.79	5.91	167500	ENSMUSG00000052551	Adarb2	adenosine deaminase, RNA-specific, B2 [Source:MGI Symbol;Acc:MGI:2151118]
13	8483627	8484323	697	8483916	33	63.92	5.91	281804	ENSMUSG00000052551	Adarb2	adenosine deaminase, RNA-specific, B2 [Source:MGI Symbol;Acc:MGI:2151118]
13	8533434	8534493	1060	8533956	46	73.1	7.14	331844	ENSMUSG00000052551	Adarb2	adenosine deaminase, RNA-specific, B2 [Source:MGI Symbol;Acc:MGI:2151118]
13	8729047	8730227	1181	8729648	53	87.17	7.14	141507	ENSMUSG00000021147	Wdr37	WD repeat domain 37 [Source:MGI Symbol;Acc:MGI:1920393]
13	9186135	9187207	1073	9186723	53	101.46	8.37	89051	ENSMUSG00000048264	Dip2c	DIP2 disco-interacting protein 2 homolog C (Drosophila) [Source:MGI Symbol;Acc:MGI:1920179]
13	9833150	9834314	1165	9833740	66	140.94	10.83	44589	ENSMUSG00000046159	Chrm3	cholinergic receptor, muscarinic 3, cardiac [Source:MGI Symbol;Acc:MGI:88398]
13	10987930	10989025	1096	10988469	91	281.41	15.93	1110140	ENSMUSG00000046159	Chrm3	cholinergic receptor, muscarinic 3, cardiac [Source:MGI Symbol;Acc:MGI:88398]
13	13668519	13669649	1131	13668986	49	76.85	5.17	13690	ENSMUSG00000019726	Lyst	lysosomal trafficking regulator [Source:MGI Symbol;Acc:MGI:107448]
13	13845012	13846587	1576	13845440	73	73.06	3.59	30886	ENSMUSG00000021303	Gng4	guanine nucleotide binding protein (G protein), gamma 4 [Source:MGI Symbol;Acc:MGI:102703]
13	13846712	13847906	1195	13847394	55	59.19	4.04	28932	ENSMUSG00000021303	Gng4	guanine nucleotide binding protein (G protein), gamma 4 [Source:MGI Symbol;Acc:MGI:102703]
13	13952743	13953691	949	13953221	45	82.84	8.37	76895	ENSMUSG00000021303	Gng4	guanine nucleotide binding protein (G protein), gamma 4 [Source:MGI Symbol;Acc:MGI:102703]
13	14073862	14074360	499	14074137	24	50.86	5.66	27196	ENSMUSG00000039242	B3galnt2	UDP-GalNAc:betaGlcNAc beta 1,3-galactosaminyltransferase, polypeptide 2 [Source:MGI Symbol;Acc:MGI:2145517]
13	18400651	18401588	938	18401121	40	52.68	5.78	72754	ENSMUSG00000009734	Pou6f2	POU domain, class 6, transcription factor 2 [Source:MGI Symbol;Acc:MGI:2443631]
13	18430432	18431629	1198	18430979	115	301.23	15.08	42896	ENSMUSG00000009734	Pou6f2	POU domain, class 6, transcription factor 2 [Source:MGI Symbol;Acc:MGI:2443631]
13	18528922	18530123	1202	18529549	98	251.15	13.66	55674	ENSMUSG00000009734	Pou6f2	POU domain, class 6, transcription factor 2 [Source:MGI Symbol;Acc:MGI:2443631]
13	18586721	18587905	1185	18587373	121	328.46	15.52	113498	ENSMUSG00000009734	Pou6f2	POU domain, class 6, transcription factor 2 [Source:MGI Symbol;Acc:MGI:2443631]
13	19157553	19158536	984	19158019	46	72.26	6.13	117779	ENSMUSG00000021314	Amph	amphiphysin [Source:MGI Symbol;Acc:MGI:103574]
13	20003474	20004443	970	20004000	38	52.21	4.68	87874	ENSMUSG00000053101	Gpr141	G protein-coupled receptor 141 [Source:MGI Symbol;Acc:MGI:2672983]
13	20498501	20499729	1229	20499125	66	82.48	3.78	316637	ENSMUSG00000041112	Elmo1	engulfment and cell motility 1, ced-12 homolog (C. elegans) [Source:MGI Symbol;Acc:MGI:2153044]
13	21097191	21098527	1337	21097741	85	215.97	9	67427	ENSMUSG00000042869	Olfr1370	olfactory receptor 1370 [Source:MGI Symbol;Acc:MGI:3031204]
13	21923591	21924287	697	21924028	30	51.09	4.68	37	ENSMUSG00000069305	Hist1h4n	histone cluster 1, H4n [Source:MGI Symbol;Acc:MGI:4843992]
13	23460832	23461809	978	23461326	45	65.44	6.16	249	ENSMUSG00000046351	Zfp322a	zinc finger protein 322A [Source:MGI Symbol;Acc:MGI:2442566]
13	23677219	23678255	1037	23677829	44	67.79	4.92	4362	ENSMUSG00000061482	Hist1h4d	histone cluster 1, H4d [Source:MGI Symbol;Acc:MGI:2448423]
13	24175346	24176439	1094	24175918	66	149.3	11.52	92835	ENSMUSG00000021337	Scgn	secretagogin, EF-hand calcium binding protein [Source:MGI Symbol;Acc:MGI:2384873]
13	24475571	24476219	649	24475971	34	75.69	6.64	56682	ENSMUSG00000016756	Cmah	cytidine monophospho-N-acetylneuraminic acid hydroxylase [Source:MGI Symbol;Acc:MGI:103227]
13	24778737	24779626	890	24779317	47	100.74	8.37	74475	ENSMUSG00000006715	Gmnn	geminin [Source:MGI Symbol;Acc:MGI:1927344]
13	25226258	25227248	991	25226828	47	85.98	9.11	78955	ENSMUSG00000035910	Dcdc2a	doublecortin domain containing 2a [Source:MGI Symbol;Acc:MGI:2652818]
13	25607240	25608329	1090	25607848	47	71.39	6.53	166038	ENSMUSG00000090410	Gm17582	predicted gene, 17582 [Source:MGI Symbol;Acc:MGI:4937216]
13	25717088	25718099	1012	25717665	41	58.98	6.4	56221	ENSMUSG00000090410	Gm17582	predicted gene, 17582 [Source:MGI Symbol;Acc:MGI:4937216]
13	25792471	25793572	1102	25792952	51	88.69	5.41	19066	ENSMUSG00000090410	Gm17582	predicted gene, 17582 [Source:MGI Symbol;Acc:MGI:4937216]
13	26034748	26035750	1003	26035360	50	61.27	5.62	261474	ENSMUSG00000090410	Gm17582	predicted gene, 17582 [Source:MGI Symbol;Acc:MGI:4937216]
13	26610666	26611743	1078	26611248	47	56.72	4.8	26830	ENSMUSG00000060198	Gm11353	predicted gene 11353 [Source:MGI Symbol;Acc:MGI:3649794]
13	26836916	26837923	1008	26837482	43	53.72	4.58	24552	ENSMUSG00000045835	Hdgfl1	hepatoma derived growth factor-like 1 [Source:MGI Symbol;Acc:MGI:1194493]
13	26853737	26855072	1336	26854466	67	93.97	4.71	7568	ENSMUSG00000045835	Hdgfl1	hepatoma derived growth factor-like 1 [Source:MGI Symbol;Acc:MGI:1194493]
13	27036232	27037169	938	27036678	42	63.34	6.88	112761	ENSMUSG00000021342	Prl	prolactin [Source:MGI Symbol;Acc:MGI:97762]
13	27051127	27052282	1156	27051790	57	99.75	6.09	97649	ENSMUSG00000021342	Prl	prolactin [Source:MGI Symbol;Acc:MGI:97762]
13	28386615	28388154	1540	28387559	105	211.06	9.99	153206	ENSMUSG00000017064	Prl5a1	prolactin family 5, subfamily a, member 1 [Source:MGI Symbol;Acc:MGI:106332]
13	28556706	28557744	1039	28557171	70	189.94	10.76	322818	ENSMUSG00000017064	Prl5a1	prolactin family 5, subfamily a, member 1 [Source:MGI Symbol;Acc:MGI:106332]
13	28806483	28807210	728	28806796	39	87.55	6.89	236215	ENSMUSG00000078309	Sox4	SRY-box containing gene 4 [Source:MGI Symbol;Acc:MGI:98366]
13	29106683	29108133	1451	29107665	65	73.34	4.51	62083	ENSMUSG00000076431	Sox4	SRY-box containing gene 4 [Source:MGI Symbol;Acc:MGI:98366]
13	29657335	29658139	805	29657623	39	71.48	6.63	289920	ENSMUSG00000006191	Cdkal1	CDK5 regulatory subunit associated protein 1-like 1 [Source:MGI Symbol;Acc:MGI:1921765]
13	30319958	30321067	1110	30320465	64	149.22	11.81	92098	ENSMUSG00000038732	Mboat1	membrane bound O-acyltransferase domain containing 1 [Source:MGI Symbol;Acc:MGI:2387184]
13	32531915	32533031	1117	32532436	87	251.26	13.05	101953	ENSMUSG00000038372	Gmds	GDP-mannose 4, 6-dehydratase [Source:MGI Symbol;Acc:MGI:1891112]
13	34194488	34196245	1758	34195231	106	198.14	5.19	25354	ENSMUSG00000058672	Tubb2a	tubulin, beta 2A class IIA [Source:MGI Symbol;Acc:MGI:107861]
13	34240179	34240942	764	34240404	35	63.75	5.41	14429	ENSMUSG00000071451	Psmg4	proteasome (prosome, macropain) assembly chaperone 4 [Source:MGI Symbol;Acc:MGI:1916916]
13	36197496	36198430	935	36197998	38	55.81	6.64	11228	ENSMUSG00000046573	Lyrm4	LYR motif containing 4 [Source:MGI Symbol;Acc:MGI:2683538]
13	36373895	36374794	900	36374230	36	51.97	3.94	164950	ENSMUSG00000021420	Fars2	phenylalanine-tRNA synthetase 2 (mitochondrial) [Source:MGI Symbol;Acc:MGI:1917205]
13	36609627	36610782	1156	36610250	58	112.4	8.86	216096	ENSMUSG00000039114	Nrn1	neuritin 1 [Source:MGI Symbol;Acc:MGI:1915654]
13	37195383	37197115	1733	37196019	92	136.76	6.12	53906	ENSMUSG00000039109	F13a1	coagulation factor XIII, A1 subunit [Source:MGI Symbol;Acc:MGI:1921395]
13	38618421	38619413	993	38618896	57	133.7	9.11	1797	ENSMUSG00000038991	Txndc5	thioredoxin domain containing 5 [Source:MGI Symbol;Acc:MGI:2145316]
13	38890205	38891180	976	38890626	39	55.27	6.15	135893	ENSMUSG00000090804	Gm17729	predicted gene, 17729 [Source:MGI Symbol;Acc:MGI:4937363]
13	38916222	38917051	830	38916583	66	191.5	11.76	136161	ENSMUSG00000021432	Slc35b3	solute carrier family 35, member B3 [Source:MGI Symbol;Acc:MGI:1913978]
13	38983703	38984899	1197	38984364	83	202.83	9.07	68380	ENSMUSG00000021432	Slc35b3	solute carrier family 35, member B3 [Source:MGI Symbol;Acc:MGI:1913978]
13	39454304	39455227	924	39454775	48	100.24	7.88	402031	ENSMUSG00000021432	Slc35b3	solute carrier family 35, member B3 [Source:MGI Symbol;Acc:MGI:1913978]
13	39503067	39504155	1089	39503609	66	157.79	10.05	450865	ENSMUSG00000021432	Slc35b3	solute carrier family 35, member B3 [Source:MGI Symbol;Acc:MGI:1913978]
13	39918640	39920009	1370	39919509	93	188.12	10.24	463871	ENSMUSG00000047094	Ofcc1	orofacial cleft 1 candidate 1 [Source:MGI Symbol;Acc:MGI:2658851]
13	39947200	39948295	1096	39947690	100	289.58	13.73	435690	ENSMUSG00000047094	Ofcc1	orofacial cleft 1 candidate 1 [Source:MGI Symbol;Acc:MGI:2658851]
13	40200674	40201638	965	40201188	45	80.71	7.14	182192	ENSMUSG00000047094	Ofcc1	orofacial cleft 1 candidate 1 [Source:MGI Symbol;Acc:MGI:2658851]
13	40701902	40702832	931	40702516	41	68.11	5.17	96858	ENSMUSG00000055732	Gm9979	predicted gene 9979 [Source:MGI Symbol;Acc:MGI:3642885]
13	40821256	40822230	975	40821678	54	121.48	7.63	7514	ENSMUSG00000021359	Tfap2a	transcription factor AP-2, alpha [Source:MGI Symbol;Acc:MGI:104671]
13	41299375	41300395	1021	41299914	53	109.16	7.63	15860	ENSMUSG00000021364	Elovl2	elongation of very long chain fatty acids (FEN1/Elo2, SUR4/Elo3, yeast)-like 2 [Source:MGI Symbol;Acc:MGI:1858960]
13	41539762	41540617	856	41540164	37	60.74	5.66	42525	ENSMUSG00000021365	Nedd9	neural precursor cell expressed, developmentally down-regulated gene 9 [Source:MGI Symbol;Acc:MGI:97302]
13	41874893	41875805	913	41875250	41	70.31	4.43	67803	ENSMUSG00000058022	9530008L14Rik	RIKEN cDNA 9530008L14 gene [Source:MGI Symbol;Acc:MGI:1924596]
13	42531814	42532441	628	42532151	30	59.99	6.15	135512	ENSMUSG00000021367	Edn1	endothelin 1 [Source:MGI Symbol;Acc:MGI:95283]
13	43029758	43030695	938	43030158	330	1742	30.16	236570	ENSMUSG00000021368	Tbc1d7	TBC1 domain family, member 7 [Source:MGI Symbol;Acc:MGI:1914296]
13	43253361	43254242	882	43253869	64	196.69	14.27	12859	ENSMUSG00000021368	Tbc1d7	TBC1 domain family, member 7 [Source:MGI Symbol;Acc:MGI:1914296]
13	43789209	43790128	920	43789561	49	105.71	8.86	78482	ENSMUSG00000044164	Rnf182	ring finger protein 182 [Source:MGI Symbol;Acc:MGI:3045355]
13	44205047	44206104	1058	44205539	46	73.33	7.14	325063	ENSMUSG00000015396	Cd83	CD83 antigen [Source:MGI Symbol;Acc:MGI:1328316]
13	44744928	44745848	921	44745479	41	55.6	4.34	79364	ENSMUSG00000038518	Jarid2	jumonji, AT rich interactive domain 2 [Source:MGI Symbol;Acc:MGI:104813]
13	44964540	44965804	1265	44965002	148	491.06	11.49	132507	ENSMUSG00000057531	Dtnbp1	dystrobrevin binding protein 1 [Source:MGI Symbol;Acc:MGI:2137586]
13	45259273	45260329	1057	45259836	51	94.7	7.88	85775	ENSMUSG00000047061	Gm9817	predicted gene 9817 [Source:MGI Symbol;Acc:MGI:3809102]
13	45334175	45335180	1006	45334711	51	94.62	9.13	150400	ENSMUSG00000038175	Mylip	myosin regulatory light chain interacting protein [Source:MGI Symbol;Acc:MGI:2388271]
13	45666827	45667796	970	45667333	40	59.67	4.43	64520	ENSMUSG00000000253	Gmpr	guanosine monophosphate reductase [Source:MGI Symbol;Acc:MGI:1913605]
13	45695056	45696282	1227	45695609	111	327.69	12.59	92796	ENSMUSG00000000253	Gmpr	guanosine monophosphate reductase [Source:MGI Symbol;Acc:MGI:1913605]
13	46470406	46471165	760	46470767	32	51.81	5.41	42902	ENSMUSG00000038132	Rbm24	RNA binding motif protein 24 [Source:MGI Symbol;Acc:MGI:3610364]
13	46554497	46555792	1296	46555122	296	1118.59	26.06	41453	ENSMUSG00000038132	Rbm24	RNA binding motif protein 24 [Source:MGI Symbol;Acc:MGI:3610364]
13	46644034	46644883	850	46644510	45	97.36	7.88	47293	ENSMUSG00000021373	Cap2	CAP, adenylate cyclase-associated protein, 2 (yeast) [Source:MGI Symbol;Acc:MGI:1914502]
13	47454033	47454956	924	47454397	75	215.8	11.74	236308	ENSMUSG00000038068	Rnf144b	ring finger protein 144B [Source:MGI Symbol;Acc:MGI:2384986]
13	48029149	48030213	1065	48029698	43	58.96	5.56	84279	ENSMUSG00000047324	4931429P17Rik	RIKEN cDNA 4931429P17 gene [Source:MGI Symbol;Acc:MGI:1918221]
13	48126435	48127479	1045	48126948	59	134.88	9.6	12971	ENSMUSG00000047324	4931429P17Rik	RIKEN cDNA 4931429P17 gene [Source:MGI Symbol;Acc:MGI:1918221]
13	48385109	48386474	1366	48385953	117	333.82	10.91	29157	ENSMUSG00000021379	Id4	inhibitor of DNA binding 4 [Source:MGI Symbol;Acc:MGI:99414]
13	48826361	48827527	1167	48826972	95	310.02	18.08	68605	ENSMUSG00000021381	Barx1	BarH-like homeobox 1 [Source:MGI Symbol;Acc:MGI:103124]
13	48948175	48949252	1078	48948654	50	83.26	7.38	17600	ENSMUSG00000038025	Phf2	PHD finger protein 2 [Source:MGI Symbol;Acc:MGI:1338034]
13	49430227	49431456	1230	49431061	57	97.83	5.66	5857	ENSMUSG00000037933	Bicd2	bicaudal D homolog 2 (Drosophila) [Source:MGI Symbol;Acc:MGI:1924145]
13	51532432	51533384	953	51533051	41	65.5	3.69	29064	ENSMUSG00000067586	S1pr3	sphingosine-1-phosphate receptor 3 [Source:MGI Symbol;Acc:MGI:1339365]
13	52564983	52566097	1115	52565566	71	185.81	12.54	60639	ENSMUSG00000047842	Diras2	DIRAS family, GTP-binding RAS-like 2 [Source:MGI Symbol;Acc:MGI:1915453]
13	52582265	52583059	795	52582777	40	81.93	7.88	43428	ENSMUSG00000047842	Diras2	DIRAS family, GTP-binding RAS-like 2 [Source:MGI Symbol;Acc:MGI:1915453]
13	52664322	52665432	1111	52664941	52	91.82	5.91	13601	ENSMUSG00000021457	Syk	spleen tyrosine kinase [Source:MGI Symbol;Acc:MGI:99515]
13	52830728	52831683	956	52831167	42	69.2	7.14	152625	ENSMUSG00000021457	Syk	spleen tyrosine kinase [Source:MGI Symbol;Acc:MGI:99515]
13	53172901	53173914	1014	53173520	47	61.74	4.78	97078	ENSMUSG00000056749	Nfil3	nuclear factor, interleukin 3, regulated [Source:MGI Symbol;Acc:MGI:109495]
13	53364703	53365964	1262	53365317	114	330.55	19.6	16176	ENSMUSG00000021464	Ror2	receptor tyrosine kinase-like orphan receptor 2 [Source:MGI Symbol;Acc:MGI:1347521]
13	53567809	53568826	1018	53568369	49	91.16	7.63	74	ENSMUSG00000021469	Msx2	homeobox, msh-like 2 [Source:MGI Symbol;Acc:MGI:97169]
13	53625759	53626842	1084	53626308	67	111.77	10.1	5236	ENSMUSG00000063166	Gm5449	predicted pseudogene 5449 [Source:MGI Symbol;Acc:MGI:3643792]
13	53628641	53629686	1046	53629159	78	167.23	11.06	8087	ENSMUSG00000063166	Gm5449	predicted pseudogene 5449 [Source:MGI Symbol;Acc:MGI:3643792]
13	53681884	53682938	1055	53682405	40	51.09	6.89	61333	ENSMUSG00000063166	Gm5449	predicted pseudogene 5449 [Source:MGI Symbol;Acc:MGI:3643792]
13	53729839	53730901	1063	53730416	46	72.75	7.38	109344	ENSMUSG00000063166	Gm5449	predicted pseudogene 5449 [Source:MGI Symbol;Acc:MGI:3643792]
13	53902989	53904002	1014	53903544	53	110.24	8.12	247483	ENSMUSG00000021478	Drd1a	dopamine receptor D1A [Source:MGI Symbol;Acc:MGI:99578]
13	53917536	53918342	807	53917940	70	233.09	12.07	233087	ENSMUSG00000021478	Drd1a	dopamine receptor D1A [Source:MGI Symbol;Acc:MGI:99578]
13	55082359	55083332	974	55082849	52	111.71	11.07	32077	ENSMUSG00000025876	Unc5a	unc-5 homolog A (C. elegans) [Source:MGI Symbol;Acc:MGI:894682]
13	56799372	56800470	1099	56799921	56	111.51	8.37	4450	ENSMUSG00000021540	Smad5	MAD homolog 5 (Drosophila) [Source:MGI Symbol;Acc:MGI:1328787]
13	57737630	57738397	768	57737838	43	100.98	6.89	271110	ENSMUSG00000056222	Spock1	sparc/osteonectin, cwcv and kazal-like domains proteoglycan 1 [Source:MGI Symbol;Acc:MGI:105371]
13	57979343	57980405	1063	57979874	43	61.12	6.89	29074	ENSMUSG00000056222	Spock1	sparc/osteonectin, cwcv and kazal-like domains proteoglycan 1 [Source:MGI Symbol;Acc:MGI:105371]
13	60077505	60078194	690	60077857	37	83.85	7.14	153349	ENSMUSG00000035248	Zcchc6	zinc finger, CCHC domain containing 6 [Source:MGI Symbol;Acc:MGI:2387179]
13	60777643	60778493	851	60777991	44	92.38	9.6	74683	ENSMUSG00000021559	Dapk1	death associated protein kinase 1 [Source:MGI Symbol;Acc:MGI:1916885]
13	62692996	62693898	903	62693607	37	55.43	5.66	15252	ENSMUSG00000072066	6720489N17Rik	RIKEN cDNA 6720489N17 gene [Source:MGI Symbol;Acc:MGI:2443901]
13	63115339	63116408	1070	63115869	74	201.05	13.81	49616	ENSMUSG00000021458	2010111I01Rik	RIKEN cDNA 2010111I01 gene [Source:MGI Symbol;Acc:MGI:1919311]
13	65622578	65625542	2965	65624471	151	50.14	2.75	10857	ENSMUSG00000063905	Gm10139	predicted gene 10139 [Source:MGI Symbol;Acc:MGI:3642815]
13	65731098	65733578	2481	65733008	122	53.91	4.11	72906	ENSMUSG00000074843	Gm6901	predicted gene 6901 [Source:MGI Symbol;Acc:MGI:3647487]
13	65970323	65972235	1913	65971809	114	55.46	2.79	35778	ENSMUSG00000091347	Gm17353	predicted gene, 17353 [Source:MGI Symbol;Acc:MGI:4936987]
13	66326922	66328992	2071	66327828	93	54.52	3.15	681	ENSMUSG00000092087	Gm10772	predicted gene 10772 [Source:MGI Symbol;Acc:MGI:3704404]
13	66735344	66737193	1850	66735724	89	51.85	3.46	38542	ENSMUSG00000074830	Zfp640	zinc finger protein 640 [Source:MGI Symbol;Acc:MGI:2678025]
13	66792835	66794115	1281	66793743	63	66.04	3.42	5852	ENSMUSG00000078996	Vmn2r-ps106	vomeronasal 2, receptor, pseudogene 106 [Source:MGI Symbol;Acc:MGI:3761525]
13	69247541	69248897	1357	69248224	87	180.87	7.48	109805	ENSMUSG00000021536	Adcy2	adenylate cyclase 2 [Source:MGI Symbol;Acc:MGI:99676]
13	69335008	69335908	901	69335518	38	59.54	7.14	197099	ENSMUSG00000021536	Adcy2	adenylate cyclase 2 [Source:MGI Symbol;Acc:MGI:99676]
13	69418255	69419489	1235	69418879	118	355.01	18.23	253745	ENSMUSG00000021595	Nsun2	NOL1/NOP2/Sun domain family member 2 [Source:MGI Symbol;Acc:MGI:107252]
13	69962546	69963497	952	69962961	41	65.62	6.64	14201	ENSMUSG00000021598	Med10	mediator of RNA polymerase II transcription, subunit 10 homolog (NUT2, S. cerevisiae) [Source:MGI Symbol;Acc:MGI:106331]
13	70072023	70073013	991	70072530	38	50.15	4.43	74073	ENSMUSG00000069200	Gm6132	predicted pseudogene 6132 [Source:MGI Symbol;Acc:MGI:3648940]
13	70235031	70236120	1090	70235663	49	81.77	7.14	89060	ENSMUSG00000069200	Gm6132	predicted pseudogene 6132 [Source:MGI Symbol;Acc:MGI:3648940]
13	70399738	70400408	671	70400201	31	52.84	5.3	253598	ENSMUSG00000069200	Gm6132	predicted pseudogene 6132 [Source:MGI Symbol;Acc:MGI:3648940]
13	70971085	70972318	1234	70971772	78	158.81	8.64	8917	ENSMUSG00000049538	Adamts16	a disintegrin-like and metallopeptidase (reprolysin type) with thrombospondin type 1 motif, 16 [Source:MGI Symbol;Acc:MGI:2429637]
13	71128577	71129764	1188	71129114	72	177.2	7.63	107288	ENSMUSG00000021600	8030423J24Rik	RIKEN cDNA 8030423J24 gene [Source:MGI Symbol;Acc:MGI:1924416]
13	71243831	71244847	1017	71244398	49	91.29	8.12	222572	ENSMUSG00000021600	8030423J24Rik	RIKEN cDNA 8030423J24 gene [Source:MGI Symbol;Acc:MGI:1924416]
13	71277466	71278406	941	71277919	42	68.98	7.01	256093	ENSMUSG00000021600	8030423J24Rik	RIKEN cDNA 8030423J24 gene [Source:MGI Symbol;Acc:MGI:1924416]
13	71287548	71288550	1003	71288090	49	93.24	8.37	266264	ENSMUSG00000021600	8030423J24Rik	RIKEN cDNA 8030423J24 gene [Source:MGI Symbol;Acc:MGI:1924416]
13	71339560	71340238	679	71339826	30	53.27	4.92	318000	ENSMUSG00000021600	8030423J24Rik	RIKEN cDNA 8030423J24 gene [Source:MGI Symbol;Acc:MGI:1924416]
13	71477006	71478083	1078	71477576	51	91.85	8.86	455750	ENSMUSG00000021600	8030423J24Rik	RIKEN cDNA 8030423J24 gene [Source:MGI Symbol;Acc:MGI:1924416]
13	71514314	71515574	1261	71515053	169	598.01	19.4	493227	ENSMUSG00000021600	8030423J24Rik	RIKEN cDNA 8030423J24 gene [Source:MGI Symbol;Acc:MGI:1924416]
13	71813275	71814399	1125	71813815	79	188.63	9.39	287356	ENSMUSG00000060969	Irx1	Iroquois related homeobox 1 (Drosophila) [Source:MGI Symbol;Acc:MGI:1197515]
13	72165740	72167024	1285	72166306	119	333.98	13.27	65135	ENSMUSG00000060969	Irx1	Iroquois related homeobox 1 (Drosophila) [Source:MGI Symbol;Acc:MGI:1197515]
13	72402425	72403800	1376	72403252	71	140.05	6.64	189542	ENSMUSG00000071269	Rpl9-ps4	ribosomal protein L9, pseudogene 4 [Source:MGI Symbol;Acc:MGI:3704410]
13	72425856	72426846	991	72426326	48	86.52	5.74	166468	ENSMUSG00000071269	Rpl9-ps4	ribosomal protein L9, pseudogene 4 [Source:MGI Symbol;Acc:MGI:3704410]
13	72435159	72436336	1178	72435692	53	87.54	4.43	157102	ENSMUSG00000071269	Rpl9-ps4	ribosomal protein L9, pseudogene 4 [Source:MGI Symbol;Acc:MGI:3704410]
13	72484306	72485077	772	72484855	33	54.42	4.92	107939	ENSMUSG00000071269	Rpl9-ps4	ribosomal protein L9, pseudogene 4 [Source:MGI Symbol;Acc:MGI:3704410]
13	72546490	72547647	1158	72547018	52	85.85	7.38	45776	ENSMUSG00000071269	Rpl9-ps4	ribosomal protein L9, pseudogene 4 [Source:MGI Symbol;Acc:MGI:3704410]
13	72965539	72966611	1073	72966097	60	135.16	10.83	199851	ENSMUSG00000093659	Irx2	iroquois-class homeodomain protein IRX-2 [Source:RefSeq peptide;Acc:NP_034704]
13	73254081	73255605	1525	73254993	188	571.2	13.14	142952	ENSMUSG00000021604	Irx4	Iroquois related homeobox 4 (Drosophila) [Source:MGI Symbol;Acc:MGI:1355275]
13	73401279	73402261	983	73401783	40	58.28	6.4	3838	ENSMUSG00000021604	Irx4	Iroquois related homeobox 4 (Drosophila) [Source:MGI Symbol;Acc:MGI:1355275]
13	74283187	74284154	968	74283764	43	71.86	8.37	24801	ENSMUSG00000036123	Slc9a3	solute carrier family 9 (sodium/hydrogen exchanger), member 3 [Source:MGI Symbol;Acc:MGI:105064]
13	74665737	74668436	2700	74667518	217	325.47	5.46	47127	ENSMUSG00000069208	Zfp825	zinc finger protein 825 [Source:MGI Symbol;Acc:MGI:2385315]
13	76129473	76130513	1041	76130068	47	79.5	5.17	24881	ENSMUSG00000021590	Spata9	spermatogenesis associated 9 [Source:MGI Symbol;Acc:MGI:1922821]
13	77443839	77444763	925	77444433	46	90.7	9.6	169636	ENSMUSG00000071252	2210408I21Rik	RIKEN cDNA 2210408I21 gene [Source:MGI Symbol;Acc:MGI:1919621]
13	77577633	77578926	1294	77578222	401	1663.84	25.44	269729	ENSMUSG00000064138	Fam172a	family with sequence similarity 172, member A [Source:MGI Symbol;Acc:MGI:1915925]
13	79281463	79282762	1300	79282361	57	74.18	5.78	943343	ENSMUSG00000069171	Nr2f1	nuclear receptor subfamily 2, group F, member 1 [Source:MGI Symbol;Acc:MGI:1352451]
13	80013680	80014732	1053	80014223	54	104.52	9.09	1008422	ENSMUSG00000074794	Arrdc3	arrestin domain containing 3 [Source:MGI Symbol;Acc:MGI:2145242]
13	80373068	80374099	1032	80373635	50	63.64	5.9	649010	ENSMUSG00000074794	Arrdc3	arrestin domain containing 3 [Source:MGI Symbol;Acc:MGI:2145242]
13	80653567	80654652	1086	80654036	52	85.64	6.45	368609	ENSMUSG00000074794	Arrdc3	arrestin domain containing 3 [Source:MGI Symbol;Acc:MGI:2145242]
13	83734085	83735203	1119	83734636	60	110.63	7.37	91603	ENSMUSG00000005583	Mef2c	myocyte enhancer factor 2C [Source:MGI Symbol;Acc:MGI:99458]
13	84004569	84005691	1123	84005094	54	52	6.12	356807	ENSMUSG00000035762	Tmem161b	transmembrane protein 161B [Source:MGI Symbol;Acc:MGI:1919995]
13	84486866	84488521	1656	84487488	83	76.59	3.74	56956	ENSMUSG00000091767	Gm17618	predicted gene, 17618 [Source:MGI Symbol;Acc:MGI:4937252]
13	84488768	84489966	1199	84489421	60	59.29	4.12	55023	ENSMUSG00000091767	Gm17618	predicted gene, 17618 [Source:MGI Symbol;Acc:MGI:4937252]
13	85266241	85267428	1188	85266950	69	129.34	8.43	62063	ENSMUSG00000021548	Ccnh	cyclin H [Source:MGI Symbol;Acc:MGI:1913921]
13	86065913	86067205	1293	86066546	83	201.17	9.73	119963	ENSMUSG00000017778	Cox7c	cytochrome c oxidase, subunit VIIc [Source:MGI Symbol;Acc:MGI:103226]
13	87867940	87868913	974	87868463	51	100.16	9.41	749728	ENSMUSG00000057685	Gm8526	predicted gene 8526 [Source:MGI Symbol;Acc:MGI:3645225]
13	88749570	88750566	997	88750149	90	289.09	14.54	131958	ENSMUSG00000057685	Gm8526	predicted gene 8526 [Source:MGI Symbol;Acc:MGI:3645225]
13	89151781	89152812	1032	89152369	63	157.03	9.05	191292	ENSMUSG00000034488	Edil3	EGF-like repeats and discoidin I-like domains 3 [Source:MGI Symbol;Acc:MGI:1329025]
13	89233284	89234221	938	89233843	40	51.19	4.16	272766	ENSMUSG00000034488	Edil3	EGF-like repeats and discoidin I-like domains 3 [Source:MGI Symbol;Acc:MGI:1329025]
13	89256848	89257954	1107	89257407	49	66.59	6.45	296330	ENSMUSG00000034488	Edil3	EGF-like repeats and discoidin I-like domains 3 [Source:MGI Symbol;Acc:MGI:1329025]
13	90515709	90516411	703	90515922	35	72.19	5.66	286709	ENSMUSG00000021615	Xrcc4	X-ray repair complementing defective repair in Chinese hamster cells 4 [Source:MGI Symbol;Acc:MGI:1333799]
13	91741500	91742653	1154	91742046	61	94.39	6.53	139071	ENSMUSG00000021620	Acot12	acyl-CoA thioesterase 12 [Source:MGI Symbol;Acc:MGI:1921406]
13	93001819	93002819	1001	93002264	41	60.15	5.41	100653	ENSMUSG00000021708	Rasgrf2	RAS protein-specific guanine nucleotide-releasing factor 2 [Source:MGI Symbol;Acc:MGI:109137]
13	93832699	93833687	989	93833230	40	57.52	5.41	81449	ENSMUSG00000047419	Cmya5	cardiomyopathy associated 5 [Source:MGI Symbol;Acc:MGI:1923719]
13	94807207	94808115	909	94807686	43	79.43	8.61	20065	ENSMUSG00000045312	Lhfpl2	lipoma HMGIC fusion partner-like 2 [Source:MGI Symbol;Acc:MGI:2145236]
13	94853880	94854992	1113	94854527	232	991.95	25.7	26776	ENSMUSG00000045312	Lhfpl2	lipoma HMGIC fusion partner-like 2 [Source:MGI Symbol;Acc:MGI:2145236]
13	95315323	95316504	1182	95315866	72	146.34	10.21	186951	ENSMUSG00000021686	Ap3b1	adaptor-related protein complex 3, beta 1 subunit [Source:MGI Symbol;Acc:MGI:1333879]
13	95682510	95683624	1115	95683034	70	180.5	14.77	37452	ENSMUSG00000021685	Otp	orthopedia homolog (Drosophila) [Source:MGI Symbol;Acc:MGI:99835]
13	96188701	96189687	987	96189191	41	61.66	6.4	25595	ENSMUSG00000021680	Crhbp	corticotropin releasing hormone binding protein [Source:MGI Symbol;Acc:MGI:88497]
13	96811590	96812487	898	96812171	38	59.88	5.17	90361	ENSMUSG00000051111	Sv2c	synaptic vesicle glycoprotein 2c [Source:MGI Symbol;Acc:MGI:1922459]
13	96855159	96856346	1188	96855758	58	107.84	7.63	46774	ENSMUSG00000051111	Sv2c	synaptic vesicle glycoprotein 2c [Source:MGI Symbol;Acc:MGI:1922459]
13	97088608	97089557	950	97089045	45	82.7	8.86	69204	ENSMUSG00000021671	Poc5	POC5 centriolar protein homolog (Chlamydomonas) [Source:MGI Symbol;Acc:MGI:1914713]
13	97960050	97961125	1076	97960542	69	182.82	14.77	7770	ENSMUSG00000021665	Hexb	hexosaminidase B [Source:MGI Symbol;Acc:MGI:96074]
13	98007531	98008552	1022	98007991	52	91.41	6.77	3069	ENSMUSG00000041773	Enc1	ectodermal-neural cortex 1 [Source:MGI Symbol;Acc:MGI:109610]
13	98032554	98033171	618	98032929	28	52.49	5.41	21869	ENSMUSG00000041773	Enc1	ectodermal-neural cortex 1 [Source:MGI Symbol;Acc:MGI:109610]
13	98257411	98258237	827	98257804	34	52.16	4.43	246744	ENSMUSG00000041773	Enc1	ectodermal-neural cortex 1 [Source:MGI Symbol;Acc:MGI:109610]
13	98520467	98521479	1013	98520941	42	52.36	4.92	9646	ENSMUSG00000057657	Gm10260	predicted gene 10260 [Source:MGI Symbol;Acc:MGI:3642298]
13	98593873	98595009	1137	98594454	57	86.68	7.62	63867	ENSMUSG00000057657	Gm10260	predicted gene 10260 [Source:MGI Symbol;Acc:MGI:3642298]
13	98656573	98657566	994	98656999	59	135.86	9.41	126412	ENSMUSG00000057657	Gm10260	predicted gene 10260 [Source:MGI Symbol;Acc:MGI:3642298]
13	98662124	98663201	1078	98662696	41	52.29	5.16	132109	ENSMUSG00000057657	Gm10260	predicted gene 10260 [Source:MGI Symbol;Acc:MGI:3642298]
13	98680734	98681469	736	98681247	32	54.62	4.18	150660	ENSMUSG00000057657	Gm10260	predicted gene 10260 [Source:MGI Symbol;Acc:MGI:3642298]
13	99800776	99802196	1421	99801487	123	338.13	11.64	46967	ENSMUSG00000045022	1700024P04Rik	RIKEN cDNA 1700024P04 gene [Source:MGI Symbol;Acc:MGI:1916632]
13	100214178	100215190	1013	100214681	44	70.55	7.63	71876	ENSMUSG00000052727	Mtap1b	microtubule-associated protein 1B [Source:MGI Symbol;Acc:MGI:1306778]
13	100434587	100435760	1174	100435155	146	543.97	23.03	148598	ENSMUSG00000052727	Mtap1b	microtubule-associated protein 1B [Source:MGI Symbol;Acc:MGI:1306778]
13	100528871	100530051	1181	100529544	56	99.75	5.9	141094	ENSMUSG00000021647	Cartpt	CART prepropeptide [Source:MGI Symbol;Acc:MGI:1351330]
13	100560507	100561487	981	100560970	57	132.73	10.4	109668	ENSMUSG00000021647	Cartpt	CART prepropeptide [Source:MGI Symbol;Acc:MGI:1351330]
13	101513293	101514377	1085	101513838	58	123.03	6.88	776	ENSMUSG00000061474	Mrps36	mitochondrial ribosomal protein S36 [Source:MGI Symbol;Acc:MGI:1913378]
13	101720174	101721149	976	101720623	73	193.31	13.34	3748	ENSMUSG00000069070	Gm10257	predicted gene 10257 [Source:MGI Symbol;Acc:MGI:3644245]
13	101746227	101747160	934	101746622	48	98.71	7.88	29747	ENSMUSG00000069070	Gm10257	predicted gene 10257 [Source:MGI Symbol;Acc:MGI:3644245]
13	101972739	101973627	889	101973136	51	91.2	7.07	256261	ENSMUSG00000069070	Gm10257	predicted gene 10257 [Source:MGI Symbol;Acc:MGI:3644245]
13	103103874	103104883	1010	103104414	50	79.12	6.72	379224	ENSMUSG00000021624	Cd180	CD180 antigen [Source:MGI Symbol;Acc:MGI:1194924]
13	103171843	103172904	1062	103172303	40	50.43	5.17	311335	ENSMUSG00000021624	Cd180	CD180 antigen [Source:MGI Symbol;Acc:MGI:1194924]
13	103248878	103249818	941	103249358	40	62.9	5.91	234280	ENSMUSG00000021624	Cd180	CD180 antigen [Source:MGI Symbol;Acc:MGI:1194924]
13	103336551	103337578	1028	103336980	71	193.23	12.17	146658	ENSMUSG00000021624	Cd180	CD180 antigen [Source:MGI Symbol;Acc:MGI:1194924]
13	103849936	103850991	1056	103850413	89	275.61	10.68	274164	ENSMUSG00000034751	Mast4	microtubule associated serine/threonine kinase family member 4 [Source:MGI Symbol;Acc:MGI:1918885]
13	104042426	104043634	1209	104043484	48	65.38	4.09	81093	ENSMUSG00000034751	Mast4	microtubule associated serine/threonine kinase family member 4 [Source:MGI Symbol;Acc:MGI:1918885]
13	104968248	104969001	754	104968778	33	56.57	3.94	99	ENSMUSG00000021712	Trim23	tripartite motif-containing 23 [Source:MGI Symbol;Acc:MGI:1933161]
13	105720672	105721573	902	105721081	39	63.41	7.38	67108	ENSMUSG00000042655	Fam159b	family with sequence similarity 159, member B [Source:MGI Symbol;Acc:MGI:1925053]
13	107977189	107978296	1108	107977753	49	79.57	5.66	155710	ENSMUSG00000071181	3830408C21Rik	RIKEN cDNA 3830408C21 gene [Source:MGI Symbol;Acc:MGI:1917940]
13	107997568	107998492	925	107998019	37	53.11	4.68	175976	ENSMUSG00000071181	3830408C21Rik	RIKEN cDNA 3830408C21 gene [Source:MGI Symbol;Acc:MGI:1917940]
13	108265065	108266142	1078	108265615	75	193.79	12.29	60798	ENSMUSG00000049233	Apoo-ps	apolipoprotein O, pseudogene [Source:MGI Symbol;Acc:MGI:3649039]
13	108329878	108331183	1306	108330618	65	98.32	4.94	125801	ENSMUSG00000049233	Apoo-ps	apolipoprotein O, pseudogene [Source:MGI Symbol;Acc:MGI:3649039]
13	108407123	108408055	933	108407584	41	67.11	6.11	202767	ENSMUSG00000049233	Apoo-ps	apolipoprotein O, pseudogene [Source:MGI Symbol;Acc:MGI:3649039]
13	108414635	108415725	1091	108415188	53	98.93	6.89	210371	ENSMUSG00000049233	Apoo-ps	apolipoprotein O, pseudogene [Source:MGI Symbol;Acc:MGI:3649039]
13	108556700	108557768	1069	108557222	46	71.23	5.38	123036	ENSMUSG00000032846	Zswim6	zinc finger, SWIM domain containing 6 [Source:MGI Symbol;Acc:MGI:1914513]
13	108648574	108650042	1469	108649598	64	72.01	3.87	30660	ENSMUSG00000032846	Zswim6	zinc finger, SWIM domain containing 6 [Source:MGI Symbol;Acc:MGI:1914513]
13	109384629	109385867	1239	109385228	132	419.25	19.07	75545	ENSMUSG00000059751	Gm9000	predicted gene 9000 [Source:MGI Symbol;Acc:MGI:3643406]
13	109832848	109833847	1000	109833351	51	102.89	8.61	372578	ENSMUSG00000059751	Gm9000	predicted gene 9000 [Source:MGI Symbol;Acc:MGI:3643406]
13	110612306	110613255	950	110612830	44	78.35	7.14	131487	ENSMUSG00000074661	Pde4d	phosphodiesterase 4D, cAMP specific [Source:MGI Symbol;Acc:MGI:99555]
13	110853043	110854096	1054	110853602	52	99.62	7.63	109285	ENSMUSG00000074661	Pde4d	phosphodiesterase 4D, cAMP specific [Source:MGI Symbol;Acc:MGI:99555]
13	111251659	111252421	763	111252086	34	59.62	4.68	66834	ENSMUSG00000021701	Plk2	polo-like kinase 2 (Drosophila) [Source:MGI Symbol;Acc:MGI:1099790]
13	111392805	111393839	1035	111393297	46	76.08	9.35	208045	ENSMUSG00000021701	Plk2	polo-like kinase 2 (Drosophila) [Source:MGI Symbol;Acc:MGI:1099790]
13	111534115	111534929	815	111534532	38	70.07	6.4	349280	ENSMUSG00000021701	Plk2	polo-like kinase 2 (Drosophila) [Source:MGI Symbol;Acc:MGI:1099790]
13	112665465	112666226	762	112665853	33	55.6	5.91	66652	ENSMUSG00000021754	Map3k1	mitogen-activated protein kinase kinase kinase 1 [Source:MGI Symbol;Acc:MGI:1346872]
13	113367812	113368879	1068	113368444	79	191.19	12.21	2426	ENSMUSG00000050377	Il31ra	interleukin 31 receptor A [Source:MGI Symbol;Acc:MGI:2180511]
13	114079471	114080761	1291	114080091	286	1154.46	26.37	27201	ENSMUSG00000021763	BC067074	cDNA sequence BC067074 [Source:MGI Symbol;Acc:MGI:3040697]
13	114430857	114432031	1175	114431464	198	789.48	25.43	22420	ENSMUSG00000051456	Hspb3	heat shock protein 3 [Source:MGI Symbol;Acc:MGI:1928479]
13	114491087	114492233	1147	114491671	58	70.06	4.09	37787	ENSMUSG00000051456	Hspb3	heat shock protein 3 [Source:MGI Symbol;Acc:MGI:1928479]
13	115782068	115783223	1156	115782657	52	86.1	6.4	60408	ENSMUSG00000015533	Itga2	integrin alpha 2 [Source:MGI Symbol;Acc:MGI:96600]
13	116877282	116878307	1026	116877849	97	322.4	13.78	66124	ENSMUSG00000061669	Gm6404	predicted gene 6404 [Source:MGI Symbol;Acc:MGI:3648994]
13	116982703	116983783	1081	116983150	136	509.64	20.86	39177	ENSMUSG00000061669	Gm6404	predicted gene 6404 [Source:MGI Symbol;Acc:MGI:3648994]
13	117421917	117422869	953	117422374	39	57.68	4.18	322478	ENSMUSG00000042258	Isl1	ISL1 transcription factor, LIM/homeodomain [Source:MGI Symbol;Acc:MGI:101791]
13	118171716	118172791	1076	118172203	48	72.88	4.92	162321	ENSMUSG00000091423	Gm17509	predicted gene, 17509 [Source:MGI Symbol;Acc:MGI:4937143]
13	118338787	118339485	699	118339246	32	59.25	4.18	52041	ENSMUSG00000021730	Hcn1	hyperpolarization-activated, cyclic nucleotide-gated K+ 1 [Source:MGI Symbol;Acc:MGI:1096392]
13	120197539	120198568	1030	120198049	43	64.67	6.89	245	ENSMUSG00000025453	Nnt	nicotinamide nucleotide transhydrogenase [Source:MGI Symbol;Acc:MGI:109279]
13	120277169	120284039	6871	120282540	476	115.1	3.08	5350	ENSMUSG00000074635	3110070M22Rik	RIKEN cDNA 3110070M22 gene [Source:MGI Symbol;Acc:MGI:1914554]
14	7469246	7470262	1017	7469803	43	50.25	4.89	14871	ENSMUSG00000091850	Gm3460	predicted gene 3460 [Source:MGI Symbol;Acc:MGI:3781636]
14	8702752	8704383	1632	8703262	94	182.04	5.31	52791	ENSMUSG00000025278	Flnb	filamin, beta [Source:MGI Symbol;Acc:MGI:2446089]
14	8838382	8839295	914	8838676	68	212.16	15.65	3260	ENSMUSG00000025277	Abhd6	abhydrolase domain containing 6 [Source:MGI Symbol;Acc:MGI:1913332]
14	9118613	9119799	1187	9119216	271	1082.89	23.21	27349	ENSMUSG00000021751	Acox2	acyl-Coenzyme A oxidase 2, branched chain [Source:MGI Symbol;Acc:MGI:1934852]
14	9327289	9328316	1028	9327795	43	64.89	6.4	116518	ENSMUSG00000021749	Oit1	oncoprotein induced transcript 1 [Source:MGI Symbol;Acc:MGI:1201784]
14	9889081	9890068	988	9889583	43	69.46	5.91	390829	ENSMUSG00000021747	4930452B06Rik	RIKEN cDNA 4930452B06 gene [Source:MGI Symbol;Acc:MGI:1926154]
14	10931156	10932083	928	10931645	37	50.09	5.26	1062904	ENSMUSG00000060579	Fhit	fragile histidine triad gene [Source:MGI Symbol;Acc:MGI:1277947]
14	10999196	11000134	939	10999760	48	97.95	8.86	994789	ENSMUSG00000060579	Fhit	fragile histidine triad gene [Source:MGI Symbol;Acc:MGI:1277947]
14	11359994	11360823	830	11360510	35	55.73	4.18	634039	ENSMUSG00000060579	Fhit	fragile histidine triad gene [Source:MGI Symbol;Acc:MGI:1277947]
14	11750618	11751646	1029	11751029	44	54.97	4.8	243520	ENSMUSG00000060579	Fhit	fragile histidine triad gene [Source:MGI Symbol;Acc:MGI:1277947]
14	12911982	12912735	754	12912520	32	52.5	4.18	204203	ENSMUSG00000033111	3830406C13Rik	RIKEN cDNA 3830406C13 gene [Source:MGI Symbol;Acc:MGI:1917937]
14	13369832	13370808	977	13370235	39	55.16	7.88	191856	ENSMUSG00000021743	Fezf2	Fez family zinc finger 2 [Source:MGI Symbol;Acc:MGI:1859823]
14	13517024	13518110	1087	13517616	53	99.49	7.38	137977	ENSMUSG00000054423	Cadps	Ca2+-dependent secretion activator [Source:MGI Symbol;Acc:MGI:1350922]
14	13978734	13979724	991	13979208	48	90.42	6.4	137944	ENSMUSG00000051729	Gm5087	predicted gene 5087 [Source:MGI Symbol;Acc:MGI:3643653]
14	17280393	17281179	787	17280982	35	60.84	4.43	83289	ENSMUSG00000017485	Top2b	topoisomerase (DNA) II beta [Source:MGI Symbol;Acc:MGI:98791]
14	17815588	17816843	1256	17816234	102	231.69	12.16	164853	ENSMUSG00000017491	Rarb	retinoic acid receptor, beta [Source:MGI Symbol;Acc:MGI:97857]
14	17921790	17922832	1043	17922289	49	87.78	5.66	270908	ENSMUSG00000017491	Rarb	retinoic acid receptor, beta [Source:MGI Symbol;Acc:MGI:97857]
14	19230153	19231262	1110	19230733	79	200.29	11.66	66360	ENSMUSG00000021774	Ube2e1	ubiquitin-conjugating enzyme E2E 1, UBC4/5 homolog (yeast) [Source:MGI Symbol;Acc:MGI:107411]
14	20453479	20455465	1987	20454060	117	191.39	6.29	32257	ENSMUSG00000071574	Gm5458	predicted gene 5458 [Source:MGI Symbol;Acc:MGI:3646663]
14	22071138	22073364	2227	22072867	109	88.72	5.38	201012	ENSMUSG00000039197	Adk	adenosine kinase [Source:MGI Symbol;Acc:MGI:87930]
14	22130957	22132672	1716	22132217	83	146.25	5.17	186859	ENSMUSG00000021767	Myst4	MYST histone acetyltransferase monocytic leukemia 4 [Source:MGI Symbol;Acc:MGI:1858746]
14	22187921	22189046	1126	22188540	74	146.56	8.73	130536	ENSMUSG00000021767	Myst4	MYST histone acetyltransferase monocytic leukemia 4 [Source:MGI Symbol;Acc:MGI:1858746]
14	22202482	22203831	1350	22203137	88	173.89	8.45	115939	ENSMUSG00000021767	Myst4	MYST histone acetyltransferase monocytic leukemia 4 [Source:MGI Symbol;Acc:MGI:1858746]
14	22232190	22233269	1080	22232802	43	59.37	5.91	86274	ENSMUSG00000021767	Myst4	MYST histone acetyltransferase monocytic leukemia 4 [Source:MGI Symbol;Acc:MGI:1858746]
14	22319365	22320455	1091	22319978	48	77.53	4.68	902	ENSMUSG00000021767	Myst4	MYST histone acetyltransferase monocytic leukemia 4 [Source:MGI Symbol;Acc:MGI:1858746]
14	22569415	22570053	639	22569630	30	58.47	5.91	123	ENSMUSG00000021770	Samd8	sterile alpha motif domain containing 8 [Source:MGI Symbol;Acc:MGI:1914880]
14	22669805	22670809	1005	22670339	58	136.76	11.57	2140	ENSMUSG00000021773	Comtd1	catechol-O-methyltransferase domain containing 1 [Source:MGI Symbol;Acc:MGI:1916406]
14	22786247	22787501	1255	22786879	72	152.88	10.01	21944	ENSMUSG00000039081	Zfp503	zinc finger protein 503 [Source:MGI Symbol;Acc:MGI:1353644]
14	23069067	23070040	974	23069483	46	83.87	7.38	230549	ENSMUSG00000063458	1700112E06Rik	RIKEN cDNA 1700112E06 gene [Source:MGI Symbol;Acc:MGI:1923883]
14	23100231	23101531	1301	23101038	89	179.28	9.73	262104	ENSMUSG00000063458	1700112E06Rik	RIKEN cDNA 1700112E06 gene [Source:MGI Symbol;Acc:MGI:1923883]
14	23324415	23325506	1092	23325035	134	486.84	15.52	52640	ENSMUSG00000059827	Gm5670	predicted gene 5670 [Source:MGI Symbol;Acc:MGI:3647128]
14	23602208	23602964	757	23602594	34	60.38	4.92	224919	ENSMUSG00000059827	Gm5670	predicted gene 5670 [Source:MGI Symbol;Acc:MGI:3647128]
14	23604919	23605787	869	23605404	37	59.1	7.13	227729	ENSMUSG00000059827	Gm5670	predicted gene 5670 [Source:MGI Symbol;Acc:MGI:3647128]
14	23859706	23860856	1151	23860283	88	192.31	12.82	482608	ENSMUSG00000059827	Gm5670	predicted gene 5670 [Source:MGI Symbol;Acc:MGI:3647128]
14	24162701	24163874	1174	24163360	137	442.19	17.37	459166	ENSMUSG00000063142	Kcnma1	potassium large conductance calcium-activated channel, subfamily M, alpha member 1 [Source:MGI Symbol;Acc:MGI:99923]
14	24170227	24171216	990	24170652	41	53.86	6.19	451874	ENSMUSG00000063142	Kcnma1	potassium large conductance calcium-activated channel, subfamily M, alpha member 1 [Source:MGI Symbol;Acc:MGI:99923]
14	24237472	24238401	930	24238012	59	148.09	11.77	384514	ENSMUSG00000063142	Kcnma1	potassium large conductance calcium-activated channel, subfamily M, alpha member 1 [Source:MGI Symbol;Acc:MGI:99923]
14	25484278	25484911	634	25484659	39	104.48	8.12	174756	ENSMUSG00000025290	Rps24	ribosomal protein S24 [Source:MGI Symbol;Acc:MGI:98147]
14	25550929	25551843	915	25551296	37	54.15	4.43	241393	ENSMUSG00000025290	Rps24	ribosomal protein S24 [Source:MGI Symbol;Acc:MGI:98147]
14	25578126	25579207	1082	25578698	51	91.31	7.14	268795	ENSMUSG00000025290	Rps24	ribosomal protein S24 [Source:MGI Symbol;Acc:MGI:98147]
14	25999332	26000222	891	25999713	38	60.68	7.14	278958	ENSMUSG00000007817	Zmiz1	zinc finger, MIZ-type containing 1 [Source:MGI Symbol;Acc:MGI:3040693]
14	26317708	26318818	1111	26318307	47	67.36	5.66	39636	ENSMUSG00000007817	Zmiz1	zinc finger, MIZ-type containing 1 [Source:MGI Symbol;Acc:MGI:3040693]
14	28855683	28856709	1027	28856225	45	65.69	5.56	420611	ENSMUSG00000040640	Erc2	ELKS/RAB6-interacting/CAST family member 2 [Source:MGI Symbol;Acc:MGI:1098749]
14	29727836	29728738	903	29728061	41	71.57	4.18	103333	ENSMUSG00000045776	Lrtm1	leucine-rich repeats and transmembrane domains 1 [Source:MGI Symbol;Acc:MGI:2442106]
14	29932614	29933594	981	29933173	56	130.65	8.61	101779	ENSMUSG00000045776	Lrtm1	leucine-rich repeats and transmembrane domains 1 [Source:MGI Symbol;Acc:MGI:2442106]
14	29976978	29977832	855	29977258	49	106.05	8.25	145864	ENSMUSG00000045776	Lrtm1	leucine-rich repeats and transmembrane domains 1 [Source:MGI Symbol;Acc:MGI:2442106]
14	30017238	30018589	1352	30017923	348	1319.01	25	186529	ENSMUSG00000045776	Lrtm1	leucine-rich repeats and transmembrane domains 1 [Source:MGI Symbol;Acc:MGI:2442106]
14	30153512	30154476	965	30153924	49	86.6	6.32	322530	ENSMUSG00000045776	Lrtm1	leucine-rich repeats and transmembrane domains 1 [Source:MGI Symbol;Acc:MGI:2442106]
14	30163702	30164471	770	30164036	32	50.68	4.43	332642	ENSMUSG00000045776	Lrtm1	leucine-rich repeats and transmembrane domains 1 [Source:MGI Symbol;Acc:MGI:2442106]
14	30876457	30877305	849	30876809	35	53.62	5.17	54600	ENSMUSG00000015970	Chdh	choline dehydrogenase [Source:MGI Symbol;Acc:MGI:1860776]
14	32474634	32475912	1279	32475279	60	104.33	5.41	20807	ENSMUSG00000021884	Hacl1	2-hydroxyacyl-CoA lyase 1 [Source:MGI Symbol;Acc:MGI:1929657]
14	33037002	33037803	802	33037347	33	51.03	5.41	22212	ENSMUSG00000021911	Parg	poly (ADP-ribose) glycohydrolase [Source:MGI Symbol;Acc:MGI:1347094]
14	33411145	33412798	1654	33411794	195	464.47	12.13	800	ENSMUSG00000041730	Prrxl1	paired related homeobox protein-like 1 [Source:MGI Symbol;Acc:MGI:2148204]
14	33418247	33419854	1608	33419288	70	93.37	6.22	6694	ENSMUSG00000041730	Prrxl1	paired related homeobox protein-like 1 [Source:MGI Symbol;Acc:MGI:2148204]
14	33527472	33528532	1061	33527921	51	94.15	6.89	50729	ENSMUSG00000071540	3425401B19Rik	RIKEN cDNA 3425401B19 gene [Source:MGI Symbol;Acc:MGI:3588196]
14	33583678	33584974	1297	33584417	93	200.89	8.43	14732	ENSMUSG00000041707	1810011H11Rik	RIKEN cDNA 1810011H11 gene [Source:MGI Symbol;Acc:MGI:1916319]
14	34496573	34497368	796	34497066	55	156.29	10.83	94610	ENSMUSG00000021940	Ptpn20	protein tyrosine phosphatase, non-receptor type 20 [Source:MGI Symbol;Acc:MGI:1196295]
14	34933732	34934490	759	34934095	33	55.96	5.91	31580	ENSMUSG00000048337	Ppyr1	pancreatic polypeptide receptor 1 [Source:MGI Symbol;Acc:MGI:105374]
14	35887225	35888283	1059	35887763	40	50.71	6.89	254752	ENSMUSG00000041078	Grid1	glutamate receptor, ionotropic, delta 1 [Source:MGI Symbol;Acc:MGI:95812]
14	36936798	36937677	880	36937084	36	54.09	4.68	28939	ENSMUSG00000049546	4930474N05Rik	RIKEN cDNA 4930474N05 gene [Source:MGI Symbol;Acc:MGI:3586330]
14	39776288	39777141	854	39776827	48	111.7	8.86	509549	ENSMUSG00000041014	Nrg3	neuregulin 3 [Source:MGI Symbol;Acc:MGI:1097165]
14	41153938	41154854	917	41154301	46	86.63	5.44	552254	ENSMUSG00000037833	Sh2d4b	SH2 domain containing 4B [Source:MGI Symbol;Acc:MGI:1925182]
14	44674298	44675414	1117	44675062	49	68.65	3.42	5257	ENSMUSG00000072596	Ear2	eosinophil-associated, ribonuclease A family, member 2 [Source:MGI Symbol;Acc:MGI:108020]
14	44765222	44766093	872	44765602	35	51.15	6.15	9724	ENSMUSG00000091783	Gm8212	predicted gene 8212 [Source:MGI Symbol;Acc:MGI:3643591]
14	44786061	44787148	1088	44786610	50	57.22	5.11	11284	ENSMUSG00000091783	Gm8212	predicted gene 8212 [Source:MGI Symbol;Acc:MGI:3643591]
14	44818987	44819986	1000	44819617	50	61.12	4.29	43628	ENSMUSG00000091725	Gm8220	predicted gene 8220 [Source:MGI Symbol;Acc:MGI:3643828]
14	44872469	44873363	895	44872845	38	60.22	4.68	9600	ENSMUSG00000091725	Gm8220	predicted gene 8220 [Source:MGI Symbol;Acc:MGI:3643828]
14	45118493	45119919	1427	45119261	81	91.08	4.92	532	ENSMUSG00000072145	BC061237	cDNA sequence BC061237 [Source:MGI Symbol;Acc:MGI:2682320]
14	45146806	45147768	963	45147165	46	65.87	4	9218	ENSMUSG00000091429	Gm17093	predicted gene 17093 [Source:MGI Symbol;Acc:MGI:4937920]
14	45289385	45293893	4509	45291506	386	255.66	3.9	34625	ENSMUSG00000079265	Gm8257	predicted pseudogene 8257 [Source:MGI Symbol;Acc:MGI:3644430]
14	46657527	46658706	1180	46658101	59	113.51	9.11	340988	ENSMUSG00000079261	Gm15217	predicted gene 15217 [Source:MGI Symbol;Acc:MGI:3705233]
14	46738546	46739337	792	46739105	38	73.19	6.64	259984	ENSMUSG00000079261	Gm15217	predicted gene 15217 [Source:MGI Symbol;Acc:MGI:3705233]
14	47954600	47955436	837	47955213	47	109.52	8.37	32213	ENSMUSG00000050335	Lgals3	lectin, galactose binding, soluble 3 [Source:MGI Symbol;Acc:MGI:96778]
14	48248955	48249458	504	48249173	27	64.58	5.91	34258	ENSMUSG00000021843	Ktn1	kinectin 1 [Source:MGI Symbol;Acc:MGI:109153]
14	48520162	48521252	1091	48520675	68	174.21	11.81	178812	ENSMUSG00000062081	Gm6055	predicted gene 6055 [Source:MGI Symbol;Acc:MGI:3648620]
14	48606824	48607860	1037	48607338	74	207.32	14.44	92149	ENSMUSG00000062081	Gm6055	predicted gene 6055 [Source:MGI Symbol;Acc:MGI:3648620]
14	48826412	48827311	900	48826841	36	51.97	4.92	8450	ENSMUSG00000063885	Gm6498	predicted gene 6498 [Source:MGI Symbol;Acc:MGI:3647773]
14	48968675	48969646	972	48969150	59	139.93	9.41	96653	ENSMUSG00000036339	6720456H20Rik	RIKEN cDNA 6720456H20 gene [Source:MGI Symbol;Acc:MGI:2443219]
14	49037961	49039204	1244	49038593	89	245.33	14.59	27210	ENSMUSG00000036339	6720456H20Rik	RIKEN cDNA 6720456H20 gene [Source:MGI Symbol;Acc:MGI:2443219]
14	49210220	49211109	890	49210591	68	219.84	12.8	76728	ENSMUSG00000021848	Otx2	orthodenticle homolog 2 (Drosophila) [Source:MGI Symbol;Acc:MGI:97451]
14	50066987	50067743	757	50067442	39	68.14	6.04	78279	ENSMUSG00000021852	Slc35f4	solute carrier family 35, member F4 [Source:MGI Symbol;Acc:MGI:1922538]
14	50113644	50114644	1001	50114098	46	80.33	7.63	31623	ENSMUSG00000021852	Slc35f4	solute carrier family 35, member F4 [Source:MGI Symbol;Acc:MGI:1922538]
14	54844918	54845472	555	54845132	28	61.35	6.4	28647	ENSMUSG00000022174	Dad1	defender against cell death 1 [Source:MGI Symbol;Acc:MGI:101912]
14	54931333	54932220	888	54931836	39	65.08	5.17	29236	ENSMUSG00000048153	Olfr49	olfactory receptor 49 [Source:MGI Symbol;Acc:MGI:1333764]
14	55633646	55634584	939	55634212	43	75.48	7.14	79	ENSMUSG00000022204	Ngdn	neuroguidin, EIF4E binding protein [Source:MGI Symbol;Acc:MGI:1916216]
14	55646812	55647834	1023	55647380	41	57.83	8.37	13089	ENSMUSG00000022204	Ngdn	neuroguidin, EIF4E binding protein [Source:MGI Symbol;Acc:MGI:1916216]
14	55670957	55671722	766	55671497	39	81.58	7.63	37206	ENSMUSG00000022204	Ngdn	neuroguidin, EIF4E binding protein [Source:MGI Symbol;Acc:MGI:1916216]
14	57312401	57313418	1018	57312877	54	114.44	10.34	25792	ENSMUSG00000079184	Mphosph8	M-phase phosphoprotein 8 [Source:MGI Symbol;Acc:MGI:1922589]
14	58190124	58190980	857	58190588	37	60.62	4.43	182	ENSMUSG00000021951	N6amt2	N-6 adenine-specific DNA methyltransferase 2 (putative) [Source:MGI Symbol;Acc:MGI:1915293]
14	58719793	58720960	1168	58720211	74	174.39	9.12	30827	ENSMUSG00000021974	Fgf9	fibroblast growth factor 9 [Source:MGI Symbol;Acc:MGI:104723]
14	59277347	59278209	863	59277580	63	187.99	13.56	234763	ENSMUSG00000059835	Rpl13-ps3	ribosomal protein L13, pseudogene 3 [Source:MGI Symbol;Acc:MGI:3646682]
14	60152330	60153180	851	60152824	38	65.46	4.43	63849	ENSMUSG00000021982	Cdadc1	cytidine and dCMP deaminase domain containing 1 [Source:MGI Symbol;Acc:MGI:1919141]
14	60437951	60438896	946	60438331	50	92.33	7.15	194213	ENSMUSG00000044461	Shisa2	shisa homolog 2 (Xenopus laevis) [Source:MGI Symbol;Acc:MGI:2444716]
14	60550058	60551220	1163	60550584	55	97.97	8.61	155324	ENSMUSG00000086112	4930563I02Rik	RIKEN cDNA 4930563I02 gene [Source:MGI Symbol;Acc:MGI:1914909]
14	61606483	61607425	943	61607009	40	62.67	7.14	58683	ENSMUSG00000060548	Tnfrsf19	tumor necrosis factor receptor superfamily, member 19 [Source:MGI Symbol;Acc:MGI:1352474]
14	62593895	62594905	1011	62594378	44	70.79	8.12	317048	ENSMUSG00000021932	Rnaseh2b	ribonuclease H2, subunit B [Source:MGI Symbol;Acc:MGI:1914403]
14	62843453	62844454	1002	62843926	42	63.88	6.15	67500	ENSMUSG00000021932	Rnaseh2b	ribonuclease H2, subunit B [Source:MGI Symbol;Acc:MGI:1914403]
14	62855052	62855993	942	62855613	41	66.79	4.43	55813	ENSMUSG00000021932	Rnaseh2b	ribonuclease H2, subunit B [Source:MGI Symbol;Acc:MGI:1914403]
14	63073779	63074967	1189	63074434	85	222.2	11.28	692	ENSMUSG00000021933	Gucy1b2	guanylate cyclase 1, soluble, beta 2 [Source:MGI Symbol;Acc:MGI:2660873]
14	63154720	63155835	1116	63155270	53	95.51	7.38	19304	ENSMUSG00000035184	Fam124a	family with sequence similarity 124, member A [Source:MGI Symbol;Acc:MGI:3645930]
14	63256728	63257620	893	63257200	38	60.45	5.66	25304	ENSMUSG00000091155	Serpine3	serpin peptidase inhibitor, clade E (nexin, plasminogen activator inhibitor type 1), member 3 [Source:MGI Symbol;Acc:MGI:2442020]
14	63492767	63493666	900	63493233	40	67.75	6.15	36706	ENSMUSG00000014547	Wdfy2	WD repeat and FYVE domain containing 2 [Source:MGI Symbol;Acc:MGI:2442811]
14	63588926	63590036	1111	63589448	58	119.15	8.61	13899	ENSMUSG00000075574	Defb48	defensin beta 48 [Source:MGI Symbol;Acc:MGI:3646223]
14	64363537	64364614	1078	64364107	43	59.57	7.14	115042	ENSMUSG00000021958	Pinx1	PIN2/TERF1 interacting, telomerase inhibitor 1 [Source:MGI Symbol;Acc:MGI:1919650]
14	64820605	64821527	923	64820983	40	57.45	5.73	97860	ENSMUSG00000021966	Prss52	protease, serine, 52 [Source:MGI Symbol;Acc:MGI:1920632]
14	64852249	64853393	1145	64852577	49	75.24	3.45	129454	ENSMUSG00000021966	Prss52	protease, serine, 52 [Source:MGI Symbol;Acc:MGI:1920632]
14	64975945	64977050	1106	64976410	57	115.16	5.91	98330	ENSMUSG00000054733	Msra	methionine sulfoxide reductase A [Source:MGI Symbol;Acc:MGI:106916]
14	64996362	64997433	1072	64996821	50	75.15	6.7	77919	ENSMUSG00000054733	Msra	methionine sulfoxide reductase A [Source:MGI Symbol;Acc:MGI:106916]
14	66943512	66944598	1087	66944095	59	105.24	9.07	19038	ENSMUSG00000022044	Stmn4	stathmin-like 4 [Source:MGI Symbol;Acc:MGI:1931224]
14	66996911	66998011	1101	66997421	54	102.03	6.89	34288	ENSMUSG00000022044	Stmn4	stathmin-like 4 [Source:MGI Symbol;Acc:MGI:1931224]
14	67041612	67042795	1184	67042191	84	225.93	16.42	79058	ENSMUSG00000022044	Stmn4	stathmin-like 4 [Source:MGI Symbol;Acc:MGI:1931224]
14	67885545	67886414	870	67886000	36	55.18	5.17	33871	ENSMUSG00000022053	Ebf2	early B cell factor 2 [Source:MGI Symbol;Acc:MGI:894332]
14	67962992	67964263	1272	67963799	59	69.81	4.94	30251	ENSMUSG00000075549	Gm6878	predicted gene 6878 [Source:MGI Symbol;Acc:MGI:3644701]
14	68169037	68169766	730	68169472	32	55.34	5.17	164426	ENSMUSG00000048922	Cdca2	cell division cycle associated 2 [Source:MGI Symbol;Acc:MGI:1919787]
14	68200205	68201197	993	68200587	44	72.94	6.64	133311	ENSMUSG00000048922	Cdca2	cell division cycle associated 2 [Source:MGI Symbol;Acc:MGI:1919787]
14	69540502	69541513	1012	69540983	42	59.65	5.02	106312	ENSMUSG00000014813	Stc1	stanniocalcin 1 [Source:MGI Symbol;Acc:MGI:109131]
14	69552468	69553628	1161	69552967	65	118.49	6.84	94328	ENSMUSG00000014813	Stc1	stanniocalcin 1 [Source:MGI Symbol;Acc:MGI:109131]
14	69779620	69781117	1498	69780102	176	525.99	16.36	3191	ENSMUSG00000091986	Rps2-ps5	ribosomal protein S2, pseudogene 5 [Source:MGI Symbol;Acc:MGI:3647821]
14	69966139	69967496	1358	69966829	85	200.36	8.15	11621	ENSMUSG00000022066	Entpd4	ectonucleoside triphosphate diphosphohydrolase 4 [Source:MGI Symbol;Acc:MGI:1914714]
14	71515046	71516084	1039	71515452	56	120.85	6.15	225525	ENSMUSG00000022103	Gfra2	glial cell line derived neurotrophic factor family receptor alpha 2 [Source:MGI Symbol;Acc:MGI:1195462]
14	71774045	71775104	1060	71774595	90	279.27	14.75	484668	ENSMUSG00000022103	Gfra2	glial cell line derived neurotrophic factor family receptor alpha 2 [Source:MGI Symbol;Acc:MGI:1195462]
14	72336086	72337425	1340	72336764	102	248.6	10.71	773046	ENSMUSG00000033487	Fndc3a	fibronectin type III domain containing 3A [Source:MGI Symbol;Acc:MGI:1196463]
14	72561054	72562082	1029	72561584	54	99.14	8.13	548226	ENSMUSG00000033487	Fndc3a	fibronectin type III domain containing 3A [Source:MGI Symbol;Acc:MGI:1196463]
14	73691933	73692963	1031	73692414	49	73.09	8.28	33215	ENSMUSG00000022105	Rb1	retinoblastoma 1 [Source:MGI Symbol;Acc:MGI:97874]
14	74465395	74466430	1036	74465780	89	214.17	13.14	110387	ENSMUSG00000057886	Gm6984	predicted gene 6984 [Source:MGI Symbol;Acc:MGI:3646710]
14	74703880	74704843	964	74704411	45	75.24	5.65	336236	ENSMUSG00000034997	Htr2a	5-hydroxytryptamine (serotonin) receptor 2A [Source:MGI Symbol;Acc:MGI:109521]
14	75077946	75078969	1024	75078448	44	69.27	6.15	37801	ENSMUSG00000034997	Htr2a	5-hydroxytryptamine (serotonin) receptor 2A [Source:MGI Symbol;Acc:MGI:109521]
14	75214322	75215482	1161	75214924	120	405.07	16.45	82820	ENSMUSG00000021996	Esd	esterase D/formylglutathione hydrolase [Source:MGI Symbol;Acc:MGI:95421]
14	75793861	75794791	931	75794354	40	64.05	5.66	61435	ENSMUSG00000091722	Siah3	seven in absentia homolog 3 (Drosophila) [Source:MGI Symbol;Acc:MGI:2685758]
14	75882483	75883597	1115	75883042	60	128.19	6.4	27253	ENSMUSG00000091722	Siah3	seven in absentia homolog 3 (Drosophila) [Source:MGI Symbol;Acc:MGI:2685758]
14	75905347	75906374	1028	75905981	74	222.94	12.06	50192	ENSMUSG00000091722	Siah3	seven in absentia homolog 3 (Drosophila) [Source:MGI Symbol;Acc:MGI:2685758]
14	76432625	76433808	1184	76433192	60	117.54	6.15	22520	ENSMUSG00000067995	Gtf2f2	general transcription factor IIF, polypeptide 2 [Source:MGI Symbol;Acc:MGI:1915955]
14	77172586	77173299	714	77173021	31	53.15	4.43	216356	ENSMUSG00000052584	Serp2	stress-associated endoplasmic reticulum protein family member 2 [Source:MGI Symbol;Acc:MGI:1919911]
14	77239456	77240580	1125	77240092	51	84.83	5.13	196487	ENSMUSG00000034795	Ccdc122	coiled-coil domain containing 122 [Source:MGI Symbol;Acc:MGI:1918358]
14	77805671	77806803	1133	77806208	64	118.5	9.83	100467	ENSMUSG00000067973	Gm6994	predicted gene 6994 [Source:MGI Symbol;Acc:MGI:3647788]
14	78185652	78186642	991	78186115	57	134.06	11.32	12556	ENSMUSG00000075512	Gm1587	predicted gene 1587 [Source:MGI Symbol;Acc:MGI:2686433]
14	78342513	78343564	1052	78343074	71	196.61	10.94	39028	ENSMUSG00000022014	Epsti1	epithelial stromal interaction 1 (breast) [Source:MGI Symbol;Acc:MGI:1915168]
14	78447735	78448680	946	78448288	46	87.71	7.63	40526	ENSMUSG00000045655	AU021034	expressed sequence AU021034 [Source:MGI Symbol;Acc:MGI:2145738]
14	78459390	78460641	1252	78459834	127	395.39	12.22	28980	ENSMUSG00000045655	AU021034	expressed sequence AU021034 [Source:MGI Symbol;Acc:MGI:2145738]
14	78691113	78692175	1063	78691588	50	87.77	8.27	16262	ENSMUSG00000022015	Tnfsf11	tumor necrosis factor (ligand) superfamily, member 11 [Source:MGI Symbol;Acc:MGI:1100089]
14	80734942	80735641	700	80735418	31	50.73	4.18	335309	ENSMUSG00000022026	Olfm4	olfactomedin 4 [Source:MGI Symbol;Acc:MGI:2685142]
14	81359160	81360306	1147	81359725	54	95.75	5.41	959616	ENSMUSG00000022026	Olfm4	olfactomedin 4 [Source:MGI Symbol;Acc:MGI:2685142]
14	85143811	85144790	980	85144286	38	51.22	7.38	300916	ENSMUSG00000035566	Pcdh17	protocadherin 17 [Source:MGI Symbol;Acc:MGI:2684924]
14	85997653	85998840	1188	85998232	93	260	12.24	1154862	ENSMUSG00000035566	Pcdh17	protocadherin 17 [Source:MGI Symbol;Acc:MGI:2684924]
14	86598255	86599370	1116	86598963	200	774.46	22.79	942068	ENSMUSG00000022021	Diap3	diaphanous homolog 3 (Drosophila) [Source:MGI Symbol;Acc:MGI:1927222]
14	90599818	90600928	1111	90600370	52	82.42	5.99	302097	ENSMUSG00000062093	Gm10110	predicted gene 10110 [Source:MGI Symbol;Acc:MGI:3641718]
14	91310369	91311682	1314	91311022	126	367.04	19.54	1012749	ENSMUSG00000062093	Gm10110	predicted gene 10110 [Source:MGI Symbol;Acc:MGI:3641718]
14	91973962	91974854	893	91974385	36	52.6	4.92	1676112	ENSMUSG00000062093	Gm10110	predicted gene 10110 [Source:MGI Symbol;Acc:MGI:3641718]
14	93568204	93569228	1025	93568684	50	75.2	5.34	719267	ENSMUSG00000055421	Pcdh9	protocadherin 9 [Source:MGI Symbol;Acc:MGI:1306801]
14	93632440	93633317	878	93632868	39	58.82	4.81	655083	ENSMUSG00000055421	Pcdh9	protocadherin 9 [Source:MGI Symbol;Acc:MGI:1306801]
14	94241692	94242687	996	94242114	40	56.91	4.43	45837	ENSMUSG00000055421	Pcdh9	protocadherin 9 [Source:MGI Symbol;Acc:MGI:1306801]
14	94528328	94529316	989	94528835	40	57.64	5.91	240884	ENSMUSG00000055421	Pcdh9	protocadherin 9 [Source:MGI Symbol;Acc:MGI:1306801]
14	95285041	95286120	1080	95285525	53	100.47	8.37	994960	ENSMUSG00000034689	4921530L21Rik	RIKEN cDNA 4921530L21 gene [Source:MGI Symbol;Acc:MGI:1913982]
14	95400205	95401306	1102	95400748	73	169.85	11.22	879737	ENSMUSG00000034689	4921530L21Rik	RIKEN cDNA 4921530L21 gene [Source:MGI Symbol;Acc:MGI:1913982]
14	96013356	96014429	1074	96013826	43	54.01	7.92	266659	ENSMUSG00000034689	4921530L21Rik	RIKEN cDNA 4921530L21 gene [Source:MGI Symbol;Acc:MGI:1913982]
14	97372410	97373547	1138	97372955	57	66.59	4.98	454634	ENSMUSG00000022076	Klhl1	kelch-like 1 (Drosophila) [Source:MGI Symbol;Acc:MGI:2136335]
14	99164124	99165218	1095	99164709	50	85.34	6.64	280646	ENSMUSG00000033186	Mzt1	mitotic spindle organizing protein 1 [Source:MGI Symbol;Acc:MGI:1924039]
14	99618558	99619752	1195	99619151	164	561.38	21.89	78759	ENSMUSG00000005148	Klf5	Kruppel-like factor 5 [Source:MGI Symbol;Acc:MGI:1338056]
14	100016004	100016814	811	100016275	52	141.47	11.07	318365	ENSMUSG00000005148	Klf5	Kruppel-like factor 5 [Source:MGI Symbol;Acc:MGI:1338056]
14	100433924	100435157	1234	100434508	80	172.43	11.11	114507	ENSMUSG00000072294	Klf12	Kruppel-like factor 12 [Source:MGI Symbol;Acc:MGI:1333796]
14	101459339	101460161	823	101459649	34	52.6	4.43	139637	ENSMUSG00000042888	1700110M21Rik	RIKEN cDNA 1700110M21 gene [Source:MGI Symbol;Acc:MGI:1923877]
14	101893360	101894537	1178	101893973	64	127.15	9.78	114435	ENSMUSG00000033083	Tbc1d4	TBC1 domain family, member 4 [Source:MGI Symbol;Acc:MGI:2429660]
14	102647134	102648104	971	102647568	46	71.39	4.89	518423	ENSMUSG00000033060	Lmo7	LIM domain only 7 [Source:MGI Symbol;Acc:MGI:1353586]
14	102924339	102925509	1171	102924875	74	157.03	10.59	521319	ENSMUSG00000022126	Irg1	immunoresponsive gene 1 [Source:MGI Symbol;Acc:MGI:103206]
14	104012542	104013497	956	104013014	45	73.68	6.91	36431	ENSMUSG00000055717	Slain1	SLAIN motif family, member 1 [Source:MGI Symbol;Acc:MGI:2145578]
14	104696475	104697889	1415	104697082	202	585.82	17.8	170126	ENSMUSG00000048349	Pou4f1	POU domain, class 4, transcription factor 1 [Source:MGI Symbol;Acc:MGI:102525]
14	104815083	104816370	1288	104815866	146	452.03	14.42	51342	ENSMUSG00000048349	Pou4f1	POU domain, class 4, transcription factor 1 [Source:MGI Symbol;Acc:MGI:102525]
14	105114629	105115657	1029	105115243	81	231.3	12.52	193360	ENSMUSG00000022120	Rnf219	ring finger protein 219 [Source:MGI Symbol;Acc:MGI:1919736]
14	105194790	105196002	1213	105195475	108	302.74	13.73	273592	ENSMUSG00000022120	Rnf219	ring finger protein 219 [Source:MGI Symbol;Acc:MGI:1919736]
14	105301277	105302416	1140	105301843	53	66.11	6.32	274701	ENSMUSG00000022119	Rbm26	RNA binding motif protein 26 [Source:MGI Symbol;Acc:MGI:1921463]
14	105469218	105470808	1591	105469733	72	113.05	5.35	106811	ENSMUSG00000022119	Rbm26	RNA binding motif protein 26 [Source:MGI Symbol;Acc:MGI:1921463]
14	105900816	105901955	1140	105901354	56	88.93	7.08	3349	ENSMUSG00000022116	4930449E01Rik	RIKEN cDNA 4930449E01 gene [Source:MGI Symbol;Acc:MGI:1922114]
14	106121527	106122651	1125	106122105	76	187.88	13.56	41060	ENSMUSG00000060143	Gm10076	predicted gene 10076 [Source:MGI Symbol;Acc:MGI:3704451]
14	106275200	106276330	1131	106275744	59	120.83	8.86	20292	ENSMUSG00000022114	Spry2	sprouty homolog 2 (Drosophila) [Source:MGI Symbol;Acc:MGI:1345138]
14	106948939	106950601	1663	106949481	92	151.82	11.26	71978	ENSMUSG00000071243	Gm4666	predicted gene 4666 [Source:MGI Symbol;Acc:MGI:3805017]
14	107200566	107201695	1130	107201085	53	83.32	6.19	323582	ENSMUSG00000071243	Gm4666	predicted gene 4666 [Source:MGI Symbol;Acc:MGI:3805017]
14	107479646	107480435	790	107479863	33	50.8	4.59	602360	ENSMUSG00000071243	Gm4666	predicted gene 4666 [Source:MGI Symbol;Acc:MGI:3805017]
14	108448961	108449963	1003	108449366	57	122.37	9.78	642494	ENSMUSG00000058430	Rpl27a-ps2	ribosomal protein L27A, pseudogene 2 [Source:MGI Symbol;Acc:MGI:3645381]
14	108624372	108625525	1154	108624881	65	112.66	8.44	466979	ENSMUSG00000058430	Rpl27a-ps2	ribosomal protein L27A, pseudogene 2 [Source:MGI Symbol;Acc:MGI:3645381]
14	109375053	109375966	914	109375465	44	83.18	9.6	62009	ENSMUSG00000075478	Slitrk1	SLIT and NTRK-like family, member 1 [Source:MGI Symbol;Acc:MGI:2679446]
14	110075055	110076119	1065	110075463	50	89.22	9.6	762007	ENSMUSG00000075478	Slitrk1	SLIT and NTRK-like family, member 1 [Source:MGI Symbol;Acc:MGI:2679446]
14	110127185	110128211	1027	110127716	44	61.34	5.76	814260	ENSMUSG00000075478	Slitrk1	SLIT and NTRK-like family, member 1 [Source:MGI Symbol;Acc:MGI:2679446]
14	111611708	111612806	1099	111612207	47	54.12	4.21	242197	ENSMUSG00000060796	Gm6280	predicted gene 6280 [Source:MGI Symbol;Acc:MGI:3648470]
14	112917688	112918771	1084	112918152	63	143.13	11.48	795678	ENSMUSG00000058126	Tpm3-rs7	tropomyosin 3, related sequence 7 [Source:MGI Symbol;Acc:MGI:99705]
14	114358371	114359185	815	114358594	34	53.49	4.43	644764	ENSMUSG00000058126	Tpm3-rs7	tropomyosin 3, related sequence 7 [Source:MGI Symbol;Acc:MGI:99705]
14	114731432	114732760	1329	114732231	64	85.21	5.17	759206	ENSMUSG00000022112	Gpc5	glypican 5 [Source:MGI Symbol;Acc:MGI:1194894]
14	115632573	115633935	1363	115633262	215	719.56	19.85	141825	ENSMUSG00000022112	Gpc5	glypican 5 [Source:MGI Symbol;Acc:MGI:1194894]
14	115866610	115867831	1222	115867175	143	475.19	16.81	375738	ENSMUSG00000022112	Gpc5	glypican 5 [Source:MGI Symbol;Acc:MGI:1194894]
14	116030137	116031201	1065	116030965	57	102.23	6.35	539528	ENSMUSG00000022112	Gpc5	glypican 5 [Source:MGI Symbol;Acc:MGI:1194894]
14	116220846	116221465	620	116221064	30	60.04	5.11	729627	ENSMUSG00000022112	Gpc5	glypican 5 [Source:MGI Symbol;Acc:MGI:1194894]
14	117000849	117001910	1062	117001293	46	71.36	6.32	323226	ENSMUSG00000058571	Gpc6	glypican 6 [Source:MGI Symbol;Acc:MGI:1346322]
14	117743303	117744763	1461	117743942	131	315.76	13.85	419423	ENSMUSG00000058571	Gpc6	glypican 6 [Source:MGI Symbol;Acc:MGI:1346322]
14	117814801	117815870	1070	117815382	47	75.96	5.17	490863	ENSMUSG00000058571	Gpc6	glypican 6 [Source:MGI Symbol;Acc:MGI:1346322]
14	118209311	118210526	1216	118209938	92	212.72	10.3	241530	ENSMUSG00000022129	Dct	dopachrome tautomerase [Source:MGI Symbol;Acc:MGI:102563]
14	118420889	118421865	977	118421297	40	53.24	5.82	30171	ENSMUSG00000022129	Dct	dopachrome tautomerase [Source:MGI Symbol;Acc:MGI:102563]
14	118761903	118763276	1374	118762610	85	197.28	8.15	96230	ENSMUSG00000092109	Gm9376	predicted gene 9376 [Source:MGI Symbol;Acc:MGI:3643023]
14	118834838	118835977	1140	118835350	62	128.68	8.13	168970	ENSMUSG00000092109	Gm9376	predicted gene 9376 [Source:MGI Symbol;Acc:MGI:3643023]
14	118890552	118891552	1001	118891060	40	56.39	6.89	214381	ENSMUSG00000032849	Abcc4	ATP-binding cassette, sub-family C (CFTR/MRP), member 4 [Source:MGI Symbol;Acc:MGI:2443111]
14	119685802	119686848	1047	119686204	68	142.46	11.98	148567	ENSMUSG00000053465	Hs6st3	heparan sulfate 6-O-sulfotransferase 3 [Source:MGI Symbol;Acc:MGI:1354960]
14	119870684	119871613	930	119871165	41	68.23	6.64	333528	ENSMUSG00000053465	Hs6st3	heparan sulfate 6-O-sulfotransferase 3 [Source:MGI Symbol;Acc:MGI:1354960]
14	120199666	120200661	996	120200274	42	50.04	6.87	241383	ENSMUSG00000044819	Oxgr1	oxoglutarate (alpha-ketoglutarate) receptor 1 [Source:MGI Symbol;Acc:MGI:2685145]
14	120351855	120352911	1057	120352466	52	99.19	5.91	89191	ENSMUSG00000044819	Oxgr1	oxoglutarate (alpha-ketoglutarate) receptor 1 [Source:MGI Symbol;Acc:MGI:2685145]
14	120536944	120537865	922	120537431	40	65.1	6.15	95774	ENSMUSG00000044819	Oxgr1	oxoglutarate (alpha-ketoglutarate) receptor 1 [Source:MGI Symbol;Acc:MGI:2685145]
14	120876415	120877349	935	120876870	37	52.08	5.66	796	ENSMUSG00000051615	Rap2a	RAS related protein 2a [Source:MGI Symbol;Acc:MGI:97855]
14	121519882	121520817	936	121520349	40	63.47	6.64	85927	ENSMUSG00000025555	Farp1	FERM, RhoGEF (Arhgef) and pleckstrin domain protein 1 (chondrocyte-derived) [Source:MGI Symbol;Acc:MGI:2446173]
14	122127926	122128915	990	122128441	77	246.79	13.06	68515	ENSMUSG00000025558	Dock9	dedicator of cytokinesis 9 [Source:MGI Symbol;Acc:MGI:106321]
14	122535254	122536359	1106	122535779	68	161.76	9.18	29519	ENSMUSG00000025544	Tm9sf2	transmembrane 9 superfamily member 2 [Source:MGI Symbol;Acc:MGI:1915309]
14	122690566	122691711	1146	122691091	180	709.45	23.05	110175	ENSMUSG00000025545	Clybl	citrate lyase beta like [Source:MGI Symbol;Acc:MGI:1916884]
14	122803997	122805156	1160	122804482	96	283.88	8.76	45855	ENSMUSG00000064052	Gm5089	predicted gene 5089 [Source:MGI Symbol;Acc:MGI:3644731]
14	122973655	122974724	1070	122974301	222	932.44	24.64	40755	ENSMUSG00000041650	Pcca	propionyl-Coenzyme A carboxylase, alpha polypeptide [Source:MGI Symbol;Acc:MGI:97499]
14	123219435	123221024	1590	123220422	101	195.26	7.64	92557	ENSMUSG00000041625	A2ld1	AIG2-like domain 1 [Source:MGI Symbol;Acc:MGI:2385008]
14	123270867	123271745	879	123271272	52	107.28	5.4	41707	ENSMUSG00000041625	A2ld1	AIG2-like domain 1 [Source:MGI Symbol;Acc:MGI:2385008]
14	123463958	123465260	1303	123464768	58	83.72	5.71	81511	ENSMUSG00000041594	Tmtc4	transmembrane and tetratricopeptide repeat containing 4 [Source:MGI Symbol;Acc:MGI:1921050]
14	123538080	123539285	1206	123538692	60	114.34	8.37	155435	ENSMUSG00000041594	Tmtc4	transmembrane and tetratricopeptide repeat containing 4 [Source:MGI Symbol;Acc:MGI:1921050]
14	123850480	123851417	938	123850883	45	84.34	8.61	175483	ENSMUSG00000000197	Nalcn	sodium leak channel, non-selective [Source:MGI Symbol;Acc:MGI:2444306]
14	123912320	123913378	1059	123912878	51	90.01	6.4	113488	ENSMUSG00000000197	Nalcn	sodium leak channel, non-selective [Source:MGI Symbol;Acc:MGI:2444306]
14	124112016	124112946	931	124112477	44	80.86	5.66	53284	ENSMUSG00000032925	Itgbl1	integrin, beta-like 1 [Source:MGI Symbol;Acc:MGI:2443439]
14	124965042	124965876	835	124965353	41	78.62	8.7	110996	ENSMUSG00000025551	Fgf14	fibroblast growth factor 14 [Source:MGI Symbol;Acc:MGI:109189]
15	4190030	4190936	907	4190476	73	241.99	12.5	135015	ENSMUSG00000049148	Plcxd3	phosphatidylinositol-specific phospholipase C, X domain containing 3 [Source:MGI Symbol;Acc:MGI:2442605]
15	8533732	8534633	902	8534113	41	71.7	6.4	126651	ENSMUSG00000005360	Slc1a3	solute carrier family 1 (glial high affinity glutamate transporter), member 3 [Source:MGI Symbol;Acc:MGI:99917]
15	8666883	8667611	729	8667300	31	51.38	4.43	6536	ENSMUSG00000005360	Slc1a3	solute carrier family 1 (glial high affinity glutamate transporter), member 3 [Source:MGI Symbol;Acc:MGI:99917]
15	9880348	9881534	1187	9880893	56	91.39	4.92	202270	ENSMUSG00000072663	Spef2	sperm flagellar 2 [Source:MGI Symbol;Acc:MGI:2443727]
15	12996243	12997269	1027	12996797	41	57.42	4.43	106597	ENSMUSG00000039385	Cdh6	cadherin 6 [Source:MGI Symbol;Acc:MGI:107435]
15	15155013	15155862	850	15155255	52	110.97	8.12	1552601	ENSMUSG00000025370	Cdh9	cadherin 9 [Source:MGI Symbol;Acc:MGI:107433]
15	15876075	15876989	915	15876737	53	102.8	5.5	831119	ENSMUSG00000025370	Cdh9	cadherin 9 [Source:MGI Symbol;Acc:MGI:107433]
15	18494250	18495360	1111	18494801	47	53.92	5.04	253901	ENSMUSG00000022321	Cdh10	cadherin 10 [Source:MGI Symbol;Acc:MGI:107436]
15	18904551	18905414	864	18905098	50	95.54	8.14	156396	ENSMUSG00000022321	Cdh10	cadherin 10 [Source:MGI Symbol;Acc:MGI:107436]
15	19053248	19054125	878	19053847	36	54.31	4.43	305145	ENSMUSG00000022321	Cdh10	cadherin 10 [Source:MGI Symbol;Acc:MGI:107436]
15	21152324	21153984	1661	21152856	87	172.2	8.36	111649	ENSMUSG00000040452	Cdh12	cadherin 12 [Source:MGI Symbol;Acc:MGI:109503]
15	21585895	21586918	1024	21586275	44	69.27	9.11	545068	ENSMUSG00000040452	Cdh12	cadherin 12 [Source:MGI Symbol;Acc:MGI:109503]
15	23064354	23065738	1385	23064926	123	272.74	11.98	586149	ENSMUSG00000040420	Cdh18	cadherin 18 [Source:MGI Symbol;Acc:MGI:1344366]
15	23384435	23385478	1044	23384999	48	65.89	6.66	906222	ENSMUSG00000040420	Cdh18	cadherin 18 [Source:MGI Symbol;Acc:MGI:1344366]
15	23466753	23467889	1137	23467333	50	80.18	7.14	988556	ENSMUSG00000040420	Cdh18	cadherin 18 [Source:MGI Symbol;Acc:MGI:1344366]
15	23594920	23596040	1121	23595518	98	267.67	15.88	1116741	ENSMUSG00000040420	Cdh18	cadherin 18 [Source:MGI Symbol;Acc:MGI:1344366]
15	24126103	24126617	515	24126397	25	53.17	4.92	952517	ENSMUSG00000051237	9230109A22Rik	RIKEN cDNA 9230109A22 gene [Source:MGI Symbol;Acc:MGI:2445011]
15	24278334	24279791	1458	24278933	77	137.02	4.74	799981	ENSMUSG00000051237	9230109A22Rik	RIKEN cDNA 9230109A22 gene [Source:MGI Symbol;Acc:MGI:2445011]
15	24756816	24758589	1774	24757874	146	281.53	10.24	321040	ENSMUSG00000051237	9230109A22Rik	RIKEN cDNA 9230109A22 gene [Source:MGI Symbol;Acc:MGI:2445011]
15	24807409	24808064	656	24807630	42	116.87	8.12	271284	ENSMUSG00000051237	9230109A22Rik	RIKEN cDNA 9230109A22 gene [Source:MGI Symbol;Acc:MGI:2445011]
15	25376769	25377532	764	25377032	39	81.88	5.91	33085	ENSMUSG00000056089	Gm5468	predicted gene 5468 [Source:MGI Symbol;Acc:MGI:3648948]
15	26136271	26137301	1031	26136778	40	53.39	7.88	102025	ENSMUSG00000022269	March11	membrane-associated ring finger (C3HC4) 11 [Source:MGI Symbol;Acc:MGI:3608327]
15	26275570	26276580	1011	26276150	45	74.88	5.17	37347	ENSMUSG00000022269	March11	membrane-associated ring finger (C3HC4) 11 [Source:MGI Symbol;Acc:MGI:3608327]
15	26809992	26811308	1317	26810601	82	122.08	7.95	14672	ENSMUSG00000043556	Fbxl7	F-box and leucine-rich repeat protein 7 [Source:MGI Symbol;Acc:MGI:3052506]
15	27488019	27489059	1041	27488576	108	382.94	17.33	71872	ENSMUSG00000046034	Fam105b	family with sequence similarity 105, member B [Source:MGI Symbol;Acc:MGI:3577015]
15	27955418	27956455	1038	27955977	40	52.71	6.89	374	ENSMUSG00000022263	Trio	triple functional domain (PTPRF interacting) [Source:MGI Symbol;Acc:MGI:1927230]
15	28020939	28022056	1118	28021500	104	317.76	16.72	65897	ENSMUSG00000022263	Trio	triple functional domain (PTPRF interacting) [Source:MGI Symbol;Acc:MGI:1927230]
15	28132524	28133816	1293	28133156	96	254.44	12.58	351	ENSMUSG00000022262	Dnahc5	dynein, axonemal, heavy chain 5 [Source:MGI Symbol;Acc:MGI:107718]
15	30396054	30397289	1236	30396499	55	88.71	4.68	294151	ENSMUSG00000022240	Ctnnd2	catenin (cadherin associated protein), delta 2 [Source:MGI Symbol;Acc:MGI:1195966]
15	30882476	30883183	708	30882919	31	53.88	3.94	271221	ENSMUSG00000039168	Dap	death-associated protein [Source:MGI Symbol;Acc:MGI:1918190]
15	31275582	31276577	996	31276140	40	56.91	5.66	21374	ENSMUSG00000022237	Ankrd33b	ankyrin repeat domain 33B [Source:MGI Symbol;Acc:MGI:1917904]
15	31331688	31332788	1101	31332202	88	255.72	14.53	34688	ENSMUSG00000022237	Ankrd33b	ankyrin repeat domain 33B [Source:MGI Symbol;Acc:MGI:1917904]
15	33519789	33521151	1363	33520491	119	300.42	12.54	97147	ENSMUSG00000038984	Tspyl5	testis-specific protein, Y-encoded-like 5 [Source:MGI Symbol;Acc:MGI:2442458]
15	34277556	34278570	1015	34278003	61	149.51	10.76	41567	ENSMUSG00000022324	Matn2	matrilin 2 [Source:MGI Symbol;Acc:MGI:109613]
15	34652313	34653347	1035	34652860	57	126.47	10.09	44399	ENSMUSG00000038879	Nipal2	NIPA-like domain containing 2 [Source:MGI Symbol;Acc:MGI:1924488]
15	38128409	38129664	1256	38128995	64	120.2	6.7	19963	ENSMUSG00000061923	Odf1	outer dense fiber of sperm tails 1 [Source:MGI Symbol;Acc:MGI:97424]
15	39589064	39590062	999	39589498	39	52.94	4.43	12020	ENSMUSG00000022303	Dcstamp	dentrocyte expressed seven transmembrane protein [Source:MGI Symbol;Acc:MGI:1923016]
15	41503483	41504299	817	41503958	91	340.89	15.15	197308	ENSMUSG00000042895	Abra	actin-binding Rho activating protein [Source:MGI Symbol;Acc:MGI:2444891]
15	43772619	43774806	2188	43774088	164	312.3	9.47	72513	ENSMUSG00000054409	Tmem74	transmembrane protein 74 [Source:MGI Symbol;Acc:MGI:2443417]
15	44358699	44359656	958	44359130	52	89.41	7.1	70031	ENSMUSG00000038725	Pkhd1l1	polycystic kidney and hepatic disease 1-like 1 [Source:MGI Symbol;Acc:MGI:2183153]
15	44877298	44878347	1050	44877848	49	86.86	6.15	68632	ENSMUSG00000022342	Kcnv1	potassium channel, subfamily V, member 1 [Source:MGI Symbol;Acc:MGI:1914748]
15	45561393	45562804	1412	45562167	117	291.6	9.52	615687	ENSMUSG00000022342	Kcnv1	potassium channel, subfamily V, member 1 [Source:MGI Symbol;Acc:MGI:1914748]
15	47371262	47372213	952	47371691	47	83.97	8.62	914689	ENSMUSG00000051198	4930548G14Rik	RIKEN cDNA 4930548G14 gene [Source:MGI Symbol;Acc:MGI:1922531]
15	51510203	51510949	747	51510483	35	66	4.68	186544	ENSMUSG00000022312	Eif3h	eukaryotic translation initiation factor 3, subunit H [Source:MGI Symbol;Acc:MGI:1915385]
15	51629557	51630351	795	51629916	34	55.77	3.69	67111	ENSMUSG00000022312	Eif3h	eukaryotic translation initiation factor 3, subunit H [Source:MGI Symbol;Acc:MGI:1915385]
15	52956390	52957433	1044	52956901	41	53.87	5.56	220813	ENSMUSG00000061731	Ext1	exostoses (multiple) 1 [Source:MGI Symbol;Acc:MGI:894663]
15	53157232	53158369	1138	53157791	54	85.6	7.53	19923	ENSMUSG00000061731	Ext1	exostoses (multiple) 1 [Source:MGI Symbol;Acc:MGI:894663]
15	53334081	53335059	979	53334563	38	51.32	5.66	156849	ENSMUSG00000061731	Ext1	exostoses (multiple) 1 [Source:MGI Symbol;Acc:MGI:894663]
15	55598278	55599706	1429	55598855	85	146.34	5.14	139649	ENSMUSG00000060429	Sntb1	syntrophin, basic 1 [Source:MGI Symbol;Acc:MGI:101781]
15	56109304	56110615	1312	56110039	102	233.37	7.78	371535	ENSMUSG00000060429	Sntb1	syntrophin, basic 1 [Source:MGI Symbol;Acc:MGI:101781]
15	56696916	56697815	900	56697363	36	51.97	4.92	171269	ENSMUSG00000022367	Has2	hyaluronan synthase 2 [Source:MGI Symbol;Acc:MGI:107821]
15	58269269	58270620	1352	58270065	64	80.96	4.92	23042	ENSMUSG00000037119	D15Ertd621e	DNA segment, Chr 15, ERATO Doi 621, expressed [Source:MGI Symbol;Acc:MGI:1277178]
15	58805848	58807099	1252	58806494	69	124.72	8.03	41129	ENSMUSG00000022354	Ndufb9	NADH dehydrogenase (ubiquinone) 1 beta subcomplex, 9 [Source:MGI Symbol;Acc:MGI:1913468]
15	59239693	59240481	789	59240144	52	146.13	10.83	34391	ENSMUSG00000059586	Nsmce2	non-SMC element 2 homolog (MMS21, S. cerevisiae) [Source:MGI Symbol;Acc:MGI:1915751]
15	59806220	59807241	1022	59806777	40	54.27	5.17	19606	ENSMUSG00000071750	Gm7713	predicted gene 7713 [Source:MGI Symbol;Acc:MGI:3644622]
15	61427582	61428601	1020	61428088	42	61.91	7.88	388858	ENSMUSG00000022346	Myc	myelocytomatosis oncogene [Source:MGI Symbol;Acc:MGI:97250]
15	61563388	61564569	1182	61563965	145	467.98	17.99	252981	ENSMUSG00000022346	Myc	myelocytomatosis oncogene [Source:MGI Symbol;Acc:MGI:97250]
15	62543166	62544334	1169	62543784	78	194.37	14.07	726838	ENSMUSG00000022346	Myc	myelocytomatosis oncogene [Source:MGI Symbol;Acc:MGI:97250]
15	63829817	63830685	869	63830176	36	55.29	4.92	61834	ENSMUSG00000022378	Fam49b	family with sequence similarity 49, member B [Source:MGI Symbol;Acc:MGI:1923520]
15	63843958	63845022	1065	63844485	48	79.09	8.02	47525	ENSMUSG00000022378	Fam49b	family with sequence similarity 49, member B [Source:MGI Symbol;Acc:MGI:1923520]
15	63858130	63859186	1057	63858689	82	213.75	12.58	33321	ENSMUSG00000022378	Fam49b	family with sequence similarity 49, member B [Source:MGI Symbol;Acc:MGI:1923520]
15	64009334	64010426	1093	64009851	61	113.17	9.07	117841	ENSMUSG00000022378	Fam49b	family with sequence similarity 49, member B [Source:MGI Symbol;Acc:MGI:1923520]
15	64083863	64085023	1161	64084460	53	88.68	6.36	130021	ENSMUSG00000022377	Asap1	ArfGAP with SH3 domain, ankyrin repeat and PH domain1 [Source:MGI Symbol;Acc:MGI:1342335]
15	64374088	64375060	973	64374445	49	86.87	7.3	159964	ENSMUSG00000022377	Asap1	ArfGAP with SH3 domain, ankyrin repeat and PH domain1 [Source:MGI Symbol;Acc:MGI:1342335]
15	64582226	64583339	1114	64582789	76	178.59	14.82	171069	ENSMUSG00000022376	Adcy8	adenylate cyclase 8 [Source:MGI Symbol;Acc:MGI:1341110]
15	64660399	64661518	1120	64660921	55	103.87	10.34	92937	ENSMUSG00000022376	Adcy8	adenylate cyclase 8 [Source:MGI Symbol;Acc:MGI:1341110]
15	64692603	64693705	1103	64693249	54	74.13	6.53	60609	ENSMUSG00000022376	Adcy8	adenylate cyclase 8 [Source:MGI Symbol;Acc:MGI:1341110]
15	68551614	68552442	829	68551933	37	64	7.38	206917	ENSMUSG00000022332	Khdrbs3	KH domain containing, RNA binding, signal transduction associated 3 [Source:MGI Symbol;Acc:MGI:1313312]
15	69856154	69856997	844	69856604	40	74.97	6.4	1097754	ENSMUSG00000022332	Khdrbs3	KH domain containing, RNA binding, signal transduction associated 3 [Source:MGI Symbol;Acc:MGI:1313312]
15	70041362	70042401	1040	70041930	44	66.02	7.29	1283080	ENSMUSG00000022332	Khdrbs3	KH domain containing, RNA binding, signal transduction associated 3 [Source:MGI Symbol;Acc:MGI:1313312]
15	70424435	70425526	1092	70424948	51	89.99	5.66	1133320	ENSMUSG00000036800	Fam135b	family with sequence similarity 135, member B [Source:MGI Symbol;Acc:MGI:1917613]
15	70991864	70992772	909	70992388	39	62.59	5.91	565880	ENSMUSG00000036800	Fam135b	family with sequence similarity 135, member B [Source:MGI Symbol;Acc:MGI:1917613]
15	71049186	71050380	1195	71049730	64	121.8	7.53	508538	ENSMUSG00000036800	Fam135b	family with sequence similarity 135, member B [Source:MGI Symbol;Acc:MGI:1917613]
15	71106444	71107620	1177	71107028	107	282.81	14.57	451240	ENSMUSG00000036800	Fam135b	family with sequence similarity 135, member B [Source:MGI Symbol;Acc:MGI:1917613]
15	71750524	71751486	963	71750921	40	60.43	6.15	113736	ENSMUSG00000079022	Col22a1	collagen, type XXII, alpha 1 [Source:MGI Symbol;Acc:MGI:1916950]
15	72681799	72682957	1159	72682327	101	282.85	11.45	61457	ENSMUSG00000078297	Gm3150	predicted gene 3150 [Source:MGI Symbol;Acc:MGI:3781329]
15	73799932	73800827	896	73800343	40	68.24	5.41	111643	ENSMUSG00000075609	Gm7935	predicted pseudogene 7935 [Source:MGI Symbol;Acc:MGI:3646370]
15	73992428	73993441	1014	73992912	71	164.28	10.55	80926	ENSMUSG00000075609	Gm7935	predicted pseudogene 7935 [Source:MGI Symbol;Acc:MGI:3646370]
15	74024114	74025340	1227	74024819	61	114.72	7.09	112833	ENSMUSG00000075609	Gm7935	predicted pseudogene 7935 [Source:MGI Symbol;Acc:MGI:3646370]
15	74231859	74232967	1109	74232401	125	436.27	20.08	114225	ENSMUSG00000034730	Bai1	brain-specific angiogenesis inhibitor 1 [Source:MGI Symbol;Acc:MGI:1933736]
15	74915334	74918040	2707	74917197	2059	3100	11.13	24917	ENSMUSG00000022584	Ly6c2	lymphocyte antigen 6 complex, locus C2 [Source:MGI Symbol;Acc:MGI:3712069]
15	75586169	75587410	1242	75586738	188	729.44	22.59	8386	ENSMUSG00000047591	Mafa	v-maf musculoaponeurotic fibrosarcoma oncogene family, protein A (avian) [Source:MGI Symbol;Acc:MGI:2673307]
15	75608033	75609137	1105	75608598	83	248.97	12.54	30246	ENSMUSG00000047591	Mafa	v-maf musculoaponeurotic fibrosarcoma oncogene family, protein A (avian) [Source:MGI Symbol;Acc:MGI:2673307]
15	75629405	75630383	979	75630000	78	260.9	13.54	42345	ENSMUSG00000075600	Zc3h3	zinc finger CCCH type containing 3 [Source:MGI Symbol;Acc:MGI:2663721]
15	75664836	75666508	1673	75665852	172	539.35	13.2	6493	ENSMUSG00000075600	Zc3h3	zinc finger CCCH type containing 3 [Source:MGI Symbol;Acc:MGI:2663721]
15	78004178	78004987	810	78004672	36	62.17	5.17	134	ENSMUSG00000016637	Ift27	intraflagellar transport 27 homolog (Chlamydomonas) [Source:MGI Symbol;Acc:MGI:1914292]
15	79059140	79060008	869	79059453	45	94.38	8.12	150	ENSMUSG00000068206	Pick1	protein interacting with C kinase 1 [Source:MGI Symbol;Acc:MGI:894645]
15	79520187	79521154	968	79520623	44	64.58	4.69	697	ENSMUSG00000042535	Gtpbp1	GTP binding protein 1 [Source:MGI Symbol;Acc:MGI:109443]
15	80778420	80779174	755	80778759	32	52.38	5.66	161	ENSMUSG00000022407	Adsl	adenylosuccinate lyase [Source:MGI Symbol;Acc:MGI:103202]
15	81756405	81757554	1150	81757086	52	86.84	4.68	443	ENSMUSG00000022476	Polr3h	polymerase (RNA) III (DNA directed) polypeptide H [Source:MGI Symbol;Acc:MGI:1926179]
15	82000625	82001877	1253	82001242	98	256.35	13.25	23546	ENSMUSG00000022463	Srebf2	sterol regulatory element binding factor 2 [Source:MGI Symbol;Acc:MGI:107585]
15	82886693	82888018	1326	82887455	65	104.36	5.19	23719	ENSMUSG00000058099	Nfam1	Nfat activating molecule with ITAM motif 1 [Source:MGI Symbol;Acc:MGI:1921289]
15	83828330	83828959	630	83828739	29	55.26	5.17	67070	ENSMUSG00000022441	Efcab6	EF-hand calcium binding domain 6 [Source:MGI Symbol;Acc:MGI:1924877]
15	84357090	84358018	929	84357565	57	145.6	12.31	30357	ENSMUSG00000055745	Ldoc1l	leucine zipper, down-regulated in cancer 1-like [Source:MGI Symbol;Acc:MGI:2675858]
15	84450162	84451243	1082	84450639	86	270.61	15.45	49411	ENSMUSG00000036106	Prr5	proline rich 5 (renal) [Source:MGI Symbol;Acc:MGI:1924714]
15	84732402	84733366	965	84732840	39	56.41	5.17	20991	ENSMUSG00000016619	Nup50	nucleoporin 50 [Source:MGI Symbol;Acc:MGI:1351502]
15	85372214	85373079	866	85372649	46	99.69	10.09	31407	ENSMUSG00000063548	Gm4825	predicted pseudogene 4825 [Source:MGI Symbol;Acc:MGI:3647768]
15	86024973	86025867	895	86025324	61	175.5	7.63	8753	ENSMUSG00000035891	Cerk	ceramide kinase [Source:MGI Symbol;Acc:MGI:2386052]
15	86717333	86718045	713	86717553	70	287.54	14.03	657351	ENSMUSG00000054863	Fam19a5	family with sequence similarity 19, member A5 [Source:MGI Symbol;Acc:MGI:2146182]
15	86800450	86801352	903	86800730	78	282.78	15.5	574174	ENSMUSG00000054863	Fam19a5	family with sequence similarity 19, member A5 [Source:MGI Symbol;Acc:MGI:2146182]
15	87542383	87543299	917	87542918	38	57.75	4.68	168014	ENSMUSG00000054863	Fam19a5	family with sequence similarity 19, member A5 [Source:MGI Symbol;Acc:MGI:2146182]
15	87798072	87799140	1069	87798486	68	178.63	14.27	423582	ENSMUSG00000054863	Fam19a5	family with sequence similarity 19, member A5 [Source:MGI Symbol;Acc:MGI:2146182]
15	87898026	87899275	1250	87898671	123	385	15.9	523767	ENSMUSG00000054863	Fam19a5	family with sequence similarity 19, member A5 [Source:MGI Symbol;Acc:MGI:2146182]
15	88141177	88142190	1014	88141402	52	104.46	4.89	423261	ENSMUSG00000022387	Brd1	bromodomain containing 1 [Source:MGI Symbol;Acc:MGI:1924161]
15	88145088	88146044	957	88145571	44	75.27	6.53	419092	ENSMUSG00000022387	Brd1	bromodomain containing 1 [Source:MGI Symbol;Acc:MGI:1924161]
15	88506222	88507233	1012	88506647	69	196.3	13.03	58016	ENSMUSG00000022387	Brd1	bromodomain containing 1 [Source:MGI Symbol;Acc:MGI:1924161]
15	89886459	89887485	1027	89886865	46	77.06	4.92	167877	ENSMUSG00000075470	Alg10b	asparagine-linked glycosylation 10 homolog B (yeast, alpha-1,2-glucosyltransferase) [Source:MGI Symbol;Acc:MGI:2146159]
15	90699700	90700575	876	90700068	39	66.54	6.4	104976	ENSMUSG00000067870	Gm8759	predicted gene 8759 [Source:MGI Symbol;Acc:MGI:3647726]
15	91391794	91392836	1043	91392384	80	225.7	13.36	11308	ENSMUSG00000036298	Slc2a13	solute carrier family 2 (facilitated glucose transporter), member 13 [Source:MGI Symbol;Acc:MGI:2146030]
15	92411206	92412260	1055	92411796	57	106.18	6	184450	ENSMUSG00000036218	Pdzrn4	PDZ domain containing RING finger 4 [Source:MGI Symbol;Acc:MGI:3056996]
15	92428562	92429683	1122	92429108	70	112.49	7.49	201762	ENSMUSG00000036218	Pdzrn4	PDZ domain containing RING finger 4 [Source:MGI Symbol;Acc:MGI:3056996]
15	92458552	92459624	1073	92459168	52	69.87	4.87	231822	ENSMUSG00000036218	Pdzrn4	PDZ domain containing RING finger 4 [Source:MGI Symbol;Acc:MGI:3056996]
15	92470440	92471879	1440	92471243	184	554.79	18.22	243897	ENSMUSG00000036218	Pdzrn4	PDZ domain containing RING finger 4 [Source:MGI Symbol;Acc:MGI:3056996]
15	92656257	92657160	904	92656609	37	55.33	5.91	429263	ENSMUSG00000036218	Pdzrn4	PDZ domain containing RING finger 4 [Source:MGI Symbol;Acc:MGI:3056996]
15	92855816	92856860	1045	92856270	42	59.27	4.92	249340	ENSMUSG00000036197	Gxylt1	glucoside xylosyltransferase 1 [Source:MGI Symbol;Acc:MGI:2684933]
15	94689750	94690948	1199	94690347	73	175.21	12.99	230731	ENSMUSG00000063296	Tmem117	transmembrane protein 117 [Source:MGI Symbol;Acc:MGI:2444580]
15	94734792	94736099	1308	94735429	94	261.18	11.41	275813	ENSMUSG00000063296	Tmem117	transmembrane protein 117 [Source:MGI Symbol;Acc:MGI:2444580]
15	95016520	95017283	764	95016918	35	63.75	6.89	342219	ENSMUSG00000022454	Nell2	NEL-like 2 (chicken) [Source:MGI Symbol;Acc:MGI:1858510]
15	96815720	96816860	1141	96816245	175	690.8	23.62	70142	ENSMUSG00000022464	Slc38a4	solute carrier family 38, member 4 [Source:MGI Symbol;Acc:MGI:1916604]
15	97337501	97338480	980	97338051	42	66.37	4.68	198202	ENSMUSG00000022466	Rpap3	RNA polymerase II associated protein 3 [Source:MGI Symbol;Acc:MGI:1277218]
15	97494213	97495196	984	97494656	45	78.25	7.14	41597	ENSMUSG00000022466	Rpap3	RNA polymerase II associated protein 3 [Source:MGI Symbol;Acc:MGI:1277218]
15	97823042	97823863	822	97823432	34	52.71	4.92	11723	ENSMUSG00000022483	Col2a1	collagen, type II, alpha 1 [Source:MGI Symbol;Acc:MGI:88452]
15	99478567	99479434	868	99479060	35	51.57	5.41	3027	ENSMUSG00000023015	Racgap1	Rac GTPase-activating protein 1 [Source:MGI Symbol;Acc:MGI:1349423]
15	99637938	99638871	934	99638481	48	98.71	7.38	35165	ENSMUSG00000023021	Lass5	LAG1 homolog, ceramide synthase 5 [Source:MGI Symbol;Acc:MGI:1919199]
15	102423840	102424861	1022	102424416	41	50.12	4.11	31465	ENSMUSG00000052414	Atf7	activating transcription factor 7 [Source:MGI Symbol;Acc:MGI:2443472]
15	102535635	102536926	1292	102536332	76	179.13	10.83	16277	ENSMUSG00000023055	Calcoco1	calcium binding and coiled coil domain 1 [Source:MGI Symbol;Acc:MGI:1914738]
15	102567301	102568090	790	102567880	42	92.3	8.86	15271	ENSMUSG00000023055	Calcoco1	calcium binding and coiled coil domain 1 [Source:MGI Symbol;Acc:MGI:1914738]
15	102576799	102577800	1002	102577397	95	371.9	19.44	24788	ENSMUSG00000023055	Calcoco1	calcium binding and coiled coil domain 1 [Source:MGI Symbol;Acc:MGI:1914738]
15	102862776	102863704	929	102863099	43	72.71	5.71	13732	ENSMUSG00000075394	Hoxc4	homeobox C4 [Source:MGI Symbol;Acc:MGI:96195]
15	102884701	102885755	1055	102885267	49	86.05	8.11	35900	ENSMUSG00000075394	Hoxc4	homeobox C4 [Source:MGI Symbol;Acc:MGI:96195]
15	102916353	102917496	1144	102917027	62	125.22	8.95	67660	ENSMUSG00000075394	Hoxc4	homeobox C4 [Source:MGI Symbol;Acc:MGI:96195]
15	102930374	102931185	812	102930704	36	61.93	7.88	57679	ENSMUSG00000036061	Smug1	single-strand selective monofunctional uracil DNA glycosylase [Source:MGI Symbol;Acc:MGI:1918976]
15	103102798	103103645	848	103103230	38	65.83	4.68	112	ENSMUSG00000060992	Copz1	coatomer protein complex, subunit zeta 1 [Source:MGI Symbol;Acc:MGI:1929063]
15	103130234	103131054	821	103130689	35	52.59	5.18	10180	ENSMUSG00000063234	Gpr84	G protein-coupled receptor 84 [Source:MGI Symbol;Acc:MGI:1934129]
16	3113053	3117275	4223	3116472	630	466.44	7.49	475926	ENSMUSG00000051003	Olfr161	olfactory receptor 161 [Source:MGI Symbol;Acc:MGI:3032605]
16	3162270	3163373	1104	3162835	42	53.44	4.68	429563	ENSMUSG00000051003	Olfr161	olfactory receptor 161 [Source:MGI Symbol;Acc:MGI:3032605]
16	3178422	3179286	865	3178646	37	59.68	4.18	413752	ENSMUSG00000051003	Olfr161	olfactory receptor 161 [Source:MGI Symbol;Acc:MGI:3032605]
16	3240847	3245902	5056	3243911	494	61.22	3.01	348487	ENSMUSG00000051003	Olfr161	olfactory receptor 161 [Source:MGI Symbol;Acc:MGI:3032605]
16	3337123	3338763	1641	3337922	86	74.12	3.65	254476	ENSMUSG00000051003	Olfr161	olfactory receptor 161 [Source:MGI Symbol;Acc:MGI:3032605]
16	3349149	3353232	4084	3350095	447	348.26	6.1	242303	ENSMUSG00000051003	Olfr161	olfactory receptor 161 [Source:MGI Symbol;Acc:MGI:3032605]
16	3747227	3748147	921	3747731	48	92.19	8.57	3638	ENSMUSG00000022529	Zfp263	zinc finger protein 263 [Source:MGI Symbol;Acc:MGI:1921370]
16	5153312	5154483	1172	5153894	195	840.07	26.87	6692	ENSMUSG00000091712	Sec14l5	SEC14-like 5 (S. cerevisiae) [Source:MGI Symbol;Acc:MGI:3616084]
16	5491744	5492448	705	5492141	33	62.83	6.4	236065	ENSMUSG00000022544	Fam86	family with sequence similarity 86 [Source:MGI Symbol;Acc:MGI:1917761]
16	5708679	5710396	1718	5709441	137	344.52	13.96	453365	ENSMUSG00000022544	Fam86	family with sequence similarity 86 [Source:MGI Symbol;Acc:MGI:1917761]
16	6324689	6325623	935	6325047	44	80.33	6.89	484268	ENSMUSG00000008658	Rbfox1	RNA binding protein, fox-1 homolog (C. elegans) 1 [Source:MGI Symbol;Acc:MGI:1926224]
16	6394143	6394771	629	6394363	29	55.4	5.41	414952	ENSMUSG00000008658	Rbfox1	RNA binding protein, fox-1 homolog (C. elegans) 1 [Source:MGI Symbol;Acc:MGI:1926224]
16	6531134	6532649	1516	6531690	83	136.83	6.89	277625	ENSMUSG00000008658	Rbfox1	RNA binding protein, fox-1 homolog (C. elegans) 1 [Source:MGI Symbol;Acc:MGI:1926224]
16	6639207	6640064	858	6639605	36	56.51	4.68	169710	ENSMUSG00000008658	Rbfox1	RNA binding protein, fox-1 homolog (C. elegans) 1 [Source:MGI Symbol;Acc:MGI:1926224]
16	6646944	6648002	1059	6647449	46	73.22	6.64	161866	ENSMUSG00000008658	Rbfox1	RNA binding protein, fox-1 homolog (C. elegans) 1 [Source:MGI Symbol;Acc:MGI:1926224]
16	6769402	6770421	1020	6769915	44	69.74	5.41	39400	ENSMUSG00000008658	Rbfox1	RNA binding protein, fox-1 homolog (C. elegans) 1 [Source:MGI Symbol;Acc:MGI:1926224]
16	7119656	7120575	920	7120121	40	65.34	5.41	310806	ENSMUSG00000008658	Rbfox1	RNA binding protein, fox-1 homolog (C. elegans) 1 [Source:MGI Symbol;Acc:MGI:1926224]
16	7340764	7341847	1084	7341343	50	84.29	7.98	532028	ENSMUSG00000008658	Rbfox1	RNA binding protein, fox-1 homolog (C. elegans) 1 [Source:MGI Symbol;Acc:MGI:1926224]
16	7347366	7348424	1059	7347852	43	61.54	5.66	538537	ENSMUSG00000008658	Rbfox1	RNA binding protein, fox-1 homolog (C. elegans) 1 [Source:MGI Symbol;Acc:MGI:1926224]
16	7863891	7864801	911	7864346	36	50.84	5.66	560883	ENSMUSG00000022715	Cldn26	claudin 26 [Source:MGI Symbol;Acc:MGI:1921970]
16	7956793	7957789	997	7957265	41	60.58	8.61	467964	ENSMUSG00000022715	Cldn26	claudin 26 [Source:MGI Symbol;Acc:MGI:1921970]
16	8198353	8199635	1283	8198923	70	138.63	6.99	226306	ENSMUSG00000022715	Cldn26	claudin 26 [Source:MGI Symbol;Acc:MGI:1921970]
16	9497262	9498251	990	9497707	41	60.02	6.32	497307	ENSMUSG00000059003	Grin2a	glutamate receptor, ionotropic, NMDA2A (epsilon 1) [Source:MGI Symbol;Acc:MGI:95820]
16	9678118	9678894	777	9678419	33	53.84	6.15	316595	ENSMUSG00000059003	Grin2a	glutamate receptor, ionotropic, NMDA2A (epsilon 1) [Source:MGI Symbol;Acc:MGI:95820]
16	10974764	10975710	947	10975219	168	798.81	25.77	91031	ENSMUSG00000022500	Litaf	LPS-induced TN factor [Source:MGI Symbol;Acc:MGI:1929512]
16	11143634	11144963	1330	11144194	324	1239.58	19.45	9451	ENSMUSG00000022498	Txndc11	thioredoxin domain containing 11 [Source:MGI Symbol;Acc:MGI:1923620]
16	11710207	11710979	773	11710429	36	66.91	5.41	191027	ENSMUSG00000055015	Gm9961	predicted gene 9961 [Source:MGI Symbol;Acc:MGI:3642444]
16	12295286	12296331	1046	12295785	43	62.92	6.4	311111	ENSMUSG00000022494	Shisa9	shisa homolog 9 (Xenopus laevis) [Source:MGI Symbol;Acc:MGI:1919805]
16	13049842	13050973	1132	13050362	94	246.64	13.9	59415	ENSMUSG00000022545	Ercc4	excision repair cross-complementing rodent repair deficiency, complementation group 4 [Source:MGI Symbol;Acc:MGI:1354163]
16	13608010	13609103	1094	13608519	47	71.62	5.83	59744	ENSMUSG00000022685	Parn	poly(A)-specific ribonuclease (deadenylation nuclease) [Source:MGI Symbol;Acc:MGI:1921358]
16	17069133	17070133	1001	17069629	46	80.33	7.14	160	ENSMUSG00000022773	Ypel1	yippee-like 1 (Drosophila) [Source:MGI Symbol;Acc:MGI:1913303]
16	17221916	17223031	1116	17222488	85	269.76	16	11177	ENSMUSG00000050240	Hic2	hypermethylated in cancer 2 [Source:MGI Symbol;Acc:MGI:1929869]
16	18198319	18199335	1017	18198761	46	78.3	8.86	19502	ENSMUSG00000090777	Gm7873	predicted gene 7873 [Source:MGI Symbol;Acc:MGI:3647803]
16	18533047	18533884	838	18533382	86	310.86	15.79	34388	ENSMUSG00000086965	Gm16314	predicted gene 16314 [Source:MGI Symbol;Acc:MGI:3833934]
16	21339605	21340713	1109	21340187	116	396.93	18.99	83004	ENSMUSG00000033653	Vps8	vacuolar protein sorting 8 homolog (S. cerevisiae) [Source:MGI Symbol;Acc:MGI:2146407]
16	21853016	21854113	1098	21853553	48	76.7	6.4	38489	ENSMUSG00000033618	Map3k13	mitogen-activated protein kinase kinase kinase 13 [Source:MGI Symbol;Acc:MGI:2444243]
16	22439305	22440441	1137	22439853	64	137.92	9.28	61	ENSMUSG00000013089	Etv5	ets variant gene 5 [Source:MGI Symbol;Acc:MGI:1096867]
16	23518122	23519174	1053	23518568	42	52.62	4.66	2108	ENSMUSG00000022887	Masp1	mannan-binding lectin serine peptidase 1 [Source:MGI Symbol;Acc:MGI:88492]
16	25072302	25073442	1141	25072790	99	311.1	15.11	214113	ENSMUSG00000048399	Tprg	transformation related protein 63 regulated [Source:MGI Symbol;Acc:MGI:1918588]
16	25665401	25666431	1031	25665968	56	102.22	8.5	17881	ENSMUSG00000022510	Trp63	transformation related protein 63 [Source:MGI Symbol;Acc:MGI:1330810]
16	26999292	27000290	999	26999917	43	68.17	4.43	9857	ENSMUSG00000068428	Gm606	predicted gene 606 [Source:MGI Symbol;Acc:MGI:2685452]
16	27370361	27371428	1068	27371018	49	77.82	5.15	693	ENSMUSG00000056423	Uts2d	urotensin 2 domain containing [Source:MGI Symbol;Acc:MGI:2677064]
16	27683360	27684359	1000	27683864	42	61.54	5.05	294909	ENSMUSG00000038127	Ccdc50	coiled-coil domain containing 50 [Source:MGI Symbol;Acc:MGI:1914751]
16	27915124	27916214	1091	27915673	51	70.17	6.59	526718	ENSMUSG00000038127	Ccdc50	coiled-coil domain containing 50 [Source:MGI Symbol;Acc:MGI:1914751]
16	27962435	27963793	1359	27963201	110	189.07	9.41	482112	ENSMUSG00000022523	Fgf12	fibroblast growth factor 12 [Source:MGI Symbol;Acc:MGI:109183]
16	30793015	30793718	704	30793474	41	101.97	8.37	193665	ENSMUSG00000046546	Fam43a	family with sequence similarity 43, member A [Source:MGI Symbol;Acc:MGI:2676309]
16	30829221	30830126	906	30829659	61	173.06	13.54	229850	ENSMUSG00000046546	Fam43a	family with sequence similarity 43, member A [Source:MGI Symbol;Acc:MGI:2676309]
16	31501562	31502543	982	31502123	83	243.04	14.2	79757	ENSMUSG00000046598	Bdh1	3-hydroxybutyrate dehydrogenase, type 1 [Source:MGI Symbol;Acc:MGI:1919161]
16	31652518	31653412	895	31652944	37	56.3	5.17	10585	ENSMUSG00000022770	Dlg1	discs, large homolog 1 (Drosophila) [Source:MGI Symbol;Acc:MGI:107231]
16	34179924	34180972	1049	34180384	46	74.4	5.17	213260	ENSMUSG00000022814	Umps	uridine monophosphate synthetase [Source:MGI Symbol;Acc:MGI:1298388]
16	34254145	34255297	1153	34254628	100	267.49	11.06	287504	ENSMUSG00000022814	Umps	uridine monophosphate synthetase [Source:MGI Symbol;Acc:MGI:1298388]
16	34261021	34262055	1035	34261674	148	552.21	19.44	294550	ENSMUSG00000022814	Umps	uridine monophosphate synthetase [Source:MGI Symbol;Acc:MGI:1298388]
16	34316101	34317112	1012	34316489	73	207.31	10.25	257129	ENSMUSG00000061751	Kalrn	kalirin, RhoGEF kinase [Source:MGI Symbol;Acc:MGI:2685385]
16	34742740	34743746	1007	34743115	53	111.34	10.58	2181	ENSMUSG00000022836	Mylk	myosin, light polypeptide kinase [Source:MGI Symbol;Acc:MGI:894806]
16	35348251	35349199	949	35348701	45	82.69	6.15	15303	ENSMUSG00000034473	Sec22a	SEC22 vesicle trafficking protein homologe A (S. cerevisiae) [Source:MGI Symbol;Acc:MGI:2447876]
16	35755280	35756234	955	35755739	61	162.62	9.84	13703	ENSMUSG00000022848	Dirc2	disrupted in renal carcinoma 2 (human) [Source:MGI Symbol;Acc:MGI:2387188]
16	35779534	35780493	960	35779909	60	156.01	10.09	9437	ENSMUSG00000022849	Hspbap1	Hspb associated protein 1 [Source:MGI Symbol;Acc:MGI:1913917]
16	35981081	35982451	1371	35981832	166	478.09	15.04	2996	ENSMUSG00000022905	Kpna1	karyopherin (importin) alpha 1 [Source:MGI Symbol;Acc:MGI:103560]
16	39103829	39104763	935	39104404	37	52.08	5.17	202820	ENSMUSG00000022790	Igsf11	immunoglobulin superfamily, member 11 [Source:MGI Symbol;Acc:MGI:2388477]
16	39513287	39514308	1022	39513805	40	53.59	5.38	612221	ENSMUSG00000022790	Igsf11	immunoglobulin superfamily, member 11 [Source:MGI Symbol;Acc:MGI:2388477]
16	40095546	40096650	1105	40096152	58	81.74	5.05	1194568	ENSMUSG00000022790	Igsf11	immunoglobulin superfamily, member 11 [Source:MGI Symbol;Acc:MGI:2388477]
16	40188126	40188891	766	40188438	36	58.65	5.84	1286854	ENSMUSG00000022790	Igsf11	immunoglobulin superfamily, member 11 [Source:MGI Symbol;Acc:MGI:2388477]
16	40367068	40368252	1185	40367629	66	124.67	9.25	1165342	ENSMUSG00000061080	Lsamp	limbic system-associated membrane protein [Source:MGI Symbol;Acc:MGI:1261760]
16	40578076	40578997	922	40578573	38	56.54	4.64	954398	ENSMUSG00000061080	Lsamp	limbic system-associated membrane protein [Source:MGI Symbol;Acc:MGI:1261760]
16	40639303	40640557	1255	40640030	69	140.55	5.88	892941	ENSMUSG00000061080	Lsamp	limbic system-associated membrane protein [Source:MGI Symbol;Acc:MGI:1261760]
16	42255369	42256507	1139	42256013	56	95.32	5.53	84751	ENSMUSG00000047261	Gap43	growth associated protein 43 [Source:MGI Symbol;Acc:MGI:95639]
16	42268650	42269706	1057	42269319	55	113.16	6.15	71445	ENSMUSG00000047261	Gap43	growth associated protein 43 [Source:MGI Symbol;Acc:MGI:95639]
16	42874437	42875385	949	42875025	40	58.97	3.83	969	ENSMUSG00000022708	Zbtb20	zinc finger and BTB domain containing 20 [Source:MGI Symbol;Acc:MGI:1929213]
16	43502706	43503763	1058	43503159	47	54.71	4.49	117831	ENSMUSG00000036279	Zbtb20	zinc finger and BTB domain containing 20 [Source:MGI Symbol;Acc:MGI:1929213]
16	43931249	43932167	919	43931818	40	65.46	5.17	4896	ENSMUSG00000022704	Qtrtd1	queuine tRNA-ribosyltransferase domain containing 1 [Source:MGI Symbol;Acc:MGI:1922194]
16	44678915	44679951	1037	44679348	44	67.79	4.68	45066	ENSMUSG00000036208	BC027231	cDNA sequence BC027231 [Source:MGI Symbol;Acc:MGI:2384836]
16	45984452	45985299	848	45984903	46	102.61	7.38	25428	ENSMUSG00000087141	Plcxd2	phosphatidylinositol-specific phospholipase C, X domain containing 2 [Source:MGI Symbol;Acc:MGI:3647874]
16	45997010	45998162	1153	45997633	79	178.1	11.88	12698	ENSMUSG00000087141	Plcxd2	phosphatidylinositol-specific phospholipase C, X domain containing 2 [Source:MGI Symbol;Acc:MGI:3647874]
16	46331301	46332371	1071	46331813	53	101.75	6.89	166825	ENSMUSG00000022656	Pvrl3	poliovirus receptor-related 3 [Source:MGI Symbol;Acc:MGI:1930171]
16	48347019	48348217	1199	48347614	136	422.59	18.56	37024	ENSMUSG00000072419	Dppa2	developmental pluripotency associated 2 [Source:MGI Symbol;Acc:MGI:2157523]
16	48445830	48446949	1120	48446548	51	65.56	3.79	15198	ENSMUSG00000022652	Morc1	microrchidia 1 [Source:MGI Symbol;Acc:MGI:1316740]
16	49279231	49280227	997	49279735	41	60.58	5.91	17772	ENSMUSG00000058176	Gm5407	predicted gene 5407 [Source:MGI Symbol;Acc:MGI:3644612]
16	50114725	50115723	999	50115162	44	72.22	5.41	259431	ENSMUSG00000055447	Cd47	CD47 antigen (Rh-related antigen, integrin-associated signal transducer) [Source:MGI Symbol;Acc:MGI:96617]
16	50272557	50273687	1131	50273151	59	114.04	6.15	159352	ENSMUSG00000022641	Bbx	bobby sox homolog (Drosophila) [Source:MGI Symbol;Acc:MGI:1917758]
16	50717398	50718343	946	50717886	40	62.2	5.9	14976	ENSMUSG00000022639	5330426P16Rik	RIKEN cDNA 5330426P16 gene [Source:MGI Symbol;Acc:MGI:1915440]
16	51922605	51923645	1041	51923134	47	77.92	6.08	108528	ENSMUSG00000022637	Cblb	Casitas B-lineage lymphoma b [Source:MGI Symbol;Acc:MGI:2146430]
16	52078075	52078862	788	52078381	33	52.59	5.41	46719	ENSMUSG00000022637	Cblb	Casitas B-lineage lymphoma b [Source:MGI Symbol;Acc:MGI:2146430]
16	52386948	52387751	804	52387440	42	76.4	7.48	66747	ENSMUSG00000022636	Alcam	activated leukocyte cell adhesion molecule [Source:MGI Symbol;Acc:MGI:1313266]
16	53025811	53027163	1353	53026372	92	201.51	7.14	572185	ENSMUSG00000022636	Alcam	activated leukocyte cell adhesion molecule [Source:MGI Symbol;Acc:MGI:1313266]
16	53299180	53300045	866	53299619	47	100.57	6.46	845432	ENSMUSG00000022636	Alcam	activated leukocyte cell adhesion molecule [Source:MGI Symbol;Acc:MGI:1313266]
16	54940476	54941502	1027	54940914	50	94.38	7.88	357185	ENSMUSG00000064310	Zpld1	zona pellucida like domain containing 1 [Source:MGI Symbol;Acc:MGI:2443415]
16	55167800	55168733	934	55168208	46	74.35	7.01	129891	ENSMUSG00000064310	Zpld1	zona pellucida like domain containing 1 [Source:MGI Symbol;Acc:MGI:2443415]
16	55418558	55419438	881	55418940	38	61.84	5.66	120841	ENSMUSG00000064310	Zpld1	zona pellucida like domain containing 1 [Source:MGI Symbol;Acc:MGI:2443415]
16	57375581	57376112	532	57375782	64	293.11	13.84	22576	ENSMUSG00000043336	Filip1l	filamin A interacting protein 1-like [Source:MGI Symbol;Acc:MGI:1925999]
16	57391084	57392332	1249	57391648	299	1209.86	16.71	38442	ENSMUSG00000043336	Filip1l	filamin A interacting protein 1-like [Source:MGI Symbol;Acc:MGI:1925999]
16	57421718	57422879	1162	57422314	69	166.03	12.06	69108	ENSMUSG00000043336	Filip1l	filamin A interacting protein 1-like [Source:MGI Symbol;Acc:MGI:1925999]
16	57893735	57894912	1178	57894378	58	83.06	7.31	139528	ENSMUSG00000068196	Col8a1	collagen, type VIII, alpha 1 [Source:MGI Symbol;Acc:MGI:88463]
16	59444454	59445828	1375	59445102	88	192.42	8.2	12340	ENSMUSG00000090850	Orai2-ps	ORAI calcium release-activated calcium modulator 2, pseudogene [Source:MGI Symbol;Acc:MGI:3782841]
16	60182627	60183561	935	60183052	38	55.81	6.4	422305	ENSMUSG00000055540	Epha6	Eph receptor A6 [Source:MGI Symbol;Acc:MGI:108034]
16	61171486	61172206	721	61172011	35	68.9	4.4	566654	ENSMUSG00000055540	Epha6	Eph receptor A6 [Source:MGI Symbol;Acc:MGI:108034]
16	62053823	62054670	848	62054203	35	52.09	4.84	732441	ENSMUSG00000050312	Nsun3	NOL1/NOP2/Sun domain family member 3 [Source:MGI Symbol;Acc:MGI:2146565]
16	62942320	62943102	783	62942545	33	53.16	3.94	88412	ENSMUSG00000022912	Pros1	protein S (alpha) [Source:MGI Symbol;Acc:MGI:1095733]
16	63311992	63313092	1101	63312634	57	100.91	9.88	458501	ENSMUSG00000022912	Pros1	protein S (alpha) [Source:MGI Symbol;Acc:MGI:1095733]
16	63351114	63352146	1033	63351615	47	67.07	5.75	497482	ENSMUSG00000022912	Pros1	protein S (alpha) [Source:MGI Symbol;Acc:MGI:1095733]
16	63571653	63572712	1060	63572135	47	68.27	7.57	291849	ENSMUSG00000052504	Epha3	Eph receptor A3 [Source:MGI Symbol;Acc:MGI:99612]
16	63777298	63778142	845	63777781	46	77.36	7.31	86203	ENSMUSG00000052504	Epha3	Eph receptor A3 [Source:MGI Symbol;Acc:MGI:99612]
16	65037027	65038156	1130	65037589	54	81.5	8.37	68021	ENSMUSG00000050783	Htr1f	5-hydroxytryptamine (serotonin) receptor 1F [Source:MGI Symbol;Acc:MGI:99842]
16	65495171	65496128	958	65495703	44	77.32	6.4	25144	ENSMUSG00000004842	Pou1f1	POU domain, class 1, transcription factor 1 [Source:MGI Symbol;Acc:MGI:97588]
16	65523854	65524916	1063	65524346	47	70.5	7.73	3499	ENSMUSG00000004842	Pou1f1	POU domain, class 1, transcription factor 1 [Source:MGI Symbol;Acc:MGI:97588]
16	65683703	65684351	649	65684133	30	53.32	4.71	121191	ENSMUSG00000004843	Chmp2b	charged multivesicular body protein 2B [Source:MGI Symbol;Acc:MGI:1916192]
16	65704463	65705828	1366	65705252	60	68.45	4.17	110626	ENSMUSG00000091243	Vgll3	vestigial like 3 (Drosophila) [Source:MGI Symbol;Acc:MGI:1920819]
16	65729238	65730293	1056	65729799	60	127.09	11.12	86079	ENSMUSG00000091243	Vgll3	vestigial like 3 (Drosophila) [Source:MGI Symbol;Acc:MGI:1920819]
16	67144868	67145718	851	67145266	35	53.4	5.41	475887	ENSMUSG00000064115	Cadm2	cell adhesion molecule 2 [Source:MGI Symbol;Acc:MGI:2442722]
16	70824422	70825501	1080	70824965	83	230.1	12.3	442335	ENSMUSG00000062087	4930423O20Rik	RIKEN cDNA 4930423O20 gene [Source:MGI Symbol;Acc:MGI:1921196]
16	72699240	72700241	1002	72699828	56	114.2	7.07	36434	ENSMUSG00000022883	Robo1	roundabout homolog 1 (Drosophila) [Source:MGI Symbol;Acc:MGI:1274781]
16	72940481	72941371	891	72940702	39	64.72	4.18	277308	ENSMUSG00000022883	Robo1	roundabout homolog 1 (Drosophila) [Source:MGI Symbol;Acc:MGI:1274781]
16	73270210	73271169	960	73270652	53	116.13	8.7	607258	ENSMUSG00000022883	Robo1	roundabout homolog 1 (Drosophila) [Source:MGI Symbol;Acc:MGI:1274781]
16	73939225	73941747	2523	73940222	225	336.28	9.71	471848	ENSMUSG00000052516	Robo2	roundabout homolog 2 (Drosophila) [Source:MGI Symbol;Acc:MGI:1890110]
16	74306927	74307938	1012	74307456	47	52.69	4.41	104614	ENSMUSG00000052516	Robo2	roundabout homolog 2 (Drosophila) [Source:MGI Symbol;Acc:MGI:1890110]
16	74383890	74384721	832	74384288	39	50.64	4.2	27782	ENSMUSG00000052516	Robo2	roundabout homolog 2 (Drosophila) [Source:MGI Symbol;Acc:MGI:1890110]
16	75914568	75915380	813	75914886	38	70.34	4.18	107629	ENSMUSG00000022876	Samsn1	SAM domain, SH3 domain and nuclear localization signals, 1 [Source:MGI Symbol;Acc:MGI:1914992]
16	76001184	76002408	1225	76001564	65	110.48	4.1	20951	ENSMUSG00000022876	Samsn1	SAM domain, SH3 domain and nuclear localization signals, 1 [Source:MGI Symbol;Acc:MGI:1914992]
16	76160934	76161889	956	76161450	39	57.36	5.66	138935	ENSMUSG00000022876	Samsn1	SAM domain, SH3 domain and nuclear localization signals, 1 [Source:MGI Symbol;Acc:MGI:1914992]
16	76828056	76829192	1137	76828613	58	102.55	9.35	185701	ENSMUSG00000022867	Usp25	ubiquitin specific peptidase 25 [Source:MGI Symbol;Acc:MGI:1353655]
16	77461389	77462450	1062	77461893	47	58.01	7.16	38858	ENSMUSG00000052450	2810055G20Rik	RIKEN cDNA 2810055G20 gene [Source:MGI Symbol;Acc:MGI:1919929]
16	77569551	77570645	1095	77569980	49	55.29	4.2	32359	ENSMUSG00000079546	Gm11146	predicted gene 11146 [Source:MGI Symbol;Acc:MGI:3779400]
16	78088498	78089555	1058	78089032	55	113	8.86	212709	ENSMUSG00000022865	Cxadr	coxsackie virus and adenovirus receptor [Source:MGI Symbol;Acc:MGI:1201679]
16	80222024	80222985	962	80222532	38	53.01	4.68	978410	ENSMUSG00000022762	Ncam2	neural cell adhesion molecule 2 [Source:MGI Symbol;Acc:MGI:97282]
16	80834494	80835441	948	80834874	45	70.95	5.36	366068	ENSMUSG00000022762	Ncam2	neural cell adhesion molecule 2 [Source:MGI Symbol;Acc:MGI:97282]
16	81187789	81188881	1093	81188339	54	98.75	7.65	12603	ENSMUSG00000022762	Ncam2	neural cell adhesion molecule 2 [Source:MGI Symbol;Acc:MGI:97282]
16	81587390	81588699	1310	81588034	101	203.13	10.72	387092	ENSMUSG00000022762	Ncam2	neural cell adhesion molecule 2 [Source:MGI Symbol;Acc:MGI:97282]
16	83257943	83258589	647	83258158	30	57.39	5.17	1477829	ENSMUSG00000022889	Mrpl39	mitochondrial ribosomal protein L39 [Source:MGI Symbol;Acc:MGI:1351620]
16	84321544	84322603	1060	84322171	57	122.36	7.38	413816	ENSMUSG00000022889	Mrpl39	mitochondrial ribosomal protein L39 [Source:MGI Symbol;Acc:MGI:1351620]
16	84629763	84630898	1136	84630376	62	116.98	8.02	105611	ENSMUSG00000022889	Mrpl39	mitochondrial ribosomal protein L39 [Source:MGI Symbol;Acc:MGI:1351620]
16	85587543	85588763	1221	85588259	64	130.8	6.64	34617	ENSMUSG00000041134	Cyyr1	cysteine and tyrosine-rich protein 1 [Source:MGI Symbol;Acc:MGI:2152187]
16	85887726	85888534	809	85888170	46	102.21	7.02	13200	ENSMUSG00000022894	Adamts5	a disintegrin-like and metallopeptidase (reprolysin type) with thrombospondin type 1 motif, 5 (aggrecanase-2) [Source:MGI Symbol;Acc:MGI:1346321]
16	86820524	86821988	1465	86821266	135	367.18	10.52	533164	ENSMUSG00000044442	N6amt1	N-6 adenine-specific DNA methyltransferase 1 (putative) [Source:MGI Symbol;Acc:MGI:1915018]
16	87319429	87320483	1055	87319954	49	86.21	8.86	34476	ENSMUSG00000044442	N6amt1	N-6 adenine-specific DNA methyltransferase 1 (putative) [Source:MGI Symbol;Acc:MGI:1915018]
16	87745669	87746505	837	87746121	35	54.94	6.4	38199	ENSMUSG00000055972	2810407A14Rik	RIKEN cDNA 2810407A14 gene [Source:MGI Symbol;Acc:MGI:1917461]
16	87942085	87943157	1073	87942572	55	110.72	7.14	158252	ENSMUSG00000055972	2810407A14Rik	RIKEN cDNA 2810407A14 gene [Source:MGI Symbol;Acc:MGI:1917461]
16	87984191	87985370	1180	87984886	76	200.87	8.12	200566	ENSMUSG00000055972	2810407A14Rik	RIKEN cDNA 2810407A14 gene [Source:MGI Symbol;Acc:MGI:1917461]
16	88019471	88020633	1163	88020137	90	209.95	11.25	235817	ENSMUSG00000055972	2810407A14Rik	RIKEN cDNA 2810407A14 gene [Source:MGI Symbol;Acc:MGI:1917461]
16	89538066	89538934	869	89538510	48	109.13	9.35	29942	ENSMUSG00000056706	Krtap7-1	keratin associated protein 7-1 [Source:MGI Symbol;Acc:MGI:1918613]
16	89674497	89675502	1006	89675092	45	75.49	4.43	103664	ENSMUSG00000091212	Krtap11-1	keratin associated protein 11-1 [Source:MGI Symbol;Acc:MGI:99447]
16	90009471	90010725	1255	90010091	136	429.99	20.1	133923	ENSMUSG00000002489	Tiam1	T cell lymphoma invasion and metastasis 1 [Source:MGI Symbol;Acc:MGI:103306]
16	90035507	90036729	1223	90036090	88	232.72	14.45	107924	ENSMUSG00000002489	Tiam1	T cell lymphoma invasion and metastasis 1 [Source:MGI Symbol;Acc:MGI:103306]
16	90402580	90403663	1084	90403102	88	266.05	16.37	16460	ENSMUSG00000053414	Hunk	hormonally upregulated Neu-associated kinase [Source:MGI Symbol;Acc:MGI:1347352]
16	90741925	90742955	1031	90742419	63	158.55	11.07	3850	ENSMUSG00000039956	Mrap	melanocortin 2 receptor accessory protein [Source:MGI Symbol;Acc:MGI:1924287]
16	91175975	91176768	794	91176335	50	133.68	10.34	4689	ENSMUSG00000052471	Gm9881	predicted gene 9881 [Source:MGI Symbol;Acc:MGI:3641832]
16	92809025	92809995	971	92809501	42	67.42	6.64	16810	ENSMUSG00000022952	Runx1	runt related transcription factor 1 [Source:MGI Symbol;Acc:MGI:99852]
16	93597854	93598824	971	93598221	49	97.86	10.09	6087	ENSMUSG00000022948	Setd4	SET domain containing 4 [Source:MGI Symbol;Acc:MGI:2136890]
16	93789041	93790141	1101	93789483	142	531.67	22.3	42883	ENSMUSG00000039456	Morc3	microrchidia 3 [Source:MGI Symbol;Acc:MGI:2136841]
16	94378695	94379688	994	94379148	47	85.58	6.89	156022	ENSMUSG00000040820	Hlcs	holocarboxylase synthetase (biotin- [propriony-Coenzyme A-carboxylase (ATP-hydrolysing)] ligase) [Source:MGI Symbol;Acc:MGI:894646]
16	95875657	95876734	1078	95876044	53	96.26	6.64	47638	ENSMUSG00000022895	Ets2	E26 avian leukemia oncogene 2, 3' domain [Source:MGI Symbol;Acc:MGI:95456]
16	96978174	96979343	1170	96978858	53	63.34	3.89	289645	ENSMUSG00000090223	Pcp4	Purkinje cell protein 4 [Source:MGI Symbol;Acc:MGI:97509]
16	97319841	97320797	957	97320306	39	57.26	5.91	72053	ENSMUSG00000050272	Dscam	Down syndrome cell adhesion molecule [Source:MGI Symbol;Acc:MGI:1196281]
16	97613133	97614229	1097	97613637	57	116.53	8.86	35302	ENSMUSG00000040605	Bace2	beta-site APP-cleaving enzyme 2 [Source:MGI Symbol;Acc:MGI:1860440]
16	98205472	98206614	1143	98206052	61	128.58	8.86	12436	ENSMUSG00000080717	B230307C23Rik	RIKEN cDNA B230307C23 gene [Source:MGI Symbol;Acc:MGI:3643396]
17	3078863	3085062	6200	3081801	631	82.36	3.5	33171	ENSMUSG00000046201	Scaf8	SR-related CTD-associated factor 8 [Source:MGI Symbol;Acc:MGI:1925212]
17	3776530	3777601	1072	3777089	41	52.97	5.66	80828	ENSMUSG00000023802	Nox3	NADPH oxidase 3 [Source:MGI Symbol;Acc:MGI:2681162]
17	4177055	4178207	1153	4177641	75	174.44	10.57	481380	ENSMUSG00000023802	Nox3	NADPH oxidase 3 [Source:MGI Symbol;Acc:MGI:2681162]
17	4540441	4541620	1180	4540881	49	71.35	4.18	453451	ENSMUSG00000069729	Arid1b	AT rich interactive domain 1B (SWI-like) [Source:MGI Symbol;Acc:MGI:1926129]
17	5426696	5427742	1047	5427205	95	313.66	17.7	13055	ENSMUSG00000004945	5730437N04Rik	RIKEN cDNA 5730437N04 gene [Source:MGI Symbol;Acc:MGI:1917794]
17	5438099	5439241	1143	5438748	72	184.46	9.05	1512	ENSMUSG00000004945	5730437N04Rik	RIKEN cDNA 5730437N04 gene [Source:MGI Symbol;Acc:MGI:1917794]
17	6237571	6238772	1202	6238247	67	67.23	3.6	32228	ENSMUSG00000038141	Tmem181a	transmembrane protein 181A [Source:MGI Symbol;Acc:MGI:1924356]
17	6428346	6429621	1276	6429095	60	65.94	3.45	126	ENSMUSG00000091454	Dynlt1b	dynein light chain Tctex-type 1B [Source:MGI Symbol;Acc:MGI:98643]
17	7145930	7146798	869	7146380	36	55.29	7.14	6690	ENSMUSG00000023806	Rsph3b	radial spoke 3B homolog (Chlamydomonas) [Source:MGI Symbol;Acc:MGI:3630308]
17	7808745	7809789	1045	7809169	58	129.81	11.81	174618	ENSMUSG00000091824	Gm6553	predicted gene 6553 [Source:MGI Symbol;Acc:MGI:3649067]
17	8144909	8145684	776	8145266	40	84.81	7.88	6748	ENSMUSG00000073471	Rsph3a	radial spoke 3A homolog (Chlamydomonas) [Source:MGI Symbol;Acc:MGI:1914082]
17	8316680	8317455	776	8317028	33	53.96	6.15	22960	ENSMUSG00000052126	Gm1604A	predicted gene 1604A [Source:MGI Symbol;Acc:MGI:3807545]
17	8815081	8816183	1103	8815657	47	72.12	9.11	97420	ENSMUSG00000023868	Pde10a	phosphodiesterase 10A [Source:MGI Symbol;Acc:MGI:1345143]
17	9933792	9934916	1125	9934506	48	69.28	4.28	71937	ENSMUSG00000046173	Pabpc6	poly(A) binding protein, cytoplasmic 6 [Source:MGI Symbol;Acc:MGI:1914793]
17	10321227	10322184	958	10321695	55	126.54	8.95	190550	ENSMUSG00000062078	Qk	quaking [Source:MGI Symbol;Acc:MGI:97837]
17	10648632	10649955	1324	10649346	82	165.22	8.39	136252	ENSMUSG00000044407	Qk	quaking [Source:MGI Symbol;Acc:MGI:97837]
17	11083468	11084558	1091	11084020	81	219.74	13.14	50762	ENSMUSG00000073465	Park2	Parkinson disease (autosomal recessive, juvenile) 2, parkin [Source:MGI Symbol;Acc:MGI:1355296]
17	11179568	11180432	865	11179993	70	203.98	11.86	79998	ENSMUSG00000023826	Park2	Parkinson disease (autosomal recessive, juvenile) 2, parkin [Source:MGI Symbol;Acc:MGI:1355296]
17	11390880	11392009	1130	11391373	98	287.84	15.22	131382	ENSMUSG00000023826	Park2	Parkinson disease (autosomal recessive, juvenile) 2, parkin [Source:MGI Symbol;Acc:MGI:1355296]
17	11453487	11455339	1853	11454814	82	95.34	5.34	194823	ENSMUSG00000023826	Park2	Parkinson disease (autosomal recessive, juvenile) 2, parkin [Source:MGI Symbol;Acc:MGI:1355296]
17	11734394	11735537	1144	11734985	53	91.83	6.15	474994	ENSMUSG00000023826	Park2	Parkinson disease (autosomal recessive, juvenile) 2, parkin [Source:MGI Symbol;Acc:MGI:1355296]
17	11857186	11858115	930	11857608	40	61.68	4.33	453962	ENSMUSG00000023827	Agpat4	1-acylglycerol-3-phosphate O-acyltransferase 4 (lysophosphatidic acid acyltransferase, delta) [Source:MGI Symbol;Acc:MGI:1915512]
17	12108763	12109854	1092	12109342	51	89.99	8.61	202228	ENSMUSG00000023827	Agpat4	1-acylglycerol-3-phosphate O-acyltransferase 4 (lysophosphatidic acid acyltransferase, delta) [Source:MGI Symbol;Acc:MGI:1915512]
17	12983563	12984610	1048	12984066	41	55.3	6.89	21536	ENSMUSG00000023830	Igf2r	insulin-like growth factor 2 receptor [Source:MGI Symbol;Acc:MGI:96435]
17	13498673	13499486	814	13498942	60	188.56	10.09	48496	ENSMUSG00000052469	Tcp10c	t-complex protein 10c [Source:MGI Symbol;Acc:MGI:98543]
17	13735216	13736495	1280	13735911	61	74.62	4.38	21589	ENSMUSG00000079711	Smok4a	sperm motility kinase 4A [Source:MGI Symbol;Acc:MGI:3036233]
17	13743112	13746318	3207	13745736	489	714.21	6.65	31414	ENSMUSG00000079711	Smok4a	sperm motility kinase 4A [Source:MGI Symbol;Acc:MGI:3036233]
17	15225307	15226432	1126	15225909	103	331.35	14.89	47304	ENSMUSG00000036552	2210404J11Rik	RIKEN cDNA 2210404J11 gene [Source:MGI Symbol;Acc:MGI:1917317]
17	15391103	15392264	1162	15391694	125	454.19	21.72	122142	ENSMUSG00000014773	Dll1	delta-like 1 (Drosophila) [Source:MGI Symbol;Acc:MGI:104659]
17	15965876	15966966	1091	15966416	56	73.67	5.34	2866	ENSMUSG00000048027	Rgmb	RGM domain family, member B [Source:MGI Symbol;Acc:MGI:1916049]
17	16618680	16619892	1213	16619267	67	146.52	9.34	469236	ENSMUSG00000060149	BC002059	cDNA sequence BC002059 [Source:MGI Symbol;Acc:MGI:2384864]
17	19794914	19796044	1131	19795496	51	71.91	7.6	1867	ENSMUSG00000090884	Vmn2r102	vomeronasal 2, receptor 102 [Source:MGI Symbol;Acc:MGI:3647786]
17	22954060	22955042	983	22954687	38	50.81	5.16	49414	ENSMUSG00000059142	Zfp945	zinc finger protein 945 [Source:MGI Symbol;Acc:MGI:2445132]
17	24479351	24480345	995	24479838	44	72.7	6.64	8136	ENSMUSG00000035435	Abca17	ATP-binding cassette, sub-family A (ABC1), member 17 [Source:MGI Symbol;Acc:MGI:3625331]
17	27261369	27262267	899	27261781	158	817.06	26.7	9080	ENSMUSG00000024208	2900010M23Rik	RIKEN cDNA 2900010M23 gene [Source:MGI Symbol;Acc:MGI:1914517]
17	27312102	27312815	714	27312526	41	100.15	8.61	7817	ENSMUSG00000024210	Ip6k3	inositol hexaphosphate kinase 3 [Source:MGI Symbol;Acc:MGI:3045325]
17	27515589	27516484	896	27516178	146	700.85	24.73	134108	ENSMUSG00000063239	Grm4	glutamate receptor, metabotropic 4 [Source:MGI Symbol;Acc:MGI:1351341]
17	27526009	27526908	900	27526472	47	99.17	7.14	123814	ENSMUSG00000063239	Grm4	glutamate receptor, metabotropic 4 [Source:MGI Symbol;Acc:MGI:1351341]
17	28058825	28060082	1258	28059443	259	1025.63	26.05	13158	ENSMUSG00000024219	Anks1	ankyrin repeat and SAM domain containing 1 [Source:MGI Symbol;Acc:MGI:2446180]
17	28237818	28238905	1088	28238392	54	103.88	8.12	20808	ENSMUSG00000062859	Tcp11	t-complex protein 11 [Source:MGI Symbol;Acc:MGI:98544]
17	29006100	29007696	1597	29006633	78	140.42	7.38	11277	ENSMUSG00000043286	Pnpla1	patatin-like phospholipase domain containing 1 [Source:MGI Symbol;Acc:MGI:3617850]
17	29350401	29351445	1045	29350983	46	74.88	5.41	23759	ENSMUSG00000024008	Cpne5	copine V [Source:MGI Symbol;Acc:MGI:2385908]
17	29726120	29726983	864	29726525	71	246.58	13.54	25210	ENSMUSG00000090083	Rnf8	ring finger protein 8 [Source:MGI Symbol;Acc:MGI:1929069]
17	30028502	30029276	775	30028952	47	120.86	10.09	78080	ENSMUSG00000043557	Mdga1	MAM domain containing glycosylphosphatidylinositol anchor 1 [Source:MGI Symbol;Acc:MGI:1922012]
17	30326100	30326754	655	30326325	35	76.04	6.42	184293	ENSMUSG00000044477	Zfand3	zinc finger, AN1-type domain 3 [Source:MGI Symbol;Acc:MGI:1096572]
17	30436284	30437256	973	30436792	45	79.66	7.14	185664	ENSMUSG00000052388	Gm9874	predicted gene 9874 [Source:MGI Symbol;Acc:MGI:3642006]
17	30597514	30598630	1117	30598047	60	127.87	7.14	24409	ENSMUSG00000052388	Gm9874	predicted gene 9874 [Source:MGI Symbol;Acc:MGI:3642006]
17	30941717	30942759	1043	30942143	47	79.25	5.41	96642	ENSMUSG00000024027	Glp1r	glucagon-like peptide 1 receptor [Source:MGI Symbol;Acc:MGI:99571]
17	31047986	31049063	1078	31048583	95	327.25	17.84	9798	ENSMUSG00000024027	Glp1r	glucagon-like peptide 1 receptor [Source:MGI Symbol;Acc:MGI:99571]
17	31701402	31702391	990	31701890	41	61.33	5.41	196	ENSMUSG00000006705	Pknox1	Pbx/knotted 1 homeobox [Source:MGI Symbol;Acc:MGI:1201409]
17	31950803	31951714	912	31951169	82	266.45	13.19	41568	ENSMUSG00000024042	Sik1	salt inducible kinase 1 [Source:MGI Symbol;Acc:MGI:104754]
17	32847154	32848166	1013	32847623	41	58.87	6.64	25051	ENSMUSG00000073424	Cyp4f15	cytochrome P450, family 4, subfamily f, polypeptide 15 [Source:MGI Symbol;Acc:MGI:2146921]
17	32863171	32864048	878	32863600	40	70.5	6.4	41028	ENSMUSG00000073424	Cyp4f15	cytochrome P450, family 4, subfamily f, polypeptide 15 [Source:MGI Symbol;Acc:MGI:2146921]
17	33129405	33130443	1039	33129936	41	56.2	5.91	138	ENSMUSG00000053390	Zfp952	zinc finger protein 952 [Source:MGI Symbol;Acc:MGI:2441928]
17	34728299	34729350	1052	34728845	61	143.98	11.32	634	ENSMUSG00000034673	Pbx2	pre B cell leukemia homeobox 2 [Source:MGI Symbol;Acc:MGI:1341793]
17	35490130	35490926	797	35490631	34	55.54	4.43	11444	ENSMUSG00000091705	H2-Q2	histocompatibility 2, Q region locus 2 [Source:MGI Symbol;Acc:MGI:95931]
17	36054293	36055287	995	36054794	49	83.81	7.53	1415	ENSMUSG00000039220	Ppp1r10	protein phosphatase 1, regulatory subunit 10 [Source:MGI Symbol;Acc:MGI:1289273]
17	36367796	36368881	1086	36368423	82	258.42	12.06	26591	ENSMUSG00000024446	Rpp21	ribonuclease P 21 subunit (human) [Source:MGI Symbol;Acc:MGI:1914926]
17	36621148	36622458	1311	36621776	216	820.15	20.22	22497	ENSMUSG00000048231	H2-M10.4	histocompatibility 2, M region locus 10.4 [Source:MGI Symbol;Acc:MGI:1276527]
17	39979496	39986263	6768	39984941	7528	2136.58	2.52	360613	ENSMUSG00000031233	Pgk2	phosphoglycerate kinase 2 [Source:MGI Symbol;Acc:MGI:97563]
17	41231270	41232434	1165	41231782	73	166.31	9.43	159786	ENSMUSG00000023919	Cenpq	centromere protein Q [Source:MGI Symbol;Acc:MGI:1933744]
17	44022867	44023896	1030	44023373	40	53.48	5.91	84573	ENSMUSG00000039601	Rcan2	regulator of calcineurin 2 [Source:MGI Symbol;Acc:MGI:1858219]
17	44525930	44526999	1070	44526381	86	272.31	11.64	200860	ENSMUSG00000023959	Clic5	chloride intracellular channel 5 [Source:MGI Symbol;Acc:MGI:1917912]
17	45213557	45214634	1078	45214056	54	105.32	8.12	262310	ENSMUSG00000092206	Runx2	runt related transcription factor 2 [Source:MGI Symbol;Acc:MGI:99829]
17	45532533	45533191	659	45532899	32	64.71	5.17	37757	ENSMUSG00000023932	Cdc5l	cell division cycle 5-like (S. pombe) [Source:MGI Symbol;Acc:MGI:1918952]
17	46010309	46011464	1156	46010879	56	103.33	9.11	158447	ENSMUSG00000023951	Vegfa	vascular endothelial growth factor A [Source:MGI Symbol;Acc:MGI:103178]
17	47390820	47391438	619	47391088	32	70.69	6.15	113197	ENSMUSG00000064043	Trerf1	transcriptional regulating factor 1 [Source:MGI Symbol;Acc:MGI:2442086]
17	48009112	48009817	706	48009375	67	267.76	14.03	37735	ENSMUSG00000032717	Mdfi	MyoD family inhibitor [Source:MGI Symbol;Acc:MGI:107687]
17	48046025	48047207	1183	48046587	64	131.94	10.83	15007	ENSMUSG00000023991	Foxp4	forkhead box P4 [Source:MGI Symbol;Acc:MGI:1921373]
17	48051291	48052395	1105	48051841	96	318.94	18.61	9753	ENSMUSG00000023991	Foxp4	forkhead box P4 [Source:MGI Symbol;Acc:MGI:1921373]
17	49156819	49157829	1011	49157287	49	92.12	6.89	85583	ENSMUSG00000040490	Lrfn2	leucine rich repeat and fibronectin type III domain containing 2 [Source:MGI Symbol;Acc:MGI:1917780]
17	49518490	49519653	1164	49519113	76	204.2	12.31	48574	ENSMUSG00000064120	Mocs1	molybdenum cofactor synthesis 1 [Source:MGI Symbol;Acc:MGI:1928904]
17	49584257	49585905	1649	49585396	82	102.89	4.54	17709	ENSMUSG00000064120	Mocs1	molybdenum cofactor synthesis 1 [Source:MGI Symbol;Acc:MGI:1928904]
17	51460826	51461797	972	51461321	39	55.68	5.41	142647	ENSMUSG00000023923	Tbc1d5	TBC1 domain family, member 5 [Source:MGI Symbol;Acc:MGI:1919488]
17	51899354	51900460	1107	51899846	55	105.72	5.91	72769	ENSMUSG00000023927	Satb1	special AT-rich sequence binding protein 1 [Source:MGI Symbol;Acc:MGI:105084]
17	52599165	52599960	796	52599648	34	55.65	5.66	265436	ENSMUSG00000035580	Kcnh8	potassium voltage-gated channel, subfamily H (eag-related), member 8 [Source:MGI Symbol;Acc:MGI:2445160]
17	53291304	53292366	1063	53291912	81	233.24	13.93	170310	ENSMUSG00000073383	Kcnh8	potassium voltage-gated channel, subfamily H (eag-related), member 8 [Source:MGI Symbol;Acc:MGI:2445160]
17	57170888	57171889	1002	57171392	42	63.88	4.68	462	ENSMUSG00000007670	Khsrp	KH-type splicing regulatory protein [Source:MGI Symbol;Acc:MGI:1336214]
17	58364133	58365095	963	58364619	43	72.47	8.61	385963	ENSMUSG00000071052	Rpl7a-ps5	ribosomal protein L7A, pseudogene 5 [Source:MGI Symbol;Acc:MGI:3643553]
17	60042107	60043244	1138	60042646	52	53.13	5.08	889851	ENSMUSG00000024228	Nudt12	nudix (nucleoside diphosphate linked moiety X)-type motif 12 [Source:MGI Symbol;Acc:MGI:1915243]
17	60118514	60119418	905	60118977	41	61.71	4.97	966182	ENSMUSG00000024228	Nudt12	nudix (nucleoside diphosphate linked moiety X)-type motif 12 [Source:MGI Symbol;Acc:MGI:1915243]
17	60157756	60158788	1033	60158270	50	93.55	7.14	1005475	ENSMUSG00000024228	Nudt12	nudix (nucleoside diphosphate linked moiety X)-type motif 12 [Source:MGI Symbol;Acc:MGI:1915243]
17	60251720	60252495	776	60252197	33	53.96	4.92	1099402	ENSMUSG00000024228	Nudt12	nudix (nucleoside diphosphate linked moiety X)-type motif 12 [Source:MGI Symbol;Acc:MGI:1915243]
17	60827193	60828250	1058	60827744	45	51.7	4.42	1674949	ENSMUSG00000024228	Nudt12	nudix (nucleoside diphosphate linked moiety X)-type motif 12 [Source:MGI Symbol;Acc:MGI:1915243]
17	61172913	61173853	941	61173369	51	109.42	6.29	1782687	ENSMUSG00000090425	Efna5	ephrin A5 [Source:MGI Symbol;Acc:MGI:107444]
17	61567688	61568766	1079	61568302	48	66.7	6.7	1387754	ENSMUSG00000090425	Efna5	ephrin A5 [Source:MGI Symbol;Acc:MGI:107444]
17	61592188	61593093	906	61592495	47	98.24	7.63	1363561	ENSMUSG00000090425	Efna5	ephrin A5 [Source:MGI Symbol;Acc:MGI:107444]
17	61904272	61905365	1094	61904836	51	86.45	8.42	1051220	ENSMUSG00000090425	Efna5	ephrin A5 [Source:MGI Symbol;Acc:MGI:107444]
17	63067002	63067885	884	63067422	38	61.49	5.41	111366	ENSMUSG00000090425	Efna5	ephrin A5 [Source:MGI Symbol;Acc:MGI:107444]
17	63357554	63358926	1373	63358251	84	165.88	6.5	127585	ENSMUSG00000048915	Efna5	ephrin A5 [Source:MGI Symbol;Acc:MGI:107444]
17	63621744	63622997	1254	63622360	165	545.66	18.46	227006	ENSMUSG00000023965	Fbxl17	F-box and leucine-rich repeat protein 17 [Source:MGI Symbol;Acc:MGI:1354704]
17	63702030	63702856	827	63702277	40	77.32	5.91	147089	ENSMUSG00000023965	Fbxl17	F-box and leucine-rich repeat protein 17 [Source:MGI Symbol;Acc:MGI:1354704]
17	64068141	64069246	1106	64068722	85	200.69	10.82	144418	ENSMUSG00000045506	A930002H24Rik	RIKEN cDNA A930002H24 gene [Source:MGI Symbol;Acc:MGI:2443151]
17	64416481	64417421	941	64416997	39	58.99	5.66	203633	ENSMUSG00000000127	Fer	fer (fms/fps related) protein kinase [Source:MGI Symbol;Acc:MGI:105917]
17	64980221	64981036	816	64980750	42	65.81	7.34	30674	ENSMUSG00000024085	Man2a1	mannosidase 2, alpha 1 [Source:MGI Symbol;Acc:MGI:104669]
17	66866866	66867634	769	66867273	45	111.23	9.35	1784	ENSMUSG00000023460	Rab12	RAB12, member RAS oncogene family [Source:MGI Symbol;Acc:MGI:894284]
17	67069353	67070475	1123	67069924	56	107.99	7.38	125963	ENSMUSG00000024105	9130404H23Rik	RIKEN cDNA 9130404H23 gene [Source:MGI Symbol;Acc:MGI:1921806]
17	67104439	67105206	768	67104782	32	50.9	6.4	160821	ENSMUSG00000024105	9130404H23Rik	RIKEN cDNA 9130404H23 gene [Source:MGI Symbol;Acc:MGI:1921806]
17	67148320	67149481	1162	67148845	51	81.27	11.32	204884	ENSMUSG00000024105	9130404H23Rik	RIKEN cDNA 9130404H23 gene [Source:MGI Symbol;Acc:MGI:1921806]
17	67218625	67219836	1212	67219243	65	130.51	9.04	275282	ENSMUSG00000024105	9130404H23Rik	RIKEN cDNA 9130404H23 gene [Source:MGI Symbol;Acc:MGI:1921806]
17	67512085	67512848	764	67512521	38	77.19	6.64	191278	ENSMUSG00000033278	Ptprm	protein tyrosine phosphatase, receptor type, M [Source:MGI Symbol;Acc:MGI:102694]
17	67881214	67882171	958	67881681	63	173.38	11.81	100382	ENSMUSG00000073375	Lrrc30	leucine rich repeat containing 30 [Source:MGI Symbol;Acc:MGI:2685172]
17	67924560	67925510	951	67924963	39	57.9	7.88	57100	ENSMUSG00000073375	Lrrc30	leucine rich repeat containing 30 [Source:MGI Symbol;Acc:MGI:2685172]
17	68090163	68091464	1302	68090726	148	427.24	17.7	44121	ENSMUSG00000032796	Lama1	laminin, alpha 1 [Source:MGI Symbol;Acc:MGI:99892]
17	68960230	68961303	1074	68960854	54	105.91	7.14	337717	ENSMUSG00000041565	L3mbtl4	l(3)mbt-like 4 (Drosophila) [Source:MGI Symbol;Acc:MGI:2444889]
17	69163506	69164498	993	69164054	40	57.22	4.68	342096	ENSMUSG00000024044	Epb4.1l3	erythrocyte protein band 4.1-like 3 [Source:MGI Symbol;Acc:MGI:103008]
17	69650560	69651746	1187	69651162	135	458.49	18.53	81228	ENSMUSG00000049672	Zfp161	zinc finger protein 161 [Source:MGI Symbol;Acc:MGI:1195345]
17	70061960	70062924	965	70062345	39	56.41	6.15	256068	ENSMUSG00000003279	Dlgap1	discs, large (Drosophila) homolog-associated protein 1 [Source:MGI Symbol;Acc:MGI:1346065]
17	70085411	70086254	844	70085616	38	66.33	4.68	232797	ENSMUSG00000003279	Dlgap1	discs, large (Drosophila) homolog-associated protein 1 [Source:MGI Symbol;Acc:MGI:1346065]
17	70493394	70494158	765	70493841	33	55.25	4.68	175428	ENSMUSG00000003279	Dlgap1	discs, large (Drosophila) homolog-associated protein 1 [Source:MGI Symbol;Acc:MGI:1346065]
17	70902899	70904019	1121	70903486	54	92.47	6.59	299400	ENSMUSG00000047407	Tgif1	TGFB-induced factor homeobox 1 [Source:MGI Symbol;Acc:MGI:1194497]
17	71312631	71313617	987	71313092	78	255.46	15.56	27035	ENSMUSG00000034868	Myl12b	myosin, light chain 12B, regulatory [Source:MGI Symbol;Acc:MGI:107494]
17	73211720	73212735	1016	73212296	41	58.56	7.63	26252	ENSMUSG00000039770	Ypel5	yippee-like 5 (Drosophila) [Source:MGI Symbol;Acc:MGI:1916937]
17	73574604	73575330	727	73575117	31	51.61	5.17	117792	ENSMUSG00000054469	Lclat1	lysocardiolipin acyltransferase 1 [Source:MGI Symbol;Acc:MGI:2684937]
17	73781470	73782542	1073	73782081	41	52.88	6.15	33445	ENSMUSG00000043705	Capn13	calpain 13 [Source:MGI Symbol;Acc:MGI:2685789]
17	73809900	73811009	1110	73810443	56	109.89	9.6	61807	ENSMUSG00000043705	Capn13	calpain 13 [Source:MGI Symbol;Acc:MGI:2685789]
17	74048895	74049895	1001	74049393	43	67.94	5.91	10400	ENSMUSG00000024064	Galnt14	UDP-N-acetyl-alpha-D-galactosamine:polypeptide N-acetylgalactosaminyltransferase 14 [Source:MGI Symbol;Acc:MGI:1918935]
17	75653836	75655096	1261	75654576	69	129.19	6.03	180669	ENSMUSG00000071042	Rasgrp3	RAS, guanyl releasing protein 3 [Source:MGI Symbol;Acc:MGI:3028579]
17	75840339	75841553	1215	75840915	107	274.71	14.15	5670	ENSMUSG00000071042	Rasgrp3	RAS, guanyl releasing protein 3 [Source:MGI Symbol;Acc:MGI:3028579]
17	75870608	75871968	1361	75871318	153	474.39	17.93	36073	ENSMUSG00000071042	Rasgrp3	RAS, guanyl releasing protein 3 [Source:MGI Symbol;Acc:MGI:3028579]
17	77171812	77172803	992	77172258	68	147.93	10.07	488057	ENSMUSG00000066958	Gm16391	predicted pseudogene 16391 [Source:MGI Symbol;Acc:MGI:3645390]
17	78111106	78112315	1210	78111698	71	123.58	7.97	487890	ENSMUSG00000024074	Crim1	cysteine rich transmembrane BMP regulator 1 (chordin like) [Source:MGI Symbol;Acc:MGI:1354756]
17	78756714	78757828	1115	78757360	104	320.25	15.41	60111	ENSMUSG00000056121	Fez2	fasciculation and elongation protein zeta 2 (zygin II) [Source:MGI Symbol;Acc:MGI:2675856]
17	80567262	80568258	997	80567737	40	56.81	6.15	38892	ENSMUSG00000024097	Srsf7	serine/arginine-rich splicing factor 7 [Source:MGI Symbol;Acc:MGI:1926232]
17	81219856	81220902	1047	81220378	40	51.84	5.17	92945	ENSMUSG00000024242	Map4k3	mitogen-activated protein kinase kinase kinase kinase 3 [Source:MGI Symbol;Acc:MGI:2154405]
17	81323204	81324257	1054	81323718	45	69.8	7.14	20254	ENSMUSG00000024245	Tmem178	transmembrane protein 178 [Source:MGI Symbol;Acc:MGI:1915277]
17	81878798	81879816	1019	81879250	52	83.32	5.32	38662	ENSMUSG00000079333	Gm11096	predicted gene 11096 [Source:MGI Symbol;Acc:MGI:3779332]
17	84191619	84192600	982	84192108	45	76.97	7.05	54022	ENSMUSG00000000673	Haao	3-hydroxyanthranilate 3,4-dioxygenase [Source:MGI Symbol;Acc:MGI:1349444]
17	84236276	84236868	593	84236556	28	55.83	5.91	9574	ENSMUSG00000000673	Haao	3-hydroxyanthranilate 3,4-dioxygenase [Source:MGI Symbol;Acc:MGI:1349444]
17	85356276	85357579	1304	85357051	63	109.04	5.26	970	ENSMUSG00000061130	Ppm1b	protein phosphatase 1B, magnesium dependent, beta isoform [Source:MGI Symbol;Acc:MGI:101841]
17	85658103	85659180	1078	85658644	57	94.89	8.26	168698	ENSMUSG00000071037	1700106N22Rik	RIKEN cDNA 1700106N22 gene [Source:MGI Symbol;Acc:MGI:1920832]
17	85961806	85962744	939	85962278	76	258.76	15.01	50670	ENSMUSG00000093450	Six3	homeobox protein SIX3 [Source:RefSeq peptide;Acc:NP_035511]
17	86222209	86223246	1038	86222718	43	63.79	6.64	135104	ENSMUSG00000024134	Six2	sine oculis-related homeobox 2 homolog (Drosophila) [Source:MGI Symbol;Acc:MGI:102778]
17	86342842	86343623	782	86343328	36	65.73	6.89	201187	ENSMUSG00000024135	Srbd1	S1 RNA binding domain 1 [Source:MGI Symbol;Acc:MGI:1925836]
17	86348619	86349914	1296	86349211	127	356.86	14.34	195304	ENSMUSG00000024135	Srbd1	S1 RNA binding domain 1 [Source:MGI Symbol;Acc:MGI:1925836]
17	89952645	89953609	965	89953172	43	67.63	5.92	353157	ENSMUSG00000032937	Fshr	follicle stimulating hormone receptor [Source:MGI Symbol;Acc:MGI:95583]
17	89958438	89959502	1065	89958940	45	57.41	6.7	358925	ENSMUSG00000032937	Fshr	follicle stimulating hormone receptor [Source:MGI Symbol;Acc:MGI:95583]
17	90269203	90270079	877	90269678	36	54.3	4.42	669663	ENSMUSG00000032937	Fshr	follicle stimulating hormone receptor [Source:MGI Symbol;Acc:MGI:95583]
17	90298908	90299690	783	90299264	34	57.19	4.92	699249	ENSMUSG00000032937	Fshr	follicle stimulating hormone receptor [Source:MGI Symbol;Acc:MGI:95583]
17	90651219	90652146	928	90651687	43	64.41	4.42	836146	ENSMUSG00000071033	Gm10308	predicted gene 10308 [Source:MGI Symbol;Acc:MGI:3641943]
17	90878542	90879960	1419	90879404	79	125.54	6.41	608429	ENSMUSG00000071033	Gm10308	predicted gene 10308 [Source:MGI Symbol;Acc:MGI:3641943]
17	90942889	90944094	1206	90943422	61	87.3	4.69	544411	ENSMUSG00000071033	Gm10308	predicted gene 10308 [Source:MGI Symbol;Acc:MGI:3641943]
17	93445376	93446345	970	93445805	50	102.71	10.34	152957	ENSMUSG00000024256	Adcyap1	adenylate cyclase activating polypeptide 1 [Source:MGI Symbol;Acc:MGI:105094]
17	93862697	93863736	1040	93863152	44	67.31	5.16	264390	ENSMUSG00000024256	Adcyap1	adenylate cyclase activating polypeptide 1 [Source:MGI Symbol;Acc:MGI:105094]
17	94044627	94045362	736	94045077	40	91.22	6.4	446315	ENSMUSG00000024256	Adcyap1	adenylate cyclase activating polypeptide 1 [Source:MGI Symbol;Acc:MGI:105094]
17	95233906	95234936	1031	95234511	49	62.44	4	70310	ENSMUSG00000066057	2610044O15Rik	RIKEN cDNA 2610044O15 gene [Source:MGI Symbol;Acc:MGI:1919389]
18	3003758	3011568	7811	3005847	1581	140.16	5.88	117618	ENSMUSG00000091539	Vmn1r238	vomeronasal 1 receptor, 238 [Source:MGI Symbol;Acc:MGI:3852494]
18	4197811	4199306	1496	4198351	70	53.37	3.01	32521	ENSMUSG00000024233	Lyzl1	lysozyme-like 1 [Source:MGI Symbol;Acc:MGI:1914578]
18	5506345	5507296	952	5506992	170	779.19	23.33	84866	ENSMUSG00000024238	Zeb1	zinc finger E-box binding homeobox 1 [Source:MGI Symbol;Acc:MGI:1344313]
18	7033316	7034279	964	7033760	70	192.68	13.7	29036	ENSMUSG00000061013	Mkx	mohawk homeobox [Source:MGI Symbol;Acc:MGI:2687286]
18	7319451	7324013	4563	7321484	453	294.43	4.95	23585	ENSMUSG00000061802	Armc4	armadillo repeat containing 4 [Source:MGI Symbol;Acc:MGI:1922184]
18	10689627	10690770	1144	10690474	52	53.52	3.04	16295	ENSMUSG00000002475	Abhd3	abhydrolase domain containing 3 [Source:MGI Symbol;Acc:MGI:2147183]
18	11288097	11289087	991	11288733	42	65.12	6.15	236225	ENSMUSG00000005836	Gata6	GATA binding protein 6 [Source:MGI Symbol;Acc:MGI:107516]
18	13344250	13345442	1193	13344845	64	135.21	8.37	179346	ENSMUSG00000037346	Hrh4	histamine receptor H4 [Source:MGI Symbol;Acc:MGI:2429635]
18	13380139	13381197	1059	13380582	45	69.23	5.66	215083	ENSMUSG00000037346	Hrh4	histamine receptor H4 [Source:MGI Symbol;Acc:MGI:2429635]
18	13572925	13574048	1124	13573510	75	201.23	15.01	408011	ENSMUSG00000037346	Hrh4	histamine receptor H4 [Source:MGI Symbol;Acc:MGI:2429635]
18	13896865	13897747	883	13897220	40	67.3	5.77	234022	ENSMUSG00000024420	Zfp521	zinc finger protein 521 [Source:MGI Symbol;Acc:MGI:95459]
18	13915001	13915635	635	13915216	30	59.02	6.15	216026	ENSMUSG00000024420	Zfp521	zinc finger protein 521 [Source:MGI Symbol;Acc:MGI:95459]
18	13956238	13957643	1406	13956820	96	179.91	6.22	174422	ENSMUSG00000024420	Zfp521	zinc finger protein 521 [Source:MGI Symbol;Acc:MGI:95459]
18	14261474	14262324	851	14261836	38	65.46	7.63	130594	ENSMUSG00000024420	Zfp521	zinc finger protein 521 [Source:MGI Symbol;Acc:MGI:95459]
18	14433579	14434501	923	14434050	56	141.31	7.88	148109	ENSMUSG00000055795	Gm5160	predicted gene 5160 [Source:MGI Symbol;Acc:MGI:3648528]
18	14896929	14897927	999	14897431	40	56.6	7.63	32771	ENSMUSG00000036743	Psma8	proteasome (prosome, macropain) subunit, alpha type, 8 [Source:MGI Symbol;Acc:MGI:1920927]
18	15149950	15150956	1007	15150393	61	152.31	12.06	159562	ENSMUSG00000036225	Kctd1	potassium channel tetramerisation domain containing 1 [Source:MGI Symbol;Acc:MGI:1918269]
18	15732192	15733193	1002	15732728	48	88.9	6.4	170535	ENSMUSG00000024411	Aqp4	aquaporin 4 [Source:MGI Symbol;Acc:MGI:107387]
18	17541127	17542402	1276	17541557	76	150.82	6.23	573802	ENSMUSG00000024304	Cdh2	cadherin 2 [Source:MGI Symbol;Acc:MGI:88355]
18	18641275	18642018	744	18641542	37	75.47	5.17	1519056	ENSMUSG00000059898	Dsc3	desmocollin 3 [Source:MGI Symbol;Acc:MGI:1194993]
18	23540044	23540997	954	23540594	45	82.17	7.63	33322	ENSMUSG00000024302	Dtna	dystrobrevin alpha [Source:MGI Symbol;Acc:MGI:106039]
18	23583710	23584705	996	23584184	116	394.77	17.84	10268	ENSMUSG00000024302	Dtna	dystrobrevin alpha [Source:MGI Symbol;Acc:MGI:106039]
18	25398830	25400233	1404	25399582	72	113.28	4.94	72074	ENSMUSG00000024269	5730494M16Rik	RIKEN cDNA 5730494M16 gene [Source:MGI Symbol;Acc:MGI:1913898]
18	25510308	25511336	1029	25510754	45	68.61	4.52	183246	ENSMUSG00000024269	5730494M16Rik	RIKEN cDNA 5730494M16 gene [Source:MGI Symbol;Acc:MGI:1913898]
18	26221302	26222416	1115	26221857	57	113.8	8.12	309373	ENSMUSG00000024268	Celf4	CUGBP, Elav-like family member 4 [Source:MGI Symbol;Acc:MGI:1932407]
18	26413585	26414707	1123	26414104	60	104.96	8.03	501620	ENSMUSG00000024268	Celf4	CUGBP, Elav-like family member 4 [Source:MGI Symbol;Acc:MGI:1932407]
18	26897342	26898111	770	26897583	36	67.31	4.92	985099	ENSMUSG00000024268	Celf4	CUGBP, Elav-like family member 4 [Source:MGI Symbol;Acc:MGI:1932407]
18	27809145	27810359	1215	27809758	62	116.17	7.85	1897274	ENSMUSG00000024268	Celf4	CUGBP, Elav-like family member 4 [Source:MGI Symbol;Acc:MGI:1932407]
18	27839694	27840727	1034	27840204	45	72.12	5.66	1927720	ENSMUSG00000024268	Celf4	CUGBP, Elav-like family member 4 [Source:MGI Symbol;Acc:MGI:1932407]
18	27938381	27939535	1155	27938972	61	69.35	6.94	2026488	ENSMUSG00000024268	Celf4	CUGBP, Elav-like family member 4 [Source:MGI Symbol;Acc:MGI:1932407]
18	28634611	28635815	1205	28635176	75	127.55	9.3	1797225	ENSMUSG00000033628	Pik3c3	phosphoinositide-3-kinase, class 3 [Source:MGI Symbol;Acc:MGI:2445019]
18	28874983	28875784	802	28875418	35	59.01	5.91	1556983	ENSMUSG00000033628	Pik3c3	phosphoinositide-3-kinase, class 3 [Source:MGI Symbol;Acc:MGI:2445019]
18	29194741	29195685	945	29195235	39	52.46	4.86	1237166	ENSMUSG00000033628	Pik3c3	phosphoinositide-3-kinase, class 3 [Source:MGI Symbol;Acc:MGI:2445019]
18	29369033	29370310	1278	29369450	59	76.73	4.66	1062951	ENSMUSG00000033628	Pik3c3	phosphoinositide-3-kinase, class 3 [Source:MGI Symbol;Acc:MGI:2445019]
18	29525887	29527012	1126	29526458	52	77	5.17	905943	ENSMUSG00000033628	Pik3c3	phosphoinositide-3-kinase, class 3 [Source:MGI Symbol;Acc:MGI:2445019]
18	29862681	29863752	1072	29863190	49	79.45	5.23	569211	ENSMUSG00000033628	Pik3c3	phosphoinositide-3-kinase, class 3 [Source:MGI Symbol;Acc:MGI:2445019]
18	30025580	30026296	717	30025794	33	61.23	5.17	406607	ENSMUSG00000033628	Pik3c3	phosphoinositide-3-kinase, class 3 [Source:MGI Symbol;Acc:MGI:2445019]
18	30537561	30538604	1044	30538061	51	68.02	5.01	81152	ENSMUSG00000091785	Rpl29-ps5	ribosomal protein L29, pseudogene 5 [Source:MGI Symbol;Acc:MGI:3646368]
18	30599933	30600925	993	30600473	50	99.09	6.88	18740	ENSMUSG00000091785	Rpl29-ps5	ribosomal protein L29, pseudogene 5 [Source:MGI Symbol;Acc:MGI:3646368]
18	30872767	30873838	1072	30873343	44	63.94	5.66	254130	ENSMUSG00000091785	Rpl29-ps5	ribosomal protein L29, pseudogene 5 [Source:MGI Symbol;Acc:MGI:3646368]
18	31108344	31109262	919	31108767	38	57.54	4.43	368177	ENSMUSG00000057455	Rit2	Ras-like without CAAX 2 [Source:MGI Symbol;Acc:MGI:108054]
18	31476409	31477241	833	31477016	37	63.39	4.18	72	ENSMUSG00000057455	Rit2	Ras-like without CAAX 2 [Source:MGI Symbol;Acc:MGI:108054]
18	31793916	31794796	881	31794336	50	58.9	4.68	311	ENSMUSG00000024260	Sap130	Sin3A associated protein [Source:MGI Symbol;Acc:MGI:1919782]
18	33427377	33428135	759	33427752	33	55.96	5.17	54236	ENSMUSG00000024378	Stard4	StAR-related lipid transfer (START) domain containing 4 [Source:MGI Symbol;Acc:MGI:2156764]
18	34311947	34313012	1066	34312473	41	53.55	5.41	68105	ENSMUSG00000005871	Apc	adenomatosis polyposis coli [Source:MGI Symbol;Acc:MGI:88039]
18	37337831	37338795	965	37338293	42	60.22	5.73	86359	ENSMUSG00000051663	Pcdhb1	protocadherin beta 1 [Source:MGI Symbol;Acc:MGI:2136730]
18	37376541	37378074	1534	37377271	111	176.44	6.37	47381	ENSMUSG00000051663	Pcdhb1	protocadherin beta 1 [Source:MGI Symbol;Acc:MGI:2136730]
18	38036357	38037454	1098	38036935	51	76.53	5.39	58195	ENSMUSG00000024456	Diap1	diaphanous homolog 1 (Drosophila) [Source:MGI Symbol;Acc:MGI:1194490]
18	38509563	38510404	842	38510009	45	98.65	8.12	11352	ENSMUSG00000052102	Gnpda1	glucosamine-6-phosphate deaminase 1 [Source:MGI Symbol;Acc:MGI:1347054]
18	38529917	38530950	1034	38530390	40	53.09	4.92	31733	ENSMUSG00000052102	Gnpda1	glucosamine-6-phosphate deaminase 1 [Source:MGI Symbol;Acc:MGI:1347054]
18	38552923	38553819	897	38553182	63	181	10.83	25447	ENSMUSG00000024425	Ndfip1	Nedd4 family interacting protein 1 [Source:MGI Symbol;Acc:MGI:1929601]
18	39132255	39133077	823	39132682	46	106.83	9.6	43624	ENSMUSG00000036585	Fgf1	fibroblast growth factor 1 [Source:MGI Symbol;Acc:MGI:95515]
18	39261684	39262661	978	39262199	40	58.81	6.4	173141	ENSMUSG00000036585	Fgf1	fibroblast growth factor 1 [Source:MGI Symbol;Acc:MGI:95515]
18	39311636	39312882	1247	39312249	175	627.09	21.11	223191	ENSMUSG00000036585	Fgf1	fibroblast growth factor 1 [Source:MGI Symbol;Acc:MGI:95515]
18	39475912	39477073	1162	39476461	101	286.37	14.36	174494	ENSMUSG00000024431	Nr3c1	nuclear receptor subfamily 3, group C, member 1 [Source:MGI Symbol;Acc:MGI:95824]
18	39929746	39931636	1891	39930942	131	258.31	8.13	2209	ENSMUSG00000051732	Pabpc2	poly(A) binding protein, cytoplasmic 2 [Source:MGI Symbol;Acc:MGI:1349723]
18	40467101	40468339	1239	40467724	199	691.99	19.02	49709	ENSMUSG00000051401	Kctd16	potassium channel tetramerisation domain containing 16 [Source:MGI Symbol;Acc:MGI:1914659]
18	40589672	40590530	859	40590087	41	77.37	6.89	172072	ENSMUSG00000051401	Kctd16	potassium channel tetramerisation domain containing 16 [Source:MGI Symbol;Acc:MGI:1914659]
18	41073270	41074007	738	41073494	31	50.34	4.18	187601	ENSMUSG00000069391	Rps19-ps13	ribosomal protein S19, pseudogene 13 [Source:MGI Symbol;Acc:MGI:3644135]
18	41514421	41515508	1088	41514935	46	63.27	4.66	595913	ENSMUSG00000056671	Prelid2	PRELI domain containing 2 [Source:MGI Symbol;Acc:MGI:1924869]
18	42378760	42379529	770	42379217	32	50.68	5.41	22854	ENSMUSG00000059455	Plac8l1	PLAC8-like 1 [Source:MGI Symbol;Acc:MGI:1916651]
18	42760873	42761938	1066	42761368	49	84.79	4.92	22062	ENSMUSG00000042816	Gpr151	G protein-coupled receptor 151 [Source:MGI Symbol;Acc:MGI:2441887]
18	42899296	42900304	1009	42899813	49	88.41	8.13	160507	ENSMUSG00000042816	Gpr151	G protein-coupled receptor 151 [Source:MGI Symbol;Acc:MGI:2441887]
18	42937444	42938453	1010	42937957	41	55.61	5.23	198651	ENSMUSG00000042816	Gpr151	G protein-coupled receptor 151 [Source:MGI Symbol;Acc:MGI:2441887]
18	42954096	42955242	1147	42954694	68	154.13	9.41	215388	ENSMUSG00000042816	Gpr151	G protein-coupled receptor 151 [Source:MGI Symbol;Acc:MGI:2441887]
18	43073181	43074217	1037	43073617	70	158.29	13.03	145508	ENSMUSG00000024500	Ppp2r2b	protein phosphatase 2 (formerly 2A), regulatory subunit B (PR 52), beta isoform [Source:MGI Symbol;Acc:MGI:1920180]
18	43135020	43136260	1241	43135640	145	517.05	19.54	83485	ENSMUSG00000024500	Ppp2r2b	protein phosphatase 2 (formerly 2A), regulatory subunit B (PR 52), beta isoform [Source:MGI Symbol;Acc:MGI:1920180]
18	43304147	43305021	875	43304606	37	58.54	4.92	26153	ENSMUSG00000048188	Gm8181	predicted gene 8181 [Source:MGI Symbol;Acc:MGI:3643329]
18	43426032	43427080	1049	43426541	50	64.97	5.05	59190	ENSMUSG00000039954	Stk32a	serine/threonine kinase 32A [Source:MGI Symbol;Acc:MGI:2442403]
18	45127948	45128979	1032	45128426	47	80.63	7.88	140107	ENSMUSG00000034653	Ythdc2	YTH domain containing 2 [Source:MGI Symbol;Acc:MGI:2448561]
18	46519339	46520296	958	46519787	40	60.99	4.68	3166	ENSMUSG00000090893	Gm4840	predicted gene 4840 [Source:MGI Symbol;Acc:MGI:3647072]
18	47116780	47117625	846	47117171	40	74.7	7.38	1344	ENSMUSG00000042705	Commd10	COMM domain containing 10 [Source:MGI Symbol;Acc:MGI:1916706]
18	47519150	47520057	908	47519720	39	62.71	6.64	8804	ENSMUSG00000019647	Sema6a	sema domain, transmembrane domain (TM), and cytoplasmic domain, (semaphorin) 6A [Source:MGI Symbol;Acc:MGI:1203727]
18	47565705	47566831	1127	47566269	50	81.38	9.11	37745	ENSMUSG00000019647	Sema6a	sema domain, transmembrane domain (TM), and cytoplasmic domain, (semaphorin) 6A [Source:MGI Symbol;Acc:MGI:1203727]
18	47696560	47697602	1043	47696956	59	135.23	8.86	168432	ENSMUSG00000019647	Sema6a	sema domain, transmembrane domain (TM), and cytoplasmic domain, (semaphorin) 6A [Source:MGI Symbol;Acc:MGI:1203727]
18	48169650	48170636	987	48170114	109	375.01	18.59	34875	ENSMUSG00000059040	Gm5506	predicted gene 5506 [Source:MGI Symbol;Acc:MGI:3648653]
18	49595753	49596821	1069	49596297	47	69.15	6.99	318958	ENSMUSG00000024505	Dtwd2	DTW domain containing 2 [Source:MGI Symbol;Acc:MGI:1916107]
18	50194186	50195184	999	50194601	40	56.6	6.4	55456	ENSMUSG00000073567	Tnfaip8	tumor necrosis factor, alpha-induced protein 8 [Source:MGI Symbol;Acc:MGI:2147191]
18	52959240	52960173	934	52959652	52	81.43	7.31	32289	ENSMUSG00000024534	Sncaip	synuclein, alpha interacting protein (synphilin) [Source:MGI Symbol;Acc:MGI:1915097]
18	53533105	53534084	980	53533542	45	78.76	7.88	44119	ENSMUSG00000024538	Ppic	peptidylprolyl isomerase C [Source:MGI Symbol;Acc:MGI:97751]
18	53719054	53720204	1151	53719709	51	82.58	4.68	95509	ENSMUSG00000069378	Prdm6	PR domain containing 6 [Source:MGI Symbol;Acc:MGI:2684938]
18	53852577	53853564	988	53853102	39	54.04	5.41	51105	ENSMUSG00000048799	Cep120	centrosomal protein 120 [Source:MGI Symbol;Acc:MGI:2147298]
18	53903993	53904801	809	53904530	34	54.16	4.18	323	ENSMUSG00000048799	Cep120	centrosomal protein 120 [Source:MGI Symbol;Acc:MGI:2147298]
18	54278455	54279589	1135	54279160	52	81.63	4.92	135185	ENSMUSG00000069376	Gm5507	predicted gene 5507 [Source:MGI Symbol;Acc:MGI:3648656]
18	54330376	54332224	1849	54331273	221	595.55	12.68	187298	ENSMUSG00000069376	Gm5507	predicted gene 5507 [Source:MGI Symbol;Acc:MGI:3648656]
18	54338277	54339465	1189	54338897	56	82.65	4.42	194922	ENSMUSG00000069376	Gm5507	predicted gene 5507 [Source:MGI Symbol;Acc:MGI:3648656]
18	54555105	54556339	1235	54555897	62	113.28	5.47	411922	ENSMUSG00000069376	Gm5507	predicted gene 5507 [Source:MGI Symbol;Acc:MGI:3648656]
18	54612119	54613420	1302	54612580	57	85.46	4.57	468605	ENSMUSG00000069376	Gm5507	predicted gene 5507 [Source:MGI Symbol;Acc:MGI:3648656]
18	54739879	54741122	1244	54740536	90	227.91	7.48	411709	ENSMUSG00000052713	Zfp608	zinc finger protein 608 [Source:MGI Symbol;Acc:MGI:2442338]
18	54858276	54859358	1083	54858944	98	330.41	12.61	293301	ENSMUSG00000052713	Zfp608	zinc finger protein 608 [Source:MGI Symbol;Acc:MGI:2442338]
18	54873041	54874051	1011	54873507	39	51.77	5.66	278738	ENSMUSG00000052713	Zfp608	zinc finger protein 608 [Source:MGI Symbol;Acc:MGI:2442338]
18	54878854	54880010	1157	54879448	64	120.97	8.63	272797	ENSMUSG00000052713	Zfp608	zinc finger protein 608 [Source:MGI Symbol;Acc:MGI:2442338]
18	55045405	55046253	849	55045834	63	182.61	10.72	106411	ENSMUSG00000052713	Zfp608	zinc finger protein 608 [Source:MGI Symbol;Acc:MGI:2442338]
18	55150162	55151524	1363	55150720	76	55.98	4.04	1525	ENSMUSG00000052713	Zfp608	zinc finger protein 608 [Source:MGI Symbol;Acc:MGI:2442338]
18	55151739	55152867	1129	55152517	72	75.39	4.9	272	ENSMUSG00000052713	Zfp608	zinc finger protein 608 [Source:MGI Symbol;Acc:MGI:2442338]
18	55349643	55350867	1225	55350216	70	141.74	7.9	197971	ENSMUSG00000052713	Zfp608	zinc finger protein 608 [Source:MGI Symbol;Acc:MGI:2442338]
18	55601776	55602973	1198	55602286	66	125.46	8.05	450041	ENSMUSG00000052713	Zfp608	zinc finger protein 608 [Source:MGI Symbol;Acc:MGI:2442338]
18	55617036	55617965	930	55617433	38	56.34	4.18	465188	ENSMUSG00000052713	Zfp608	zinc finger protein 608 [Source:MGI Symbol;Acc:MGI:2442338]
18	55666285	55667327	1043	55666754	41	55.8	4.43	514509	ENSMUSG00000052713	Zfp608	zinc finger protein 608 [Source:MGI Symbol;Acc:MGI:2442338]
18	55774539	55775628	1090	55775129	50	74.29	6.32	622884	ENSMUSG00000052713	Zfp608	zinc finger protein 608 [Source:MGI Symbol;Acc:MGI:2442338]
18	55892922	55894373	1452	55893761	92	193.7	8.3	666230	ENSMUSG00000001700	Gramd3	GRAM domain containing 3 [Source:MGI Symbol;Acc:MGI:1914815]
18	56098701	56099691	991	56099240	49	94.95	8.37	460751	ENSMUSG00000001700	Gramd3	GRAM domain containing 3 [Source:MGI Symbol;Acc:MGI:1914815]
18	56174161	56175104	944	56174635	44	66.32	5.53	385356	ENSMUSG00000001700	Gramd3	GRAM domain containing 3 [Source:MGI Symbol;Acc:MGI:1914815]
18	56199630	56201134	1505	56200233	83	142.87	6.17	359758	ENSMUSG00000001700	Gramd3	GRAM domain containing 3 [Source:MGI Symbol;Acc:MGI:1914815]
18	56207895	56208964	1070	56208493	44	58.51	5.62	351498	ENSMUSG00000001700	Gramd3	GRAM domain containing 3 [Source:MGI Symbol;Acc:MGI:1914815]
18	56462559	56463602	1044	56463018	47	79.13	9.11	96973	ENSMUSG00000001700	Gramd3	GRAM domain containing 3 [Source:MGI Symbol;Acc:MGI:1914815]
18	56978089	56979422	1334	56979204	59	88.76	4.78	105998	ENSMUSG00000032656	March3	membrane-associated ring finger (C3HC4) 3 [Source:MGI Symbol;Acc:MGI:2443667]
18	57156543	57157442	900	57157083	38	59.65	7.38	22061	ENSMUSG00000024592	C330018D20Rik	RIKEN cDNA C330018D20 gene [Source:MGI Symbol;Acc:MGI:1924672]
18	57612132	57612945	814	57612536	35	57.58	4.43	15604	ENSMUSG00000069372	Ctxn3	cortexin 3 [Source:MGI Symbol;Acc:MGI:3642816]
18	58315490	58316435	946	58315997	70	212.79	12.75	53583	ENSMUSG00000024598	Fbn2	fibrillin 2 [Source:MGI Symbol;Acc:MGI:95490]
18	60183678	60184667	990	60184221	39	53.84	5.41	187513	ENSMUSG00000073555	Gm4951	predicted gene 4951 [Source:MGI Symbol;Acc:MGI:3644953]
18	60260647	60261731	1085	60261225	46	70.23	5.17	110509	ENSMUSG00000073555	Gm4951	predicted gene 4951 [Source:MGI Symbol;Acc:MGI:3644953]
18	63421703	63422615	913	63422199	37	54.36	5.17	124638	ENSMUSG00000041482	Fam38b	family with sequence similarity 38, member B [Source:MGI Symbol;Acc:MGI:1918781]
18	63430073	63430890	818	63430402	41	83.2	8.37	116435	ENSMUSG00000041482	Fam38b	family with sequence similarity 38, member B [Source:MGI Symbol;Acc:MGI:1918781]
18	63970552	63971704	1153	63971114	117	349.72	16.88	102765	ENSMUSG00000040560	Wdr7	WD repeat domain 7 [Source:MGI Symbol;Acc:MGI:1860197]
18	64686503	64687240	738	64686976	34	62.82	7.63	10765	ENSMUSG00000024587	Nars	asparaginyl-tRNA synthetase [Source:MGI Symbol;Acc:MGI:1917473]
18	64859310	64860433	1124	64859914	58	117.15	9.84	39260	ENSMUSG00000039529	Atp8b1	ATPase, class I, type 8B, member 1 [Source:MGI Symbol;Acc:MGI:1859665]
18	65263248	65264174	927	65263717	70	215.01	13.8	202367	ENSMUSG00000073546	F730048M01Rik	RIKEN cDNA F730048M01 gene [Source:MGI Symbol;Acc:MGI:3604191]
18	66105376	66106399	1024	66105970	45	73.31	6.89	7227	ENSMUSG00000024518	Rax	retina and anterior neural fold homeobox [Source:MGI Symbol;Acc:MGI:109632]
18	66182337	66183538	1202	66183094	58	105.9	6.15	860	ENSMUSG00000041891	Lman1	lectin, mannose-binding, 1 [Source:MGI Symbol;Acc:MGI:1917611]
18	66729446	66730381	936	66729937	41	67.51	5.66	111679	ENSMUSG00000024521	Pmaip1	phorbol-12-myristate-13-acetate-induced protein 1 [Source:MGI Symbol;Acc:MGI:1930146]
18	67178717	67179992	1276	67179521	56	86.99	4.4	68469	ENSMUSG00000024524	Gnal	guanine nucleotide binding protein, alpha stimulating, olfactory type [Source:MGI Symbol;Acc:MGI:95774]
18	67234989	67236296	1308	67235608	86	135.46	7.63	12382	ENSMUSG00000024524	Gnal	guanine nucleotide binding protein, alpha stimulating, olfactory type [Source:MGI Symbol;Acc:MGI:95774]
18	68851418	68852479	1062	68851924	42	57.53	7.14	257871	ENSMUSG00000024546	4930546C10Rik	RIKEN cDNA 4930546C10 gene [Source:MGI Symbol;Acc:MGI:1926181]
18	69222558	69223608	1051	69223066	53	98.63	6.63	113271	ENSMUSG00000024546	4930546C10Rik	RIKEN cDNA 4930546C10 gene [Source:MGI Symbol;Acc:MGI:1926181]
18	69658967	69660613	1647	69660045	109	175.63	9.51	156245	ENSMUSG00000053477	Tcf4	transcription factor 4 [Source:MGI Symbol;Acc:MGI:98506]
18	69818568	69819511	944	69819050	38	54.86	5.91	266030	ENSMUSG00000038903	Ccdc68	coiled-coil domain containing 68 [Source:MGI Symbol;Acc:MGI:3612676]
18	69834400	69835227	828	69834941	37	64.12	4.68	250139	ENSMUSG00000038903	Ccdc68	coiled-coil domain containing 68 [Source:MGI Symbol;Acc:MGI:3612676]
18	69995533	69996612	1080	69996015	58	111.91	6.88	89065	ENSMUSG00000038903	Ccdc68	coiled-coil domain containing 68 [Source:MGI Symbol;Acc:MGI:3612676]
18	70016979	70018098	1120	70017485	61	111.49	6.57	67595	ENSMUSG00000038903	Ccdc68	coiled-coil domain containing 68 [Source:MGI Symbol;Acc:MGI:3612676]
18	70693160	70694113	954	70693561	41	65.38	6.64	3287	ENSMUSG00000038425	Poli	polymerase (DNA directed), iota [Source:MGI Symbol;Acc:MGI:1347081]
18	71439542	71440633	1092	71440147	128	400.2	15.45	712304	ENSMUSG00000024513	Mbd2	methyl-CpG binding domain protein 2 [Source:MGI Symbol;Acc:MGI:1333813]
18	72281835	72282711	877	72282245	38	61.62	4.89	228478	ENSMUSG00000060534	Dcc	deleted in colorectal carcinoma [Source:MGI Symbol;Acc:MGI:94869]
18	72375794	72376620	827	72376288	36	51.34	5.39	134435	ENSMUSG00000060534	Dcc	deleted in colorectal carcinoma [Source:MGI Symbol;Acc:MGI:94869]
18	72424153	72424954	802	72424654	37	63.91	6.66	86069	ENSMUSG00000060534	Dcc	deleted in colorectal carcinoma [Source:MGI Symbol;Acc:MGI:94869]
[truncated: 2,523 more rows]
