# Supplementary material for: Tlx3 Exerts Direct Control in Specifying Excitatory Over Inhibitory Neurons in the Dorsal Spinal Cord
Source: Front Cell Dev Biol. 2021 Apr 29;9:642697. doi: 10.3389/fcell.2021.642697 (PMC8117147; doi:10.3389/fcell.2021.642697)
Supplement: Supplementary Table 2 — Genes expressed in E14.5 mouse dorsal spinal cord (XLSX 391 kb). [file Table_2.XLSX]

## Sheet: Expression profiling
Supplemental Table 2 | Genes expressed in E14.5 mouse dorsal spinal cord.
Gene_name	WT_EXP_AVERAGE
Wdr65	6.99626
Gm14072	6.99733
Zfp184	6.99788
Slc25a13	6.99844
Efcab1	6.99926
Hpdl	6.99953
Nmnat3	7.00027
Lmx1a	7.00051
Dcst2	7.00069
9030224M15Rik	7.00283
Pcolce2	7.00294
Glp1r	7.00298
C1rl	7.00319
Wnk4	7.00346
Gm10775	7.00378
LOC100036540	7.00383
A930002H24Rik	7.00393
Gm5113	7.00396
Zfp839	7.00406
Pla2g12a	7.00433
Corin	7.00437
Mfsd2b	7.00528
Tmprss9	7.00548
Podn	7.00566
Olfml2a	7.0058
Mrgprf	7.00586
Prap1	7.00589
Sec1 /// Ntn5	7.00602
Vsig8	7.00618
Defb21	7.00646
5730455O13Rik	7.00657
Ermap	7.00712
Catsperg2 /// Catsperg1	7.00727
Tmem82 /// AI507597	7.00732
Gm5640 /// Gm5936 /// Gm14685 /// DXBay18	7.00733
Trp73	7.00735
Gsc	7.00743
Phospho1 /// Abi3	7.00774
Znrf4	7.00825
Tgm3	7.00833
Hmga2 /// 1700006J14Rik	7.00848
Cgrrf1	7.0086
4930549C01Rik	7.00887
Egr1	7.00897
Col9a1	7.00909
Ccdc109b	7.00957
Gm10847	7.0096
Gm10050	7.01027
C79407	7.01072
C030016D13Rik	7.01074
Setdb2	7.01084
Jrk	7.01091
D930028M14Rik	7.01095
F3	7.01125
Gm459	7.01144
Htr1f	7.01184
Gm5105	7.01273
2610028H24Rik /// A130042E20Rik	7.01278
Ociad2	7.01278
D630039A03Rik	7.01286
Anxa7	7.01289
Akp3	7.01356
Gins1	7.01398
Tpk1	7.01415
Myo19 /// Znhit3	7.01427
Tmie	7.01428
Cenpj	7.01466
Apool	7.0149
Ntrk1 /// Insrr	7.01503
Gm5452	7.01509
Adamts20	7.01634
Gpr17	7.01635
Stxbp3a	7.01678
Angpt4	7.01689
Gm10777	7.01695
Ccl11	7.01701
Snx20	7.01779
Ctrc	7.01827
Scara5	7.01854
Fam161a	7.01881
Cgn	7.01882
Tnip2	7.01891
Nfkb2	7.01925
Cda	7.01938
9930012K11Rik	7.01946
Gm10850	7.01954
Nkx3-2	7.01977
Fam178b	7.0204
Cyp2j9	7.02071
Cwc25	7.02071
Col4a3	7.02073
Vwce	7.02085
Rnf112	7.02092
Olfr48	7.02096
Gm5563	7.0211
Dgkg	7.02115
Nlrp6	7.02132
Sfrp5	7.0216
Slurp1	7.02185
Ddc8	7.0225
Map3k6	7.02269
Mir195	7.02271
Spsb2	7.02293
Pvrl4	7.02299
Tex22	7.02372
Fam174a	7.02388
Gm8659	7.02443
Mlxipl	7.0252
4930471G03Rik	7.02558
Xrcc4	7.02579
4930515G01Rik /// Ankrd13a	7.02588
9430041J12Rik	7.02592
BC060267	7.02593
B230317F23Rik	7.02626
Gm10658	7.0267
Hfm1	7.0272
Cpxm2	7.02724
Gm10505	7.02732
C330027C09Rik	7.02749
Car7	7.02793
2310046K01Rik	7.02817
Anln	7.02821
Ism1	7.02848
Il12rb1	7.02881
Chrna5	7.02882
Ccr10	7.02958
Ccdc78	7.02959
Gm14168	7.03021
Zfp354b	7.03025
Gm1070	7.03035
Dock5	7.03107
Lrtm1	7.03135
AU021092	7.03138
0610025J13Rik	7.03145
Dlx3	7.03203
Rxfp4	7.03204
Fancl /// Vrk2	7.03218
Gm10535 /// Ptprv	7.03233
Fancb	7.03267
Gm5176	7.03292
Zfp36	7.03334
F830116E18Rik	7.03352
AI132487	7.03355
Agt	7.03393
LOC100044526	7.03399
Pih1d2	7.03399
Gm13531	7.03411
9530080O11Rik /// Hook1	7.03422
Ankrd56	7.03425
1810063B07Rik	7.03426
F8	7.03445
Loxhd1	7.03455
Tspan10	7.03492
Tradd	7.03537
Moxd1	7.03612
Mrap	7.03628
Kbtbd3	7.03647
Olfr1347	7.03662
Ccdc65	7.03692
Gm6181	7.0371
Klk4	7.03718
Gm7560	7.03719
Rad54l	7.03745
a	7.03766
Stc2	7.03778
Spaca3	7.03804
Rnf213	7.03832
Tmem53	7.03855
Gm10433	7.0386
Gpr4	7.03881
Tnni1	7.03912
1700022A21Rik	7.03939
Fam159b	7.03961
Usp43	7.03999
Zkscan5	7.04067
Pappa	7.04074
Hspa2	7.04081
Fgd3	7.04115
Lum	7.04208
Defb46	7.0422
Egr2	7.04243
Ggnbp1 /// Bak1	7.04257
Krt42	7.04283
A230083G16Rik	7.04307
Vasn	7.04326
Rtl1 /// Mir136	7.04329
Slc35e4	7.04354
Osmr	7.0436
Hrh2	7.0436
Olfr433	7.04403
Slc25a29	7.04447
C1qtnf2	7.04455
Vit	7.04476
Tap1	7.04538
Gm10677	7.04539
Exosc3	7.04582
Dbx2	7.04596
Ms4a10	7.04612
Snord96a	7.04644
Ccdc13	7.04662
Il17c	7.04724
Tacc3	7.04765
Il2rg	7.04769
Neurl2 /// Ctsa	7.04809
Col4a6	7.0484
Ucn	7.04845
F11r	7.04854
Ppp1r15a	7.04882
Plekhh1	7.04896
A930017M01Rik	7.04907
Gen1	7.04993
Map3k5	7.04997
Slc6a7	7.05014
Sprr4	7.05018
Cdsn	7.0503
Gm98	7.05044
Abcc6	7.05155
1700020C07Rik	7.05166
Zfp61	7.0522
C330021F23Rik	7.05231
Ccdc61	7.05245
Rsph9	7.05262
Lyz2	7.05278
Ptafr	7.0528
Ddx58	7.05283
Dennd3	7.05285
Cxcl17	7.05299
Twist2	7.05308
Ttc34	7.0532
Gm10890	7.05327
1700001P01Rik	7.05382
1700020L24Rik /// Mmp28	7.05393
Foxo4	7.05431
1700029J07Rik	7.05432
Poll	7.05435
Ccdc137	7.05438
Nkx6-3	7.05444
Card11	7.05447
Fam70b	7.05453
Ido2	7.05456
Gm9264	7.05457
Dlx4	7.05546
Cgnl1	7.05548
H47	7.05551
LOC635506 /// LOC100043371	7.05559
Fam167b	7.05591
Galntl2	7.05652
Junb	7.05657
Gm10435	7.05678
Cryba2	7.05692
Arl5c	7.05705
Batf	7.05712
Dhdpsl	7.05755
6720463M24Rik	7.05765
Prdm6	7.05784
Pamr1	7.0584
Fdxacb1	7.05844
Itgb1bp2	7.05885
Dnahc10	7.05894
Gm9758 /// Speer4d /// 4930572O03Rik /// Speer7-ps1 /// Speer8-ps1	7.05934
Mcm3	7.06072
A530013C23Rik	7.06108
GA_x5J8B7TT63N-1148-873 /// Olfr538 /// Olfr46	7.06206
Col8a2	7.06213
Cox7a1	7.06246
Kcng3	7.06254
Nek2	7.06268
Plin1	7.06271
Higd1a	7.06306
Plekha7	7.06333
9030625A04Rik	7.06346
C230012O17Rik	7.06361
Ly9	7.06394
Inf2	7.06395
Spata20	7.06406
Acer3	7.06407
Relb	7.06419
Egf	7.06446
Trpv4	7.06453
4930583K01Rik	7.06477
Mir128-1	7.06527
Sftpb	7.06551
Spag5	7.06638
Swap70	7.06687
Tcp11	7.06699
Mfrp /// C1qtnf5	7.06755
Ipcef1	7.06768
Ccdc74a	7.06793
Kcnq1	7.06794
Ccl5	7.06812
Slamf9	7.06828
G430095P16Rik /// Nfix	7.06831
6330512M04Rik	7.06834
Gm9785	7.06839
Ccl21b /// Ccl21a /// Ccl21c	7.06844
Birc5	7.06846
1810049H13Rik	7.06866
Kif6	7.06913
Gm11619	7.06931
Nr5a1	7.07012
Zar1 /// Slc10a4	7.07021
Wnt3a	7.07088
Pmf1	7.07165
Fam114a1	7.07207
Gm11149 /// Ncam1	7.07253
Tgfb3	7.07269
Clec11a	7.07293
Gm10818	7.07317
Gxylt2	7.07363
Gm7455	7.0738
Lgr6	7.07389
LOC100270707	7.07416
Mir200a	7.07429
Galp	7.07471
Sspo	7.07474
Tmbim1	7.0748
Spns3	7.07487
Mir103-2	7.07522
Peo1	7.07541
Gm13139	7.07602
Oxtr	7.07666
Dnahc9	7.07733
Ifnz /// Gm13276 /// Gm13290 /// Gm13277 /// Gm13271	7.07759
Ly6c2 /// Ly6c1	7.07798
2810422O20Rik	7.07806
Tas1r3	7.07819
Scgb3a1	7.07843
Stxbp3a /// Stxbp3b	7.07894
BC048403	7.07946
Lat2	7.07965
Col4a4	7.07972
Ttc7	7.07979
Gm10687	7.08017
Fam198b	7.08072
Itga11	7.0808
Gm6289 /// AI747448 /// Clca6	7.0808
Gm10858	7.08082
Trp53i13 /// Abhd15	7.08094
Trpc4	7.08121
Kbtbd10	7.08121
Olfr1394	7.08129
Mrvi1	7.08135
9530020O07Rik	7.08137
Cd300a	7.08183
Inhba	7.08189
Zfp182	7.08197
4930432F04Rik /// Mir339	7.08205
Klk10	7.08218
Hhipl2	7.08255
Fsip1	7.08284
Gm5217	7.0829
Lrrc30	7.08292
Gm10548	7.08318
Foxb1	7.08367
Kcnk16	7.08387
Msl3l2	7.08464
Cdh9	7.08493
Mfsd6l	7.08539
Creb3l3	7.08563
Fam20a	7.08576
Kcnmb4	7.08596
Bcar3	7.08597
Mlph	7.08661
Higd1a /// Gm9790	7.08718
Derl3	7.08723
St14	7.08747
Igk-V21-2	7.08762
Gm7461	7.08762
Gm5531	7.08802
Cebpb	7.08809
4930556J24Rik /// Pes1	7.08815
Tekt2	7.08831
Chdh	7.08852
Slc11a1	7.08892
Mum1l1	7.08945
1110002B05Rik	7.08948
Zfp112	7.08957
Ncf1	7.08978
Gm10192	7.08985
Myh7b	7.09043
1300017J02Rik	7.0906
Cyr61	7.09073
Klk7	7.09087
1810013D15Rik	7.09109
Actn3	7.09119
Sytl1	7.09151
Tprn	7.09153
Plekho2	7.092
Ghdc	7.09234
Macrod1	7.09236
Tomm20l	7.09247
Gm10277	7.09278
Krt7	7.09318
Esyt3	7.09323
Slc25a43	7.09327
Icam5	7.09334
Irf6	7.0934
Cyp21a2-ps	7.09352
Nanp	7.09358
Ly6g5b	7.09372
Msh3 /// Dhfr	7.09388
Foxd3	7.09395
Kcnab1	7.09398
E030030I06Rik	7.09402
Rapgef3	7.09427
Pdxk-ps	7.09473
Nphs1	7.09482
Rnaset2b /// Gm1604b	7.09515
Mfsd7b /// A230020J21Rik	7.09555
Dnajb8 /// 1700031F10Rik	7.09568
Fam170b	7.09573
Krtap10-4	7.09614
LOC100041885 /// Sp110 /// C130026I21Rik	7.09634
Hpgd	7.0964
Mgat1	7.09669
Ms4a8a	7.09703
Mir496	7.0974
Serpina3i /// Serpina3h /// Serpina3g	7.09743
Gm11472	7.09751
C130050O18Rik	7.09766
Aldh16a1	7.09768
Mir137	7.09775
Pvr	7.09781
Snx10	7.09795
5730409K12Rik	7.09858
Fcrls	7.09871
A930005I04Rik	7.09938
1700065I17Rik	7.09939
1700011A15Rik	7.09965
Slc5a5	7.10009
Gm10640	7.10041
Gm7669	7.1009
Glt1d1	7.10092
Pcdhb13	7.10101
Ptrh1 /// 1700019L03Rik /// Stxbp1	7.10136
Hells	7.10182
Gm10009	7.10227
Gm626	7.10234
Gm10404	7.10245
LOC100041057 /// A530032D15Rik	7.10312
Ern2	7.10377
Hspb11	7.10387
Onecut3	7.10392
BC002059	7.10412
Gm6990	7.10421
Gata4	7.10437
Cav2	7.10437
D17H6S56E-3 /// Ng23	7.10444
Icam2	7.10445
Lhfpl5	7.10454
Gm7613	7.10465
Ccl20	7.10476
Notum /// 4732444A12Rik	7.10482
Irf1	7.10504
9630028B13Rik	7.10513
Slc15a3	7.10522
8430408G22Rik	7.10535
Kat2b	7.10541
BC034090	7.10599
Pm20d2	7.10632
Sct	7.1069
Vgll2	7.10727
1700017B05Rik	7.10729
Serpina3m	7.10789
Gm11565	7.10827
Notum	7.1083
Gadd45b	7.10878
Gabrr2	7.10893
Smtnl1	7.10926
Mterfd3	7.1093
F12	7.1097
Slc16a12	7.11005
Atp8b3	7.11016
1700019O17Rik	7.11035
Pla2g3	7.11045
2010107H07Rik	7.11064
1700055D18Rik	7.11083
Acsf2	7.11087
Acot6	7.11087
Pycard	7.11116
Cdca7l /// Dnahc11	7.11154
Gm5100	7.11191
Pars2	7.11223
Rln3	7.11224
A730061H03Rik /// Dcaf11	7.11251
D3Ertd751e	7.11285
Itgb2l	7.11295
Gm1631	7.11326
1700027L20Rik	7.11327
Fastkd3	7.11329
Arhgap24	7.11381
Gm1614	7.11387
Smad9	7.11389
Jub	7.11392
E130303B06Rik	7.11419
Mfsd7a	7.11432
Il27ra	7.11458
Cxcl1	7.11488
1110017F19Rik	7.11492
Klf9 /// Gm9971	7.11503
Dnase2a /// Mast1	7.11547
B230120H23Rik	7.11551
Tnfsf9	7.11586
P2rx3	7.11601
Stox1	7.11642
Rhox1	7.11644
Flt4	7.11661
Mett5d1	7.11707
Mybpc3	7.11707
Gipr	7.11711
Gpr18	7.11749
Mir693	7.11751
2010300C02Rik	7.11797
Rin3	7.11852
Hpn	7.11855
Rnaset2b /// Gm1604b /// Gm1604A /// LOC100048632	7.11931
Omp	7.11932
Lca5	7.11952
Tacr3	7.11992
A930006D01Rik	7.12002
Cdc42ep5	7.12013
Fam43b /// AB041806	7.12031
4930590J08Rik	7.12057
1700066B19Rik	7.1206
Npas1	7.12068
Relt	7.12106
Birc3	7.12115
Cd44	7.12123
Ramp1	7.12126
Adamts19	7.12131
Zc3h10	7.12179
Apol8	7.122
Gm7423	7.12401
Fxyd4	7.12418
Dbr1	7.12464
Gdf7	7.12469
Mgmt	7.12469
Slc12a6 /// Gm10792	7.12475
BC065397	7.12478
Mertk	7.12495
LOC677611 /// Gm8471	7.12516
Npffr1	7.12517
Gm10560	7.12555
Upk1a	7.12556
Gm6583	7.12671
2410016O06Rik	7.12683
Tnnt2	7.12708
Med18	7.12775
Dtl	7.12828
Crlf1	7.12884
Cldn3	7.12892
Ddb2 /// Acp2	7.12897
Gm10472	7.12902
Gm3315 /// LOC100046858	7.12931
1700018B08Rik	7.12971
Pml	7.13044
Steap3	7.13101
2310016C08Rik	7.13103
Mlana	7.13183
Mybph /// Adora1	7.1322
Slc2a10	7.13222
Adap2	7.13259
Tesk2 /// Toe1	7.13366
Olfr524	7.13433
Morn1	7.13469
Krt82 /// Krt2-ps1	7.13472
Polm	7.13529
Parp16	7.13553
Tmed5	7.13588
Tulp1	7.13591
Galnt4	7.13597
Nkx6-1	7.13605
Lmna	7.13632
B130006D01Rik	7.13636
Stx4a	7.13664
Wfdc3	7.13667
Ppp1r3b	7.13681
A330084C13Rik	7.13682
Dcaf12l1	7.13683
Slc25a33	7.13704
Slc33a1	7.13714
Spesp1	7.13788
Gm12581	7.13796
Mst1r	7.13834
Nuf2	7.13839
Nod1	7.139
Fcnb	7.13939
Ptgs1	7.13968
Pth2	7.13979
Nkpd1	7.13988
Slc34a1	7.13988
Tal1	7.13994
Ube2c /// Heatr5b	7.13997
Ccdc8	7.14007
Lypd3	7.14025
Atp10a	7.1403
Rbpms2	7.14079
Ncl /// C130036L24Rik	7.14088
4930523C07Rik /// 4930562F07Rik	7.14128
Nlrx1	7.14149
LOC100037413	7.14163
Fbxl4	7.1417
Dnmt3b	7.14225
Pcdh12	7.14227
Syt8	7.14287
Mapk13	7.14292
9930013L23Rik	7.14326
Paqr6	7.14356
Gm8429	7.14379
Emb	7.14391
Agtr2	7.14412
A730089K16Rik	7.14416
Ldb3	7.14503
Mtbp	7.14521
Gucy2d	7.14533
Gm10672	7.14543
Cyp1b1 /// 1700038P13Rik	7.1455
Prokr1	7.1457
Grap	7.1457
Tpd52	7.14573
Tcf15	7.1458
Lsm5	7.14634
4930444P10Rik	7.14638
Pik3ap1	7.14705
C130074G19Rik	7.14709
Slfnl1	7.14745
Gm5897	7.14768
Gm5465	7.14802
Gcc1 /// Fscn3	7.14809
Zbtb32	7.14823
Dnajb3	7.14824
Gm4483	7.14829
2700046A07Rik	7.14847
Nmbr	7.14872
1810014F10Rik	7.1489
Zpbp	7.14917
A230051G13Rik	7.14952
P4ha2	7.14987
5730590G19Rik	7.1506
Neurog1	7.15067
Mir351	7.15073
Mir27a	7.15081
Atp2a1	7.15109
Gm8160	7.1511
Ckap2	7.15124
2310079F23Rik	7.15128
Gpr97	7.15203
Spdef	7.15244
Gm12000	7.15244
Tmem159	7.15282
Gm12474	7.153
Gpr6	7.15318
Batf2	7.15332
Crb3	7.15336
Ttc25	7.15339
Itga2b	7.15351
Krtap5-4	7.15361
Olfr1148	7.15416
Timeless	7.15417
Ltb4r2	7.15438
Gstt1	7.15442
2310008H09Rik /// Iqck	7.1545
Rdh1	7.15514
2610528A11Rik	7.15556
Fgf23	7.15594
Olfr462	7.1562
Zc3h8	7.15651
Samd5	7.15664
Plekhg4	7.15733
Tubd1	7.15747
Calb1	7.15794
Necab3	7.15833
Col5a2	7.15835
Slc12a4	7.15843
Atp4a	7.15846
Gm6498	7.15902
Scx	7.15959
Gm5976	7.15967
Fbln7	7.15997
Rplp2 /// Wdr89	7.16076
Krtap11-1	7.16128
Mpl	7.16136
Pigw /// Myo19	7.1615
Tspo	7.16161
Slc28a1	7.16232
Raf1 /// D830050J10Rik	7.16268
4833422F24Rik	7.16269
Emilin2	7.16271
2610039C10Rik	7.16282
Traip	7.16283
Ppp1r13l	7.16288
9530009G21Rik	7.16297
Fa2h	7.16301
Mrpl47	7.16369
Csf1	7.1638
Gdnf	7.16413
Gm8513	7.16417
Snora24 /// Snhg8	7.16418
Tuba4a	7.16432
4930555F03Rik	7.1652
Arpm1	7.16538
2810459M11Rik	7.16576
1500011K16Rik	7.16615
Agtr1a	7.16669
Hmcn2	7.16672
Gm8780	7.16698
Rgs14	7.16735
4931440F15Rik	7.16746
Arhgap28	7.16767
Cchcr1	7.16775
Ldoc1	7.16794
1700086D15Rik	7.16834
Tmprss4	7.16904
Ctss	7.1691
Ankrd34a	7.16959
Shc4	7.16978
1200009I06Rik /// Gm10425	7.16981
Slc7a2	7.1699
Mgst1	7.17052
Lypd6b	7.17071
1700019G17Rik	7.17072
Vwa2	7.17075
Cd3eap	7.17143
Apoa4	7.17148
Ift27	7.17163
Dleu7	7.17179
Slc1a5	7.17241
1810032O08Rik /// St6galnac2	7.17265
Gm962	7.17282
Clcf1	7.173
Lepre1	7.17309
A230052G05Rik	7.17355
Ltk	7.17385
Pbld	7.17392
Peg12	7.17451
Pkp3	7.17495
Gm9903	7.17556
Mkrn3	7.17606
Hspb1	7.17613
Pyy	7.1763
Gm26	7.17666
Gm13907 /// Trav9-4 /// A130082M07Rik /// LOC547323	7.17688
Gbgt1	7.17698
Sbk2	7.17742
Prss36	7.17748
1700014B07Rik /// Usp6nl	7.17823
Htr4	7.1793
Ccdc108	7.17932
Gm10527 /// Gm10526	7.17937
Aldh3b2	7.17981
Zfp217	7.17991
Ptpn6	7.17996
E230008N13Rik	7.18004
Mrps12	7.1809
C2cd4c	7.18096
Lama5	7.18105
Npas4	7.18217
Ptpn7	7.18264
Pld4	7.18276
3110043A19Rik	7.18305
Sesn2	7.1831
Grpr	7.18327
5730577I03Rik	7.18331
Tlx2	7.18351
Trmt12	7.18388
4632434I11Rik	7.18409
Cldn14	7.18419
Bex4 /// Bex1	7.18428
Gm6624	7.18474
Adad2	7.18523
Fbxo40	7.18574
Serpine1	7.18655
6530402F18Rik /// Ntng2	7.18722
Mmrn1	7.18774
Mir455	7.18817
Th	7.18826
BC049715 /// C030030A07Rik	7.18848
Hps6	7.18851
Ldlrap1	7.18879
Sip1	7.18886
Gm4989	7.18887
Ceacam20	7.18897
Gm9202	7.18909
Fam84b	7.18948
Loxl2	7.18979
Commd1 /// Zrsr1	7.19001
Gm16505	7.19037
Foxc2	7.19046
Rnf39	7.19117
1700020D05Rik	7.19138
Smek1 /// D130020L05Rik	7.19181
Rrp15	7.19191
Mrpl44	7.19214
1700021C14Rik /// Rhbg	7.19268
Gm10832	7.19279
Abhd14b	7.19357
C030039L03Rik	7.19392
Mvp	7.19414
Siglec5	7.19469
Col24a1	7.19518
Nhej1	7.1954
1700001O22Rik	7.19555
Ntsr1	7.19559
Ttc12	7.19563
Frem1	7.19568
Irx3 /// D230002A01Rik	7.19568
AI464131	7.19572
Trim59	7.19594
Cd300lg	7.19595
Mfsd3 /// Recql4	7.19625
1520401A03Rik	7.19627
Hmgn3	7.19631
Gm10537	7.19654
Rarg	7.1968
Zfp160	7.19707
Cog8 /// Pdf /// Gm10627	7.19746
H2-T22 /// H2-T10 /// H2-T9	7.19747
5930412G12Rik	7.19765
Isg20	7.19782
Ckap2l	7.19789
Nipa2 /// Cyfip1	7.19797
Tnfaip3	7.19803
Dnajc28	7.19825
Mir106b	7.19835
Prrx2	7.19844
Cln5	7.19873
4930572J05Rik	7.19943
Wnt1	7.19997
Nup210l	7.20052
Egfl6	7.20077
Etv4	7.20077
A530032D15Rik	7.20083
Msrb2	7.20109
Cd53	7.20133
2700023E23Rik /// Snora26	7.20137
Pop1	7.2017
Gale	7.2017
Gpn3	7.20171
Tmed3	7.20187
Zfp811	7.20203
Ifitm5	7.20222
Doc2b	7.20228
Espl1	7.20255
Gpx7	7.20275
Trpm2	7.20283
C1ql1	7.20368
Cym	7.20374
Ctse	7.20395
Kl	7.20404
Ccdc102a	7.20407
Dmrtc2	7.20438
Mcm9	7.20446
Dusp12	7.20487
Gm10615	7.20487
Trim21	7.20489
Parp3	7.20523
Lsm2	7.20534
Gm9573	7.20537
Cdt1	7.20566
Gm10512	7.20614
C1qa	7.20619
Ttc27	7.20631
Pwwp2b	7.20652
Irf8	7.20673
Rasal1	7.2068
Mzf1	7.20682
Cabc1	7.20725
5830415F09Rik	7.20729
Kcnh3	7.20795
Zmym1	7.20812
Tap2	7.2083
Qpct	7.20866
Emilin1	7.20892
Clcnkb	7.20893
Dtwd2	7.20917
Rhox7	7.20951
Slco2a1	7.21038
Khk	7.21052
Zmat1	7.21057
Xylb	7.2111
Klk12	7.21133
Gm13969	7.21146
Nupr1	7.21184
Otud7b	7.21186
Hpvc-ps	7.21195
Atp7b	7.2125
Slc34a3	7.21257
Pfn3 /// BC038268	7.21265
1200011M11Rik	7.21308
Gm9763	7.21346
Stk30	7.2135
Tomm5	7.21394
4921533I20Rik	7.2142
Gm9867	7.21438
Hcls1	7.2144
Mir93	7.2146
Gm826	7.21475
Anxa11	7.21483
Tlr2	7.21508
Adra1b	7.21512
Pdzk1ip1	7.21524
Gm10787	7.21528
Dus4l	7.2153
Lbp	7.21538
Trp53rk	7.21571
Cryaa	7.21638
Ccdc58	7.21645
Gm9960	7.21744
Wif1	7.21765
Gm12466	7.2185
Gm9198	7.21871
H2afj	7.21878
Elf2 /// 4930577N17Rik	7.21915
Cd37	7.21924
Oprd1	7.21979
Galns	7.22014
Tmem140 /// 3110062M04Rik	7.22015
9330121J05Rik	7.22034
Rgl3	7.22096
Cabp4	7.22182
Psen2	7.22184
Cyth4	7.22184
Rangrf	7.22204
Gm11599	7.22245
Ftsj2 /// Nudt1	7.22254
Htr6	7.22323
Tsks	7.22361
Pcsk1	7.22388
Hist1h4i	7.22398
1700109F18Rik	7.2242
Mcm8	7.2245
Foxo6	7.22454
Gnrh1	7.22478
Batf3	7.22489
D430018E03Rik	7.22511
St6galnac2 /// 1810032O08Rik	7.22517
Olfr1510	7.22554
Sema3g	7.22585
Erbb3	7.22595
Ccbl2	7.22628
Fam167a	7.22649
Fosl2	7.22671
G0s2	7.22676
H2-Q8	7.2271
Cmklr1	7.22748
Il15ra	7.22766
Gm10432	7.2281
Mir186	7.22837
Hic1	7.22847
Plekhh1 /// Pigh	7.22848
Snora62	7.22863
D730002M21Rik	7.22899
Rnf43	7.22919
Gm12538	7.2292
E130201H02Rik	7.22924
Wdr53	7.22925
1810020D17Rik	7.22941
Tarm1	7.22981
Gm10091	7.23
S1pr4	7.23017
Slc25a24	7.23034
Slco4a1	7.23046
Ctso	7.23089
2010001M09Rik	7.23104
Crispld2	7.2311
Htr1a	7.23119
Gm7795	7.23132
Khnyn	7.2314
Gfra3	7.23143
Tcte2	7.23173
D330050I16Rik /// Sart1	7.23183
Arhgef3	7.2319
Prc1	7.23221
1700049G17Rik	7.23241
Gm6829	7.23248
Fibcd1	7.23271
Fdxr	7.23276
Rnf113a2	7.23278
Rem1	7.23359
Zkscan6	7.23381
Gm8802	7.23396
Rgs9bp	7.23397
Tnfsf12 /// Tnfsf13 /// Tnfsf12-Tnfsf13	7.23416
Ubxn11	7.23491
Abcb9	7.23506
Gm9898	7.23523
Gm10364	7.23526
Slc22a18	7.23598
Mylk	7.23654
Pdcd10	7.23703
Acsl5	7.23764
Shroom4	7.2378
Slc16a1	7.23794
Cpa1	7.23806
Syt2	7.23833
Dux /// 4933403O03Rik	7.23892
Pkdcc	7.239
LOC16697	7.23906
Kif15	7.23906
Hils1	7.23951
Cep135	7.24041
Arx	7.24044
Gast	7.24112
Gm10570 /// Fabp3	7.24183
Fbxl22	7.2419
Gm6272	7.24197
Inpp5d	7.24219
2310015D24Rik	7.24238
Syt15	7.2424
Arfip1	7.24244
Tmem198	7.24272
Slc45a3	7.24284
Fbxo5	7.24304
Mir107	7.24352
Zfp397os	7.24359
Osgin1	7.24359
Apold1	7.24364
Apobec3	7.24366
Shroom1	7.24483
Kbtbd8	7.24493
Glyctk	7.2453
Fbln5	7.24554
1700090G07Rik	7.24571
Arl16	7.24651
Mtrf1l	7.24692
6030452D12Rik	7.24736
Runx1	7.24779
Nfkbil2	7.24786
Dupd1	7.24836
Card14 /// Sgsh	7.24863
Wdr62	7.24869
6430628N08Rik	7.24878
Med30	7.24893
Arid5a	7.24916
Hspb2 /// Cryab	7.2495
Tcfap2e	7.24954
Rab27b	7.24994
Amn	7.25032
Lin28a	7.25054
Rft1	7.25068
Cacng1	7.25083
Col17a1	7.25122
Sbpl	7.25128
C330006D17Rik	7.25159
Rpusd4	7.25184
Ier3	7.25208
Mir204	7.25209
9330101J02Rik	7.25234
Lrrc27	7.25263
1100001G20Rik	7.25273
Sh3bp1	7.25278
Oaf	7.25343
Rbak	7.2537
Utp3	7.25372
Fanca	7.25373
Mir423	7.25379
Olfr550	7.25405
Nxph3	7.25414
Pla2g2e	7.2543
Tlcd2	7.25459
Mchr1	7.25509
Ly96	7.25552
2610204G22Rik	7.2557
Trip13	7.25575
Cxcr7	7.25646
Mir494	7.25752
Mal	7.25809
LOC633371	7.25827
Mrps17	7.25838
Nckap1l	7.2585
Arhgap10	7.25852
Ppargc1b	7.25922
Plcxd1	7.25926
Efhd1	7.25929
Btnl9	7.25957
Calcr	7.25967
Slc1a6	7.25995
Arhgap27	7.26009
F830223B06Rik	7.26014
Lims2 /// Gpr17	7.26015
Tha1	7.26032
BC048507	7.26041
Nmb	7.26078
Klf2	7.2613
Cd38	7.26138
Vwc2	7.26145
Bcam	7.26149
Tm4sf5	7.26181
Polq	7.26182
Map4k1	7.26227
Svep1	7.26232
Gjb2 /// Gm10871	7.26253
Gm4797	7.26282
Crlf3	7.26327
Mutyh	7.26361
Adamtsl5	7.26369
Chaf1a /// Ubxn6	7.26408
Fam122b	7.26414
Chkb /// Chkb-Cpt1b	7.26424
Ankrd2	7.26472
Evc2	7.26582
Zfp420	7.26585
Myom3	7.26672
Car8	7.26697
Ggn	7.26717
Cd180	7.26752
Hrh1	7.26755
Tob2	7.26834
Gipc2	7.26842
Zfp850	7.26859
Ndufs5 /// BC002163	7.26859
Gjc2	7.2691
Gm16486	7.26954
Gprc5c	7.26955
Sema3e	7.26981
H2-T23 /// C920025E04Rik	7.27003
Snord49a	7.27042
A530016L24Rik	7.27043
Cdkn3	7.27047
Il13ra1	7.27063
Cox8c	7.27155
Tuba8	7.2716
Sgcd	7.27181
Gata2	7.27185
Cdk3	7.27188
Mobkl2c	7.27201
Gm10690	7.27213
Vgf	7.27221
Ncrna00086	7.27222
Fhl2	7.2724
D930048N14Rik /// C330016O10Rik	7.27251
Ikbip	7.27284
AI118078	7.27338
BC002230	7.27341
Gm1973 /// Gm5797 /// Gm5458 /// 4930555G01Rik	7.27343
Enpp3	7.27347
Apoa5	7.27362
2410080I02Rik	7.27388
B230319C09Rik	7.27404
Frmpd3	7.27427
Gyltl1b	7.27481
Mir350	7.27514
Ehbp1l1	7.27537
2310047M10Rik /// 9330160F10Rik	7.27538
Arl11	7.27553
Vsig10	7.27589
Gm15204	7.27633
Gm10822	7.2764
Gm10517	7.27658
Tmod4	7.27664
Gramd3	7.27665
Ptgr2	7.27671
Ell2	7.27711
Ninj2	7.27714
Aga	7.27718
Tcfeb	7.27741
Aplf	7.27763
3100002H09Rik	7.27781
Ccbp2	7.278
Cfd	7.27826
Fhod1	7.27838
Rnase4 /// Ang	7.27842
9930104L06Rik	7.27862
Actr5	7.27926
Bglap-rs1 /// Bglap /// Bglap2	7.2793
Lgi2	7.27935
Kdm2b /// A930024E05Rik	7.27967
Polr3h	7.28056
Fahd1	7.28061
Vpreb2	7.28062
Morc4	7.28065
Mir412	7.28068
Gm16496	7.281
Ltbp1	7.28101
Gm11810 /// LOC100045135	7.28267
1600029O15Rik	7.28277
Nog	7.28278
Psmc3ip	7.28303
Kcnk4	7.28339
Spata6	7.28447
Cln3 /// Apob48r	7.28475
Gm5172	7.28484
Tigd3	7.28489
Acpt	7.28519
Hist1h4h	7.28522
Fancc	7.28531
LOC382919	7.2857
Qrfp	7.28586
Elf1	7.28591
Krt222	7.28629
Ttll9	7.28648
Golt1a	7.28676
Kcnmb3	7.28685
Itgb4 /// B230344G16Rik	7.28685
Mir7b	7.28699
Gm13033	7.28728
Nrip3	7.28752
C330018D20Rik	7.28755
Foxc1	7.28773
Ccdc30	7.28777
Gpr3	7.28803
Tm4sf1	7.28825
Tmem204	7.28831
Nadsyn1	7.28833
Gtse1	7.28891
Stx11	7.28907
Ahnak	7.28914
Mir677	7.28922
Cdk18	7.2897
Ercc8	7.28975
Dhrs13	7.28987
Bglap-rs1	7.29006
Rspo3	7.29009
Ccs	7.29014
Vegfc	7.29036
Gm10482	7.29038
Dysf	7.29038
Smagp	7.29065
Slc2a4	7.29085
Gcat	7.29099
Plac9	7.29112
Hnf4a	7.29131
Prss33	7.29165
Gm15653	7.29185
Pitpnm3	7.29251
Cyp26b1	7.29253
Edn1	7.29277
Mir381	7.29315
Myo1d	7.29407
Dhrs7	7.2944
Ticam2	7.29449
Lace1	7.29471
Tmem101	7.29471
Otop3	7.29527
Prss51	7.29546
Has2	7.29549
C1ql3 /// Pter	7.29549
Wdr76	7.2958
Myh14	7.29589
LOC100044384	7.29633
Mir24-2	7.29656
Rpl13 /// Snord68	7.29656
3110049J23Rik	7.29734
Sycn	7.29752
Lhx6	7.29765
Ehd4	7.29816
Cldn4	7.29819
Mir23a	7.29851
Gm4787	7.29856
Mirlet7i	7.29917
Otop2	7.2992
Grem2	7.29972
Gfpt2	7.30012
Stac3	7.30016
Hspb9	7.3004
Snapc5	7.30048
Yrdc	7.30048
Epn3	7.30064
Aqp12	7.30069
Adamts4	7.30074
Gpihbp1	7.30075
Gm11814	7.30087
Dact2	7.30109
Zfp772 /// 2810047C21Rik1	7.30145
Fbxo4	7.30193
Krcc1	7.30207
Scly	7.30208
Gpr88	7.3022
Rpap3	7.3022
Hhipl1	7.3023
Gbx1	7.30264
Gm12261	7.3031
Defb45	7.30326
Aire	7.30405
Snx9	7.30485
Haus6	7.30509
Mettl7a1 /// Gm10035 /// Higd1c /// Mettl7a2	7.30532
Trim68	7.30537
6230427J02Rik	7.3057
Tgm1	7.30613
Ppfibp2	7.30651
2410017P07Rik	7.30658
Oasl2	7.30676
Tipin	7.30682
Tbc1d10c	7.30682
Mir219-1	7.30739
Sh2d6	7.30749
Sphk1	7.30752
Gpatch4	7.30841
Sertad1	7.30847
Utp23	7.30875
Pus7	7.30955
Gm8515	7.3097
Tcf23	7.30994
1600002K03Rik	7.31018
Arpc5l	7.31069
Snora21	7.31071
Per3	7.31079
Pax1	7.31083
2810039B14Rik	7.31097
Gm16516	7.31118
Espn	7.31141
Stap2	7.3123
Thap3	7.31241
Klhdc8a	7.31255
N6amt2	7.31282
Cyb5r1	7.31323
Gm5797 /// Gm3149 /// LOC100041151 /// Gm5458 /// Gm3029 /// Gm3047 /// Gm3182 /// Gm3344 /// Gm3727	7.31337
Pla2g1b	7.31339
Rhcg	7.31341
Bmp8a	7.31442
Snx7	7.31448
Ulk4	7.31459
Gjb6	7.31514
Rltpr	7.31537
Fbxo27	7.31586
Trmt2b	7.31607
Gm9991	7.31633
Edaradd	7.31677
H2-Q1	7.31683
Tjp3	7.31686
Gm4831	7.31726
Dmrta2	7.31747
Sntg2	7.31747
Anxa3	7.31794
Ubtd1	7.31828
Trpc7	7.31839
Ptpn21	7.31859
Gm2889	7.31877
Tnfrsf25	7.31886
Tcra-V8	7.31902
Cpne4	7.31905
9330158H04Rik	7.31906
Gpr83	7.31981
6330409D20Rik	7.32039
Nek8	7.32053
Dmrtc1c /// Dmrtc1c2	7.32069
Zscan29	7.32071
Dohh	7.32123
Med21	7.32164
Nrtn	7.32168
EG667036	7.32171
Ly6k	7.3221
Slc25a35	7.32238
Cdh23	7.32289
Fhl3	7.32296
Slc39a5	7.32309
Pag1	7.32322
Mir697	7.32327
Sfn	7.32328
Olfr982	7.3237
Usp2	7.32388
Cenpf	7.32427
Ptger4	7.32429
Pitx3	7.32431
Itpripl2	7.32443
Mpz	7.32505
Kcnc3	7.32513
Cdc45	7.32539
Lgals7	7.32553
2810055F11Rik	7.32558
Hacl1	7.32584
Chrm4	7.32586
Engase	7.32606
Mro	7.32607
Col20a1	7.32629
5330417H12Rik	7.32655
Myl4	7.32663
Lmo1	7.32674
Nudt6 /// Spata5	7.32733
Gpr35	7.3281
Tnni2	7.32821
Ptprcap /// Rps6kb2	7.32835
Tmem220	7.32846
Itga10	7.32854
Tff1	7.32877
Wdr25	7.32923
Oplah	7.32934
Gm7932	7.32995
Gm2382 /// Mthfs /// LOC100044361	7.33005
1700080G18Rik	7.33013
Gm9975	7.33032
Agpat2	7.33034
Csrp3	7.33112
Sox14	7.33131
Tinagl1	7.33137
Robld3	7.33211
Gm5054	7.33226
Gm12824	7.33231
Ccdc115	7.33288
Neurod4	7.33314
Chodl	7.33339
Gm6134	7.33341
9430060I03Rik /// Capn10	7.3337
Gm9802 /// 1700047I17Rik1 /// 1700047I17Rik2	7.33426
Lrdd	7.33453
Fam83d	7.33486
Ccdc157	7.33501
Ggh	7.33539
Plekhb1	7.3359
Iqcc	7.33622
Zfp560	7.33627
BC067068 /// Ccdc59	7.33628
Aldh1b1	7.33661
Nsun5	7.33668
Rnaseh1	7.33672
9030612E09Rik	7.33693
Olig1	7.33695
Tgds	7.33705
Tep1	7.3371
E530001K10Rik	7.33756
Zfp575	7.33774
Ptges2	7.3379
Gm4314	7.3381
Aspg	7.33852
Susd1	7.33898
Tchhl1	7.33935
Traf3ip1	7.33952
Npw	7.33961
Ccdc116	7.33981
F2rl2	7.34038
Taf7	7.34039
Hoxa1	7.34058
Exoc3l2	7.341
Adam33	7.34101
Spata13	7.34133
5830472F04Rik	7.34144
Snora31	7.3419
4933440N22Rik /// Hnrnpf	7.34202
Tmem200c	7.34221
Me3	7.34296
Gm6712	7.34319
1700023F06Rik	7.34321
Aym1	7.34327
Inpp4b	7.34344
Zfp783 /// AI894139	7.34346
Casp9 /// Cela2a	7.34374
Gpr37	7.34409
Rnd1	7.34415
Mir143	7.34465
Spag1	7.34479
Pramef8	7.345
Mks1	7.34502
Reps2	7.3452
H2-Eb1	7.34551
Il6ra	7.34555
Gm15644	7.3456
Drd1a	7.34575
Vwa5a	7.34577
Gm5781	7.34631
Cyp2u1	7.34638
Gyk	7.34667
Slc14a1	7.34724
Thsd7b	7.34733
Usp51	7.34751
Mir196b	7.34766
Slc5a7	7.34785
Oxnad1	7.34795
Coro6	7.34807
Adra1d	7.34828
Kif20a /// Cdc23	7.34899
Pcdhb11	7.34937
Zc3h12d	7.34937
2410127L17Rik	7.3495
Tmprss6	7.34974
Pdlim4	7.35015
Tmem14a	7.35044
Bcas1	7.35059
Olfr545	7.35096
1110002N22Rik	7.35104
Efna1	7.35133
B3galt4	7.35134
Thy1	7.35146
Sardh	7.35184
Ntn3 /// BC028777	7.35209
Ppp2r5a /// Gm13244	7.35226
Pts	7.35228
Zfp438	7.35231
6330416G13Rik	7.35247
Papln	7.35264
2300005B03Rik	7.35325
Pbxip1	7.35355
Trim71	7.35359
Gm11536	7.35366
Cables1	7.35416
Spty2d1	7.35439
Tuba3a	7.35444
A830031A19Rik	7.3545
Ccdc77	7.35467
Samd4	7.35519
Sdc4	7.35541
1810046K07Rik	7.35567
Stat6	7.35583
Prhoxnb	7.35584
Gm16401 /// Prom1	7.35628
Mir375	7.3563
Spaca4	7.35642
Gm10473	7.3573
Zfp455	7.35736
Gm5213	7.35743
4930422G04Rik	7.3585
Afmid /// Tk1	7.35872
Espnl	7.35953
Gm10427	7.35993
Fam184b	7.36043
A730069N07Rik /// Dlc1	7.36047
Itga5	7.36081
Taf11	7.36108
Defa-rs1 /// AY761184 /// Gm14851 /// Gm7849 /// Gm7861	7.36113
LOC677499 /// Gm6032	7.36114
D17H6S56E-5	7.36176
Mrpl22	7.36238
Sec24d	7.36259
Lrrc8a /// 1700084E18Rik	7.36276
Cwf19l2	7.36284
Gm5548	7.36318
Akr1b10	7.36318
Gm129	7.36397
Gm8824	7.36412
Dlc1 /// A730069N07Rik	7.36442
Naglu	7.36451
Wfdc1	7.36514
Wnt10a	7.36514
Klhdc4	7.36538
Hrct1	7.36547
Pcdhb10	7.36557
Rtbdn	7.36568
Pcnt /// Gm9744	7.36568
Cyb561	7.36573
Gm11190	7.36584
C230062I16Rik	7.36587
Slc26a11	7.36594
Gm8357	7.36604
Txlnb	7.36612
Gdap10	7.36646
Tmem132e	7.36827
2810006K23Rik	7.36832
Otud3	7.36866
Ccl3	7.36869
Fam189a2	7.36917
Gm10129 /// Dsp	7.36926
Ckm	7.3696
Gm7102	7.37007
2310039H08Rik	7.37025
Krt8	7.37031
Kremen2	7.37036
Arsk	7.37041
Nat15 /// 1700037C18Rik	7.37066
Ovol3	7.37097
Btbd19	7.37118
Stk10	7.37195
Apitd1	7.37279
3222401L13Rik	7.37288
Chmp1b	7.373
Scn1b	7.3734
Zfat	7.37385
Cnnm4	7.37391
Gm10861	7.37395
Evc	7.37409
Gm12643	7.37472
Baiap3	7.37478
Kctd7	7.37481
Gm2467	7.37489
Tbx3	7.37529
6030408B16Rik	7.37607
Gm7780	7.37612
Mir30d	7.37637
Gm6484	7.37647
Rassf1 /// Gm9917	7.37649
Tyk2	7.37651
Gm6438	7.37669
Mrps28	7.37675
Capn1	7.37751
Ighvq52.3.8 /// Igh-VX24	7.37764
Olfr1393	7.37811
Nfatc2ip	7.37814
Zfp239	7.37821
Gse1 /// 1700016A09Rik	7.37862
Mirlet7d	7.37882
Hes7	7.37897
Gm9911	7.37904
Sall4	7.3794
Foxs1	7.37953
D630037F22Rik	7.3797
Ccdc138	7.37998
Gm22	7.38084
Thbs4	7.38104
Gm11360	7.38105
Atg9b	7.38133
Gm5464	7.38152
Zfp449	7.38154
Bglap	7.3817
Nqo2	7.38176
Zmynd17	7.38194
Ushbp1	7.38202
Gpr12	7.38207
Zbtb46	7.38236
Agtrap	7.38244
Lmcd1	7.3825
Agmat	7.38272
Ltbr	7.38292
Eda	7.38293
Psrc1	7.38298
Fam84b /// 9930014A18Rik	7.38304
Klhl12	7.38328
Syne1	7.38332
Tbx6	7.38336
4932422M17Rik	7.38396
Clp1	7.38421
Irx3	7.38428
Gm16508	7.38473
Fam181a	7.38494
N4bp2l1	7.38512
B830017H08Rik	7.38563
Fam119a	7.38586
Gpd1	7.3866
Fn3k	7.38668
Aspm	7.38679
Afap1l1	7.38725
Lhb	7.38742
Pdgfa /// 6330403L08Rik	7.3875
Cdkl1	7.38759
Zcchc24	7.38763
Rasgef1a	7.38787
Zfp759	7.388
Lix1	7.38926
Setd4	7.38963
Olfr71	7.38996
Rhbdd1	7.38998
1700029F09Rik	7.39009
Rnmtl1	7.3904
Kirrel2	7.39043
Frrs1	7.39082
Lrrc39 /// Ccdc76	7.39121
Npbwr1	7.39181
Hrh3	7.39198
Kctd18	7.39218
Dkk1	7.39269
Sdcbp2	7.39284
Cdc14b	7.39391
Dok7	7.39442
4732415M23Rik	7.39458
Mybl2	7.39482
Dcdc5	7.39498
Cdk5rap1	7.39517
Fgd6	7.39527
Gm11681	7.39563
Enox2	7.39584
Mamdc4	7.39592
Gm6320	7.3961
Rnls	7.39631
Prss53	7.39658
Pcgf5	7.39702
Dffb	7.39731
Gm7123	7.39784
Gm6742	7.39798
Fpgs	7.3981
Mrps30	7.39825
Fam195a	7.39878
P2ry6	7.39885
Naif1	7.39902
Spnb4	7.39904
Mr1	7.39906
Gspt2	7.39936
Gypc	7.3997
Nudt12	7.40022
Ankrd57	7.40041
Gm7290	7.40099
Ccdc121	7.40102
Tssk3	7.40112
Ticam1	7.40114
Six5	7.40121
Gm4995	7.40127
1700025K23Rik	7.4014
Gnb1l	7.40147
Snora34	7.40168
Pcsk4	7.40204
Oprm1	7.40214
Trim47	7.403
Pik3r6	7.40308
Zfp879	7.40319
Nkx2-6	7.40343
B430203G13Rik	7.40384
Sbsn	7.4043
5830433M19Rik /// Gm10306	7.40448
Gm10866	7.40472
1700052N19Rik	7.40528
Tmem63a	7.40566
Il17rc	7.40615
Stk38l	7.40671
Smtnl2	7.40679
LOC677565	7.40683
Htra4	7.40697
Cntnap1	7.40714
Rnf222	7.40724
Gm8529	7.40735
Paox	7.4074
Txnrd2 /// LOC100044101	7.40748
Ush1g	7.40755
2310030N02Rik	7.40756
Lrrc3b	7.40852
Bambi	7.40923
Fam107b	7.40924
Sned1 /// Mterfd2	7.40927
Fam71f2	7.40952
Inhbb	7.40994
Noxo1	7.41006
Gpsm3	7.4102
Jph2	7.41021
Pdgfrl /// Gm9868	7.41025
Eps8l2 /// B230206H07Rik	7.41027
Gm9067	7.41094
Mettl13	7.41136
Optn	7.41186
Wisp2	7.41203
Olfr282	7.41219
Atp5s	7.41246
Pard3b	7.4133
Etl4	7.41359
Plin5	7.41369
LOC100048345 /// Gm10586	7.41422
Setmar	7.41461
1110059G10Rik	7.41476
4930588K23Rik	7.41492
Clu	7.41526
Tbc1d4	7.41544
Fbxw10 /// Trim16	7.41563
Gm16287	7.41591
Mrc2	7.41689
Jam3	7.41707
Trpm4	7.41729
6330416L07Rik /// 3110048L19Rik	7.41735
Dmrt3	7.41739
Asb4	7.41765
Gm10485	7.41783
Tor1aip1 /// Tor1aip2	7.41863
Spin2	7.41926
Fahd2a	7.41954
6430503K07Rik	7.41999
Hdhd3	7.42005
Fggy	7.42029
Cryl1	7.42044
Sec22a	7.42114
Cep164	7.4212
3110070M22Rik /// Gm7120	7.42155
1190002N15Rik	7.42201
Adamts5	7.42227
Cxcl12	7.42277
Rassf4	7.42285
Frat2	7.423
Gldc	7.42371
Cep63	7.42407
Pou5f2	7.42413
Hs3st6	7.42423
Ddx31	7.42462
Gm1082	7.42485
Asah2	7.42524
9330171B17Rik /// Kif7	7.42531
Fam89a	7.42548
Fes	7.42551
Tk1	7.42553
Adamtsl4	7.42578
Hmgb2	7.42602
1110049F12Rik	7.42607
Gp9	7.42623
Sh3d20	7.4265
B230314M03Rik	7.42658
Lrrc17	7.42693
Gm4972	7.42726
Ldhal6b	7.42739
Arhgap19	7.42757
Oasl1	7.42775
Zfp382	7.42779
Foxq1	7.42789
4930504O13Rik	7.42862
Ace	7.42864
Emilin3	7.42898
Zfp772	7.42906
Gm9457	7.42909
Gm4840	7.42966
Mir219-2	7.4298
Mir194-2	7.4299
Onecut1	7.42991
Wdsub1	7.42996
Wbscr27	7.43049
Col5a3	7.43084
Mir199a-1	7.43102
Gm14335	7.43104
Inadl	7.4311
2410017P09Rik	7.43145
Pcsk9	7.43147
Plec	7.4315
Gm12967	7.43173
Incenp	7.43186
2410017P09Rik /// Cenpo	7.432
Slc16a9	7.43204
Aldh1a3	7.43229
BC048355	7.43235
Mfap3l	7.43348
Atoh8	7.4335
Tlr9	7.43351
Tll1	7.43394
Lysmd1	7.43438
Hmx3	7.43444
Irgq	7.43468
Trav13n-1 /// Trav13-3 /// Gm13978 /// Trav13-4/dv7	7.43469
Golt1a /// Kiss1	7.43483
Tmem132d	7.43495
Msrb3	7.43546
Gm14140	7.4356
Itpr2	7.43581
Tbx1	7.43596
Wnt9b	7.43606
D830039M14Rik /// Lrrc20	7.43618
Dpyd	7.43621
Lck	7.43643
Eif4e1b /// Gm5705	7.43658
Tnnt3	7.43682
Agxt2l2 /// Hnrnpab	7.43686
Svopl	7.43686
Kcnv1	7.43719
Gm949	7.4373
Ndp	7.4379
Exoc3l	7.43793
BC065397 /// Morf4l2	7.4381
Gm7691	7.43968
Chrnb4	7.43999
Tmem119	7.44001
Prrt3	7.44006
9030418K01Rik	7.44008
Muc1	7.44031
Pold1	7.44045
Arhgap6	7.44047
Rasgrf1	7.44166
1700023L04Rik	7.44232
Neu3	7.44241
Tmem52	7.44242
Ankrd9	7.44258
1110059E24Rik	7.44265
2310002J15Rik	7.44284
Sftpa1	7.44289
Lipt1 /// Mitd1	7.44315
4930432O21Rik	7.44358
2810047C21Rik1	7.44393
St3gal4	7.44399
Tnfaip8l1	7.44429
Mkrn1 /// Gm10244	7.44431
Met	7.44447
Gm5785	7.44469
1500002C15Rik	7.44471
Ccdc51	7.44474
Gm4987	7.44511
Sprr2a1 /// Sprr2a3	7.44545
Fastkd2	7.44574
Cish	7.44574
Vwa5b1	7.44588
A430005L14Rik	7.44602
Zfp617	7.44671
Itpr1	7.44685
Ctsc	7.44687
Rffl	7.44733
LOC674295	7.44759
Ccdc9	7.44775
Rec8	7.44841
Sost	7.45003
Gm10655	7.45036
Yjefn3	7.45058
Mrps26	7.45161
Krt80	7.45165
Adamtsl2	7.45238
Fam131c	7.45249
Tmem61	7.4529
Ncaph2 /// Tymp /// Sco2	7.45317
Zfp658	7.45327
Pigc	7.4533
Kif16b	7.45343
Tgfb1	7.45358
Gm4694 /// Cdkn2d	7.45364
1700019E19Rik	7.45371
Olfr91	7.45378
S100a1	7.45383
Ppp1r1b	7.45451
Tcea2	7.45493
Lgi3	7.45495
Fam43a	7.45501
Rgp1 /// Msmp	7.45508
Dll4	7.45517
Plcd3	7.45544
Pex11c	7.45552
Zfp526	7.45557
Fndc1 /// LOC100039091	7.45594
Sac3d1	7.45629
4922501L14Rik	7.4563
Gm14088	7.45639
C1ql2	7.45686
Tmem173	7.45698
Matn4 /// Rbpjl	7.45729
Pcdhb5	7.45734
Arhgap11a	7.45751
Mir504	7.45771
Zfp786	7.45887
BC027231	7.45915
Casp7	7.45928
Snta1	7.45982
Tmem29	7.46009
S1pr5	7.46062
Rabep2	7.46088
Ankzf1	7.46103
Acy3	7.46117
Itga8	7.46158
Rhov	7.46219
Cmpk2	7.46303
Gm9908	7.46309
Arap1	7.46341
Nhp2	7.46412
Ppp2r5a /// Tmem206	7.46413
Gm10367 /// 2210409E12Rik	7.46433
Gm7712	7.46484
Mfsd9	7.46486
Colec11	7.46494
1110008J03Rik	7.46495
Fam64a	7.46548
Abhd1	7.46574
Mir296	7.46575
Gcnt2	7.46593
Il13	7.46616
Amd1	7.46619
Pgap3	7.46635
LOC664902 /// Larp7	7.46645
Tmem217	7.46721
Tnfrsf12a	7.46742
Rbm43	7.46764
Scfd2	7.46788
LOC674633 /// Gm7855	7.46822
Ube2l6	7.46824
Kcnj6	7.4684
Cstf2t	7.46936
Rhpn1	7.46977
Pus1	7.46997
Ing2	7.47021
Rnf207	7.47022
Ftcd	7.47065
Grifin	7.47073
5730507C01Rik	7.47101
Enpp1	7.47172
Olfr1395	7.47191
Tec	7.47196
Kctd12b	7.47269
1810011O10Rik	7.47281
Col8a1	7.47298
Jdp2	7.47317
Atf5 /// Nup62-il4i1	7.47395
Gm10545	7.47404
Naa16	7.47416
Barhl1	7.47456
Fgfr4	7.47495
Zfp276	7.4752
Gm628	7.47525
Cetn2	7.47528
Ier5	7.47539
Zfp12	7.47565
Mesdc1	7.47577
Kcna1	7.47577
Gemin8	7.47584
Actr3b	7.47701
Gm12472	7.47709
C3ar1	7.47783
S100a7a	7.47784
Troap	7.47815
Spry2	7.47948
Gm10840	7.47964
Abtb2	7.47965
Nms	7.47979
Zfp738	7.47982
5330426P16Rik	7.48035
Zfp35	7.48048
Slco2b1	7.48062
Gm10578	7.48098
Catsper2	7.48105
Tesc	7.48122
9030607L17Rik	7.4814
Stat5a	7.48162
A430110N23Rik	7.48168
Tsga14	7.48178
Itgb4	7.48181
1110018J18Rik	7.48183
Fam46c	7.482
Surf6	7.48278
1810019J16Rik	7.48281
Znhit2	7.48299
Bphl	7.48306
Rnaseh2b	7.48329
Kcnk6	7.48391
Slc22a12	7.48503
Nom1	7.48506
Pspn	7.48523
Gpr179	7.48547
Fgd2	7.48586
[truncated: 11,945 more rows]
