# Supplementary material for: Tlx3 Exerts Direct Control in Specifying Excitatory Over Inhibitory Neurons in the Dorsal Spinal Cord
Source: Front Cell Dev Biol. 2021 Apr 29;9:642697. doi: 10.3389/fcell.2021.642697 (PMC8117147; doi:10.3389/fcell.2021.642697)
Supplement: Supplementary Table 3 — List of Tlx3 target regions associated to genes that are expressed in embryonic dorsal spinal cord (XLSX 369 kb). [file Table_3.XLSX]

## Sheet: Tlx3 target genes
Supplemental Table 3 | List of Tlx3 target regions associated to genes that are expressed in embryonic dorsal spinal cord.
Gene_description	Gene_name	chr	start	end	length	summit	tags	-10*log10(pvalue)	fold_enrichment	distance_to_TSS	Gene_Ensembl_ID	WT_EXP_AVERAGE
RIKEN cDNA 1110032F04 gene [Source:MGI Symbol;Acc:MGI:1915975]	1110032F04Rik	3	68672807	68673655	849	68673229	36	57.54	5.66	279	ENSMUSG00000046999	8.06992
RIKEN cDNA 1110034G24 gene [Source:MGI Symbol;Acc:MGI:1920997]	1110034G24Rik	2	132549323	132550349	1027	132549869	42	61.16	4.92	37202	ENSMUSG00000044991	7.57957
RIKEN cDNA 1110054O05 gene [Source:MGI Symbol;Acc:MGI:1913459]	1110054O05Rik	4	59777910	59779065	1156	59778404	74	182.8	8.9	36057	ENSMUSG00000038544	9.05129
RIKEN cDNA 1190002N15 gene [Source:MGI Symbol;Acc:MGI:1916111]	1190002N15Rik	9	94186292	94187237	946	94186734	37	50.97	5.17	251766	ENSMUSG00000045414	7.42201
RIKEN cDNA 1190002N15 gene [Source:MGI Symbol;Acc:MGI:1916111]	1190002N15Rik	9	94324341	94325494	1154	94324967	80	194.78	11.17	113533	ENSMUSG00000045414	7.42201
RIKEN cDNA 1500011H22 gene [Source:MGI Symbol;Acc:MGI:1916198]	1500011H22Rik	5	122822042	122822761	720	122822544	32	56.58	4.68	171	ENSMUSG00000029463	9.80629
RIKEN cDNA 1600014C10 gene [Source:MGI Symbol;Acc:MGI:1919494]	1600014C10Rik	7	38960628	38962955	2328	38961456	146	73.65	3.73	6780	ENSMUSG00000054676	8.08265
RIKEN cDNA 1600014C10 gene [Source:MGI Symbol;Acc:MGI:1919494]	1600014C10Rik	7	38963171	38965622	2452	38963884	158	63.16	3.32	4352	ENSMUSG00000054676	8.08265
RIKEN cDNA 1600014C10 gene [Source:MGI Symbol;Acc:MGI:1919494]	1600014C10Rik	7	38984530	38986386	1857	38985649	143	149.57	5.17	17413	ENSMUSG00000054676	8.08265
RIKEN cDNA 1600027N09 gene [Source:MGI Symbol;Acc:MGI:1920497]	1600027N09Rik	2	180298216	180298986	771	180298699	34	58.64	4.92	17310	ENSMUSG00000027569	7.48823
RIKEN cDNA 1700001O22 gene [Source:MGI Symbol;Acc:MGI:1923631]	1700001O22Rik	2	30567064	30568091	1028	30567610	39	50.14	4.68	91571	ENSMUSG00000044320	7.19555
RIKEN cDNA 1700012B15 gene [Source:MGI Symbol;Acc:MGI:1921423]	1700012B15Rik	12	3109289	3110323	1035	3109972	818	3100	24.48	126639	ENSMUSG00000079179	7.72005
RIKEN cDNA 1700018B08 gene [Source:MGI Symbol;Acc:MGI:1923655]	1700018B08Rik	8	123882866	123883843	978	123883380	95	380.16	18.46	182474	ENSMUSG00000031809	7.12971
RIKEN cDNA 1700020O03 gene [Source:MGI Symbol;Acc:MGI:1917623]	1700020O03Rik	12	87532633	87533735	1103	87533202	63	133.73	10.19	49617	ENSMUSG00000021254	8.56704
RIKEN cDNA 1700020O03 gene [Source:MGI Symbol;Acc:MGI:1917623]	1700020O03Rik	12	87612412	87613307	896	87612711	45	90.31	6.89	29892	ENSMUSG00000021254	8.56704
RIKEN cDNA 1700025G04 gene [Source:MGI Symbol;Acc:MGI:1916649]	1700025G04Rik	1	154008272	154009444	1173	154008827	88	200.69	13.29	71377	ENSMUSG00000032666	10.3641
RIKEN cDNA 1700025K23 gene [Source:MGI Symbol;Acc:MGI:1913587]	1700025K23Rik	10	38828553	38829944	1392	38829117	96	207.11	6.98	24603	ENSMUSG00000051736	7.4014
RIKEN cDNA 1700047G07 gene [Source:MGI Symbol;Acc:MGI:1920573]	1700047G07Rik	8	98870240	98871404	1165	98870812	102	308.4	11.17	165428	ENSMUSG00000053206	8.01733
RIKEN cDNA 1700047G07 gene [Source:MGI Symbol;Acc:MGI:1920573]	1700047G07Rik	8	99303897	99304905	1009	99304401	47	79.84	9.09	268161	ENSMUSG00000053206	8.01733
RIKEN cDNA 1700047G07 gene [Source:MGI Symbol;Acc:MGI:1920573]	1700047G07Rik	8	99860691	99861971	1281	99861360	68	132.78	6.15	825120	ENSMUSG00000053206	8.01733
RIKEN cDNA 1700047G07 gene [Source:MGI Symbol;Acc:MGI:1920573]	1700047G07Rik	8	100131774	100132809	1036	100132396	41	51.37	4.68	1096156	ENSMUSG00000053206	8.01733
RIKEN cDNA 1700047G07 gene [Source:MGI Symbol;Acc:MGI:1920573]	1700047G07Rik	8	100419526	100420456	931	100419928	52	107.72	7.57	1383688	ENSMUSG00000053206	8.01733
RIKEN cDNA 1700066M21 gene [Source:MGI Symbol;Acc:MGI:1920717]	1700066M21Rik	1	57260591	57261698	1108	57261139	57	114.86	10.34	173325	ENSMUSG00000038323	8.41371
RIKEN cDNA 1700086L19 gene [Source:MGI Symbol;Acc:MGI:1921534]	1700086L19Rik	12	75373116	75374090	975	75373700	47	88.16	6.89	16022	ENSMUSG00000071265	7.68589
RIKEN cDNA 1700106N22 gene [Source:MGI Symbol;Acc:MGI:1920832]	1700106N22Rik	17	85658103	85659180	1078	85658644	57	94.89	8.26	168698	ENSMUSG00000071037	9.31213
RIKEN cDNA 1810012P15 gene [Source:MGI Symbol;Acc:MGI:1913524]	1810012P15Rik	11	78629435	78630401	967	78629807	42	67.89	6.15	10279	ENSMUSG00000072640	7.80313
RIKEN cDNA 1810012P15 gene [Source:MGI Symbol;Acc:MGI:1913524]	1810012P15Rik	11	78659912	78660969	1058	78660446	52	99.05	7.38	20360	ENSMUSG00000072640	7.80313
RIKEN cDNA 1810013D10 gene [Source:MGI Symbol;Acc:MGI:1913528]	1810013D10Rik	5	53631001	53632052	1052	53631538	42	58.55	5.91	26807	ENSMUSG00000061461	8.86615
RIKEN cDNA 1810046K07 gene [Source:MGI Symbol;Acc:MGI:1917059]	1810046K07Rik	9	51249491	51250520	1030	51250141	77	230.93	10.17	113119	ENSMUSG00000036027	7.35567
RIKEN cDNA 1810074P20 gene [Source:MGI Symbol;Acc:MGI:1914740]	1810074P20Rik	4	25335423	25336266	844	25336010	35	54.17	4.68	127042	ENSMUSG00000040359	9.1038
RIKEN cDNA 1810074P20 gene [Source:MGI Symbol;Acc:MGI:1914740]	1810074P20Rik	4	25398984	25400055	1072	25399469	69	153.22	12.18	190501	ENSMUSG00000040359	9.1038
RIKEN cDNA 2010011I20 gene [Source:MGI Symbol;Acc:MGI:1914267]	2010011I20Rik	2	172137033	172137997	965	172137554	42	68.13	8.37	33511	ENSMUSG00000027495	7.77123
RIKEN cDNA 2010111I01 gene [Source:MGI Symbol;Acc:MGI:1919311]	2010111I01Rik	13	63115339	63116408	1070	63115869	74	201.05	13.81	49616	ENSMUSG00000021458	7.90998
RIKEN cDNA 2210404J11 gene [Source:MGI Symbol;Acc:MGI:1917317]	2210404J11Rik	17	15225307	15226432	1126	15225909	103	331.35	14.89	47304	ENSMUSG00000036552	8.86632
RIKEN cDNA 2210408I21 gene [Source:MGI Symbol;Acc:MGI:1919621]	2210408I21Rik	13	77443839	77444763	925	77444433	46	90.7	9.6	169636	ENSMUSG00000071252	8.18733
RIKEN cDNA 2310008H09 gene [Source:MGI Symbol;Acc:MGI:1913606]	2310008H09Rik	7	126036670	126037358	689	126037011	87	386.63	15.74	37243	ENSMUSG00000030980	7.82848
RIKEN cDNA 2310008H09 gene [Source:MGI Symbol;Acc:MGI:1913606]	2310008H09Rik	7	126066079	126066986	908	126066467	52	122.85	9.84	66699	ENSMUSG00000030980	7.82848
RIKEN cDNA 2410017P09 gene [Source:MGI Symbol;Acc:MGI:1916959]	2410017P09Rik	12	4219197	4221627	2431	4220432	121	154.61	3.5	13595	ENSMUSG00000073240	7.43145
RIKEN cDNA 2410022L05 gene [Source:MGI Symbol;Acc:MGI:1913673]	2410022L05Rik	8	13890138	13891050	913	13890510	37	54.36	4.43	239	ENSMUSG00000031458	9.55663
RIKEN cDNA 2410131K14 gene [Source:MGI Symbol;Acc:MGI:1924042]	2410131K14Rik	5	118830519	118831324	806	118830845	36	62.67	5.17	135609	ENSMUSG00000032840	8.31448
RIKEN cDNA 2610002I17 [Source:MGI Symbol;Acc:MGI:1919349]	2610002I17Rik	9	110183571	110184149	579	110183807	51	187.25	11.32	23889	ENSMUSG00000054836	7.93977
RIKEN cDNA 2610044O15 gene [Source:MGI Symbol;Acc:MGI:1919389]	2610044O15Rik	17	95233906	95234936	1031	95234511	49	62.44	4	70310	ENSMUSG00000066057	9.30361
RIKEN cDNA 2610203C20 gene [Source:MGI Symbol;Acc:MGI:1917705]	2610203C20Rik	9	41394110	41395098	989	41394712	47	57.75	3.92	5888	ENSMUSG00000074415	11.1814
RIKEN cDNA 2610203C20 gene [Source:MGI Symbol;Acc:MGI:1917705]	2610203C20Rik	9	41543809	41544899	1091	41544312	68	163.52	9.83	155488	ENSMUSG00000074415	11.1814
RIKEN cDNA 2700089E24 gene [Source:MGI Symbol;Acc:MGI:1914379]	2700089E24Rik	6	133119585	133120486	902	133120012	36	51.77	7.38	64755	ENSMUSG00000072704	8.83828
RIKEN cDNA 2810055G20 gene [Source:MGI Symbol;Acc:MGI:1919929]	2810055G20Rik	16	77461389	77462450	1062	77461893	47	58.01	7.16	38858	ENSMUSG00000052450	9.33249
RIKEN cDNA 2900010M23 gene [Source:MGI Symbol;Acc:MGI:1914517]	2900010M23Rik	17	27261369	27262267	899	27261781	158	817.06	26.7	9080	ENSMUSG00000024208	9.225
RIKEN cDNA 3100002H09 gene [Source:MGI Symbol;Acc:MGI:1917499]	3100002H09Rik	4	124078891	124080100	1210	124079562	384	1794.98	33	208484	ENSMUSG00000051219	7.27781
RIKEN cDNA 3100002H09 gene [Source:MGI Symbol;Acc:MGI:1917499]	3100002H09Rik	4	124132455	124133629	1175	124133104	148	547.24	16.35	154942	ENSMUSG00000051219	7.27781
RIKEN cDNA 3100002H09 gene [Source:MGI Symbol;Acc:MGI:1917499]	3100002H09Rik	4	124186463	124187490	1028	124186968	42	61.05	4.92	101078	ENSMUSG00000051219	7.27781
RIKEN cDNA 3100002H09 gene [Source:MGI Symbol;Acc:MGI:1917499]	3100002H09Rik	4	124292384	124293566	1183	124292991	71	172.77	11.81	4945	ENSMUSG00000051219	7.27781
RIKEN cDNA 3110001D03 gene [Source:MGI Symbol;Acc:MGI:1914178]	3110001D03Rik	4	74417678	74418478	801	74418237	48	95.8	9.1	505972	ENSMUSG00000028398	10.5006
RIKEN cDNA 3110001D03 gene [Source:MGI Symbol;Acc:MGI:1914178]	3110001D03Rik	4	75322205	75323449	1245	75322781	187	679.65	20.65	398572	ENSMUSG00000028398	10.5006
RIKEN cDNA 3110001D03 gene [Source:MGI Symbol;Acc:MGI:1914178]	3110001D03Rik	4	75667290	75668384	1095	75667828	46	62.52	5.82	743619	ENSMUSG00000028398	10.5006
RIKEN cDNA 3110001D03 gene [Source:MGI Symbol;Acc:MGI:1914178]	3110001D03Rik	4	75884823	75885707	885	75885174	128	461.75	16.5	960965	ENSMUSG00000028398	10.5006
RIKEN cDNA 3110007F17 gene [Source:MGI Symbol;Acc:MGI:1920311]	3110007F17Rik	X	120271749	120272953	1205	120272090	60	68.29	4.14	54986	ENSMUSG00000079450	8.45068
RIKEN cDNA 3110043O21 gene [Source:MGI Symbol;Acc:MGI:1920455]	3110043O21Rik	4	35792053	35793181	1129	35792630	61	130.83	8.12	619206	ENSMUSG00000028300	8.72747
RIKEN cDNA 3110070M22 gene [Source:MGI Symbol;Acc:MGI:1914554]	3110070M22Rik	13	120277169	120284039	6871	120282540	476	115.1	3.08	5350	ENSMUSG00000074635	7.42155
RIKEN cDNA 3830406C13 gene [Source:MGI Symbol;Acc:MGI:1917937]	3830406C13Rik	14	12911982	12912735	754	12912520	32	52.5	4.18	204203	ENSMUSG00000033111	8.01896
RIKEN cDNA 4632434I11 gene [Source:MGI Symbol;Acc:MGI:1921291]	4632434I11Rik	7	99960065	99961165	1101	99960623	60	130.47	10.34	62120	ENSMUSG00000030641	7.18409
RIKEN cDNA 4922502B01 gene [Source:MGI Symbol;Acc:MGI:1918204]	4922502B01Rik	8	111774937	111776061	1125	111775523	81	138.56	9.56	105	ENSMUSG00000057387	10.384
RIKEN cDNA 4930523C07 gene [Source:MGI Symbol;Acc:MGI:1914897]	4930523C07Rik	1	161863138	161864116	979	161863633	68	198.1	10.58	110882	ENSMUSG00000090394	7.14128
RIKEN cDNA 4930534B04 gene [Source:MGI Symbol;Acc:MGI:1922466]	4930534B04Rik	12	92503399	92504275	877	92503908	36	54.42	4.43	118941	ENSMUSG00000061533	7.51182
RIKEN cDNA 4930555F03 gene [Source:MGI Symbol;Acc:MGI:1922609]	4930555F03Rik	8	50358851	50360181	1331	50359584	137	395.16	14.01	96656	ENSMUSG00000031559	7.1652
RIKEN cDNA 4930555F03 gene [Source:MGI Symbol;Acc:MGI:1922609]	4930555F03Rik	8	50547235	50548399	1165	50547723	65	123.32	7.04	91483	ENSMUSG00000031559	7.1652
RIKEN cDNA 4930555F03 gene [Source:MGI Symbol;Acc:MGI:1922609]	4930555F03Rik	8	50572005	50573233	1229	50572619	56	76.41	5.26	116379	ENSMUSG00000031559	7.1652
RIKEN cDNA 4930555F03 gene [Source:MGI Symbol;Acc:MGI:1922609]	4930555F03Rik	8	50971474	50972427	954	50971876	42	56.02	5.23	515636	ENSMUSG00000031559	7.1652
RIKEN cDNA 4930555F03 gene [Source:MGI Symbol;Acc:MGI:1922609]	4930555F03Rik	8	51678054	51679098	1045	51678560	47	70.02	5.73	1222320	ENSMUSG00000031559	7.1652
RIKEN cDNA 4930555F03 gene [Source:MGI Symbol;Acc:MGI:1922609]	4930555F03Rik	8	51793520	51794759	1240	51794131	77	123.97	6.68	1337891	ENSMUSG00000031559	7.1652
RIKEN cDNA 4930562F07 gene [Source:MGI Symbol;Acc:MGI:1922505]	4930562F07Rik	1	162016236	162017452	1217	162016881	114	351.02	13.83	8765	ENSMUSG00000026729	7.14128
RIKEN cDNA 4930572O03 gene [Source:MGI Symbol;Acc:MGI:2441686]	4930572O03Rik	5	15176443	15180966	4524	15177039	438	316.72	3.82	14162	ENSMUSG00000069720	7.05934
RIKEN cDNA 4930572O03 gene [Source:MGI Symbol;Acc:MGI:2441686]	4930572O03Rik	5	15183294	15188058	4765	15186709	935	613.6	3.72	23832	ENSMUSG00000069720	7.05934
RIKEN cDNA 4933426M11 gene [Source:MGI Symbol;Acc:MGI:2444661]	4933426M11Rik	12	81958269	81959353	1085	81958842	52	95.3	7.63	67296	ENSMUSG00000021133	8.93451
RIKEN cDNA 5330426P16 gene [Source:MGI Symbol;Acc:MGI:1915440]	5330426P16Rik	16	50717398	50718343	946	50717886	40	62.2	5.9	14976	ENSMUSG00000022639	7.48035
RIKEN cDNA 5730437N04 gene [Source:MGI Symbol;Acc:MGI:1917794]	5730437N04Rik	17	5426696	5427742	1047	5427205	95	313.66	17.7	13055	ENSMUSG00000004945	8.38172
RIKEN cDNA 5730437N04 gene [Source:MGI Symbol;Acc:MGI:1917794]	5730437N04Rik	17	5438099	5439241	1143	5438748	72	184.46	9.05	1512	ENSMUSG00000004945	8.38172
RIKEN cDNA 5730494M16 gene [Source:MGI Symbol;Acc:MGI:1913898]	5730494M16Rik	18	25398830	25400233	1404	25399582	72	113.28	4.94	72074	ENSMUSG00000024269	11.5685
RIKEN cDNA 5730494M16 gene [Source:MGI Symbol;Acc:MGI:1913898]	5730494M16Rik	18	25510308	25511336	1029	25510754	45	68.61	4.52	183246	ENSMUSG00000024269	11.5685
RIKEN cDNA 5730522E02 gene [Source:MGI Symbol;Acc:MGI:1917876]	5730522E02Rik	11	25544418	25545659	1242	25545077	93	225.89	9.01	565489	ENSMUSG00000073101	8.43688
RIKEN cDNA 5730522E02 gene [Source:MGI Symbol;Acc:MGI:1917876]	5730522E02Rik	11	25574593	25575549	957	25575060	50	95.84	7.18	535506	ENSMUSG00000073101	8.43688
RIKEN cDNA 5730522E02 gene [Source:MGI Symbol;Acc:MGI:1917876]	5730522E02Rik	11	25670855	25671869	1015	25671394	45	73.57	7.09	439172	ENSMUSG00000073101	8.43688
RIKEN cDNA 5730522E02 gene [Source:MGI Symbol;Acc:MGI:1917876]	5730522E02Rik	11	25801832	25802974	1143	25802354	58	93.65	7.59	308212	ENSMUSG00000073101	8.43688
RIKEN cDNA 5730522E02 gene [Source:MGI Symbol;Acc:MGI:1917876]	5730522E02Rik	11	26020683	26021821	1139	26021404	51	57.72	3.62	89162	ENSMUSG00000073101	8.43688
RIKEN cDNA 5730596B20 gene [Source:MGI Symbol;Acc:MGI:1924830]	5730596B20Rik	6	52122343	52123391	1049	52122846	54	77.32	6.35	4651	ENSMUSG00000056468	7.63229
RIKEN cDNA 5730596B20 gene [Source:MGI Symbol;Acc:MGI:1924830]	5730596B20Rik	6	52128149	52129164	1016	52128685	48	66.28	5.45	1188	ENSMUSG00000056468	7.63229
RIKEN cDNA 5930403N24 gene [Source:MGI Symbol;Acc:MGI:2444171]	5930403N24Rik	10	37539839	37540945	1107	37540307	67	138.77	13.38	680943	ENSMUSG00000046463	7.66719
RIKEN cDNA 6330527O06 gene [Source:MGI Symbol;Acc:MGI:1923411]	6330527O06Rik	2	135717538	135718220	683	135717855	32	61.38	5.66	160120	ENSMUSG00000027270	11.0805
RIKEN cDNA 6330527O06 gene [Source:MGI Symbol;Acc:MGI:1923411]	6330527O06Rik	2	135933029	135934663	1635	135934041	92	167.07	8.68	56066	ENSMUSG00000027270	11.0805
RIKEN cDNA 6430527G18 gene [Source:MGI Symbol;Acc:MGI:2442463]	6430527G18Rik	12	88156934	88157550	617	88157339	35	86.14	6.15	68425	ENSMUSG00000034168	8.21986
RIKEN cDNA 6430527G18 gene [Source:MGI Symbol;Acc:MGI:2442463]	6430527G18Rik	12	88235399	88236038	640	88235620	30	58.33	4.92	9856	ENSMUSG00000034168	8.21986
RIKEN cDNA 6430527G18 gene [Source:MGI Symbol;Acc:MGI:2442463]	6430527G18Rik	12	88251996	88253243	1248	88252540	71	159.57	8.07	26776	ENSMUSG00000034168	8.21986
RIKEN cDNA 6430704M03 gene [Source:MGI Symbol;Acc:MGI:2442704]	6430704M03Rik	4	56982196	56983218	1023	56982752	44	69.39	6.89	20511	ENSMUSG00000045589	9.8699
RIKEN cDNA 6720456H20 gene [Source:MGI Symbol;Acc:MGI:2443219]	6720456H20Rik	14	48968675	48969646	972	48969150	59	139.93	9.41	96653	ENSMUSG00000036339	9.25727
RIKEN cDNA 6720456H20 gene [Source:MGI Symbol;Acc:MGI:2443219]	6720456H20Rik	14	49037961	49039204	1244	49038593	89	245.33	14.59	27210	ENSMUSG00000036339	9.25727
RIKEN cDNA 6720489N17 gene [Source:MGI Symbol;Acc:MGI:2443901]	6720489N17Rik	13	62692996	62693898	903	62693607	37	55.43	5.66	15252	ENSMUSG00000072066	8.84738
RIKEN cDNA 9030224M15 gene [Source:MGI Symbol;Acc:MGI:3045338]	9030224M15Rik	10	40482088	40483165	1078	40482580	49	78	5.92	79492	ENSMUSG00000045555	7.00283
RIKEN cDNA 9030425E11 gene [Source:MGI Symbol;Acc:MGI:1918816]	9030425E11Rik	9	40424341	40425418	1078	40424890	42	55.94	6.89	69155	ENSMUSG00000032024	10.2328
RIKEN cDNA 9030425E11 gene [Source:MGI Symbol;Acc:MGI:1918816]	9030425E11Rik	9	40533688	40534592	905	40534232	37	55.22	4.92	40187	ENSMUSG00000032024	10.2328
RIKEN cDNA 9030612E09 gene [Source:MGI Symbol;Acc:MGI:1921780]	9030612E09Rik	10	42899546	42900556	1011	42899912	64	154.73	9.22	5402	ENSMUSG00000045008	7.33693
RIKEN cDNA 9330182L06 gene [Source:MGI Symbol;Acc:MGI:2443264]	9330182L06Rik	5	9265268	9266333	1066	9265803	48	75.44	5.92	315	ENSMUSG00000056004	9.15038
RIKEN cDNA 9330182L06 gene [Source:MGI Symbol;Acc:MGI:2443264]	9330182L06Rik	5	9339436	9340433	998	9339940	40	56.7	6.89	73822	ENSMUSG00000056004	9.15038
RIKEN cDNA 9430031J16 gene [Source:MGI Symbol;Acc:MGI:2443135]	9430031J16Rik	1	81433226	81434163	938	81433818	41	60.63	5.33	360293	ENSMUSG00000054976	10.6806
RIKEN cDNA 9430076C15 gene [Source:MGI Symbol;Acc:MGI:2443551]	9430076C15Rik	6	53217240	53218456	1217	53217886	133	397.11	16.57	19403	ENSMUSG00000090982	8.14334
RIKEN cDNA 9430076C15 gene [Source:MGI Symbol;Acc:MGI:2443551]	9430076C15Rik	6	53371056	53372104	1049	53371599	44	66.44	8.37	134310	ENSMUSG00000090982	8.14334
RIKEN cDNA 9430076C15 gene [Source:MGI Symbol;Acc:MGI:2443551]	9430076C15Rik	6	53379005	53379945	941	53379462	42	71.02	5.66	142173	ENSMUSG00000090982	8.14334
RIKEN cDNA 9530068E07 gene [Source:MGI Symbol;Acc:MGI:2654705]	9530068E07Rik	11	52351133	52352348	1216	52351719	231	898.2	27.21	141789	ENSMUSG00000036275	9.48193
RIKEN cDNA 9530068E07 gene [Source:MGI Symbol;Acc:MGI:2654705]	9530068E07Rik	11	52364881	52365771	891	52365298	51	120.67	9.6	155368	ENSMUSG00000036275	9.48193
RIKEN cDNA A130022J15 gene [Source:MGI Symbol;Acc:MGI:2141669]	A130022J15Rik	6	97082464	97083571	1108	97083007	52	92.22	9.6	16169	ENSMUSG00000035245	8.82626
AIG2-like domain 1 [Source:MGI Symbol;Acc:MGI:2385008]	A2ld1	14	123219435	123221024	1590	123220422	101	195.26	7.64	92557	ENSMUSG00000041625	7.65987
AIG2-like domain 1 [Source:MGI Symbol;Acc:MGI:2385008]	A2ld1	14	123270867	123271745	879	123271272	52	107.28	5.4	41707	ENSMUSG00000041625	7.65987
RIKEN cDNA A330008L17 gene [Source:MGI Symbol;Acc:MGI:2443215]	A330008L17Rik	8	102242716	102243415	700	102243202	31	50.73	3.94	302660	ENSMUSG00000052479	8.45692
RIKEN cDNA A330008L17 gene [Source:MGI Symbol;Acc:MGI:2443215]	A330008L17Rik	8	102522990	102524158	1169	102523597	71	167.9	5.71	583055	ENSMUSG00000052479	8.45692
RIKEN cDNA A430005L14 gene [Source:MGI Symbol;Acc:MGI:2140680]	A430005L14Rik	4	153264018	153264822	805	153264528	34	54.62	6.4	66818	ENSMUSG00000047613	7.44602
RIKEN cDNA A530032D15Rik gene [Source:MGI Symbol;Acc:MGI:3037746]	A530032D15Rik	1	85097554	85102610	5057	85099680	317	55.13	2.94	6748	ENSMUSG00000089844	7.20083
RIKEN cDNA A930002H24 gene [Source:MGI Symbol;Acc:MGI:2443151]	A930002H24Rik	17	64068141	64069246	1106	64068722	85	200.69	10.82	144418	ENSMUSG00000045506	7.00393
RIKEN cDNA A930011G23 gene [Source:MGI Symbol;Acc:MGI:2442790]	A930011G23Rik	5	100082182	100083232	1051	100082783	70	164.65	12.09	75301	ENSMUSG00000089809	8.47821
RIKEN cDNA A930038C07 gene [Source:MGI Symbol;Acc:MGI:1915419]	A930038C07Rik	6	65648634	65649240	607	65648847	29	58.4	6.64	27263	ENSMUSG00000049001	9.74395
ATP-binding cassette, sub-family A (ABC1), member 1 [Source:MGI Symbol;Acc:MGI:99607]	Abca1	4	53160321	53160981	661	53160544	30	55.55	4.68	12223	ENSMUSG00000015243	9.60108
ATP-binding cassette, sub-family C (CFTR/MRP), member 4 [Source:MGI Symbol;Acc:MGI:2443111]	Abcc4	14	118890552	118891552	1001	118891060	40	56.39	6.89	214381	ENSMUSG00000032849	7.61256
abhydrolase domain containing 6 [Source:MGI Symbol;Acc:MGI:1913332]	Abhd6	14	8838382	8839295	914	8838676	68	212.16	15.65	3260	ENSMUSG00000025277	9.09056
ABI gene family, member 3 [Source:MGI Symbol;Acc:MGI:1913860]	Abi3	11	95719522	95720566	1045	95719989	53	105.54	8.12	16199	ENSMUSG00000018381	7.00774
active BCR-related gene [Source:MGI Symbol;Acc:MGI:107771]	Abr	11	76460046	76461314	1269	76460643	65	128.22	7.14	24827	ENSMUSG00000017631	10.6759
acetyl-Coenzyme A acyltransferase 2 (mitochondrial 3-oxoacyl-Coenzyme A thiolase) [Source:MGI Symbol;Acc:MGI:1098623]	Acaa2	18	74800789	74801660	872	74801176	49	113.7	8.61	137675	ENSMUSG00000036880	8.98101
acyl-Coenzyme A binding domain containing 6 [Source:MGI Symbol;Acc:MGI:1919732]	Acbd6	1	157452346	157453698	1353	157453090	89	194.06	7.55	47840	ENSMUSG00000033701	8.41813
acid phosphatase-like 2 [Source:MGI Symbol;Acc:MGI:2442444]	Acpl2	9	96737939	96739125	1187	96738587	184	651.88	21.98	54501	ENSMUSG00000043587	8.32657
acyl-CoA synthetase family member 3 [Source:MGI Symbol;Acc:MGI:2182591]	Acsf3	8	125261401	125262411	1011	125261911	42	62.89	7.63	37494	ENSMUSG00000015016	8.04648
acyl-CoA synthetase family member 3 [Source:MGI Symbol;Acc:MGI:2182591]	Acsf3	8	125327539	125328714	1176	125328135	71	157.43	9.12	28730	ENSMUSG00000015016	8.04648
acyl-CoA synthetase long-chain family member 3 [Source:MGI Symbol;Acc:MGI:1921455]	Acsl3	1	78653608	78654543	936	78654096	41	67.51	6.15	304	ENSMUSG00000032883	9.06972
activin receptor IIA [Source:MGI Symbol;Acc:MGI:102806]	Acvr2a	2	47251934	47253145	1212	47252444	66	125.18	6.55	1417185	ENSMUSG00000052155	10.9345
activin receptor IIA [Source:MGI Symbol;Acc:MGI:102806]	Acvr2a	2	47642009	47643107	1099	47642496	54	89.22	6.1	1027133	ENSMUSG00000052155	10.9345
activin receptor IIA [Source:MGI Symbol;Acc:MGI:102806]	Acvr2a	2	47689296	47690235	940	47689822	42	71.14	7.88	979807	ENSMUSG00000052155	10.9345
activin receptor IIA [Source:MGI Symbol;Acc:MGI:102806]	Acvr2a	2	48288610	48289741	1132	48289236	57	93.35	8.81	380393	ENSMUSG00000052155	10.9345
a disintegrin and metallopeptidase domain 12 (meltrin alpha) [Source:MGI Symbol;Acc:MGI:105378]	Adam12	7	141321634	141322641	1008	141322216	50	74.26	7.31	101613	ENSMUSG00000054555	7.59737
a disintegrin and metallopeptidase domain 12 (meltrin alpha) [Source:MGI Symbol;Acc:MGI:105378]	Adam12	7	141330807	141331944	1138	141331409	92	233.01	15.13	92420	ENSMUSG00000054555	7.59737
a disintegrin and metallopeptidase domain 23 [Source:MGI Symbol;Acc:MGI:1345162]	Adam23	1	63415190	63416296	1107	63415712	49	79.69	8.61	76753	ENSMUSG00000025964	9.69536
a disintegrin-like and metallopeptidase (reprolysin type) with thrombospondin type 1 motif, 16 [Source:MGI Symbol;Acc:MGI:2429637]	Adamts16	13	70971085	70972318	1234	70971772	78	158.81	8.64	8917	ENSMUSG00000049538	7.9963
a disintegrin-like and metallopeptidase (reprolysin type) with thrombospondin type 1 motif, 18 [Source:MGI Symbol;Acc:MGI:2442600]	Adamts18	8	116288608	116289858	1251	116289236	120	329.78	15.04	83405	ENSMUSG00000053399	7.48979
a disintegrin-like and metallopeptidase (reprolysin type) with thrombospondin type 1 motif, 2 [Source:MGI Symbol;Acc:MGI:1347356]	Adamts2	11	50442143	50443028	886	50442657	37	57.3	7.14	27071	ENSMUSG00000036545	7.57399
a disintegrin-like and metallopeptidase (reprolysin type) with thrombospondin type 1 motif, 3 [Source:MGI Symbol;Acc:MGI:3045353]	Adamts3	5	90174947	90175837	891	90175545	47	77.1	8.06	136814	ENSMUSG00000043635	8.50074
a disintegrin-like and metallopeptidase (reprolysin type) with thrombospondin type 1 motif, 5 (aggrecanase-2) [Source:MGI Symbol;Acc:MGI:1346321]	Adamts5	16	85887726	85888534	809	85888170	46	102.21	7.02	13200	ENSMUSG00000022894	7.42227
a disintegrin-like and metallopeptidase (reprolysin type) with thrombospondin type 1 motif, 9 [Source:MGI Symbol;Acc:MGI:1916320]	Adamts9	6	93277534	93278821	1288	93278096	253	884.62	23.27	384610	ENSMUSG00000030022	8.17509
ADAMTS-like 1 [Source:MGI Symbol;Acc:MGI:1924989]	Adamtsl1	4	85469815	85470959	1145	85470411	57	109.4	8.86	229408	ENSMUSG00000066113	7.94446
ADAMTS-like 1 [Source:MGI Symbol;Acc:MGI:1924989]	Adamtsl1	4	85714936	85716106	1171	85715500	68	137.28	10.84	15681	ENSMUSG00000066113	7.94446
adenosine deaminase, RNA-specific [Source:MGI Symbol;Acc:MGI:1889575]	Adar	3	89472701	89473763	1063	89473182	74	189.19	14.16	45762	ENSMUSG00000027951	9.38506
adenosine deaminase, RNA-specific, B2 [Source:MGI Symbol;Acc:MGI:2151118]	Adarb2	13	8276417	8277362	946	8276912	41	66.32	7.88	74800	ENSMUSG00000052551	8.04025
adenosine deaminase, RNA-specific, B2 [Source:MGI Symbol;Acc:MGI:2151118]	Adarb2	13	8315322	8316380	1059	8315813	48	81.44	5.91	113701	ENSMUSG00000052551	8.04025
adenosine deaminase, RNA-specific, B2 [Source:MGI Symbol;Acc:MGI:2151118]	Adarb2	13	8369035	8370006	972	8369612	45	79.79	5.91	167500	ENSMUSG00000052551	8.04025
adenosine deaminase, RNA-specific, B2 [Source:MGI Symbol;Acc:MGI:2151118]	Adarb2	13	8483627	8484323	697	8483916	33	63.92	5.91	281804	ENSMUSG00000052551	8.04025
adenosine deaminase, RNA-specific, B2 [Source:MGI Symbol;Acc:MGI:2151118]	Adarb2	13	8533434	8534493	1060	8533956	46	73.1	7.14	331844	ENSMUSG00000052551	8.04025
adenylate cyclase 2 [Source:MGI Symbol;Acc:MGI:99676]	Adcy2	13	69247541	69248897	1357	69248224	87	180.87	7.48	109805	ENSMUSG00000021536	8.51504
adenylate cyclase 2 [Source:MGI Symbol;Acc:MGI:99676]	Adcy2	13	69335008	69335908	901	69335518	38	59.54	7.14	197099	ENSMUSG00000021536	8.51504
adenylate cyclase 8 [Source:MGI Symbol;Acc:MGI:1341110]	Adcy8	15	64582226	64583339	1114	64582789	76	178.59	14.82	171069	ENSMUSG00000022376	9.06012
adenylate cyclase 8 [Source:MGI Symbol;Acc:MGI:1341110]	Adcy8	15	64660399	64661518	1120	64660921	55	103.87	10.34	92937	ENSMUSG00000022376	9.06012
adenylate cyclase 8 [Source:MGI Symbol;Acc:MGI:1341110]	Adcy8	15	64692603	64693705	1103	64693249	54	74.13	6.53	60609	ENSMUSG00000022376	9.06012
adenylate cyclase activating polypeptide 1 [Source:MGI Symbol;Acc:MGI:105094]	Adcyap1	17	93445376	93446345	970	93445805	50	102.71	10.34	152957	ENSMUSG00000024256	9.36841
adenylate cyclase activating polypeptide 1 [Source:MGI Symbol;Acc:MGI:105094]	Adcyap1	17	93862697	93863736	1040	93863152	44	67.31	5.16	264390	ENSMUSG00000024256	9.36841
adenylate cyclase activating polypeptide 1 [Source:MGI Symbol;Acc:MGI:105094]	Adcyap1	17	94044627	94045362	736	94045077	40	91.22	6.4	446315	ENSMUSG00000024256	9.36841
adenylate cyclase activating polypeptide 1 receptor 1 [Source:MGI Symbol;Acc:MGI:108449]	Adcyap1r1	6	55469104	55470191	1088	55469617	110	390.56	17.2	67645	ENSMUSG00000029778	10.172
adenosine kinase [Source:MGI Symbol;Acc:MGI:87930]	Adk	14	22071138	22073364	2227	22072867	109	88.72	5.38	201012	ENSMUSG00000039197	7.65072
adrenergic receptor, alpha 1b [Source:MGI Symbol;Acc:MGI:104774]	Adra1b	11	43816340	43817174	835	43816691	34	51.29	4.68	101979	ENSMUSG00000050541	7.21512
adenylosuccinate lyase [Source:MGI Symbol;Acc:MGI:103202]	Adsl	15	80778420	80779174	755	80778759	32	52.38	5.66	161	ENSMUSG00000022407	9.0486
apoptosis enhancing nuclease [Source:MGI Symbol;Acc:MGI:1915298]	Aen	7	86032033	86032975	943	86032512	38	54.97	5.91	8228	ENSMUSG00000030609	7.82062
actin filament associated protein 1-like 2 [Source:MGI Symbol;Acc:MGI:2147658]	Afap1l2	19	57096436	57097469	1034	57096905	42	60.42	6.64	14187	ENSMUSG00000025083	7.48811
actin filament associated protein 1-like 2 [Source:MGI Symbol;Acc:MGI:2147658]	Afap1l2	19	57124011	57124880	870	57124411	37	59.11	5.17	41693	ENSMUSG00000025083	7.48811
AF4/FMR2 family, member 3 [Source:MGI Symbol;Acc:MGI:106927]	Aff3	1	38568680	38569521	842	38569202	37	53.85	4.06	152598	ENSMUSG00000037138	10.1797
aspartylglucosaminidase [Source:MGI Symbol;Acc:MGI:104873]	Aga	8	53193818	53194938	1121	53194402	46	61.64	5.44	1402678	ENSMUSG00000031521	7.27718
aspartylglucosaminidase [Source:MGI Symbol;Acc:MGI:104873]	Aga	8	54142663	54143685	1023	54143145	60	109.51	7.1	453935	ENSMUSG00000031521	7.27718
aspartylglucosaminidase [Source:MGI Symbol;Acc:MGI:104873]	Aga	8	54256745	54257698	954	54257151	43	64.15	6.13	339929	ENSMUSG00000031521	7.27718
aspartylglucosaminidase [Source:MGI Symbol;Acc:MGI:104873]	Aga	8	54453635	54454801	1167	54454191	58	91.16	5.67	142889	ENSMUSG00000031521	7.27718
aspartylglucosaminidase [Source:MGI Symbol;Acc:MGI:104873]	Aga	8	54581784	54583155	1372	54582272	89	202.08	8.54	14808	ENSMUSG00000031521	7.27718
ArfGAP with GTPase domain, ankyrin repeat and PH domain 1 [Source:MGI Symbol;Acc:MGI:2653690]	Agap1	1	91576956	91578118	1163	91577501	91	244.75	10.18	226120	ENSMUSG00000055013	10.6231
1-acylglycerol-3-phosphate O-acyltransferase 4 (lysophosphatidic acid acyltransferase, delta) [Source:MGI Symbol;Acc:MGI:1915512]	Agpat4	17	11857186	11858115	930	11857608	40	61.68	4.33	453962	ENSMUSG00000023827	8.99583
1-acylglycerol-3-phosphate O-acyltransferase 4 (lysophosphatidic acid acyltransferase, delta) [Source:MGI Symbol;Acc:MGI:1915512]	Agpat4	17	12108763	12109854	1092	12109342	51	89.99	8.61	202228	ENSMUSG00000023827	8.99583
alanine-glyoxylate aminotransferase 2-like 2 [Source:MGI Symbol;Acc:MGI:1920197]	Agxt2l2	11	51269056	51269632	577	51269268	38	110.64	8.61	128991	ENSMUSG00000020359	7.43686
adherens junction associated protein 1 [Source:MGI Symbol;Acc:MGI:2685419]	Ajap1	4	152526960	152527904	945	152527279	93	353.32	16.97	329660	ENSMUSG00000039546	11.4214
adherens junction associated protein 1 [Source:MGI Symbol;Acc:MGI:2685419]	Ajap1	4	152586364	152587453	1090	152586936	45	65.81	7.63	270003	ENSMUSG00000039546	11.4214
adherens junction associated protein 1 [Source:MGI Symbol;Acc:MGI:2685419]	Ajap1	4	152753193	152754234	1042	152753722	47	79.38	8.86	103217	ENSMUSG00000039546	11.4214
adherens junction associated protein 1 [Source:MGI Symbol;Acc:MGI:2685419]	Ajap1	4	152915322	152916631	1310	152916084	68	107.29	5.93	59145	ENSMUSG00000039546	11.4214
adherens junction associated protein 1 [Source:MGI Symbol;Acc:MGI:2685419]	Ajap1	4	152920037	152920971	935	152920680	41	52.55	3.85	63741	ENSMUSG00000039546	11.4214
A kinase (PRKA) anchor protein 10 [Source:MGI Symbol;Acc:MGI:1890218]	Akap10	11	61755197	61756364	1168	61755823	162	614.55	24.45	12064	ENSMUSG00000047804	8.77923
A kinase (PRKA) anchor protein 6 [Source:MGI Symbol;Acc:MGI:3050566]	Akap6	12	53805319	53806547	1229	53805942	77	121.62	7.08	5572	ENSMUSG00000061603	10.1845
A kinase (PRKA) anchor protein 6 [Source:MGI Symbol;Acc:MGI:3050566]	Akap6	12	54058223	54059270	1048	54058773	109	320.26	13.78	258403	ENSMUSG00000061603	10.1845
AKT1 substrate 1 (proline-rich) [Source:MGI Symbol;Acc:MGI:1914855]	Akt1s1	7	52103452	52104439	988	52104017	54	119.3	9.35	344	ENSMUSG00000011096	8.69298
thymoma viral proto-oncogene 3 [Source:MGI Symbol;Acc:MGI:1345147]	Akt3	1	179166016	179167274	1259	179166644	99	263.44	14.41	21690	ENSMUSG00000019699	12.1228
thymoma viral proto-oncogene 1 interacting protein [Source:MGI Symbol;Acc:MGI:3693832]	Aktip	8	93742139	93744081	1943	93742783	213	493.32	17.43	84419	ENSMUSG00000031667	10.2716
aminolevulinate, delta-, dehydratase [Source:MGI Symbol;Acc:MGI:96853]	Alad	4	62179929	62182208	2280	62181354	123	77.5	3.69	402	ENSMUSG00000028393	10.0047
activated leukocyte cell adhesion molecule [Source:MGI Symbol;Acc:MGI:1313266]	Alcam	16	52386948	52387751	804	52387440	42	76.4	7.48	66747	ENSMUSG00000022636	10.1646
activated leukocyte cell adhesion molecule [Source:MGI Symbol;Acc:MGI:1313266]	Alcam	16	53025811	53027163	1353	53026372	92	201.51	7.14	572185	ENSMUSG00000022636	10.1646
activated leukocyte cell adhesion molecule [Source:MGI Symbol;Acc:MGI:1313266]	Alcam	16	53299180	53300045	866	53299619	47	100.57	6.46	845432	ENSMUSG00000022636	10.1646
aldehyde dehydrogenase 1 family, member B1 [Source:MGI Symbol;Acc:MGI:1919785]	Aldh1b1	4	45726532	45727328	797	45726903	36	63.8	6.89	84991	ENSMUSG00000035561	7.33661
aldehyde dehydrogenase 1 family, member B1 [Source:MGI Symbol;Acc:MGI:1919785]	Aldh1b1	4	45776318	45777353	1036	45776818	42	60.21	5.66	35076	ENSMUSG00000035561	7.33661
aldehyde dehydrogenase 1 family, member B1 [Source:MGI Symbol;Acc:MGI:1919785]	Aldh1b1	4	45820693	45821756	1064	45821181	48	80.82	7.38	9287	ENSMUSG00000035561	7.33661
aldehyde dehydrogenase 1 family, member L1 [Source:MGI Symbol;Acc:MGI:1340024]	Aldh1l1	6	90468956	90470069	1114	90469528	71	186.28	10.58	33107	ENSMUSG00000030088	8.73039
aldehyde dehydrogenase 9, subfamily A1 [Source:MGI Symbol;Acc:MGI:1861622]	Aldh9a1	1	169270115	169271048	934	169270600	48	98.71	8.86	9522	ENSMUSG00000026687	9.07256
asparagine-linked glycosylation 10 homolog B (yeast, alpha-1,2-glucosyltransferase) [Source:MGI Symbol;Acc:MGI:2146159]	Alg10b	15	89886459	89887485	1027	89886865	46	77.06	4.92	167877	ENSMUSG00000075470	11.2183
asparagine-linked glycosylation 2 homolog (yeast, alpha-1,3-mannosyltransferase) [Source:MGI Symbol;Acc:MGI:1914731]	Alg2	4	47462382	47463389	1008	47462950	39	52.06	6.64	24255	ENSMUSG00000039740	11.5662
alkB, alkylation repair homolog 5 (E. coli) [Source:MGI Symbol;Acc:MGI:2144489]	Alkbh5	11	60350543	60351556	1014	60351020	45	74.51	5.66	1137	ENSMUSG00000042650	9.27206
S-adenosylmethionine decarboxylase 2 [Source:MGI Symbol;Acc:MGI:1333111]	Amd2	10	34821622	34822672	1051	34822204	40	51.46	6.4	609493	ENSMUSG00000063953	9.50822
S-adenosylmethionine decarboxylase 2 [Source:MGI Symbol;Acc:MGI:1333111]	Amd2	10	34957391	34958619	1229	34958145	51	60.68	3.78	473552	ENSMUSG00000063953	9.50822
S-adenosylmethionine decarboxylase 2 [Source:MGI Symbol;Acc:MGI:1333111]	Amd2	10	35221289	35222512	1224	35221909	65	94.32	6.88	209788	ENSMUSG00000063953	9.50822
S-adenosylmethionine decarboxylase 2 [Source:MGI Symbol;Acc:MGI:1333111]	Amd2	10	35303541	35304535	995	35304019	46	76.09	5.68	127678	ENSMUSG00000063953	9.50822
S-adenosylmethionine decarboxylase 2 [Source:MGI Symbol;Acc:MGI:1333111]	Amd2	10	35374349	35375185	837	35374584	38	61.43	3.96	57113	ENSMUSG00000063953	9.50822
amphiphysin [Source:MGI Symbol;Acc:MGI:103574]	Amph	13	19157553	19158536	984	19158019	46	72.26	6.13	117779	ENSMUSG00000021314	10.8701
anaphase promoting complex subunit 4 [Source:MGI Symbol;Acc:MGI:1098673]	Anapc4	5	53260162	53261217	1056	53260713	57	123.01	8.37	35459	ENSMUSG00000029176	9.93559
ankyrin 2, brain [Source:MGI Symbol;Acc:MGI:88025]	Ank2	3	127006627	127007569	943	127007132	43	74.97	5.66	104817	ENSMUSG00000032826	11.309
ankyrin 2, brain [Source:MGI Symbol;Acc:MGI:88025]	Ank2	3	127070304	127071114	811	127070644	33	50.05	4.68	41305	ENSMUSG00000032826	11.309
ankyrin 2, brain [Source:MGI Symbol;Acc:MGI:88025]	Ank2	3	127136060	127136735	676	127136397	31	57.92	6.4	24448	ENSMUSG00000032826	11.309
ankyrin 3, epithelial [Source:MGI Symbol;Acc:MGI:88026]	Ank3	10	69193021	69193941	921	69193497	39	58.81	4.57	196527	ENSMUSG00000069601	11.8301
ankyrin-repeat and fibronectin type III domain containing 1 [Source:MGI Symbol;Acc:MGI:2686021]	Ankfn1	11	89526086	89527512	1427	89526950	84	164.7	8.46	26005	ENSMUSG00000047773	8.47539
ankyrin repeat domain 33B [Source:MGI Symbol;Acc:MGI:1917904]	Ankrd33b	15	31275582	31276577	996	31276140	40	56.91	5.66	21374	ENSMUSG00000022237	9.18583
ankyrin repeat domain 33B [Source:MGI Symbol;Acc:MGI:1917904]	Ankrd33b	15	31331688	31332788	1101	31332202	88	255.72	14.53	34688	ENSMUSG00000022237	9.18583
ankyrin repeat domain 40 [Source:MGI Symbol;Acc:MGI:1918702]	Ankrd40	11	94187915	94189350	1436	94188399	54	63.4	4.89	916	ENSMUSG00000020864	8.54631
ankyrin repeat and SAM domain containing 1 [Source:MGI Symbol;Acc:MGI:2446180]	Anks1	17	28058825	28060082	1258	28059443	259	1025.63	26.05	13158	ENSMUSG00000024219	9.41902
ankyrin repeat and sterile alpha motif domain containing 1B [Source:MGI Symbol;Acc:MGI:1924781]	Anks1b	10	89379743	89380663	921	89380246	42	73.53	6.15	43829	ENSMUSG00000058589	9.79394
ankyrin repeat and sterile alpha motif domain containing 1B [Source:MGI Symbol;Acc:MGI:1924781]	Anks1b	10	89733697	89734787	1091	89734208	89	249.06	16.05	397791	ENSMUSG00000058589	9.79394
ankyrin repeat and sterile alpha motif domain containing 6 [Source:MGI Symbol;Acc:MGI:1922941]	Anks6	4	47064245	47065314	1070	47064773	47	75.96	8.12	5405	ENSMUSG00000066191	7.75901
annexin A3 [Source:MGI Symbol;Acc:MGI:1201378]	Anxa3	5	97206432	97207387	956	97206869	41	65.15	7.38	15535	ENSMUSG00000029484	7.31794
adaptor protein complex AP-1, sigma 1 [Source:MGI Symbol;Acc:MGI:1098244]	Ap1s1	5	137526450	137527612	1163	137527038	77	205.75	17.17	5033	ENSMUSG00000004849	9.31775
adaptor-related protein complex 2, beta 1 subunit [Source:MGI Symbol;Acc:MGI:1919020]	Ap2b1	11	83084920	83085773	854	83085204	45	96.57	7.13	27322	ENSMUSG00000035152	11.7104
adaptor-related protein complex 3, beta 1 subunit [Source:MGI Symbol;Acc:MGI:1333879]	Ap3b1	13	95315323	95316504	1182	95315866	72	146.34	10.21	186951	ENSMUSG00000021686	9.15801
apoptotic peptidase activating factor 1 [Source:MGI Symbol;Acc:MGI:1306796]	Apaf1	10	90218624	90219664	1041	90219111	42	59.68	7.14	326404	ENSMUSG00000019979	9.22162
amyloid beta (A4) precursor protein-binding, family A, member 2 [Source:MGI Symbol;Acc:MGI:1261791]	Apba2	7	71646381	71647390	1010	71646865	42	63	7.38	273	ENSMUSG00000030519	9.81262
amyloid beta (A4) precursor protein-binding, family A, member 2 [Source:MGI Symbol;Acc:MGI:1261791]	Apba2	7	71724549	71725440	892	71725061	37	56.63	5.91	78469	ENSMUSG00000030519	9.81262
adenomatosis polyposis coli [Source:MGI Symbol;Acc:MGI:88039]	Apc	18	34311947	34313012	1066	34312473	41	53.55	5.41	68105	ENSMUSG00000005871	11.7744
apoptosis inhibitor 5 [Source:MGI Symbol;Acc:MGI:1888993]	Api5	2	94981926	94983086	1161	94982585	63	111.42	5.61	704292	ENSMUSG00000027193	9.11852
apoptosis inhibitor 5 [Source:MGI Symbol;Acc:MGI:1888993]	Api5	2	95207028	95208114	1087	95207619	48	76.42	7.29	929326	ENSMUSG00000027193	9.11852
apolipoprotein A-I [Source:MGI Symbol;Acc:MGI:88049]	Apoa1	9	45994646	45995539	894	45995091	124	511.41	20.59	41572	ENSMUSG00000032083	7.48934
apolipoprotein O, pseudogene [Source:MGI Symbol;Acc:MGI:3649039]	Apoo-ps	13	108265065	108266142	1078	108265615	75	193.79	12.29	60798	ENSMUSG00000049233	9.94863
apolipoprotein O, pseudogene [Source:MGI Symbol;Acc:MGI:3649039]	Apoo-ps	13	108329878	108331183	1306	108330618	65	98.32	4.94	125801	ENSMUSG00000049233	9.94863
apolipoprotein O, pseudogene [Source:MGI Symbol;Acc:MGI:3649039]	Apoo-ps	13	108407123	108408055	933	108407584	41	67.11	6.11	202767	ENSMUSG00000049233	9.94863
apolipoprotein O, pseudogene [Source:MGI Symbol;Acc:MGI:3649039]	Apoo-ps	13	108414635	108415725	1091	108415188	53	98.93	6.89	210371	ENSMUSG00000049233	9.94863
adaptor protein, phosphotyrosine interaction, PH domain and leucine zipper containing 2 [Source:MGI Symbol;Acc:MGI:2384914]	Appl2	10	83089741	83090765	1025	83090232	51	99.21	9.84	21251	ENSMUSG00000020263	8.57017
adenine phosphoribosyl transferase [Source:MGI Symbol;Acc:MGI:88061]	Aprt	8	125109728	125110756	1029	125110193	48	85.29	8.86	9386	ENSMUSG00000006589	8.83775
aquarius [Source:MGI Symbol;Acc:MGI:1276102]	Aqr	2	113979990	113981109	1120	113980488	47	66.39	7.14	32272	ENSMUSG00000040383	10.3229
arginine and glutamate rich 1 [Source:MGI Symbol;Acc:MGI:2442985]	Arglu1	8	8794447	8795416	970	8794947	46	78.64	8.24	104410	ENSMUSG00000040459	9.76763
arginine and glutamate rich 1 [Source:MGI Symbol;Acc:MGI:2442985]	Arglu1	8	8940192	8941488	1297	8941091	97	185.96	7.8	250554	ENSMUSG00000040459	9.76763
arginine and glutamate rich 1 [Source:MGI Symbol;Acc:MGI:2442985]	Arglu1	8	9220303	9221351	1049	9220862	53	104.95	11.07	530325	ENSMUSG00000040459	9.76763
Rho GTPase activating protein 10 [Source:MGI Symbol;Acc:MGI:1925764]	Arhgap10	8	79969934	79970754	821	79970301	35	56.77	5.17	71505	ENSMUSG00000037148	7.25852
Rho GTPase activating protein 11A [Source:MGI Symbol;Acc:MGI:2444300]	Arhgap11a	2	113727112	113728213	1102	113727655	66	157.58	13.3	38837	ENSMUSG00000041219	7.45751
Rho GTPase activating protein 18 [Source:MGI Symbol;Acc:MGI:1921160]	Arhgap18	10	26631289	26632933	1645	26632236	166	370.1	13.27	159009	ENSMUSG00000039031	8.05075
Rho GTPase activating protein 21 [Source:MGI Symbol;Acc:MGI:1918685]	Arhgap21	2	20821091	20822272	1182	20821699	72	155.83	10.9	68809	ENSMUSG00000036591	10.6718
Rho GTPase activating protein 24 [Source:MGI Symbol;Acc:MGI:1922647]	Arhgap24	5	102999972	103000873	902	103000438	36	51.77	4.92	90028	ENSMUSG00000057315	7.11381
Rho GTPase activating protein 24 [Source:MGI Symbol;Acc:MGI:1922647]	Arhgap24	5	103259601	103260655	1055	103260175	45	69.55	6.88	349765	ENSMUSG00000057315	7.11381
Rho GTPase activating protein 29 [Source:MGI Symbol;Acc:MGI:2443818]	Arhgap29	3	121589643	121590508	866	121590151	35	51.79	6.15	65996	ENSMUSG00000039831	9.04203
Rho GTPase activating protein 5 [Source:MGI Symbol;Acc:MGI:1332637]	Arhgap5	12	53482435	53483365	931	53482906	37	52.49	6.64	134158	ENSMUSG00000035133	9.10504
Rho guanine nucleotide exchange factor (GEF7) [Source:MGI Symbol;Acc:MGI:1860493]	Arhgef7	8	11727457	11728659	1203	11728058	67	104.49	7.83	47	ENSMUSG00000031511	10.277
AT rich interactive domain 1A (SWI-like) [Source:MGI Symbol;Acc:MGI:1935147]	Arid1a	4	133285003	133285910	908	133285376	41	70.94	5.41	27308	ENSMUSG00000007880	10.8818
AT rich interactive domain 1B (SWI-like) [Source:MGI Symbol;Acc:MGI:1926129]	Arid1b	17	4540441	4541620	1180	4540881	49	71.35	4.18	453451	ENSMUSG00000069729	10.5576
AT rich interactive domain 3B (BRIGHT-like) [Source:MGI Symbol;Acc:MGI:1930768]	Arid3b	9	57656308	57657213	906	57656799	40	67.02	6.4	27801	ENSMUSG00000004661	7.72944
AT rich interactive domain 5B (MRF1-like) [Source:MGI Symbol;Acc:MGI:2175912]	Arid5b	10	67818131	67819025	895	67818569	39	64.24	5.91	77095	ENSMUSG00000019947	10.5432
ADP-ribosylation factor-like 4A [Source:MGI Symbol;Acc:MGI:99437]	Arl4a	12	40408380	40409487	1108	40408931	87	212.02	9.35	355681	ENSMUSG00000047446	9.00844
ADP-ribosylation factor-like 4A [Source:MGI Symbol;Acc:MGI:99437]	Arl4a	12	40418499	40419581	1083	40418976	53	100.05	7.88	345636	ENSMUSG00000047446	9.00844
ADP-ribosylation factor-like 4C [Source:MGI Symbol;Acc:MGI:2445172]	Arl4c	1	90648811	90649482	672	90649135	31	58.45	6.15	50339	ENSMUSG00000049866	7.60094
ADP-ribosylation factor-like 6 interacting protein 6 [Source:MGI Symbol;Acc:MGI:1929507]	Arl6ip6	2	53296222	53297272	1051	53296643	54	108.27	8.31	245883	ENSMUSG00000026960	9.01727
ADP-ribosylation factor-like 6 interacting protein 6 [Source:MGI Symbol;Acc:MGI:1929507]	Arl6ip6	2	53470544	53471515	972	53470991	46	77.71	6.79	420231	ENSMUSG00000026960	9.01727
aryl hydrocarbon receptor nuclear translocator 2 [Source:MGI Symbol;Acc:MGI:107188]	Arnt2	7	91631720	91633311	1592	91632275	94	178.12	6.81	73806	ENSMUSG00000015709	10.9395
cyclic AMP-regulated phosphoprotein, 21 [Source:MGI Symbol;Acc:MGI:107562]	Arpp21	9	112000225	112001310	1086	112000969	52	92.56	5.56	137473	ENSMUSG00000032503	9.12683
cyclic AMP-regulated phosphoprotein, 21 [Source:MGI Symbol;Acc:MGI:107562]	Arpp21	9	112163588	112165711	2124	112165119	120	179.66	7.41	26677	ENSMUSG00000032503	9.12683
cyclic AMP-regulated phosphoprotein, 21 [Source:MGI Symbol;Acc:MGI:107562]	Arpp21	9	112648161	112648852	692	112648563	41	104.2	8.12	510121	ENSMUSG00000032503	9.12683
cyclic AMP-regulated phosphoprotein, 21 [Source:MGI Symbol;Acc:MGI:107562]	Arpp21	9	112655242	112656330	1089	112655786	42	52.46	7.45	517344	ENSMUSG00000032503	9.12683
arrestin domain containing 3 [Source:MGI Symbol;Acc:MGI:2145242]	Arrdc3	13	80013680	80014732	1053	80014223	54	104.52	9.09	1008422	ENSMUSG00000074794	9.53927
arrestin domain containing 3 [Source:MGI Symbol;Acc:MGI:2145242]	Arrdc3	13	80373068	80374099	1032	80373635	50	63.64	5.9	649010	ENSMUSG00000074794	9.53927
arrestin domain containing 3 [Source:MGI Symbol;Acc:MGI:2145242]	Arrdc3	13	80653567	80654652	1086	80654036	52	85.64	6.45	368609	ENSMUSG00000074794	9.53927
arrestin domain containing 4 [Source:MGI Symbol;Acc:MGI:1913662]	Arrdc4	7	75831364	75832711	1348	75831974	133	331.02	10.87	62153	ENSMUSG00000042659	9.05156
arrestin domain containing 4 [Source:MGI Symbol;Acc:MGI:1913662]	Arrdc4	7	75893694	75894543	850	75894211	36	57.42	6.64	84	ENSMUSG00000042659	9.05156
arrestin domain containing 4 [Source:MGI Symbol;Acc:MGI:1913662]	Arrdc4	7	76206677	76207710	1034	76207157	41	56.71	5.66	313030	ENSMUSG00000042659	9.05156
arrestin domain containing 4 [Source:MGI Symbol;Acc:MGI:1913662]	Arrdc4	7	76246259	76247270	1012	76246696	47	83.2	9.84	352569	ENSMUSG00000042659	9.05156
arrestin domain containing 4 [Source:MGI Symbol;Acc:MGI:1913662]	Arrdc4	7	76680435	76681680	1246	76681085	179	567.06	18.43	786958	ENSMUSG00000042659	9.05156
aristaless related homeobox [Source:MGI Symbol;Acc:MGI:1097716]	Arx	X	90555454	90556338	885	90555879	46	96.7	8.61	24033	ENSMUSG00000035277	7.24044
ArfGAP with SH3 domain, ankyrin repeat and PH domain1 [Source:MGI Symbol;Acc:MGI:1342335]	Asap1	15	64083863	64085023	1161	64084460	53	88.68	6.36	130021	ENSMUSG00000022377	10.4066
ArfGAP with SH3 domain, ankyrin repeat and PH domain1 [Source:MGI Symbol;Acc:MGI:1342335]	Asap1	15	64374088	64375060	973	64374445	49	86.87	7.3	159964	ENSMUSG00000022377	10.4066
achaete-scute complex homolog 1 (Drosophila) [Source:MGI Symbol;Acc:MGI:96919]	Ascl1	10	86966442	86967351	910	86966923	42	74.94	7.38	10518	ENSMUSG00000020052	10.4401
asparagine synthetase domain containing 1 [Source:MGI Symbol;Acc:MGI:1917646]	Asnsd1	1	53488876	53489860	985	53489354	42	60.84	4.24	79758	ENSMUSG00000026095	10.6955
astrotactin 2 [Source:MGI Symbol;Acc:MGI:1889277]	Astn2	4	65762671	65763863	1193	65763264	60	87.91	6.81	302381	ENSMUSG00000028373	9.52599
astrotactin 2 [Source:MGI Symbol;Acc:MGI:1889277]	Astn2	4	65915700	65916645	946	65916098	40	62.33	6.64	149547	ENSMUSG00000028373	9.52599
ATPase family, AAA domain containing 2B [Source:MGI Symbol;Acc:MGI:2444798]	Atad2b	12	5125465	5126477	1013	5125962	45	74.64	7.38	201752	ENSMUSG00000052812	9.63324
arginyltransferase 1 [Source:MGI Symbol;Acc:MGI:1333870]	Ate1	7	137272723	137273657	935	137273255	49	103.33	10.58	390220	ENSMUSG00000030850	9.4598
activating transcription factor 2 [Source:MGI Symbol;Acc:MGI:109349]	Atf2	2	73672295	73673176	882	73672823	44	72.01	4.99	57873	ENSMUSG00000027104	11.6287
activating transcription factor 7 [Source:MGI Symbol;Acc:MGI:2443472]	Atf7	15	102423840	102424861	1022	102424416	41	50.12	4.11	31465	ENSMUSG00000052414	9.34101
autophagy related 16 like 2 (S. cerevisiae) [Source:MGI Symbol;Acc:MGI:1920933]	Atg16l2	7	108385076	108386197	1122	108385635	52	90.39	6.15	65130	ENSMUSG00000047767	7.61855
autophagy-related 7 (yeast) [Source:MGI Symbol;Acc:MGI:1921494]	Atg7	6	114515077	114515944	868	114515498	38	57.2	4.4	77651	ENSMUSG00000030314	8.4895
ATPase, Na+/K+ transporting, alpha 1 polypeptide [Source:MGI Symbol;Acc:MGI:88105]	Atp1a1	3	101410684	101411429	746	101411192	32	53.43	4.68	2606	ENSMUSG00000033161	10.1933
ATPase, Na+/K+ transporting, alpha 1 polypeptide [Source:MGI Symbol;Acc:MGI:88105]	Atp1a1	3	101427882	101428793	912	101428451	51	117.01	10.34	19865	ENSMUSG00000033161	10.1933
ATPase, Ca++ transporting, plasma membrane 1 [Source:MGI Symbol;Acc:MGI:104653]	Atp2b1	10	97858064	97859175	1112	97858659	103	257.96	13.73	519127	ENSMUSG00000019943	11.6069
ATPase, Ca++ transporting, plasma membrane 1 [Source:MGI Symbol;Acc:MGI:104653]	Atp2b1	10	98005775	98006755	981	98006132	57	135.85	7.88	371654	ENSMUSG00000019943	11.6069
ATPase, Ca++ transporting, plasma membrane 1 [Source:MGI Symbol;Acc:MGI:104653]	Atp2b1	10	98228462	98229499	1038	98228913	91	240.67	12.25	148873	ENSMUSG00000019943	11.6069
ATP synthase, H+ transporting, mitochondrial F0 complex, subunit C3 (subunit 9) [Source:MGI Symbol;Acc:MGI:2442035]	Atp5g3	2	73836453	73838003	1551	73837368	111	220.86	7.31	87985	ENSMUSG00000018770	11.3699
ATP synthase, H+ transporting, mitochondrial F0 complex, subunit C3 (subunit 9) [Source:MGI Symbol;Acc:MGI:2442035]	Atp5g3	2	73900110	73901421	1312	73900756	67	121.53	5.38	151373	ENSMUSG00000018770	11.3699
ATP synthase, H+ transporting, mitochondrial F0 complex, subunit C3 (subunit 9) [Source:MGI Symbol;Acc:MGI:2442035]	Atp5g3	2	73934463	73935535	1073	73934970	77	195.25	11.54	185587	ENSMUSG00000018770	11.3699
ATP synthase, H+ transporting, mitochondrial F0 complex, subunit C3 (subunit 9) [Source:MGI Symbol;Acc:MGI:2442035]	Atp5g3	2	74040932	74041764	833	74041332	37	61.15	6.25	291949	ENSMUSG00000018770	11.3699
ATPase, H+ transporting, lysosomal V0 subunit A1 [Source:MGI Symbol;Acc:MGI:103286]	Atp6v0a1	11	100871377	100872176	800	100871840	33	51.25	4.43	1074	ENSMUSG00000019302	11.5153
ATPase, H+ transporting, lysosomal V1 subunit H [Source:MGI Symbol;Acc:MGI:1914864]	Atp6v1h	1	5222482	5223334	853	5222936	37	58.23	5.5	149682	ENSMUSG00000033793	9.76138
ATP binding domain 4 [Source:MGI Symbol;Acc:MGI:1913882]	Atpbd4	2	114569654	114570605	952	114570146	38	54.03	6.89	89446	ENSMUSG00000057147	9.72226
ATP binding domain 4 [Source:MGI Symbol;Acc:MGI:1913882]	Atpbd4	2	114760705	114761946	1242	114761490	74	134.24	8.49	280790	ENSMUSG00000057147	9.72226
attractin like 1 [Source:MGI Symbol;Acc:MGI:2147749]	Atrnl1	19	57618401	57619459	1059	57618899	58	127.47	11.32	66625	ENSMUSG00000054843	9.41815
attractin like 1 [Source:MGI Symbol;Acc:MGI:2147749]	Atrnl1	19	57761780	57762292	513	57762013	27	63.1	5.91	76489	ENSMUSG00000054843	9.41815
autism susceptibility candidate 2 [Source:MGI Symbol;Acc:MGI:1919847]	Auts2	5	132424221	132425606	1386	132424930	509	1999.49	21.92	594284	ENSMUSG00000029673	11.3386
autism susceptibility candidate 2 [Source:MGI Symbol;Acc:MGI:1919847]	Auts2	5	132474514	132475637	1124	132475115	75	167.27	11.7	544099	ENSMUSG00000029673	11.3386
autism susceptibility candidate 2 [Source:MGI Symbol;Acc:MGI:1919847]	Auts2	5	132509466	132510284	819	132510019	37	65.25	3.94	509195	ENSMUSG00000029673	11.3386
autism susceptibility candidate 2 [Source:MGI Symbol;Acc:MGI:1919847]	Auts2	5	132543221	132544576	1356	132543935	140	361.43	14.28	475279	ENSMUSG00000029673	11.3386
autism susceptibility candidate 2 [Source:MGI Symbol;Acc:MGI:1919847]	Auts2	5	132550291	132551760	1470	132550929	133	284.05	11.33	468285	ENSMUSG00000029673	11.3386
autism susceptibility candidate 2 [Source:MGI Symbol;Acc:MGI:1919847]	Auts2	5	132749756	132750861	1106	132750344	50	72.38	6.1	268870	ENSMUSG00000029673	11.3386
autism susceptibility candidate 2 [Source:MGI Symbol;Acc:MGI:1919847]	Auts2	5	132993080	132994185	1106	132993427	52	78.07	4.22	25787	ENSMUSG00000029673	11.3386
autism susceptibility candidate 2 [Source:MGI Symbol;Acc:MGI:1919847]	Auts2	5	133284987	133285993	1007	133285544	43	67.25	7.38	266330	ENSMUSG00000029673	11.3386
autism susceptibility candidate 2 [Source:MGI Symbol;Acc:MGI:1919847]	Auts2	5	133352074	133353127	1054	133352625	43	62.07	7.14	333411	ENSMUSG00000029673	11.3386
autism susceptibility candidate 2 [Source:MGI Symbol;Acc:MGI:1919847]	Auts2	5	133431962	133432947	986	133432413	38	50.63	5.66	413199	ENSMUSG00000029673	11.3386
autism susceptibility candidate 2 [Source:MGI Symbol;Acc:MGI:1919847]	Auts2	5	133613849	133614771	923	133614346	94	326.54	15.15	595132	ENSMUSG00000029673	11.3386
autism susceptibility candidate 2 [Source:MGI Symbol;Acc:MGI:1919847]	Auts2	5	133642764	133643701	938	133643141	48	98.1	9.6	623927	ENSMUSG00000029673	11.3386
apoptosis, caspase activation inhibitor [Source:MGI Symbol;Acc:MGI:1921518]	Aven	2	112443410	112444256	847	112443777	34	50.02	4.92	110656	ENSMUSG00000003604	7.78408
expressed sequence AW146020 [Source:MGI Symbol;Acc:MGI:2141656]	AW146020	6	80924777	80925884	1108	80925354	43	56.58	6.4	948309	ENSMUSG00000035125	8.23944
expressed sequence AW146020 [Source:MGI Symbol;Acc:MGI:2141656]	AW146020	6	81253714	81254666	953	81254145	37	50.28	4.18	619518	ENSMUSG00000035125	8.23944
expressed sequence AW146020 [Source:MGI Symbol;Acc:MGI:2141656]	AW146020	6	81313678	81314757	1080	81314266	102	278.97	14.05	559397	ENSMUSG00000035125	8.23944
expressed sequence AW146020 [Source:MGI Symbol;Acc:MGI:2141656]	AW146020	6	81365714	81366835	1122	81366282	97	282.6	16.37	507381	ENSMUSG00000035125	8.23944
expressed sequence AW146020 [Source:MGI Symbol;Acc:MGI:2141656]	AW146020	6	81416160	81417286	1127	81416728	53	68.83	6.79	456935	ENSMUSG00000035125	8.23944
axin2 [Source:MGI Symbol;Acc:MGI:1270862]	Axin2	11	108872423	108873817	1395	108873150	259	1035.27	20.79	91487	ENSMUSG00000000142	8.65301
RIKEN cDNA B230120H23 gene [Source:MGI Symbol;Acc:MGI:2443258]	B230120H23Rik	2	72092301	72093078	778	72092568	34	57.79	4.92	31126	ENSMUSG00000004085	7.11551
RIKEN cDNA B230307C23 gene [Source:MGI Symbol;Acc:MGI:3643396]	B230307C23Rik	16	98205472	98206614	1143	98206052	61	128.58	8.86	12436	ENSMUSG00000080717	8.60395
UDP-GalNAc:betaGlcNAc beta 1,3-galactosaminyltransferase, polypeptide 2 [Source:MGI Symbol;Acc:MGI:2145517]	B3galnt2	13	14073862	14074360	499	14074137	24	50.86	5.66	27196	ENSMUSG00000039242	9.55986
UDP-Gal:betaGlcNAc beta 1,3-galactosyltransferase, polypeptide 1 [Source:MGI Symbol;Acc:MGI:1349403]	B3galt1	2	67653832	67655090	1259	67654453	103	238.67	13.15	288275	ENSMUSG00000034780	9.70749
UDP-Gal:betaGlcNAc beta 1,3-galactosyltransferase, polypeptide 1 [Source:MGI Symbol;Acc:MGI:1349403]	B3galt1	2	67696806	67697678	873	67697171	39	66.91	5.91	245557	ENSMUSG00000034780	9.70749
beta 1,3-galactosyltransferase-like [Source:MGI Symbol;Acc:MGI:2685903]	B3galtl	5	150553464	150554505	1042	150554074	58	130.32	8.61	73269	ENSMUSG00000051950	9.38707
beta-1,3-glucuronyltransferase 2 (glucuronosyltransferase S) [Source:MGI Symbol;Acc:MGI:2389490]	B3gat2	1	23763660	23764704	1045	23764246	45	70.84	5.17	4346	ENSMUSG00000026156	10.7506
BAH domain and coiled-coil containing 1 [Source:MGI Symbol;Acc:MGI:2679272]	Bahcc1	11	120141356	120142432	1077	120142051	185	819.65	23.01	47790	ENSMUSG00000039741	8.95956
brain-specific angiogenesis inhibitor 1 [Source:MGI Symbol;Acc:MGI:1933736]	Bai1	15	74231859	74232967	1109	74232401	125	436.27	20.08	114225	ENSMUSG00000034730	9.09242
BarH-like 1 (Drosophila) [Source:MGI Symbol;Acc:MGI:1859288]	Barhl1	2	28821253	28822336	1084	28821769	44	62.66	7.63	49581	ENSMUSG00000026805	7.47456
BarH-like 1 (Drosophila) [Source:MGI Symbol;Acc:MGI:1859288]	Barhl1	2	28835708	28836847	1140	28836257	53	92.35	7.88	64069	ENSMUSG00000026805	7.47456
BarH-like 2 (Drosophila) [Source:MGI Symbol;Acc:MGI:1859314]	Barhl2	5	106605477	106606477	1001	106605830	84	286.41	17.7	281639	ENSMUSG00000034384	9.52776
basic leucine zipper transcription factor, ATF-like 3 [Source:MGI Symbol;Acc:MGI:1925491]	Batf3	1	192944379	192945126	748	192944868	40	89.24	7.88	22575	ENSMUSG00000026630	7.22489
bobby sox homolog (Drosophila) [Source:MGI Symbol;Acc:MGI:1917758]	Bbx	16	50272557	50273687	1131	50273151	59	114.04	6.15	159352	ENSMUSG00000022641	8.14128
cDNA sequence BC002059 [Source:MGI Symbol;Acc:MGI:2384864]	BC002059	17	16618680	16619892	1213	16619267	67	146.52	9.34	469236	ENSMUSG00000060149	7.10412
cDNA sequence BC002230 [Source:MGI Symbol;Acc:MGI:2670969]	BC002230	12	101414391	101415342	952	101414899	43	68.58	5.65	17036	ENSMUSG00000021179	7.27341
cDNA sequence BC016201 [Source:MGI Symbol;Acc:MGI:2385303]	BC016201	8	97824988	97825956	969	97825505	41	63.67	5.91	4980	ENSMUSG00000058253	7.68904
cDNA sequence BC017647 [Source:MGI Symbol;Acc:MGI:2384939]	BC017647	11	77942761	77943714	954	77943213	45	82.17	8.12	35051	ENSMUSG00000037750	8.62395
cDNA sequence BC025920 [Source:MGI Symbol;Acc:MGI:2670983]	BC025920	10	81068463	81069407	945	81069008	41	66.44	6.64	7	ENSMUSG00000074862	7.76737
cDNA sequence BC027231 [Source:MGI Symbol;Acc:MGI:2384836]	BC027231	16	44678915	44679951	1037	44679348	44	67.79	4.68	45066	ENSMUSG00000036208	7.45915
cDNA sequence BC030500 [Source:MGI Symbol;Acc:MGI:2447770]	BC030500	8	61743959	61745235	1277	61744620	66	87.98	5.22	354068	ENSMUSG00000049946	8.03136
cDNA sequence BC031353 [Source:MGI Symbol;Acc:MGI:2387648]	BC031353	9	74791926	74792897	972	74792341	49	97.71	9.84	8350	ENSMUSG00000034858	8.90975
cDNA sequence BC052040 [Source:MGI Symbol;Acc:MGI:3026886]	BC052040	2	114951968	114953169	1202	114952519	82	185.53	9.1	454933	ENSMUSG00000040282	9.58873
cDNA sequence BC052040 [Source:MGI Symbol;Acc:MGI:3026886]	BC052040	2	115210102	115211180	1079	115210697	55	109.82	9.84	196755	ENSMUSG00000040282	9.58873
cDNA sequence BC052040 [Source:MGI Symbol;Acc:MGI:3026886]	BC052040	2	115363898	115365018	1121	115364437	96	224.7	11.11	43015	ENSMUSG00000040282	9.58873
cDNA sequence BC052040 [Source:MGI Symbol;Acc:MGI:3026886]	BC052040	2	115468475	115469592	1118	115468999	56	79.73	6.53	61547	ENSMUSG00000040282	9.58873
cDNA sequence BC052040 [Source:MGI Symbol;Acc:MGI:3026886]	BC052040	2	115482904	115483950	1047	115483456	62	135.66	8.67	76004	ENSMUSG00000040282	9.58873
cDNA sequence BC057022 [Source:MGI Symbol;Acc:MGI:3605543]	BC057022	5	115058653	115059378	726	115058867	36	73.47	5.66	40842	ENSMUSG00000041930	8.46371
cDNA sequence BC057079 [Source:MGI Symbol;Acc:MGI:2676921]	BC057079	4	87855963	87856911	949	87856384	39	51.53	4.84	115851	ENSMUSG00000038368	8.33468
cDNA sequence BC067068 [Source:MGI Symbol;Acc:MGI:3041259]	BC067068	10	105442196	105443060	865	105442624	44	90.25	6.89	164188	ENSMUSG00000036009	7.33628
breast cancer anti-estrogen resistance 3 [Source:MGI Symbol;Acc:MGI:1352501]	Bcar3	3	122220763	122221728	966	122221260	41	64.01	6.15	98562	ENSMUSG00000028121	7.08597
breast carcinoma amplified sequence 1 [Source:MGI Symbol;Acc:MGI:1924210]	Bcas1	2	170141171	170142100	930	170141608	40	64.16	4.68	111737	ENSMUSG00000013523	7.35059
breast carcinoma amplified sequence 3 [Source:MGI Symbol;Acc:MGI:2385848]	Bcas3	11	85283516	85284716	1201	85284127	63	120.89	9.18	117458	ENSMUSG00000059439	9.18732
breast carcinoma amplified sequence 3 [Source:MGI Symbol;Acc:MGI:2385848]	Bcas3	11	85384448	85385398	951	85384990	49	100.86	7.63	218321	ENSMUSG00000059439	9.18732
B cell CLL/lymphoma 11A (zinc finger protein) [Source:MGI Symbol;Acc:MGI:106190]	Bcl11a	11	24270856	24271941	1086	24271404	47	74.08	4.68	293348	ENSMUSG00000000861	11.9171
B cell leukemia/lymphoma 11B [Source:MGI Symbol;Acc:MGI:1929913]	Bcl11b	12	109165315	109166320	1006	109165795	46	79.69	7.63	76017	ENSMUSG00000048251	9.62909
B cell CLL/lymphoma 7A [Source:MGI Symbol;Acc:MGI:1924295]	Bcl7a	5	123757398	123758385	988	123757916	43	69.46	7.63	35927	ENSMUSG00000029438	10.415
B cell CLL/lymphoma 9 [Source:MGI Symbol;Acc:MGI:1924828]	Bcl9	3	97069208	97070457	1250	97069816	176	595.21	20.74	37047	ENSMUSG00000038256	11.2479
3-hydroxybutyrate dehydrogenase, type 1 [Source:MGI Symbol;Acc:MGI:1919161]	Bdh1	16	31501562	31502543	982	31502123	83	243.04	14.2	79757	ENSMUSG00000046598	9.56415
brain-enriched guanylate kinase-associated [Source:MGI Symbol;Acc:MGI:3044626]	Begain	12	110211732	110212611	880	110212056	44	88.02	8.61	79533	ENSMUSG00000040867	8.10236
brain-enriched guanylate kinase-associated [Source:MGI Symbol;Acc:MGI:3044626]	Begain	12	110247990	110249026	1037	110248461	52	95.39	7.77	43128	ENSMUSG00000040867	8.10236
BEN domain containing 4 [Source:MGI Symbol;Acc:MGI:3648414]	Bend4	5	67814926	67815860	935	67815415	40	63.59	5.17	3623	ENSMUSG00000092060	8.17873
BEN domain containing 4 [Source:MGI Symbol;Acc:MGI:3648414]	Bend4	5	67851408	67852558	1151	67852007	96	295.8	17.83	32969	ENSMUSG00000092060	8.17873
BEN domain containing 5 [Source:MGI Symbol;Acc:MGI:1914871]	Bend5	4	110676981	110678138	1158	110677588	58	72.33	7.25	410023	ENSMUSG00000028545	8.35399
BEN domain containing 5 [Source:MGI Symbol;Acc:MGI:1914871]	Bend5	4	111130128	111131098	971	111130582	103	365.84	17.94	42971	ENSMUSG00000028545	8.35399
BEN domain containing 5 [Source:MGI Symbol;Acc:MGI:1914871]	Bend5	4	111225032	111226189	1158	111225599	72	171.72	11	137988	ENSMUSG00000028545	8.35399
bicaudal D homolog 2 (Drosophila) [Source:MGI Symbol;Acc:MGI:1924145]	Bicd2	13	49430227	49431456	1230	49431061	57	97.83	5.66	5857	ENSMUSG00000037933	8.79069
bone morphogenetic protein 7 [Source:MGI Symbol;Acc:MGI:103302]	Bmp7	2	172760099	172761104	1006	172760663	69	177.5	11.9	5159	ENSMUSG00000008999	8.66352
BMP-binding endothelial regulator [Source:MGI Symbol;Acc:MGI:1920480]	Bmper	9	22866243	22867781	1539	22867221	87	158.7	6.69	160299	ENSMUSG00000031963	7.982
BMP-binding endothelial regulator [Source:MGI Symbol;Acc:MGI:1920480]	Bmper	9	23257706	23258750	1045	23258172	43	63.03	6.64	230652	ENSMUSG00000031963	7.982
bone morphogenetic protein receptor, type 1B [Source:MGI Symbol;Acc:MGI:107191]	Bmpr1b	3	141854205	141855210	1006	141854795	52	106.7	6.64	22406	ENSMUSG00000052430	8.03764
basonuclin 2 [Source:MGI Symbol;Acc:MGI:2443805]	Bnc2	4	83782907	83783923	1017	83783438	49	91.29	4.43	537741	ENSMUSG00000028487	9.53191
basonuclin 2 [Source:MGI Symbol;Acc:MGI:2443805]	Bnc2	4	84071894	84072933	1040	84072378	45	55.12	7.05	248801	ENSMUSG00000028487	9.53191
basonuclin 2 [Source:MGI Symbol;Acc:MGI:2443805]	Bnc2	4	84414084	84415506	1423	84414944	80	148.05	8.72	93765	ENSMUSG00000028487	9.53191
bromodomain containing 1 [Source:MGI Symbol;Acc:MGI:1924161]	Brd1	15	88141177	88142190	1014	88141402	52	104.46	4.89	423261	ENSMUSG00000022387	9.06801
bromodomain containing 1 [Source:MGI Symbol;Acc:MGI:1924161]	Brd1	15	88145088	88146044	957	88145571	44	75.27	6.53	419092	ENSMUSG00000022387	9.06801
bromodomain containing 1 [Source:MGI Symbol;Acc:MGI:1924161]	Brd1	15	88506222	88507233	1012	88506647	69	196.3	13.03	58016	ENSMUSG00000022387	9.06801
bromodomain containing 3 [Source:MGI Symbol;Acc:MGI:1914632]	Brd3	2	27354213	27358757	4545	27355684	311	60.68	4.75	7498	ENSMUSG00000026918	9.66743
bromodomain containing 7 [Source:MGI Symbol;Acc:MGI:1349766]	Brd7	8	90901879	90902566	688	90902241	37	84.18	6.89	16148	ENSMUSG00000031660	9.51871
BTB (POZ) domain containing 11 [Source:MGI Symbol;Acc:MGI:1921257]	Btbd11	10	85002096	85002859	764	85002467	32	51.35	5.41	152908	ENSMUSG00000020042	8.85317
B cell translocation gene 1, anti-proliferative [Source:MGI Symbol;Acc:MGI:88215]	Btg1	10	96418277	96419214	938	96418691	47	74.17	4.25	339056	ENSMUSG00000036478	11.016
B cell translocation gene 1, anti-proliferative [Source:MGI Symbol;Acc:MGI:88215]	Btg1	10	96443032	96444212	1181	96443614	69	130.52	8.43	363979	ENSMUSG00000036478	11.016
budding uninhibited by benzimidazoles 3 homolog (S. cerevisiae) [Source:MGI Symbol;Acc:MGI:1343463]	Bub3	7	138728759	138729812	1054	138729336	44	65.89	7.14	25431	ENSMUSG00000066979	9.81641
C1D nuclear receptor co-repressor [Source:MGI Symbol;Acc:MGI:1927354]	C1d	11	17350337	17351302	966	17350767	48	93.96	7.88	193185	ENSMUSG00000000581	8.24331
complement component 1, q subcomponent-like 1 [Source:MGI Symbol;Acc:MGI:1344400]	C1ql1	11	102802990	102803998	1009	102803579	80	234.43	12.27	4423	ENSMUSG00000045532	7.20368
complement component 1, q subcomponent-like 1 [Source:MGI Symbol;Acc:MGI:1344400]	C1ql1	11	102824876	102825726	851	102825252	39	69.69	6.89	17250	ENSMUSG00000045532	7.20368
complement component 1, r subcomponent-like [Source:MGI Symbol;Acc:MGI:2660692]	C1rl	6	124430216	124431093	878	124430628	67	216.56	13.78	12503	ENSMUSG00000038527	7.00319
RIKEN cDNA C330018D20 gene [Source:MGI Symbol;Acc:MGI:1924672]	C330018D20Rik	18	57156543	57157442	900	57157083	38	59.65	7.38	22061	ENSMUSG00000024592	7.28755
calcineurin binding protein 1 [Source:MGI Symbol;Acc:MGI:1298375]	Cabin1	10	75166806	75167789	984	75167218	48	91.4	5.91	59884	ENSMUSG00000020196	9.5667
cache domain containing 1 [Source:MGI Symbol;Acc:MGI:2444177]	Cachd1	4	100453108	100454128	1021	100453643	66	149.03	11.17	4363	ENSMUSG00000028532	9.88675
cache domain containing 1 [Source:MGI Symbol;Acc:MGI:2444177]	Cachd1	4	100568868	100570040	1173	100569463	90	224.72	14.55	120183	ENSMUSG00000028532	9.88675
calcium channel, voltage-dependent, gamma subunit 1 [Source:MGI Symbol;Acc:MGI:1206582]	Cacng1	11	107518062	107519015	954	107518612	38	53.83	6.15	59224	ENSMUSG00000020722	7.25083
calcium channel, voltage-dependent, gamma subunit 5 [Source:MGI Symbol;Acc:MGI:2157946]	Cacng5	11	107818480	107819951	1472	107818930	67	109.39	4.68	42561	ENSMUSG00000040373	8.31602
calcium channel, voltage-dependent, gamma subunit 5 [Source:MGI Symbol;Acc:MGI:2157946]	Cacng5	11	107903235	107904326	1092	107903754	42	54.58	6.4	127385	ENSMUSG00000040373	8.31602
calcyclin binding protein [Source:MGI Symbol;Acc:MGI:1270839]	Cacybp	1	162426695	162427847	1153	162427251	60	83.48	7.21	284343	ENSMUSG00000014226	11.613
cell adhesion molecule 1 [Source:MGI Symbol;Acc:MGI:1889272]	Cadm1	9	47175219	47176265	1047	47175691	45	68.48	4.35	162565	ENSMUSG00000032076	10.0896
cell adhesion molecule 1 [Source:MGI Symbol;Acc:MGI:1889272]	Cadm1	9	47666052	47666927	876	47666387	38	62.43	6.89	328131	ENSMUSG00000032076	10.0896
cell adhesion molecule 1 [Source:MGI Symbol;Acc:MGI:1889272]	Cadm1	9	47699882	47700904	1023	47700390	43	65.44	7.63	362134	ENSMUSG00000032076	10.0896
cell adhesion molecule 1 [Source:MGI Symbol;Acc:MGI:1889272]	Cadm1	9	47731647	47732625	979	47732195	54	120.8	10.09	393939	ENSMUSG00000032076	10.0896
cell adhesion molecule 2 [Source:MGI Symbol;Acc:MGI:2442722]	Cadm2	16	67144868	67145718	851	67145266	35	53.4	5.41	475887	ENSMUSG00000064115	10.6238
Ca2+-dependent secretion activator [Source:MGI Symbol;Acc:MGI:1350922]	Cadps	14	13517024	13518110	1087	13517616	53	99.49	7.38	137977	ENSMUSG00000054423	11.049
calcium binding and coiled coil domain 1 [Source:MGI Symbol;Acc:MGI:1914738]	Calcoco1	15	102535635	102536926	1292	102536332	76	179.13	10.83	16277	ENSMUSG00000023055	9.95311
calcium binding and coiled coil domain 1 [Source:MGI Symbol;Acc:MGI:1914738]	Calcoco1	15	102567301	102568090	790	102567880	42	92.3	8.86	15271	ENSMUSG00000023055	9.95311
calcium binding and coiled coil domain 1 [Source:MGI Symbol;Acc:MGI:1914738]	Calcoco1	15	102576799	102577800	1002	102577397	95	371.9	19.44	24788	ENSMUSG00000023055	9.95311
calcitonin receptor [Source:MGI Symbol;Acc:MGI:101950]	Calcr	6	3679943	3681053	1111	3680577	72	138.22	8.46	34136	ENSMUSG00000023964	7.25967
calmodulin 1 [Source:MGI Symbol;Acc:MGI:88251]	Calm1	12	101425265	101426322	1058	101425740	43	61.65	4.18	11905	ENSMUSG00000001175	12.2564
calcium/calmodulin-dependent protein kinase ID [Source:MGI Symbol;Acc:MGI:2442190]	Camk1d	2	5505088	5506210	1123	5505671	59	122.07	8.37	129890	ENSMUSG00000039145	8.0235
calcium/calmodulin-dependent protein kinase I gamma [Source:MGI Symbol;Acc:MGI:2388073]	Camk1g	1	195436134	195437387	1254	195436766	65	130.49	7.88	240275	ENSMUSG00000016179	9.51876
calcium/calmodulin-dependent protein kinase I gamma [Source:MGI Symbol;Acc:MGI:2388073]	Camk1g	1	195453326	195454284	959	195453880	44	77.19	7.14	257389	ENSMUSG00000016179	9.51876
calcium/calmodulin-dependent protein kinase I gamma [Source:MGI Symbol;Acc:MGI:2388073]	Camk1g	1	195504028	195505171	1144	195504697	62	125.22	6.53	308206	ENSMUSG00000016179	9.51876
calcium/calmodulin-dependent protein kinase I gamma [Source:MGI Symbol;Acc:MGI:2388073]	Camk1g	1	195616337	195617427	1091	195617045	53	91.46	4.92	420554	ENSMUSG00000016179	9.51876
calcium/calmodulin-dependent protein kinase I gamma [Source:MGI Symbol;Acc:MGI:2388073]	Camk1g	1	195772822	195773916	1095	195773274	49	81.15	6.4	576783	ENSMUSG00000016179	9.51876
calcium/calmodulin-dependent protein kinase I gamma [Source:MGI Symbol;Acc:MGI:2388073]	Camk1g	1	195793839	195795347	1509	195794650	165	470.64	12.18	598159	ENSMUSG00000016179	9.51876
calcium/calmodulin-dependent protein kinase I gamma [Source:MGI Symbol;Acc:MGI:2388073]	Camk1g	1	195814716	195816820	2105	195815666	265	559.75	10.37	619175	ENSMUSG00000016179	9.51876
calcium/calmodulin-dependent protein kinase II, delta [Source:MGI Symbol;Acc:MGI:1341265]	Camk2d	3	126528823	126529487	665	126529280	29	50.82	5.41	230060	ENSMUSG00000053819	11.23
calcium/calmodulin-dependent protein kinase II, delta [Source:MGI Symbol;Acc:MGI:1341265]	Camk2d	3	126586583	126587700	1118	126587102	53	89.43	5.44	287882	ENSMUSG00000053819	11.23
calcium/calmodulin-dependent protein kinase II inhibitor 1 [Source:MGI Symbol;Acc:MGI:1913509]	Camk2n1	4	138060256	138061203	948	138060787	47	91.97	9.11	50558	ENSMUSG00000046447	10.1136
calmodulin binding transcription activator 1 [Source:MGI Symbol;Acc:MGI:2140230]	Camta1	4	150957561	150958523	963	150958140	48	94.4	7.14	277845	ENSMUSG00000014592	9.91901
cullin associated and neddylation disassociated 1 [Source:MGI Symbol;Acc:MGI:1261820]	Cand1	10	118676843	118677445	603	118677245	27	50.12	3.94	134	ENSMUSG00000020114	10.9168
CAP, adenylate cyclase-associated protein, 2 (yeast) [Source:MGI Symbol;Acc:MGI:1914502]	Cap2	13	46644034	46644883	850	46644510	45	97.36	7.88	47293	ENSMUSG00000021373	8.89484
carbonic anhydrase 10 [Source:MGI Symbol;Acc:MGI:1919855]	Car10	11	92260227	92261339	1113	92260812	54	91.96	7.69	698530	ENSMUSG00000056158	11.5162
carbonic anhydrase 10 [Source:MGI Symbol;Acc:MGI:1919855]	Car10	11	92634215	92635324	1110	92634785	46	67.32	6.88	324557	ENSMUSG00000056158	11.5162
carbonic anhydrase 10 [Source:MGI Symbol;Acc:MGI:1919855]	Car10	11	93110887	93111799	913	93111385	40	66.17	7.88	152043	ENSMUSG00000056158	11.5162
caspase recruitment domain family, member 11 [Source:MGI Symbol;Acc:MGI:1916978]	Card11	5	141416611	141417747	1137	141417174	63	139.45	11.32	59376	ENSMUSG00000036526	7.05447
caspase recruitment domain family, member 11 [Source:MGI Symbol;Acc:MGI:1916978]	Card11	5	141576281	141577339	1059	141576748	69	186.36	13.78	100198	ENSMUSG00000036526	7.05447
carbohydrate kinase domain containing [Source:MGI Symbol;Acc:MGI:1913353]	Carkd	8	11501493	11502499	1007	11501949	50	97.05	10.32	4347	ENSMUSG00000031505	9.42666
cysteinyl-tRNA synthetase [Source:MGI Symbol;Acc:MGI:1351477]	Cars	7	150780597	150781436	840	150781066	34	50.76	5.91	4929	ENSMUSG00000010755	8.92868
CART prepropeptide [Source:MGI Symbol;Acc:MGI:1351330]	Cartpt	13	100528871	100530051	1181	100529544	56	99.75	5.9	141094	ENSMUSG00000021647	7.6566
CART prepropeptide [Source:MGI Symbol;Acc:MGI:1351330]	Cartpt	13	100560507	100561487	981	100560970	57	132.73	10.4	109668	ENSMUSG00000021647	7.6566
caspase 7 [Source:MGI Symbol;Acc:MGI:109383]	Casp7	19	56476022	56477082	1061	56476630	192	818.38	24.1	5011	ENSMUSG00000025076	7.45928
core-binding factor, runt domain, alpha subunit 2, translocated to, 3 (human) [Source:MGI Symbol;Acc:MGI:1338013]	Cbfa2t3	8	125189124	125189951	828	125189527	39	72.72	6.15	33482	ENSMUSG00000006362	8.9826
Casitas B-lineage lymphoma b [Source:MGI Symbol;Acc:MGI:2146430]	Cblb	16	51922605	51923645	1041	51923134	47	77.92	6.08	108528	ENSMUSG00000022637	10.9971
Casitas B-lineage lymphoma b [Source:MGI Symbol;Acc:MGI:2146430]	Cblb	16	52078075	52078862	788	52078381	33	52.59	5.41	46719	ENSMUSG00000022637	10.9971
cerebellin 1 precursor protein [Source:MGI Symbol;Acc:MGI:88281]	Cbln1	8	89794216	89795033	818	89794808	40	78.59	5.66	200159	ENSMUSG00000090275	10.1405
cerebellin 1 precursor protein [Source:MGI Symbol;Acc:MGI:88281]	Cbln1	8	89907301	89908210	910	89907740	37	54.68	6.15	87227	ENSMUSG00000090275	10.1405
cerebellin 1 precursor protein [Source:MGI Symbol;Acc:MGI:88281]	Cbln1	8	89951834	89952843	1010	89952357	41	59.19	6.4	42610	ENSMUSG00000090275	10.1405
cerebellin 2 precursor protein [Source:MGI Symbol;Acc:MGI:88282]	Cbln2	18	86892775	86893782	1008	86893156	51	70.83	6.52	12654	ENSMUSG00000024647	9.98417
cerebellin 2 precursor protein [Source:MGI Symbol;Acc:MGI:88282]	Cbln2	18	86926471	86927925	1455	86926857	65	81.92	4.55	46355	ENSMUSG00000024647	9.98417
cerebellin 2 precursor protein [Source:MGI Symbol;Acc:MGI:88282]	Cbln2	18	86947683	86949125	1443	86948556	71	119.54	6.29	68054	ENSMUSG00000024647	9.98417
cerebellin 2 precursor protein [Source:MGI Symbol;Acc:MGI:88282]	Cbln2	18	87027941	87029133	1193	87028700	66	118.78	7.09	148198	ENSMUSG00000024647	9.98417
cerebellin 2 precursor protein [Source:MGI Symbol;Acc:MGI:88282]	Cbln2	18	87398576	87399556	981	87399110	58	131.22	11.18	518608	ENSMUSG00000024647	9.98417
cerebellin 2 precursor protein [Source:MGI Symbol;Acc:MGI:88282]	Cbln2	18	87468316	87469463	1148	87468853	69	124.27	7.94	588351	ENSMUSG00000024647	9.98417
cerebellin 2 precursor protein [Source:MGI Symbol;Acc:MGI:88282]	Cbln2	18	87840908	87841839	932	87841437	48	87.7	6.58	960935	ENSMUSG00000024647	9.98417
cerebellin 4 precursor protein [Source:MGI Symbol;Acc:MGI:2154433]	Cbln4	2	171445670	171446457	788	171446232	38	73.75	5.41	422734	ENSMUSG00000067578	8.33817
cerebellin 4 precursor protein [Source:MGI Symbol;Acc:MGI:2154433]	Cbln4	2	171624627	171625612	986	171625136	57	117.4	9.78	243830	ENSMUSG00000067578	8.33817
cerebellin 4 precursor protein [Source:MGI Symbol;Acc:MGI:2154433]	Cbln4	2	171681341	171682048	708	171681539	31	53.88	4.92	187427	ENSMUSG00000067578	8.33817
carbonyl reductase 4 [Source:MGI Symbol;Acc:MGI:2384567]	Cbr4	8	63921514	63922723	1210	63922015	153	325.38	11.97	44516	ENSMUSG00000031641	7.68807
carbonyl reductase 4 [Source:MGI Symbol;Acc:MGI:2384567]	Cbr4	8	63924649	63925862	1214	63925224	139	249.77	9.71	41307	ENSMUSG00000031641	7.68807
carbonyl reductase 4 [Source:MGI Symbol;Acc:MGI:2384567]	Cbr4	8	63994489	63995425	937	63995028	45	84.48	7.88	28497	ENSMUSG00000031641	7.68807
coiled-coil domain containing 115 [Source:MGI Symbol;Acc:MGI:1916918]	Ccdc115	1	34496044	34497135	1092	34496577	57	117.3	9.6	60	ENSMUSG00000042111	7.33288
coiled-coil domain containing 121 [Source:MGI Symbol;Acc:MGI:2685601]	Ccdc121	1	183490639	183491685	1047	183491176	60	137.42	9.97	49594	ENSMUSG00000050625	7.40102
coiled-coil domain containing 130 [Source:MGI Symbol;Acc:MGI:1914986]	Ccdc130	8	86806939	86807772	834	86807403	34	51.4	4.92	13124	ENSMUSG00000004994	8.88234
coiled-coil domain containing 3 [Source:MGI Symbol;Acc:MGI:1921436]	Ccdc3	2	5065276	5065809	534	5065500	26	55.06	5.41	6678	ENSMUSG00000026676	7.60909
coiled-coil domain containing 3 [Source:MGI Symbol;Acc:MGI:1921436]	Ccdc3	2	5299914	5300978	1065	5300375	166	692.02	25.99	241553	ENSMUSG00000026676	7.60909
coiled-coil domain containing 3 [Source:MGI Symbol;Acc:MGI:1921436]	Ccdc3	2	5318947	5319998	1052	5319277	48	82.33	5.17	260455	ENSMUSG00000026676	7.60909
coiled-coil domain containing 32 [Source:MGI Symbol;Acc:MGI:2685477]	Ccdc32	2	118820854	118821987	1134	118821394	62	134.74	10.57	33735	ENSMUSG00000039983	9.86979
coiled-coil domain containing 39 [Source:MGI Symbol;Acc:MGI:1289263]	Ccdc39	3	33803880	33805303	1424	33804483	89	211.58	6.12	61251	ENSMUSG00000027676	7.76535
coiled-coil domain containing 41 [Source:MGI Symbol;Acc:MGI:1924298]	Ccdc41	10	94055004	94055735	732	94055222	81	363.36	18.09	96313	ENSMUSG00000020024	8.20426
coiled-coil domain containing 50 [Source:MGI Symbol;Acc:MGI:1914751]	Ccdc50	16	27683360	27684359	1000	27683864	42	61.54	5.05	294909	ENSMUSG00000038127	10.5301
coiled-coil domain containing 50 [Source:MGI Symbol;Acc:MGI:1914751]	Ccdc50	16	27915124	27916214	1091	27915673	51	70.17	6.59	526718	ENSMUSG00000038127	10.5301
coiled-coil domain containing 85A [Source:MGI Symbol;Acc:MGI:2445069]	Ccdc85a	11	28597428	28598684	1257	28598040	79	173.45	9.42	113716	ENSMUSG00000032878	9.15743
coiled-coil domain containing 85A [Source:MGI Symbol;Acc:MGI:2445069]	Ccdc85a	11	28616051	28617050	1000	28616600	45	76.23	8.12	132276	ENSMUSG00000032878	9.15743
coiled coil domain containing 88A [Source:MGI Symbol;Acc:MGI:1925177]	Ccdc88a	11	29214489	29215127	639	29214916	29	54.08	6.64	58742	ENSMUSG00000032740	9.95922
coiled-coil domain containing 88C [Source:MGI Symbol;Acc:MGI:1915589]	Ccdc88c	12	102228190	102229264	1075	102228700	82	225.53	14.68	38569	ENSMUSG00000021182	7.87525
coiled-coil domain containing 90B [Source:MGI Symbol;Acc:MGI:1913615]	Ccdc90b	7	98709336	98709932	597	98709578	27	50.89	5.17	1000081	ENSMUSG00000030613	8.8943
coiled-coil domain containing 90B [Source:MGI Symbol;Acc:MGI:1913615]	Ccdc90b	7	98772449	98773238	790	98772690	37	69.03	4.43	936969	ENSMUSG00000030613	8.8943
coiled-coil domain containing 90B [Source:MGI Symbol;Acc:MGI:1913615]	Ccdc90b	7	99519749	99520668	920	99520217	53	125.91	10.83	189442	ENSMUSG00000030613	8.8943
coiled-coil domain containing 91 [Source:MGI Symbol;Acc:MGI:1914265]	Ccdc91	6	147528841	147529866	1026	147529297	51	98.9	8.6	104904	ENSMUSG00000030301	7.70159
coiled-coil domain containing 93 [Source:MGI Symbol;Acc:MGI:1918079]	Ccdc93	1	123286558	123288229	1672	123287713	67	66.95	4.68	39913	ENSMUSG00000026339	7.62578
cholecystokinin [Source:MGI Symbol;Acc:MGI:88297]	Cck	9	121462190	121463281	1092	121462766	56	101.11	10.55	57959	ENSMUSG00000032532	9.34745
chemokine (C-C motif) ligand 21A (serine) [Source:MGI Symbol;Acc:MGI:1349183]	Ccl21a	4	42803534	42804484	951	42803958	60	107	6.32	16433	ENSMUSG00000071003	7.06844
cyclin E1 [Source:MGI Symbol;Acc:MGI:88316]	Ccne1	7	38914764	38915909	1146	38915280	58	113.86	6.4	22727	ENSMUSG00000002068	8.06037
cyclin G1 [Source:MGI Symbol;Acc:MGI:102890]	Ccng1	11	40788293	40788939	647	40788577	29	50.29	6.42	219764	ENSMUSG00000020326	10.5554
cyclin G1 [Source:MGI Symbol;Acc:MGI:102890]	Ccng1	11	41001554	41002803	1250	41002154	234	832.35	24.22	433341	ENSMUSG00000020326	10.5554
cyclin G2 [Source:MGI Symbol;Acc:MGI:1095734]	Ccng2	5	93718384	93719263	880	93718705	93	384.07	18.5	22422	ENSMUSG00000029385	9.8119
cyclin H [Source:MGI Symbol;Acc:MGI:1913921]	Ccnh	13	85266241	85267428	1188	85266950	69	129.34	8.43	62063	ENSMUSG00000021548	9.45708
chemokine (C-C motif) receptor 7 [Source:MGI Symbol;Acc:MGI:103011]	Ccr7	11	98990287	98991288	1002	98990749	39	52.65	6.64	25642	ENSMUSG00000037944	7.52282
chemokine (C-C motif) receptor-like 1 [Source:MGI Symbol;Acc:MGI:2181676]	Ccrl1	9	104025548	104026321	774	104026050	32	50.23	5.66	2923	ENSMUSG00000079355	7.50105
CCR4 carbon catabolite repression 4-like (S. cerevisiae) [Source:MGI Symbol;Acc:MGI:109382]	Ccrn4l	3	50730904	50731974	1071	50731455	53	99.88	7.29	296914	ENSMUSG00000023087	8.83926
CCR4 carbon catabolite repression 4-like (S. cerevisiae) [Source:MGI Symbol;Acc:MGI:109382]	Ccrn4l	3	50886928	50888315	1388	50887818	58	83.18	4.68	140551	ENSMUSG00000023087	8.83926
CCR4 carbon catabolite repression 4-like (S. cerevisiae) [Source:MGI Symbol;Acc:MGI:109382]	Ccrn4l	3	50941428	50942316	889	50941881	38	60.91	5.66	86488	ENSMUSG00000023087	8.83926
CD180 antigen [Source:MGI Symbol;Acc:MGI:1194924]	Cd180	13	103103874	103104883	1010	103104414	50	79.12	6.72	379224	ENSMUSG00000021624	7.26752
CD180 antigen [Source:MGI Symbol;Acc:MGI:1194924]	Cd180	13	103171843	103172904	1062	103172303	40	50.43	5.17	311335	ENSMUSG00000021624	7.26752
CD180 antigen [Source:MGI Symbol;Acc:MGI:1194924]	Cd180	13	103248878	103249818	941	103249358	40	62.9	5.91	234280	ENSMUSG00000021624	7.26752
CD180 antigen [Source:MGI Symbol;Acc:MGI:1194924]	Cd180	13	103336551	103337578	1028	103336980	71	193.23	12.17	146658	ENSMUSG00000021624	7.26752
CD47 antigen (Rh-related antigen, integrin-associated signal transducer) [Source:MGI Symbol;Acc:MGI:96617]	Cd47	16	50114725	50115723	999	50115162	44	72.22	5.41	259431	ENSMUSG00000055447	9.97383
CD83 antigen [Source:MGI Symbol;Acc:MGI:1328316]	Cd83	13	44205047	44206104	1058	44205539	46	73.33	7.14	325063	ENSMUSG00000015396	7.60743
CD97 antigen [Source:MGI Symbol;Acc:MGI:1347095]	Cd97	8	86280182	86281474	1293	86280836	151	530.88	22.76	15611	ENSMUSG00000002885	8.2387
cytidine and dCMP deaminase domain containing 1 [Source:MGI Symbol;Acc:MGI:1919141]	Cdadc1	14	60152330	60153180	851	60152824	38	65.46	4.43	63849	ENSMUSG00000021982	8.72279
CDC42 effector protein (Rho GTPase binding) 4 [Source:MGI Symbol;Acc:MGI:1929760]	Cdc42ep4	11	113747720	113748543	824	113747934	41	82.32	9.11	134739	ENSMUSG00000041598	9.01565
CDC42 small effector 2 [Source:MGI Symbol;Acc:MGI:1919979]	Cdc42se2	11	54567444	54568485	1042	54567967	44	62.08	7.06	33210	ENSMUSG00000052298	10.3351
cell division cycle 5-like (S. pombe) [Source:MGI Symbol;Acc:MGI:1918952]	Cdc5l	17	45532533	45533191	659	45532899	32	64.71	5.17	37757	ENSMUSG00000023932	9.12641
cell division cycle 73, Paf1/RNA polymerase II complex component, homolog (S. cerevisiae) [Source:MGI Symbol;Acc:MGI:2384876]	Cdc73	1	143896306	143897582	1277	143897169	48	56.26	3.69	1556569	ENSMUSG00000078284	9.92917
cell division cycle 73, Paf1/RNA polymerase II complex component, homolog (S. cerevisiae) [Source:MGI Symbol;Acc:MGI:2384876]	Cdc73	1	143990981	143991884	904	143991304	51	114.77	8.66	1462434	ENSMUSG00000078284	9.92917
cell division cycle associated 7 [Source:MGI Symbol;Acc:MGI:1914203]	Cdca7	2	72264414	72265718	1305	72265084	74	128.74	6.41	49132	ENSMUSG00000055612	8.63396
cell division cycle associated 7 [Source:MGI Symbol;Acc:MGI:1914203]	Cdca7	2	72421824	72422780	957	72422297	59	151.09	11.57	108081	ENSMUSG00000055612	8.63396
cell division cycle associated 7 like [Source:MGI Symbol;Acc:MGI:2384982]	Cdca7l	12	118944210	118945443	1234	118944835	82	199.86	11.01	97927	ENSMUSG00000021175	7.11154
cell division cycle associated 7 like [Source:MGI Symbol;Acc:MGI:2384982]	Cdca7l	12	119044379	119045521	1143	119045030	54	92.78	6.97	2268	ENSMUSG00000021175	7.11154
cell division cycle associated 7 like [Source:MGI Symbol;Acc:MGI:2384982]	Cdca7l	12	119176236	119177211	976	119176691	62	160.43	11.61	133929	ENSMUSG00000021175	7.11154
cadherin 10 [Source:MGI Symbol;Acc:MGI:107436]	Cdh10	15	18494250	18495360	1111	18494801	47	53.92	5.04	253901	ENSMUSG00000022321	8.89982
cadherin 10 [Source:MGI Symbol;Acc:MGI:107436]	Cdh10	15	18904551	18905414	864	18905098	50	95.54	8.14	156396	ENSMUSG00000022321	8.89982
cadherin 10 [Source:MGI Symbol;Acc:MGI:107436]	Cdh10	15	19053248	19054125	878	19053847	36	54.31	4.43	305145	ENSMUSG00000022321	8.89982
cadherin 11 [Source:MGI Symbol;Acc:MGI:99217]	Cdh11	8	105221990	105222824	835	105222408	35	55.17	3.94	86603	ENSMUSG00000031673	11.4464
cadherin 12 [Source:MGI Symbol;Acc:MGI:109503]	Cdh12	15	21152324	21153984	1661	21152856	87	172.2	8.36	111649	ENSMUSG00000040452	9.04327
cadherin 12 [Source:MGI Symbol;Acc:MGI:109503]	Cdh12	15	21585895	21586918	1024	21586275	44	69.27	9.11	545068	ENSMUSG00000040452	9.04327
cadherin 18 [Source:MGI Symbol;Acc:MGI:1344366]	Cdh18	15	23064354	23065738	1385	23064926	123	272.74	11.98	586149	ENSMUSG00000040420	8.07962
cadherin 18 [Source:MGI Symbol;Acc:MGI:1344366]	Cdh18	15	23384435	23385478	1044	23384999	48	65.89	6.66	906222	ENSMUSG00000040420	8.07962
cadherin 18 [Source:MGI Symbol;Acc:MGI:1344366]	Cdh18	15	23466753	23467889	1137	23467333	50	80.18	7.14	988556	ENSMUSG00000040420	8.07962
cadherin 18 [Source:MGI Symbol;Acc:MGI:1344366]	Cdh18	15	23594920	23596040	1121	23595518	98	267.67	15.88	1116741	ENSMUSG00000040420	8.07962
cadherin 2 [Source:MGI Symbol;Acc:MGI:88355]	Cdh2	18	17541127	17542402	1276	17541557	76	150.82	6.23	573802	ENSMUSG00000024304	11.7822
cadherin 20 [Source:MGI Symbol;Acc:MGI:1346069]	Cdh20	1	104524256	104525324	1069	104524856	43	60.5	8.86	2140250	ENSMUSG00000050840	7.58728
cadherin 20 [Source:MGI Symbol;Acc:MGI:1346069]	Cdh20	1	105881704	105882695	992	105882177	41	61.12	4.92	782929	ENSMUSG00000050840	7.58728
cadherin 20 [Source:MGI Symbol;Acc:MGI:1346069]	Cdh20	1	106321492	106322641	1150	106322019	129	336.55	16.38	343087	ENSMUSG00000050840	7.58728
cadherin 22 [Source:MGI Symbol;Acc:MGI:1341843]	Cdh22	2	165001565	165002574	1010	165002003	51	101.4	7.38	58350	ENSMUSG00000053166	8.11216
cadherin 4 [Source:MGI Symbol;Acc:MGI:99218]	Cdh4	2	179215721	179216708	988	179216354	42	65.46	4.68	39218	ENSMUSG00000000305	9.83653
cadherin 6 [Source:MGI Symbol;Acc:MGI:107435]	Cdh6	15	12996243	12997269	1027	12996797	41	57.42	4.43	106597	ENSMUSG00000039385	9.34232
cadherin 7, type 2 [Source:MGI Symbol;Acc:MGI:2442792]	Cdh7	1	110915523	110916348	826	110915785	36	60.23	6.64	963119	ENSMUSG00000026312	8.25019
cadherin 7, type 2 [Source:MGI Symbol;Acc:MGI:2442792]	Cdh7	1	111403375	111404156	782	111403768	34	57.31	6.64	475136	ENSMUSG00000026312	8.25019
cadherin 7, type 2 [Source:MGI Symbol;Acc:MGI:2442792]	Cdh7	1	112015591	112016430	840	112016151	70	189.77	11.79	137247	ENSMUSG00000026312	8.25019
cadherin 8 [Source:MGI Symbol;Acc:MGI:107434]	Cdh8	8	101694725	101696104	1380	101695485	134	322.22	15.27	244886	ENSMUSG00000036510	11.7632
cadherin 9 [Source:MGI Symbol;Acc:MGI:107433]	Cdh9	15	15155013	15155862	850	15155255	52	110.97	8.12	1552601	ENSMUSG00000025370	7.08493
cadherin 9 [Source:MGI Symbol;Acc:MGI:107433]	Cdh9	15	15876075	15876989	915	15876737	53	102.8	5.5	831119	ENSMUSG00000025370	7.08493
cyclin-dependent kinase 12 [Source:MGI Symbol;Acc:MGI:1098802]	Cdk12	11	98121612	98122844	1233	98122217	87	223.42	13.94	57844	ENSMUSG00000003119	8.28387
cyclin-dependent kinase 19 [Source:MGI Symbol;Acc:MGI:1925584]	Cdk19	10	40083595	40084738	1144	40084079	54	96.14	5.41	14965	ENSMUSG00000038481	10.3677
cyclin-dependent kinase 5, regulatory subunit 1 (p35) [Source:MGI Symbol;Acc:MGI:101764]	Cdk5r1	11	80384004	80384725	722	80384338	41	98.72	8.12	93790	ENSMUSG00000048895	10.0954
cyclin-dependent kinase 5, regulatory subunit 1 (p35) [Source:MGI Symbol;Acc:MGI:101764]	Cdk5r1	11	80390548	80392028	1481	80391205	150	399.24	13.34	100657	ENSMUSG00000048895	10.0954
cyclin-dependent kinase 5, regulatory subunit 1 (p35) [Source:MGI Symbol;Acc:MGI:101764]	Cdk5r1	11	80435841	80437029	1189	80436252	65	121.38	5.56	145704	ENSMUSG00000048895	10.0954
CDK5 regulatory subunit associated protein 2 [Source:MGI Symbol;Acc:MGI:2384875]	Cdk5rap2	4	69659643	69660483	841	69660137	35	54.5	5.91	411340	ENSMUSG00000039298	9.04046
CDK5 regulatory subunit associated protein 2 [Source:MGI Symbol;Acc:MGI:2384875]	Cdk5rap2	4	70038626	70039806	1181	70039207	359	1556.41	24.19	32270	ENSMUSG00000039298	9.04046
CDK5 regulatory subunit associated protein 2 [Source:MGI Symbol;Acc:MGI:2384875]	Cdk5rap2	4	70059681	70060669	989	70060170	57	134.41	10.58	11307	ENSMUSG00000039298	9.04046
CDK5 regulatory subunit associated protein 2 [Source:MGI Symbol;Acc:MGI:2384875]	Cdk5rap2	4	70107667	70108611	945	70108097	44	79	6.15	36620	ENSMUSG00000039298	9.04046
cyclin-dependent kinase 8 [Source:MGI Symbol;Acc:MGI:1196224]	Cdk8	5	147071998	147073307	1310	147072748	262	966.41	18.15	29942	ENSMUSG00000029635	10.4443
CDK5 regulatory subunit associated protein 1-like 1 [Source:MGI Symbol;Acc:MGI:1921765]	Cdkal1	13	29657335	29658139	805	29657623	39	71.48	6.63	289920	ENSMUSG00000006191	9.10893
cell adhesion molecule-related/down-regulated by oncogenes [Source:MGI Symbol;Acc:MGI:1926387]	Cdon	9	35209872	35211054	1183	35210455	142	449.94	19.49	18258	ENSMUSG00000038119	9.74843
cell adhesion molecule-related/down-regulated by oncogenes [Source:MGI Symbol;Acc:MGI:1926387]	Cdon	9	35231735	35232702	968	35232161	43	71.86	5.41	3448	ENSMUSG00000038119	9.74843
chromodomain protein, Y chromosome-like 2 [Source:MGI Symbol;Acc:MGI:1923046]	Cdyl2	8	119161986	119162874	889	119162518	41	73.37	6.15	94373	ENSMUSG00000031758	7.76035
CUGBP, Elav-like family member 2 [Source:MGI Symbol;Acc:MGI:1338822]	Celf2	2	7317139	7317885	747	7317394	34	61.65	5.17	315046	ENSMUSG00000002107	10.1005
CUGBP, Elav-like family member 2 [Source:MGI Symbol;Acc:MGI:1338822]	Celf2	2	8349061	8350568	1508	8349966	111	231.44	8.08	1347618	ENSMUSG00000002107	10.1005
CUGBP, Elav-like family member 4 [Source:MGI Symbol;Acc:MGI:1932407]	Celf4	18	26221302	26222416	1115	26221857	57	113.8	8.12	309373	ENSMUSG00000024268	11.0514
CUGBP, Elav-like family member 4 [Source:MGI Symbol;Acc:MGI:1932407]	Celf4	18	26413585	26414707	1123	26414104	60	104.96	8.03	501620	ENSMUSG00000024268	11.0514
CUGBP, Elav-like family member 4 [Source:MGI Symbol;Acc:MGI:1932407]	Celf4	18	26897342	26898111	770	26897583	36	67.31	4.92	985099	ENSMUSG00000024268	11.0514
CUGBP, Elav-like family member 4 [Source:MGI Symbol;Acc:MGI:1932407]	Celf4	18	27809145	27810359	1215	27809758	62	116.17	7.85	1897274	ENSMUSG00000024268	11.0514
CUGBP, Elav-like family member 4 [Source:MGI Symbol;Acc:MGI:1932407]	Celf4	18	27839694	27840727	1034	27840204	45	72.12	5.66	1927720	ENSMUSG00000024268	11.0514
CUGBP, Elav-like family member 4 [Source:MGI Symbol;Acc:MGI:1932407]	Celf4	18	27938381	27939535	1155	27938972	61	69.35	6.94	2026488	ENSMUSG00000024268	11.0514
centromere protein C1 [Source:MGI Symbol;Acc:MGI:99700]	Cenpc1	5	86209554	86210534	981	86210151	40	50.76	4.11	284457	ENSMUSG00000029253	8.71059
centromere protein Q [Source:MGI Symbol;Acc:MGI:1933744]	Cenpq	17	41231270	41232434	1165	41231782	73	166.31	9.43	159786	ENSMUSG00000023919	9.13072
centrosomal protein 120 [Source:MGI Symbol;Acc:MGI:2147298]	Cep120	18	53852577	53853564	988	53853102	39	54.04	5.41	51105	ENSMUSG00000048799	9.71152
centrosomal protein 120 [Source:MGI Symbol;Acc:MGI:2147298]	Cep120	18	53903993	53904801	809	53904530	34	54.16	4.18	323	ENSMUSG00000048799	9.71152
centrosomal protein 164 [Source:MGI Symbol;Acc:MGI:2384878]	Cep164	9	45484362	45485216	855	45484831	68	225.04	12.33	151943	ENSMUSG00000043987	7.4212
centrosomal protein 164 [Source:MGI Symbol;Acc:MGI:2384878]	Cep164	9	45527832	45528934	1103	45528329	406	1979.18	28.32	108445	ENSMUSG00000043987	7.4212
centrosomal protein 170 [Source:MGI Symbol;Acc:MGI:1918348]	Cep170	1	178488611	178489524	914	178489047	37	54.26	3.94	255151	ENSMUSG00000057335	11.2378
cerebral endothelial cell adhesion molecule [Source:MGI Symbol;Acc:MGI:2139134]	Cercam	2	29724308	29725026	719	29724752	31	52.55	5.91	68	ENSMUSG00000039787	7.99163
ceramide kinase [Source:MGI Symbol;Acc:MGI:2386052]	Cerk	15	86024973	86025867	895	86025324	61	175.5	7.63	8753	ENSMUSG00000035891	8.61499
chromodomain helicase DNA binding protein 6 [Source:MGI Symbol;Acc:MGI:1918639]	Chd6	2	161204859	161205814	956	161205320	45	81.9	6.15	270509	ENSMUSG00000057133	10.1661
chromodomain helicase DNA binding protein 6 [Source:MGI Symbol;Acc:MGI:1918639]	Chd6	2	161493960	161494942	983	161494436	42	58.78	6.22	559625	ENSMUSG00000057133	10.1661
chromodomain helicase DNA binding protein 9 [Source:MGI Symbol;Acc:MGI:1924001]	Chd9	8	93129781	93130820	1040	93130148	86	258.58	9.28	222586	ENSMUSG00000056608	10.5432
choline dehydrogenase [Source:MGI Symbol;Acc:MGI:1860776]	Chdh	14	30876457	30877305	849	30876809	35	53.62	5.17	54600	ENSMUSG00000015970	7.08852
chitinase 1 (chitotriosidase) [Source:MGI Symbol;Acc:MGI:1919134]	Chit1	1	136038677	136039578	902	136039135	37	55.54	5.66	31316	ENSMUSG00000026450	8.93211
cell adhesion molecule with homology to L1CAM [Source:MGI Symbol;Acc:MGI:1098266]	Chl1	6	103033493	103034501	1009	103034025	64	154.09	12.15	426845	ENSMUSG00000030077	11.2931
cell adhesion molecule with homology to L1CAM [Source:MGI Symbol;Acc:MGI:1098266]	Chl1	6	103411568	103412351	784	103411898	33	52.44	4.16	48972	ENSMUSG00000030077	11.2931
cell adhesion molecule with homology to L1CAM [Source:MGI Symbol;Acc:MGI:1098266]	Chl1	6	103508391	103509129	739	103508910	32	54.26	4.18	48040	ENSMUSG00000030077	11.2931
cell adhesion molecule with homology to L1CAM [Source:MGI Symbol;Acc:MGI:1098266]	Chl1	6	103598682	103599856	1175	103599100	742	3100	23.47	138230	ENSMUSG00000030077	11.2931
cell adhesion molecule with homology to L1CAM [Source:MGI Symbol;Acc:MGI:1098266]	Chl1	6	103728939	103729961	1023	103729516	41	51.06	6.68	268646	ENSMUSG00000030077	11.2931
cell adhesion molecule with homology to L1CAM [Source:MGI Symbol;Acc:MGI:1098266]	Chl1	6	103862967	103864192	1226	103863547	143	423.93	17.17	402677	ENSMUSG00000030077	11.2931
charged multivesicular body protein 2B [Source:MGI Symbol;Acc:MGI:1916192]	Chmp2b	16	65683703	65684351	649	65684133	30	53.32	4.71	121191	ENSMUSG00000004843	10.2631
charged multivesicular body protein 4B [Source:MGI Symbol;Acc:MGI:1922858]	Chmp4b	2	154510855	154511883	1029	154511415	68	148.83	8.44	33974	ENSMUSG00000038467	11.0656
chimerin (chimaerin) 1 [Source:MGI Symbol;Acc:MGI:1915674]	Chn1	2	73671005	73672047	1043	73671535	45	54.27	5.96	58132	ENSMUSG00000056486	10.929
chimerin (chimaerin) 2 [Source:MGI Symbol;Acc:MGI:1917243]	Chn2	6	53969007	53969916	910	53969493	41	70.69	6.64	20055	ENSMUSG00000004633	8.96118
cholinergic receptor, muscarinic 3, cardiac [Source:MGI Symbol;Acc:MGI:88398]	Chrm3	13	9833150	9834314	1165	9833740	66	140.94	10.83	44589	ENSMUSG00000046159	8.1046
cholinergic receptor, muscarinic 3, cardiac [Source:MGI Symbol;Acc:MGI:88398]	Chrm3	13	10987930	10989025	1096	10988469	91	281.41	15.93	1110140	ENSMUSG00000046159	8.1046
cholinergic receptor, nicotinic, alpha polypeptide 7 [Source:MGI Symbol;Acc:MGI:99779]	Chrna7	7	70306899	70307917	1019	70307442	48	86.61	10.09	50013	ENSMUSG00000030525	8.46158
cholinergic receptor, nicotinic, beta polypeptide 4 [Source:MGI Symbol;Acc:MGI:87892]	Chrnb4	9	54914895	54915863	969	54915464	39	55.99	5.17	19113	ENSMUSG00000035200	7.43999
carbohydrate (keratan sulfate Gal-6) sulfotransferase 1 [Source:MGI Symbol;Acc:MGI:1924219]	Chst1	2	92566329	92567407	1079	92566830	44	63.19	5.66	126966	ENSMUSG00000027221	8.83028
carbohydrate (N-acetylgalactosamine 4-sulfate 6-O) sulfotransferase 15 [Source:MGI Symbol;Acc:MGI:1924840]	Chst15	7	139449498	139450822	1325	139450279	65	113.88	6.66	58632	ENSMUSG00000030930	9.78931
carbohydrate sulfotransferase 2 [Source:MGI Symbol;Acc:MGI:1891160]	Chst2	9	95325787	95327043	1257	95326406	189	714.59	23.66	18717	ENSMUSG00000033350	8.69569
chondroitin sulfate synthase 1 [Source:MGI Symbol;Acc:MGI:2681120]	Chsy1	7	73272756	73273598	843	73273184	34	50.44	5.41	18783	ENSMUSG00000032640	10.4801
Cbp/p300-interacting transactivator with Glu/Asp-rich carboxy-terminal domain 1 [Source:MGI Symbol;Acc:MGI:108023]	Cited1	X	99488968	99490005	1038	99489409	42	60	7.38	41889	ENSMUSG00000051159	7.66051
Cbp/p300-interacting transactivator, with Glu/Asp-rich carboxy-terminal domain, 2 [Source:MGI Symbol;Acc:MGI:1306784]	Cited2	10	17004261	17005423	1163	17004855	70	152.59	9.71	438179	ENSMUSG00000039910	11.3896
Cbp/p300-interacting transactivator, with Glu/Asp-rich carboxy-terminal domain, 2 [Source:MGI Symbol;Acc:MGI:1306784]	Cited2	10	17051808	17053054	1247	17052459	62	110.64	7.1	390575	ENSMUSG00000039910	11.3896
cDNA sequence CK137956 [Source:MGI Symbol;Acc:MGI:3616080]	CK137956	4	127447527	127448588	1062	127448016	46	72.04	5.38	200179	ENSMUSG00000028813	7.70583
CLIP associating protein 2 [Source:MGI Symbol;Acc:MGI:1923749]	Clasp2	9	113701477	113702764	1288	113701981	67	125.06	6.56	51390	ENSMUSG00000033392	11.1376
chloride channel 4-2 [Source:MGI Symbol;Acc:MGI:104571]	Clcn4-2	7	7230335	7231628	1294	7230920	94	239.99	9.24	21302	ENSMUSG00000000605	10.7412
clathrin interactor 1 [Source:MGI Symbol;Acc:MGI:2144243]	Clint1	11	45202533	45203803	1271	45203263	79	166.16	7.95	462244	ENSMUSG00000006169	10.5341
clathrin interactor 1 [Source:MGI Symbol;Acc:MGI:2144243]	Clint1	11	45304586	45305770	1185	45305228	59	96.79	7.15	360279	ENSMUSG00000006169	10.5341
clathrin interactor 1 [Source:MGI Symbol;Acc:MGI:2144243]	Clint1	11	45456985	45457923	939	45457526	60	160.27	10.58	207981	ENSMUSG00000006169	10.5341
calsyntenin 2 [Source:MGI Symbol;Acc:MGI:1929897]	Clstn2	9	97702396	97703324	929	97702906	37	52.69	6.4	230694	ENSMUSG00000032452	10.3766
calsyntenin 2 [Source:MGI Symbol;Acc:MGI:1929897]	Clstn2	9	97850607	97851708	1102	97851198	52	93.01	8.12	82402	ENSMUSG00000032452	10.3766
clavesin 1 [Source:MGI Symbol;Acc:MGI:1921688]	Clvs1	4	8914476	8915550	1075	8915011	43	59.88	6.4	281429	ENSMUSG00000041216	12.206
clavesin 1 [Source:MGI Symbol;Acc:MGI:1921688]	Clvs1	4	8954296	8955330	1035	8954892	73	197.02	10.26	241548	ENSMUSG00000041216	12.206
clavesin 1 [Source:MGI Symbol;Acc:MGI:1921688]	Clvs1	4	8982256	8982897	642	8982467	30	58.06	4.92	213973	ENSMUSG00000041216	12.206
clavesin 1 [Source:MGI Symbol;Acc:MGI:1921688]	Clvs1	4	9250953	9252007	1055	9251470	56	91.14	4.15	55030	ENSMUSG00000041216	12.206
citrate lyase beta like [Source:MGI Symbol;Acc:MGI:1916884]	Clybl	14	122690566	122691711	1146	122691091	180	709.45	23.05	110175	ENSMUSG00000025545	8.3268
chemokine-like receptor 1 [Source:MGI Symbol;Acc:MGI:109603]	Cmklr1	5	114050484	114051335	852	114051062	36	57.19	4.68	49373	ENSMUSG00000042190	7.22748
cytidine monophosphate (UMP-CMP) kinase 2, mitochondrial [Source:MGI Symbol;Acc:MGI:99830]	Cmpk2	12	27372609	27373696	1088	27373102	65	158.5	13.04	219033	ENSMUSG00000020638	7.46303
cannabinoid receptor 1 (brain) [Source:MGI Symbol;Acc:MGI:104615]	Cnr1	4	33859792	33860554	763	33860066	34	59.62	4.43	151502	ENSMUSG00000044288	9.28517
cannabinoid receptor 1 (brain) [Source:MGI Symbol;Acc:MGI:104615]	Cnr1	4	33936889	33937858	970	33937333	43	56.78	5.61	74235	ENSMUSG00000044288	9.28517
centlein, centrosomal protein [Source:MGI Symbol;Acc:MGI:2443104]	Cntln	4	84633148	84634541	1394	84633708	62	59.89	3.64	103495	ENSMUSG00000038070	8.00652
contactin 2 [Source:MGI Symbol;Acc:MGI:104518]	Cntn2	1	134522443	134523381	939	134523005	40	63.13	6.15	83488	ENSMUSG00000053024	9.89773
contactin 3 [Source:MGI Symbol;Acc:MGI:99534]	Cntn3	6	102214428	102215204	777	102214854	34	57.91	4.18	199807	ENSMUSG00000030075	7.94096
contactin 3 [Source:MGI Symbol;Acc:MGI:99534]	Cntn3	6	102705211	102706189	979	102705811	46	83.21	7.63	291150	ENSMUSG00000030075	7.94096
contactin 4 [Source:MGI Symbol;Acc:MGI:1095737]	Cntn4	6	105916277	105917255	979	105916801	38	50.67	5.13	289147	ENSMUSG00000064293	9.31397
contactin 5 [Source:MGI Symbol;Acc:MGI:3042287]	Cntn5	9	10355497	10356426	930	10355980	41	61.55	4.63	548795	ENSMUSG00000039488	9.13623
contactin 5 [Source:MGI Symbol;Acc:MGI:3042287]	Cntn5	9	10377979	10378748	770	10378245	33	54.66	5.66	526530	ENSMUSG00000039488	9.13623
contactin 5 [Source:MGI Symbol;Acc:MGI:3042287]	Cntn5	9	11629256	11630205	950	11629694	40	61.88	7.14	724919	ENSMUSG00000039488	9.13623
contactin 6 [Source:MGI Symbol;Acc:MGI:1858223]	Cntn6	6	104970463	104972020	1558	104971002	86	167.35	7.84	528218	ENSMUSG00000030092	8.13377
contactin associated protein-like 2 [Source:MGI Symbol;Acc:MGI:1914047]	Cntnap2	6	44742673	44743470	798	44743163	43	92.22	8.13	266897	ENSMUSG00000039419	10.3021
contactin associated protein-like 4 [Source:MGI Symbol;Acc:MGI:2183572]	Cntnap4	8	114931629	114932319	691	114932046	30	51.8	5.41	161897	ENSMUSG00000031772	8.78497
contactin associated protein-like 4 [Source:MGI Symbol;Acc:MGI:2183572]	Cntnap4	8	115104220	115105200	981	115104654	39	54.75	4.43	10711	ENSMUSG00000031772	8.78497
contactin associated protein-like 4 [Source:MGI Symbol;Acc:MGI:2183572]	Cntnap4	8	115119893	115120739	847	115120270	35	53.84	5.17	26327	ENSMUSG00000031772	8.78497
contactin associated protein-like 4 [Source:MGI Symbol;Acc:MGI:2183572]	Cntnap4	8	115142187	115143096	910	115142567	51	117.17	8.11	48624	ENSMUSG00000031772	8.78497
contactin associated protein-like 4 [Source:MGI Symbol;Acc:MGI:2183572]	Cntnap4	8	115421337	115422085	749	115421621	33	55.56	5.56	327678	ENSMUSG00000031772	8.78497
contactin associated protein-like 5A [Source:MGI Symbol;Acc:MGI:3643623]	Cntnap5a	1	116486059	116486838	780	116486284	33	52.41	4.13	1095049	ENSMUSG00000070695	9.3893
contactin associated protein-like 5A [Source:MGI Symbol;Acc:MGI:3643623]	Cntnap5a	1	118207963	118208810	848	118208336	40	74.43	5.91	627003	ENSMUSG00000070695	9.3893
contactin associated protein-like 5A [Source:MGI Symbol;Acc:MGI:3643623]	Cntnap5a	1	118288682	118289718	1037	118289149	45	71.77	4.92	707816	ENSMUSG00000070695	9.3893
contactin associated protein-like 5B [Source:MGI Symbol;Acc:MGI:3664583]	Cntnap5b	1	102207027	102208053	1027	102207577	44	52.06	5.29	538235	ENSMUSG00000067028	8.56628
contactin associated protein-like 5B [Source:MGI Symbol;Acc:MGI:3664583]	Cntnap5b	1	102635024	102636119	1096	102635494	60	115.08	12.13	966152	ENSMUSG00000067028	8.56628
contactin associated protein-like 5B [Source:MGI Symbol;Acc:MGI:3664583]	Cntnap5b	1	102697433	102698417	985	102697861	50	100.45	8.86	1028519	ENSMUSG00000067028	8.56628
contactin associated protein-like 5B [Source:MGI Symbol;Acc:MGI:3664583]	Cntnap5b	1	102724493	102725242	750	102724749	33	57.05	6.64	1055407	ENSMUSG00000067028	8.56628
collagen, type XI, alpha 1 [Source:MGI Symbol;Acc:MGI:88446]	Col11a1	3	114082363	114083773	1411	114083115	145	363.59	13.12	349657	ENSMUSG00000027966	8.45797
collagen, type XV, alpha 1 [Source:MGI Symbol;Acc:MGI:88449]	Col15a1	4	47291846	47292984	1139	47292427	79	227.19	11.32	71394	ENSMUSG00000028339	7.64438
collagen, type XXII, alpha 1 [Source:MGI Symbol;Acc:MGI:1916950]	Col22a1	15	71750524	71751486	963	71750921	40	60.43	6.15	113736	ENSMUSG00000079022	7.52255
collagen, type XXIII, alpha 1 [Source:MGI Symbol;Acc:MGI:2653243]	Col23a1	11	51182518	51183612	1095	51183030	130	517.07	24.76	79608	ENSMUSG00000063564	7.89035
collagen, type XXV, alpha 1 [Source:MGI Symbol;Acc:MGI:1924268]	Col25a1	3	129906610	129907722	1113	129907174	76	186.87	12.7	23365	ENSMUSG00000058897	7.74734
collagen, type XXV, alpha 1 [Source:MGI Symbol;Acc:MGI:1924268]	Col25a1	3	129945420	129946436	1017	129945967	39	51.19	6.4	62158	ENSMUSG00000058897	7.74734
collagen, type XXV, alpha 1 [Source:MGI Symbol;Acc:MGI:1924268]	Col25a1	3	129973594	129974519	926	129974152	57	116.53	9.76	90343	ENSMUSG00000058897	7.74734
collagen, type XXV, alpha 1 [Source:MGI Symbol;Acc:MGI:1924268]	Col25a1	3	130011375	130012789	1415	130012247	57	76.58	6.64	128438	ENSMUSG00000058897	7.74734
collagen, type II, alpha 1 [Source:MGI Symbol;Acc:MGI:88452]	Col2a1	15	97823042	97823863	822	97823432	34	52.71	4.92	11723	ENSMUSG00000022483	8.08761
collagen, type VI, alpha 6 [Source:MGI Symbol;Acc:MGI:2444259]	Col6a6	9	105721366	105722466	1101	105721880	54	102.03	9.35	8535	ENSMUSG00000043719	8.17527
collagen, type VI, alpha 6 [Source:MGI Symbol;Acc:MGI:2444259]	Col6a6	9	105736599	105737684	1086	105737069	44	62.45	6.15	6654	ENSMUSG00000043719	8.17527
collagen, type VIII, alpha 1 [Source:MGI Symbol;Acc:MGI:88463]	Col8a1	16	57893735	57894912	1178	57894378	58	83.06	7.31	139528	ENSMUSG00000068196	7.47298
collagen, type IX, alpha 1 [Source:MGI Symbol;Acc:MGI:88465]	Col9a1	1	24255324	24256459	1136	24256007	59	106.22	6.58	71558	ENSMUSG00000026147	7.00909
collagen, type IX, alpha 1 [Source:MGI Symbol;Acc:MGI:88465]	Col9a1	1	24303512	24304504	993	24303886	47	68.28	5.8	119437	ENSMUSG00000026147	7.00909
COMM domain containing 10 [Source:MGI Symbol;Acc:MGI:1916706]	Commd10	18	47116780	47117625	846	47117171	40	74.7	7.38	1344	ENSMUSG00000042705	8.98139
COMM domain containing 2 [Source:MGI Symbol;Acc:MGI:1098806]	Commd2	3	57471060	57471881	822	57471344	34	52.71	4.68	15707	ENSMUSG00000036513	9.12898
COMM domain containing 8 [Source:MGI Symbol;Acc:MGI:1343485]	Commd8	5	72355671	72356669	999	72356126	41	60.36	5.91	203296	ENSMUSG00000029213	8.1245
COMM domain containing 8 [Source:MGI Symbol;Acc:MGI:1343485]	Commd8	5	72367580	72368665	1086	72368052	60	123.97	7.49	191370	ENSMUSG00000029213	8.1245
COMM domain containing 8 [Source:MGI Symbol;Acc:MGI:1343485]	Commd8	5	72495178	72496231	1054	72495722	53	104.21	6.89	63700	ENSMUSG00000029213	8.1245
COMM domain containing 9 [Source:MGI Symbol;Acc:MGI:1923751]	Commd9	2	101742122	101742771	650	101742374	36	85.52	5.91	15970	ENSMUSG00000027163	9.03811
COMM domain containing 9 [Source:MGI Symbol;Acc:MGI:1923751]	Commd9	2	101772013	101773109	1097	101772590	57	116.53	9.11	46186	ENSMUSG00000027163	9.03811
catechol-O-methyltransferase domain containing 1 [Source:MGI Symbol;Acc:MGI:1916406]	Comtd1	14	22669805	22670809	1005	22670339	58	136.76	11.57	2140	ENSMUSG00000021773	7.77851
coatomer protein complex, subunit zeta 1 [Source:MGI Symbol;Acc:MGI:1929063]	Copz1	15	103102798	103103645	848	103103230	38	65.83	4.68	112	ENSMUSG00000060992	10.8889
demethyl-Q 7 [Source:MGI Symbol;Acc:MGI:107207]	Coq7	7	125675994	125676996	1003	125676510	41	59.93	5.66	360	ENSMUSG00000030652	7.53737
COX10 homolog, cytochrome c oxidase assembly protein, heme A: farnesyltransferase (yeast) [Source:MGI Symbol;Acc:MGI:1917633]	Cox10	11	64020554	64021470	917	64021056	40	65.69	6.64	128086	ENSMUSG00000042148	8.80445
cytochrome c oxidase, subunit VIIc [Source:MGI Symbol;Acc:MGI:103226]	Cox7c	13	86065913	86067205	1293	86066546	83	201.17	9.73	119963	ENSMUSG00000017778	12.5755
cytochrome c oxidase, subunit VIIIc [Source:MGI Symbol;Acc:MGI:1922733]	Cox8c	12	104130976	104131848	873	104131195	43	84.43	9.6	6321	ENSMUSG00000043319	7.27155
cytoplasmic polyadenylation element binding protein 2 [Source:MGI Symbol;Acc:MGI:2442640]	Cpeb2	5	43493019	43493702	684	43493251	36	79.89	6.64	131451	ENSMUSG00000039782	10.0958
copine V [Source:MGI Symbol;Acc:MGI:2385908]	Cpne5	17	29350401	29351445	1045	29350983	46	74.88	5.41	23759	ENSMUSG00000024008	8.83402
cleavage and polyadenylation specific factor 6 [Source:MGI Symbol;Acc:MGI:1913948]	Cpsf6	10	116840085	116841252	1168	116840674	83	244.52	13.04	23603	ENSMUSG00000055531	10.9699
carnitine palmitoyltransferase 1a, liver [Source:MGI Symbol;Acc:MGI:1098296]	Cpt1a	19	3333185	3334195	1011	3333712	42	62.89	6.15	10411	ENSMUSG00000024900	8.60208
carboxypeptidase X 2 (M14 family) [Source:MGI Symbol;Acc:MGI:1926006]	Cpxm2	7	139349781	139351112	1332	139350564	68	132.84	6.89	4142	ENSMUSG00000030862	7.02724
CASP2 and RIPK1 domain containing adaptor with death domain [Source:MGI Symbol;Acc:MGI:1336168]	Cradd	10	94701576	94702772	1197	94702171	67	122.6	8.38	84596	ENSMUSG00000045867	8.38869
cereblon [Source:MGI Symbol;Acc:MGI:1913277]	Crbn	6	106875415	106876435	1021	106875917	49	90.74	5.91	125849	ENSMUSG00000005362	10.8105
cereblon [Source:MGI Symbol;Acc:MGI:1913277]	Crbn	6	106900497	106901568	1072	106901076	50	88.3	8.12	151008	ENSMUSG00000005362	10.8105
cereblon [Source:MGI Symbol;Acc:MGI:1913277]	Crbn	6	107036577	107037616	1040	107037193	43	63.57	6.15	287125	ENSMUSG00000005362	10.8105
cAMP responsive element binding protein 1 [Source:MGI Symbol;Acc:MGI:88494]	Creb1	1	64451249	64452224	976	64451658	39	55.15	5.41	127720	ENSMUSG00000025958	10.4815
cysteine rich transmembrane BMP regulator 1 (chordin like) [Source:MGI Symbol;Acc:MGI:1354756]	Crim1	17	78111106	78112315	1210	78111698	71	123.58	7.97	487890	ENSMUSG00000024074	9.9619
collapsin response mediator protein 1 [Source:MGI Symbol;Acc:MGI:107793]	Crmp1	5	37605855	37606563	709	37606077	36	71.81	8.05	27242	ENSMUSG00000029121	12.391
Crn, crooked neck-like 1 (Drosophila) [Source:MGI Symbol;Acc:MGI:1914127]	Crnkl1	2	145870349	145871463	1115	145870889	58	118.53	8.86	110139	ENSMUSG00000001767	8.12776
colony stimulating factor 2 receptor, alpha, low-affinity (granulocyte-macrophage) [Source:MGI Symbol;Acc:MGI:1339754]	Csf2ra	19	61299294	61300218	925	61299814	50	102.34	9.36	4507	ENSMUSG00000059326	9.84589
colony stimulating factor 2 receptor, alpha, low-affinity (granulocyte-macrophage) [Source:MGI Symbol;Acc:MGI:1339754]	Csf2ra	19	61339284	61340806	1523	61339830	106	232.92	8.05	35509	ENSMUSG00000059326	9.84589
colony stimulating factor 2 receptor, alpha, low-affinity (granulocyte-macrophage) [Source:MGI Symbol;Acc:MGI:1339754]	Csf2ra	19	61341286	61342138	853	61341753	37	54.08	5.96	37432	ENSMUSG00000059326	9.84589
CUB and Sushi multiple domains 1 [Source:MGI Symbol;Acc:MGI:2137383]	Csmd1	8	16339642	16340660	1019	16340095	55	84.09	8.06	1195491	ENSMUSG00000060924	9.34289
CUB and Sushi multiple domains 1 [Source:MGI Symbol;Acc:MGI:2137383]	Csmd1	8	16686381	16687457	1077	16686919	47	74.98	6.64	848667	ENSMUSG00000060924	9.34289
CUB and Sushi multiple domains 1 [Source:MGI Symbol;Acc:MGI:2137383]	Csmd1	8	17018278	17019375	1098	17018865	49	65.75	4.38	516721	ENSMUSG00000060924	9.34289
CUB and Sushi multiple domains 1 [Source:MGI Symbol;Acc:MGI:2137383]	Csmd1	8	17253041	17253800	760	17253539	32	51.81	5.91	282047	ENSMUSG00000060924	9.34289
CUB and Sushi multiple domains 1 [Source:MGI Symbol;Acc:MGI:2137383]	Csmd1	8	17775095	17776151	1057	17775607	41	52.05	5.29	240021	ENSMUSG00000060924	9.34289
cysteine and glycine-rich protein 2 [Source:MGI Symbol;Acc:MGI:1202907]	Csrp2	10	110294527	110296198	1672	110295035	130	246	9.83	62197	ENSMUSG00000020186	10.5879
cleavage stimulation factor, 3' pre-RNA subunit 2, tau [Source:MGI Symbol;Acc:MGI:1932622]	Cstf2t	19	31085956	31086773	818	31086255	36	61.19	6.15	71076	ENSMUSG00000053536	7.46936
cleavage stimulation factor, 3' pre-RNA subunit 2, tau [Source:MGI Symbol;Acc:MGI:1932622]	Cstf2t	19	31156697	31157526	830	31157317	38	68.11	4.43	14	ENSMUSG00000053536	7.46936
C-terminal binding protein 2 [Source:MGI Symbol;Acc:MGI:1201686]	Ctbp2	7	140395157	140395977	821	140395540	38	69.28	5.41	79503	ENSMUSG00000030970	9.73729
C-terminal binding protein 2 [Source:MGI Symbol;Acc:MGI:1201686]	Ctbp2	7	140508941	140509813	873	140509438	41	75.47	6.64	193401	ENSMUSG00000030970	9.73729
catenin, beta like 1 [Source:MGI Symbol;Acc:MGI:1913892]	Ctnnbl1	2	157593891	157594861	971	157594399	45	79.92	5.41	31262	ENSMUSG00000027649	9.42156
catenin (cadherin associated protein), delta 2 [Source:MGI Symbol;Acc:MGI:1195966]	Ctnnd2	15	30396054	30397289	1236	30396499	55	88.71	4.68	294151	ENSMUSG00000022240	11.2911
cullin 1 [Source:MGI Symbol;Acc:MGI:1349658]	Cul1	6	47039615	47040619	1005	47040148	39	52.35	5.91	363249	ENSMUSG00000029686	10.2424
cut-like homeobox 1 [Source:MGI Symbol;Acc:MGI:88568]	Cux1	5	136910075	136911232	1158	136910564	108	353.71	15.73	132796	ENSMUSG00000029705	9.43259
cut-like homeobox 1 [Source:MGI Symbol;Acc:MGI:88568]	Cux1	5	137042163	137043466	1304	137043133	67	114.88	8.31	227	ENSMUSG00000029705	9.43259
cut-like homeobox 2 [Source:MGI Symbol;Acc:MGI:107321]	Cux2	5	122403501	122404220	720	122403773	36	69.64	5.18	96338	ENSMUSG00000042589	8.95646
cut-like homeobox 2 [Source:MGI Symbol;Acc:MGI:107321]	Cux2	5	122482466	122483493	1028	122483084	64	164.62	7.38	17027	ENSMUSG00000042589	8.95646
CWC22 spliceosome-associated protein homolog (S. cerevisiae) [Source:MGI Symbol;Acc:MGI:2136773]	Cwc22	2	77796907	77802394	5488	77801230	902	477.55	3.47	16798	ENSMUSG00000027014	9.09193
CWC22 spliceosome-associated protein homolog (S. cerevisiae) [Source:MGI Symbol;Acc:MGI:2136773]	Cwc22	2	77857374	77865418	8045	77861122	1747	155.76	2.14	76690	ENSMUSG00000027014	9.09193
CWC22 spliceosome-associated protein homolog (S. cerevisiae) [Source:MGI Symbol;Acc:MGI:2136773]	Cwc22	2	77886177	77887226	1050	77886639	42	50.25	5.9	102207	ENSMUSG00000027014	9.09193
coxsackie virus and adenovirus receptor [Source:MGI Symbol;Acc:MGI:1201679]	Cxadr	16	78088498	78089555	1058	78089032	55	113	8.86	212709	ENSMUSG00000022865	10.0109
chemokine (C-X-C motif) receptor 7 [Source:MGI Symbol;Acc:MGI:109562]	Cxcr7	1	92270928	92271947	1020	92271379	50	95.37	7.88	170824	ENSMUSG00000044337	7.25646
CXXC finger 4 [Source:MGI Symbol;Acc:MGI:2442112]	Cxxc4	3	133965454	133966468	1015	133965917	44	63.87	5.59	66133	ENSMUSG00000044365	9.13059
cytochrome b reductase 1 [Source:MGI Symbol;Acc:MGI:2654575]	Cybrd1	2	70998329	70999272	944	70998742	43	74.85	5.91	42762	ENSMUSG00000027015	9.37381
cytoplasmic FMR1 interacting protein 2 [Source:MGI Symbol;Acc:MGI:1924134]	Cyfip2	11	46125827	46126570	744	46126062	33	57.79	4.92	210	ENSMUSG00000020340	11.1793
cytochrome P450, family 24, subfamily a, polypeptide 1 [Source:MGI Symbol;Acc:MGI:88593]	Cyp24a1	2	170360896	170361952	1057	170361450	66	169.91	11.81	38805	ENSMUSG00000038567	7.67648
cysteine and tyrosine-rich protein 1 [Source:MGI Symbol;Acc:MGI:2152187]	Cyyr1	16	85587543	85588763	1221	85588259	64	130.8	6.64	34617	ENSMUSG00000041134	8.23718
RIKEN cDNA D130062J21 gene [Source:MGI Symbol;Acc:MGI:3642664]	D130062J21Rik	4	32412406	32413563	1158	32412984	52	70.53	5.06	82276	ENSMUSG00000090278	7.71531
DNA segment, Chr 15, ERATO Doi 621, expressed [Source:MGI Symbol;Acc:MGI:1277178]	D15Ertd621e	15	58269269	58270620	1352	58270065	64	80.96	4.92	23042	ENSMUSG00000037119	9.67765
DNA segment, Chr 19, Brigham & Women's Genetics 1357 expressed [Source:MGI Symbol;Acc:MGI:106253]	D19Bwg1357e	19	27659723	27660863	1141	27660273	96	271.28	15.15	155963	ENSMUSG00000041360	9.13896
DNA segment, Chr 3, ERATO Doi 751, expressed [Source:MGI Symbol;Acc:MGI:1289213]	D3Ertd751e	3	41877335	41878213	879	41877854	40	70.37	5.66	331321	ENSMUSG00000025766	7.11285
DNA segment, Chr 3, ERATO Doi 751, expressed [Source:MGI Symbol;Acc:MGI:1289213]	D3Ertd751e	3	42390950	42392251	1302	42391585	102	226.7	11.34	845052	ENSMUSG00000025766	7.11285
DNA segment, Chr 3, ERATO Doi 751, expressed [Source:MGI Symbol;Acc:MGI:1289213]	D3Ertd751e	3	42598491	42599613	1123	42599064	61	99.64	9.01	1052531	ENSMUSG00000025766	7.11285
DNA segment, Chr 3, ERATO Doi 751, expressed [Source:MGI Symbol;Acc:MGI:1289213]	D3Ertd751e	3	43228604	43229547	944	43229102	40	62.56	6.89	1682569	ENSMUSG00000025766	7.11285
DNA segment, Chr 4, Brigham & Women's Genetics 0951 expressed [Source:MGI Symbol;Acc:MGI:106510]	D4Bwg0951e	4	80727893	80729151	1259	80728489	116	314.75	13.67	171939	ENSMUSG00000048706	8.43578
DNA segment, Chr 5, ERATO Doi 579, expressed [Source:MGI Symbol;Acc:MGI:1261849]	D5Ertd579e	5	37051902	37052747	846	37052123	42	83.73	5.17	35140	ENSMUSG00000029190	8.71798
RIKEN cDNA D630045J12 gene [Source:MGI Symbol;Acc:MGI:2669829]	D630045J12Rik	6	38164034	38164962	929	38164443	39	60.31	8.86	39566	ENSMUSG00000063455	10.2924
DNA segment, Chr 9, ERATO Doi 402, expressed [Source:MGI Symbol;Acc:MGI:1196217]	D9Ertd402e	9	122544058	122545087	1030	122544542	63	128.79	9.06	170115	ENSMUSG00000046603	8.06589
dishevelled associated activator of morphogenesis 1 [Source:MGI Symbol;Acc:MGI:1914596]	Daam1	12	73007871	73008916	1046	73008337	45	70.72	7.63	76272	ENSMUSG00000034574	10.4938
disabled homolog 1 (Drosophila) [Source:MGI Symbol;Acc:MGI:108554]	Dab1	4	103352804	103353749	946	103353385	54	122.64	8.42	61421	ENSMUSG00000028519	10.1442
dapper homolog 1, antagonist of beta-catenin (xenopus) [Source:MGI Symbol;Acc:MGI:1891740]	Dact1	12	72391687	72392470	784	72391978	129	548.73	18.81	18893	ENSMUSG00000044548	10.5212
dapper homolog 1, antagonist of beta-catenin (xenopus) [Source:MGI Symbol;Acc:MGI:1891740]	Dact1	12	72633196	72634638	1443	72634111	91	152.93	7.87	223240	ENSMUSG00000044548	10.5212
defender against cell death 1 [Source:MGI Symbol;Acc:MGI:101912]	Dad1	14	54844918	54845472	555	54845132	28	61.35	6.4	28647	ENSMUSG00000022174	12.1687
death-associated protein [Source:MGI Symbol;Acc:MGI:1918190]	Dap	15	30882476	30883183	708	30882919	31	53.88	3.94	271221	ENSMUSG00000039168	8.34346
death associated protein kinase 1 [Source:MGI Symbol;Acc:MGI:1916885]	Dapk1	13	60777643	60778493	851	60777991	44	92.38	9.6	74683	ENSMUSG00000021559	10.4577
deleted in bladder cancer 1 (human) [Source:MGI Symbol;Acc:MGI:1928478]	Dbc1	4	69007023	69008145	1123	69007610	47	58.35	6.7	392179	ENSMUSG00000028351	10.6768
DDB1 and CUL4 associated factor 4 [Source:MGI Symbol;Acc:MGI:1921078]	Dcaf4	12	84726370	84727236	867	84726806	45	94.69	7.38	134610	ENSMUSG00000021222	9.33594
DDB1 and CUL4 associated factor 4 [Source:MGI Symbol;Acc:MGI:1921078]	Dcaf4	12	84816167	84816862	696	84816492	43	114.34	8.37	44924	ENSMUSG00000021222	9.33594
deleted in colorectal carcinoma [Source:MGI Symbol;Acc:MGI:94869]	Dcc	18	72281835	72282711	877	72282245	38	61.62	4.89	228478	ENSMUSG00000060534	11.5223
deleted in colorectal carcinoma [Source:MGI Symbol;Acc:MGI:94869]	Dcc	18	72375794	72376620	827	72376288	36	51.34	5.39	134435	ENSMUSG00000060534	11.5223
deleted in colorectal carcinoma [Source:MGI Symbol;Acc:MGI:94869]	Dcc	18	72424153	72424954	802	72424654	37	63.91	6.66	86069	ENSMUSG00000060534	11.5223
deleted in colorectal carcinoma [Source:MGI Symbol;Acc:MGI:94869]	Dcc	18	73047433	73048691	1259	73048054	65	98.88	6.23	537331	ENSMUSG00000060534	11.5223
doublecortin-like kinase 1 [Source:MGI Symbol;Acc:MGI:1330861]	Dclk1	3	55151213	55152262	1050	55151738	41	55.11	5.41	105290	ENSMUSG00000027797	11.7972
doublecortin-like kinase 1 [Source:MGI Symbol;Acc:MGI:1330861]	Dclk1	3	55300063	55300985	923	55300578	41	69.08	7.88	254130	ENSMUSG00000027797	11.7972
doublecortin-like kinase 2 [Source:MGI Symbol;Acc:MGI:1918012]	Dclk2	3	86543311	86544531	1221	86543904	100	262.99	12.14	180899	ENSMUSG00000028078	10.0369
doublecortin-like kinase 2 [Source:MGI Symbol;Acc:MGI:1918012]	Dclk2	3	86549600	86550914	1315	86550402	57	78.44	4.17	174401	ENSMUSG00000028078	10.0369
dCMP deaminase [Source:MGI Symbol;Acc:MGI:2444529]	Dctd	8	49182672	49183380	709	49183117	33	62.29	4.92	1329	ENSMUSG00000031562	10.0146
dimethylarginine dimethylaminohydrolase 1 [Source:MGI Symbol;Acc:MGI:1916469]	Ddah1	3	145393047	145394067	1021	145393542	40	54.37	6.89	28097	ENSMUSG00000028194	11.1192
DEAD (Asp-Glu-Ala-Asp) box polypeptide 18 [Source:MGI Symbol;Acc:MGI:1914192]	Ddx18	1	123691539	123692528	990	123692032	41	61.33	5.41	227466	ENSMUSG00000001674	8.61308
DEAD (Asp-Glu-Ala-Asp) box polypeptide 18 [Source:MGI Symbol;Acc:MGI:1914192]	Ddx18	1	124193574	124194643	1070	124194138	44	64.15	7.38	729572	ENSMUSG00000001674	8.61308
DEAD (Asp-Glu-Ala-Asp) box polypeptide 18 [Source:MGI Symbol;Acc:MGI:1914192]	Ddx18	1	124253153	124254322	1170	124253795	74	178.79	14.9	789229	ENSMUSG00000001674	8.61308
DENN/MADD domain containing 1B [Source:MGI Symbol;Acc:MGI:2447812]	Dennd1b	1	140976416	140977861	1446	140977067	71	95.83	4.94	117054	ENSMUSG00000056268	9.00673
2-deoxyribose-5-phosphate aldolase homolog (C. elegans) [Source:MGI Symbol;Acc:MGI:1913762]	Dera	6	137766160	137767374	1215	137766856	74	165.43	6.61	63793	ENSMUSG00000030225	7.94952
2-deoxyribose-5-phosphate aldolase homolog (C. elegans) [Source:MGI Symbol;Acc:MGI:1913762]	Dera	6	137772163	137773430	1268	137772776	156	549.96	17.01	69713	ENSMUSG00000030225	7.94952
de-etiolated homolog 1 (Arabidopsis) [Source:MGI Symbol;Acc:MGI:1923625]	Det1	7	85966722	85967806	1085	85967241	72	192.67	11.78	24881	ENSMUSG00000030610	8.11399
diacylglycerol kinase, beta [Source:MGI Symbol;Acc:MGI:2442474]	Dgkb	12	38885760	38886956	1197	38886324	64	107.76	8.3	279563	ENSMUSG00000036095	8.19725
diacylglycerol kinase, iota [Source:MGI Symbol;Acc:MGI:2443430]	Dgki	6	37121026	37121830	805	37121429	33	50.7	4.68	128755	ENSMUSG00000038665	9.04096
dehydrogenase/reductase (SDR family) member 7 [Source:MGI Symbol;Acc:MGI:1913625]	Dhrs7	12	73800689	73801750	1062	73801210	46	66.77	5.62	35395	ENSMUSG00000021094	7.2944
dehydrogenase/reductase (SDR family) member 7B [Source:MGI Symbol;Acc:MGI:2384931]	Dhrs7b	11	60643789	60644551	763	60644194	37	72.74	5.17	61	ENSMUSG00000042569	8.7798
DEAH (Asp-Glu-Ala-His) box polypeptide 15 [Source:MGI Symbol;Acc:MGI:1099786]	Dhx15	5	52285210	52286242	1033	52285739	44	68.24	5.41	296019	ENSMUSG00000029169	10.4092
DEAH (Asp-Glu-Ala-His) box polypeptide 35 [Source:MGI Symbol;Acc:MGI:1918965]	Dhx35	2	158881057	158882106	1050	158881535	86	293.75	16.72	260992	ENSMUSG00000027655	8.49567
DEAH (Asp-Glu-Ala-His) box polypeptide 35 [Source:MGI Symbol;Acc:MGI:1918965]	Dhx35	2	158894693	158895554	862	158895105	44	90.7	7.88	274562	ENSMUSG00000027655	8.49567
diaphanous homolog 1 (Drosophila) [Source:MGI Symbol;Acc:MGI:1194490]	Diap1	18	38036357	38037454	1098	38036935	51	76.53	5.39	58195	ENSMUSG00000024456	8.16408
diaphanous homolog 2 (Drosophila) [Source:MGI Symbol;Acc:MGI:1858500]	Diap2	X	125590904	125591640	737	125591156	37	76.51	7.88	693122	ENSMUSG00000034480	7.64348
Dicer1, Dcr-1 homolog (Drosophila) [Source:MGI Symbol;Acc:MGI:2177178]	Dicer1	12	105855116	105856056	941	105855622	42	71.02	7.38	134540	ENSMUSG00000041415	10.7971
DIP2 disco-interacting protein 2 homolog C (Drosophila) [Source:MGI Symbol;Acc:MGI:1920179]	Dip2c	13	9186135	9187207	1073	9186723	53	101.46	8.37	89051	ENSMUSG00000048264	9.43677
DIRAS family, GTP-binding RAS-like 2 [Source:MGI Symbol;Acc:MGI:1915453]	Diras2	13	52564983	52566097	1115	52565566	71	185.81	12.54	60639	ENSMUSG00000047842	8.80432
DIRAS family, GTP-binding RAS-like 2 [Source:MGI Symbol;Acc:MGI:1915453]	Diras2	13	52582265	52583059	795	52582777	40	81.93	7.88	43428	ENSMUSG00000047842	8.80432
disrupted in renal carcinoma 2 (human) [Source:MGI Symbol;Acc:MGI:2387188]	Dirc2	16	35755280	35756234	955	35755739	61	162.62	9.84	13703	ENSMUSG00000022848	9.68964
disrupted in schizophrenia 1 [Source:MGI Symbol;Acc:MGI:2447658]	Disc1	8	127680623	127681742	1120	127681194	59	122.54	8.37	103099	ENSMUSG00000043051	7.51037
disrupted in schizophrenia 1 [Source:MGI Symbol;Acc:MGI:2447658]	Disc1	8	127750660	127751604	945	127751126	37	51.07	5.66	173031	ENSMUSG00000043051	7.51037
discs, large homolog 1 (Drosophila) [Source:MGI Symbol;Acc:MGI:107231]	Dlg1	16	31652518	31653412	895	31652944	37	56.3	5.17	10585	ENSMUSG00000022770	10.0068
discs, large homolog 2 (Drosophila) [Source:MGI Symbol;Acc:MGI:1344351]	Dlg2	7	97654346	97655459	1114	97654942	56	102.96	8.05	4469	ENSMUSG00000052572	10.3453
discs, large homolog 2 (Drosophila) [Source:MGI Symbol;Acc:MGI:1344351]	Dlg2	7	98403976	98405044	1069	98404583	54	104.72	8.02	754110	ENSMUSG00000052572	10.3453
discs, large homolog 2 (Drosophila) [Source:MGI Symbol;Acc:MGI:1344351]	Dlg2	7	98629847	98631175	1329	98630412	64	101.65	4.56	979939	ENSMUSG00000052572	10.3453
discs, large (Drosophila) homolog-associated protein 1 [Source:MGI Symbol;Acc:MGI:1346065]	Dlgap1	17	70061960	70062924	965	70062345	39	56.41	6.15	256068	ENSMUSG00000003279	9.41923
discs, large (Drosophila) homolog-associated protein 1 [Source:MGI Symbol;Acc:MGI:1346065]	Dlgap1	17	70085411	70086254	844	70085616	38	66.33	4.68	232797	ENSMUSG00000003279	9.41923
discs, large (Drosophila) homolog-associated protein 1 [Source:MGI Symbol;Acc:MGI:1346065]	Dlgap1	17	70493394	70494158	765	70493841	33	55.25	4.68	175428	ENSMUSG00000003279	9.41923
discs, large (Drosophila) homolog-associated protein 2 [Source:MGI Symbol;Acc:MGI:2443181]	Dlgap2	8	14306595	14307530	936	14307153	67	198.17	7.01	211288	ENSMUSG00000047495	8.16172
discs, large homolog-associated protein 4 (Drosophila) [Source:MGI Symbol;Acc:MGI:2138865]	Dlgap4	2	156470585	156471214	630	156470974	31	64.29	6.64	31533	ENSMUSG00000061689	9.81477
delta-like 1 (Drosophila) [Source:MGI Symbol;Acc:MGI:104659]	Dll1	17	15391103	15392264	1162	15391694	125	454.19	21.72	122142	ENSMUSG00000014773	8.29975
DNA methyltransferase 1-associated protein 1 [Source:MGI Symbol;Acc:MGI:1913483]	Dmap1	4	117302613	117303693	1081	117303134	83	244.89	15.97	51744	ENSMUSG00000009640	8.04334
DNA methyltransferase 1-associated protein 1 [Source:MGI Symbol;Acc:MGI:1913483]	Dmap1	4	117313124	117313877	754	117313458	34	60.76	6.4	41420	ENSMUSG00000009640	8.04334
DNA methyltransferase 1-associated protein 1 [Source:MGI Symbol;Acc:MGI:1913483]	Dmap1	4	117338264	117339113	850	117338892	35	53.51	3.94	15986	ENSMUSG00000009640	8.04334
doublesex and mab-3 related transcription factor like family A2 [Source:MGI Symbol;Acc:MGI:2653629]	Dmrta2	4	109807978	109809030	1053	109808537	48	82.2	7.38	157879	ENSMUSG00000047143	7.31747
dynein, axonemal, heavy chain 11 [Source:MGI Symbol;Acc:MGI:1100864]	Dnahc11	12	119268556	119269817	1262	119269163	60	106.58	7.14	168353	ENSMUSG00000018581	7.11154
dynein, axonemal, heavy chain 7A [Source:MGI Symbol;Acc:MGI:2685838]	Dnahc7a	1	53523198	53524631	1434	53523929	104	248.48	10.02	98612	ENSMUSG00000067440	8.0478
dynein, axonemal, heavy chain 7B [Source:MGI Symbol;Acc:MGI:2684953]	Dnahc7b	1	46132506	46133511	1006	46132980	72	193.19	14.3	9397	ENSMUSG00000041144	7.84381
dynein, axonemal, heavy chain 7B [Source:MGI Symbol;Acc:MGI:2684953]	Dnahc7b	1	46334970	46336191	1222	46335578	83	193.74	9.36	211995	ENSMUSG00000041144	7.84381
DnaJ (Hsp40) homolog, subfamily B, member 9 [Source:MGI Symbol;Acc:MGI:1351618]	Dnajb9	12	44508884	44509891	1008	44509365	42	63.22	4.68	801690	ENSMUSG00000014905	10.0699
DnaJ (Hsp40) homolog, subfamily C, member 19 [Source:MGI Symbol;Acc:MGI:1914963]	Dnajc19	3	34165063	34166151	1089	34165712	54	99.31	6.46	185469	ENSMUSG00000027679	9.2788
DnaJ (Hsp40) homolog, subfamily C, member 24 [Source:MGI Symbol;Acc:MGI:1919522]	Dnajc24	2	105880522	105881468	947	105880952	43	74.47	6.89	37246	ENSMUSG00000027166	9.30167
delta/notch-like EGF-related receptor [Source:MGI Symbol;Acc:MGI:2152889]	Dner	1	84545795	84546949	1155	84546485	61	126.69	6.64	146311	ENSMUSG00000036766	11.8675
delta/notch-like EGF-related receptor [Source:MGI Symbol;Acc:MGI:2152889]	Dner	1	84706522	84707450	929	84707105	41	68.35	6.89	14309	ENSMUSG00000036766	11.8675
deoxynucleotidyltransferase, terminal, interacting protein 2 [Source:MGI Symbol;Acc:MGI:1923173]	Dnttip2	3	121996681	121998079	1399	121997486	69	104.61	5.89	20154	ENSMUSG00000039756	7.91432
dedicator of cytokinesis 10 [Source:MGI Symbol;Acc:MGI:2146320]	Dock10	1	80658383	80659330	948	80658862	40	62.1	6.4	96266	ENSMUSG00000038608	7.76808
dedicator of cyto-kinesis 3 [Source:MGI Symbol;Acc:MGI:2429763]	Dock3	9	107138587	107139434	848	107139117	37	61.69	6.15	4877	ENSMUSG00000039716	10.1392
dedicator of cytokinesis 4 [Source:MGI Symbol;Acc:MGI:1918006]	Dock4	12	41200044	41200967	924	41200543	56	106.89	8.85	27903	ENSMUSG00000035954	10.4798
dedicator of cytokinesis 9 [Source:MGI Symbol;Acc:MGI:106321]	Dock9	14	122127926	122128915	990	122128441	77	246.79	13.06	68515	ENSMUSG00000025558	8.78893
docking protein 6 [Source:MGI Symbol;Acc:MGI:3639495]	Dok6	18	90074473	90075393	921	90075049	47	91.28	6.66	136129	ENSMUSG00000073514	9.07105
deleted in primary ciliary dyskinesia [Source:MGI Symbol;Acc:MGI:1924407]	Dpcd	19	45640083	45641043	961	45640533	38	53.11	5.66	5428	ENSMUSG00000041035	8.65921
D4, zinc and double PHD fingers, family 3 [Source:MGI Symbol;Acc:MGI:1917377]	Dpf3	12	84145354	84146126	773	84145779	37	62.32	6.1	306103	ENSMUSG00000021221	8.65617
DPH5 homolog (S. cerevisiae) [Source:MGI Symbol;Acc:MGI:1916990]	Dph5	3	115609053	115610619	1567	115609499	87	130.01	4.48	18416	ENSMUSG00000033554	7.66866
dipeptidylpeptidase 10 [Source:MGI Symbol;Acc:MGI:2442409]	Dpp10	1	125493152	125494354	1203	125493819	60	114.77	7.63	448317	ENSMUSG00000036815	9.30121
dipeptidylpeptidase 10 [Source:MGI Symbol;Acc:MGI:2442409]	Dpp10	1	125629436	125630661	1226	125630038	69	113.37	7.41	312098	ENSMUSG00000036815	9.30121
dipeptidylpeptidase 10 [Source:MGI Symbol;Acc:MGI:2442409]	Dpp10	1	126548547	126549753	1207	126549156	74	172.85	11.71	607020	ENSMUSG00000036815	9.30121
dipeptidylpeptidase 6 [Source:MGI Symbol;Acc:MGI:94921]	Dpp6	5	27052487	27053491	1005	27052896	65	161.29	8.3	90847	ENSMUSG00000061576	8.99332
dpy-19-like 1 (C. elegans) [Source:MGI Symbol;Acc:MGI:1915685]	Dpy19l1	9	24345879	24347184	1306	24346551	205	710.97	20.1	38967	ENSMUSG00000043067	8.78704
dihydropyrimidine dehydrogenase [Source:MGI Symbol;Acc:MGI:2139667]	Dpyd	3	118361966	118362907	942	118362366	40	55.88	3.92	97319	ENSMUSG00000033308	7.43621
dihydropyrimidine dehydrogenase [Source:MGI Symbol;Acc:MGI:2139667]	Dpyd	3	118723874	118724851	978	118724318	41	62.66	6.89	459271	ENSMUSG00000033308	7.43621
dopamine receptor D1A [Source:MGI Symbol;Acc:MGI:99578]	Drd1a	13	53902989	53904002	1014	53903544	53	110.24	8.12	247483	ENSMUSG00000021478	7.34575
dopamine receptor D1A [Source:MGI Symbol;Acc:MGI:99578]	Drd1a	13	53917536	53918342	807	53917940	70	233.09	12.07	233087	ENSMUSG00000021478	7.34575
Down syndrome cell adhesion molecule [Source:MGI Symbol;Acc:MGI:1196281]	Dscam	16	97319841	97320797	957	97320306	39	57.26	5.91	72053	ENSMUSG00000050272	10.4918
Down syndrome cell adhesion molecule like 1 [Source:MGI Symbol;Acc:MGI:2150309]	Dscaml1	9	45340036	45341049	1014	45340526	102	320.98	16.99	105238	ENSMUSG00000032087	9.44192
Down syndrome cell adhesion molecule like 1 [Source:MGI Symbol;Acc:MGI:2150309]	Dscaml1	9	45435315	45436380	1066	45435908	54	107.09	10.58	200620	ENSMUSG00000032087	9.44192
dystonin [Source:MGI Symbol;Acc:MGI:104627]	Dst	1	33989840	33990500	661	33990170	32	64.43	6.15	25045	ENSMUSG00000026131	9.5448
D-tyrosyl-tRNA deacylase 1 homolog (S. cerevisiae) [Source:MGI Symbol;Acc:MGI:1913294]	Dtd1	2	144502174	144503262	1089	144502728	48	64.95	6.89	77095	ENSMUSG00000027430	8.58939
D-tyrosyl-tRNA deacylase 1 homolog (S. cerevisiae) [Source:MGI Symbol;Acc:MGI:1913294]	Dtd1	2	144532851	144533832	982	144533294	52	109.4	8.56	107661	ENSMUSG00000027430	8.58939
dystrobrevin alpha [Source:MGI Symbol;Acc:MGI:106039]	Dtna	18	23540044	23540997	954	23540594	45	82.17	7.63	33322	ENSMUSG00000024302	9.35283
dystrobrevin alpha [Source:MGI Symbol;Acc:MGI:106039]	Dtna	18	23583710	23584705	996	23584184	116	394.77	17.84	10268	ENSMUSG00000024302	9.35283
dystrobrevin binding protein 1 [Source:MGI Symbol;Acc:MGI:2137586]	Dtnbp1	13	44964540	44965804	1265	44965002	148	491.06	11.49	132507	ENSMUSG00000057531	8.13239
DTW domain containing 2 [Source:MGI Symbol;Acc:MGI:1916107]	Dtwd2	18	49595753	49596821	1069	49596297	47	69.15	6.99	318958	ENSMUSG00000024505	7.20917
deltex 1 homolog (Drosophila) [Source:MGI Symbol;Acc:MGI:1352744]	Dtx1	5	121148776	121149502	727	121149135	35	68.74	6.64	12801	ENSMUSG00000029603	10.0011
dual specificity phosphatase 26 (putative) [Source:MGI Symbol;Acc:MGI:1914209]	Dusp26	8	31604793	31605937	1145	31605394	75	202.5	9.84	594549	ENSMUSG00000039661	8.99792
dual specificity phosphatase 26 (putative) [Source:MGI Symbol;Acc:MGI:1914209]	Dusp26	8	32069224	32070144	921	32069723	37	53.52	6.15	130220	ENSMUSG00000039661	8.99792
dynein light chain Tctex-type 1B [Source:MGI Symbol;Acc:MGI:98643]	Dynlt1b	17	6428346	6429621	1276	6429095	60	65.94	3.45	126	ENSMUSG00000091454	13.0916
dynein light chain Tctex-type 1B [Source:MGI Symbol;Acc:MGI:98643]	Dynlt1b	17	6428346	6429621	1276	6429095	60	65.94	3.45	126	ENSMUSG00000091454	13.1208
dual-specificity tyrosine-(Y)-phosphorylation regulated kinase 2 [Source:MGI Symbol;Acc:MGI:1330301]	Dyrk2	10	118437515	118438546	1032	118437967	51	98.21	8.86	132008	ENSMUSG00000028630	8.65945
RIKEN cDNA E030030I06 gene [Source:MGI Symbol;Acc:MGI:2442914]	E030030I06Rik	10	21861743	21863415	1673	21862594	429	1533.76	12.44	6035	ENSMUSG00000055657	7.09402
E2F transcription factor 7 [Source:MGI Symbol;Acc:MGI:1289147]	E2f7	10	109919770	109920804	1035	109920281	54	93.67	5.91	262214	ENSMUSG00000020185	8.37769
E2F transcription factor 7 [Source:MGI Symbol;Acc:MGI:1289147]	E2f7	10	109970739	109972008	1270	109971546	61	102.29	4.71	210949	ENSMUSG00000020185	8.37769
E2F transcription factor 7 [Source:MGI Symbol;Acc:MGI:1289147]	E2f7	10	110046938	110048054	1117	110047465	63	139.46	6.53	135030	ENSMUSG00000020185	8.37769
E2F transcription factor 7 [Source:MGI Symbol;Acc:MGI:1289147]	E2f7	10	110231594	110232316	723	110232007	32	56.2	5.17	49512	ENSMUSG00000020185	8.37769
early B cell factor 1 [Source:MGI Symbol;Acc:MGI:95275]	Ebf1	11	44562383	44563414	1032	44562938	67	136.88	7.97	132119	ENSMUSG00000057098	11.3382
early B cell factor 1 [Source:MGI Symbol;Acc:MGI:95275]	Ebf1	11	44717337	44718283	947	44717801	38	51.25	5.23	286982	ENSMUSG00000057098	11.3382
early B cell factor 1 [Source:MGI Symbol;Acc:MGI:95275]	Ebf1	11	44791977	44792874	898	44792361	43	50.94	3.59	361542	ENSMUSG00000057098	11.3382
early B cell factor 1 [Source:MGI Symbol;Acc:MGI:95275]	Ebf1	11	44967450	44968544	1095	44968048	46	69.11	5.17	537229	ENSMUSG00000057098	11.3382
early B cell factor 2 [Source:MGI Symbol;Acc:MGI:894332]	Ebf2	14	67885545	67886414	870	67886000	36	55.18	5.17	33871	ENSMUSG00000022053	11.0648
early B cell factor 3 [Source:MGI Symbol;Acc:MGI:894289]	Ebf3	7	144430774	144432258	1485	144431601	161	361.01	11.06	74527	ENSMUSG00000010476	12.6407
early B cell factor 3 [Source:MGI Symbol;Acc:MGI:894289]	Ebf3	7	144499527	144500539	1013	144499979	49	56.71	4.87	6149	ENSMUSG00000010476	12.6407
early B cell factor 3 [Source:MGI Symbol;Acc:MGI:894289]	Ebf3	7	144512596	144514034	1439	144513440	61	89.09	4.36	7312	ENSMUSG00000010476	12.6407
EBNA1 binding protein 2 [Source:MGI Symbol;Acc:MGI:1916322]	Ebna1bp2	4	118314554	118315515	962	118315033	41	64.46	5.17	21629	ENSMUSG00000028729	8.6281
endothelin converting enzyme-like 1 [Source:MGI Symbol;Acc:MGI:1343461]	Ecel1	1	89054806	89055396	591	89055225	32	75.23	7.38	2129	ENSMUSG00000026247	9.42929
ect2 oncogene [Source:MGI Symbol;Acc:MGI:95281]	Ect2	3	26831407	26832613	1207	26832030	95	258.05	15.44	220770	ENSMUSG00000027699	8.30867
ER degradation enhancer, mannosidase alpha-like 1 [Source:MGI Symbol;Acc:MGI:2180139]	Edem1	6	108869044	108870130	1087	108869472	86	272.36	14.43	90837	ENSMUSG00000030104	9.03551
ER degradation enhancer, mannosidase alpha-like 1 [Source:MGI Symbol;Acc:MGI:2180139]	Edem1	6	109359090	109359966	877	109359346	37	58.31	4.43	580711	ENSMUSG00000030104	9.03551
ER degradation enhancer, mannosidase alpha-like 1 [Source:MGI Symbol;Acc:MGI:2180139]	Edem1	6	109571751	109572729	979	109572312	47	84.52	6.73	793677	ENSMUSG00000030104	9.03551
ER degradation enhancer, mannosidase alpha-like 3 [Source:MGI Symbol;Acc:MGI:1914217]	Edem3	1	153517216	153519165	1950	153518659	104	155.37	8.19	83845	ENSMUSG00000043019	9.18682
EGF-like repeats and discoidin I-like domains 3 [Source:MGI Symbol;Acc:MGI:1329025]	Edil3	13	89151781	89152812	1032	89152369	63	157.03	9.05	191292	ENSMUSG00000034488	10.0136
EGF-like repeats and discoidin I-like domains 3 [Source:MGI Symbol;Acc:MGI:1329025]	Edil3	13	89233284	89234221	938	89233843	40	51.19	4.16	272766	ENSMUSG00000034488	10.0136
EGF-like repeats and discoidin I-like domains 3 [Source:MGI Symbol;Acc:MGI:1329025]	Edil3	13	89256848	89257954	1107	89257407	49	66.59	6.45	296330	ENSMUSG00000034488	10.0136
endothelin 1 [Source:MGI Symbol;Acc:MGI:95283]	Edn1	13	42531814	42532441	628	42532151	30	59.99	6.15	135512	ENSMUSG00000021367	7.29277
endothelin 3 [Source:MGI Symbol;Acc:MGI:95285]	Edn3	2	174709619	174710344	726	174709931	31	51.73	5.17	123811	ENSMUSG00000027524	7.51111
early endosome antigen 1 [Source:MGI Symbol;Acc:MGI:2442192]	Eea1	10	95539839	95540887	1049	95540472	83	225.12	11.73	137175	ENSMUSG00000036499	8.76699
EF-hand domain family, member A2 [Source:MGI Symbol;Acc:MGI:1925756]	Efha2	8	41218387	41219513	1127	41218898	54	98.43	5.41	173914	ENSMUSG00000039478	9.45927
ephrin A5 [Source:MGI Symbol;Acc:MGI:107444]	Efna5	17	61172913	61173853	941	61173369	51	109.42	6.29	1782687	ENSMUSG00000090425	10.439
ephrin A5 [Source:MGI Symbol;Acc:MGI:107444]	Efna5	17	61567688	61568766	1079	61568302	48	66.7	6.7	1387754	ENSMUSG00000090425	10.439
ephrin A5 [Source:MGI Symbol;Acc:MGI:107444]	Efna5	17	61592188	61593093	906	61592495	47	98.24	7.63	1363561	ENSMUSG00000090425	10.439
ephrin A5 [Source:MGI Symbol;Acc:MGI:107444]	Efna5	17	61904272	61905365	1094	61904836	51	86.45	8.42	1051220	ENSMUSG00000090425	10.439
ephrin A5 [Source:MGI Symbol;Acc:MGI:107444]	Efna5	17	63067002	63067885	884	63067422	38	61.49	5.41	111366	ENSMUSG00000090425	10.439
ephrin A5 [Source:MGI Symbol;Acc:MGI:107444]	Efna5	17	63357554	63358926	1373	63358251	84	165.88	6.5	127585	ENSMUSG00000048915	10.439
ephrin B2 [Source:MGI Symbol;Acc:MGI:105097]	Efnb2	8	7439939	7441081	1143	7440477	62	126.22	7.57	1220762	ENSMUSG00000001300	9.66128
ephrin B2 [Source:MGI Symbol;Acc:MGI:105097]	Efnb2	8	7988478	7989740	1263	7989126	105	254.84	13.78	672113	ENSMUSG00000001300	9.66128
elongation factor Tu GTP binding domain containing 1 [Source:MGI Symbol;Acc:MGI:2141969]	Eftud1	7	89891466	89892143	678	89891912	30	53.39	4.68	94788	ENSMUSG00000038563	8.18976
EGL nine homolog 3 (C. elegans) [Source:MGI Symbol;Acc:MGI:1932288]	Egln3	12	54854388	54855368	981	54854733	43	57.69	4.18	450114	ENSMUSG00000035105	8.43197
EGL nine homolog 3 (C. elegans) [Source:MGI Symbol;Acc:MGI:1932288]	Egln3	12	54973004	54974294	1291	54973659	102	267.96	13.19	331188	ENSMUSG00000035105	8.43197
EGL nine homolog 3 (C. elegans) [Source:MGI Symbol;Acc:MGI:1932288]	Egln3	12	55027180	55028175	996	55027633	40	56.91	7.14	277214	ENSMUSG00000035105	8.43197
eukaryotic translation initiation factor 2B, subunit 3 [Source:MGI Symbol;Acc:MGI:1313286]	Eif2b3	4	116712171	116713252	1082	116712637	49	78.93	5.74	20630	ENSMUSG00000028683	9.07348
eukaryotic translation initiation factor 2, subunit 2 (beta) [Source:MGI Symbol;Acc:MGI:1914454]	Eif2s2	2	154750933	154751850	918	154751350	39	61.56	6.89	32679	ENSMUSG00000074656	9.16435
eukaryotic translation initiation factor 3, subunit H [Source:MGI Symbol;Acc:MGI:1915385]	Eif3h	15	51510203	51510949	747	51510483	35	66	4.68	186544	ENSMUSG00000022312	10.6458
eukaryotic translation initiation factor 3, subunit H [Source:MGI Symbol;Acc:MGI:1915385]	Eif3h	15	51629557	51630351	795	51629916	34	55.77	3.69	67111	ENSMUSG00000022312	10.6458
eukaryotic translation initiation factor 4E [Source:MGI Symbol;Acc:MGI:95305]	Eif4e	3	138173260	138174338	1079	138173817	54	100.73	8.13	15338	ENSMUSG00000028156	9.8361
eukaryotic translation initiation factor 4, gamma 2 [Source:MGI Symbol;Acc:MGI:109207]	Eif4g2	7	118459880	118460808	929	118460322	45	85.58	8.37	233778	ENSMUSG00000005610	12.4974
eukaryotic translation initiation factor 4, gamma 2 [Source:MGI Symbol;Acc:MGI:109207]	Eif4g2	7	118538388	118539458	1071	118538879	83	222.06	11.84	312335	ENSMUSG00000005610	12.4974
elaC homolog 2 (E. coli) [Source:MGI Symbol;Acc:MGI:1890496]	Elac2	11	64764233	64765270	1038	64764798	41	56.3	6.64	27742	ENSMUSG00000020549	8.84023
ELAV (embryonic lethal, abnormal vision, Drosophila)-like 2 (Hu antigen B) [Source:MGI Symbol;Acc:MGI:1100887]	Elavl2	4	90694094	90694769	676	90694545	31	57.92	4.43	372931	ENSMUSG00000008489	9.62041
ELAV (embryonic lethal, abnormal vision, Drosophila)-like 2 (Hu antigen B) [Source:MGI Symbol;Acc:MGI:1100887]	Elavl2	4	91011111	91012250	1140	91011670	81	183.33	10.91	55806	ENSMUSG00000008489	9.62041
ELAV (embryonic lethal, abnormal vision, Drosophila)-like 4 (Hu antigen D) [Source:MGI Symbol;Acc:MGI:107427]	Elavl4	4	109921093	109922066	974	109921643	140	513.75	19.43	102871	ENSMUSG00000028546	10.4634
ELK1, member of ETS oncogene family [Source:MGI Symbol;Acc:MGI:101833]	Elk1	X	20527374	20528549	1176	20527994	89	279.74	14.27	260	ENSMUSG00000009406	9.94728
engulfment and cell motility 1, ced-12 homolog (C. elegans) [Source:MGI Symbol;Acc:MGI:2153044]	Elmo1	13	20498501	20499729	1229	20499125	66	82.48	3.78	316637	ENSMUSG00000041112	9.00066
elongation of very long chain fatty acids (FEN1/Elo2, SUR4/Elo3, yeast)-like 2 [Source:MGI Symbol;Acc:MGI:1858960]	Elovl2	13	41299375	41300395	1021	41299914	53	109.16	7.63	15860	ENSMUSG00000021364	10.1029
elongation of very long chain fatty acids (FEN1/Elo2, SUR4/Elo3, yeast)-like 4 [Source:MGI Symbol;Acc:MGI:1933331]	Elovl4	9	83579691	83580568	878	83580245	37	58.2	4.18	119667	ENSMUSG00000032262	11.335
EGF, latrophilin seven transmembrane domain containing 1 [Source:MGI Symbol;Acc:MGI:2655562]	Eltd1	3	150996530	150997590	1061	150997101	40	50.53	6.64	103750	ENSMUSG00000039167	8.16715
endomucin [Source:MGI Symbol;Acc:MGI:1891716]	Emcn	3	136976614	136977623	1010	136977060	56	104.72	8.03	26971	ENSMUSG00000054690	8.66206
EMI domain containing 2 [Source:MGI Symbol;Acc:MGI:2155345]	Emid2	5	137266562	137267400	839	137266982	35	54.72	4.43	92097	ENSMUSG00000004415	8.99364
elastin microfibril interfacer 3 [Source:MGI Symbol;Acc:MGI:2389142]	Emilin3	2	160797576	160798534	959	160797994	41	61.69	6.46	59930	ENSMUSG00000050700	7.42898
epithelial membrane protein 1 [Source:MGI Symbol;Acc:MGI:107941]	Emp1	6	135509279	135510461	1183	135509896	62	122.9	5.29	196947	ENSMUSG00000030208	9.17221
ectodermal-neural cortex 1 [Source:MGI Symbol;Acc:MGI:109610]	Enc1	13	98007531	98008552	1022	98007991	52	91.41	6.77	3069	ENSMUSG00000041773	11.7493
ectodermal-neural cortex 1 [Source:MGI Symbol;Acc:MGI:109610]	Enc1	13	98032554	98033171	618	98032929	28	52.49	5.41	21869	ENSMUSG00000041773	11.7493
ectodermal-neural cortex 1 [Source:MGI Symbol;Acc:MGI:109610]	Enc1	13	98257411	98258237	827	98257804	34	52.16	4.43	246744	ENSMUSG00000041773	11.7493
endo-beta-N-acetylglucosaminidase [Source:MGI Symbol;Acc:MGI:2443788]	Engase	11	118434893	118435890	998	118435341	47	85.04	7.63	97198	ENSMUSG00000033857	7.32606
endo-beta-N-acetylglucosaminidase [Source:MGI Symbol;Acc:MGI:2443788]	Engase	11	118531138	118532161	1024	118531735	44	69.27	7.88	193592	ENSMUSG00000033857	7.32606
endo-beta-N-acetylglucosaminidase [Source:MGI Symbol;Acc:MGI:2443788]	Engase	11	118539459	118540541	1083	118539953	51	91.18	7.14	201810	ENSMUSG00000033857	7.32606
enolase 1, alpha non-neuron [Source:MGI Symbol;Acc:MGI:95393]	Eno1	4	149624965	149626084	1120	149625516	69	171.35	13.13	14686	ENSMUSG00000063524	11.5111
ectonucleoside triphosphate diphosphohydrolase 4 [Source:MGI Symbol;Acc:MGI:1914714]	Entpd4	14	69966139	69967496	1358	69966829	85	200.36	8.15	11621	ENSMUSG00000022066	10.6743
ectonucleoside triphosphate diphosphohydrolase 6 [Source:MGI Symbol;Acc:MGI:1202295]	Entpd6	2	150561420	150562569	1150	150561982	63	128.88	9.89	12796	ENSMUSG00000033068	8.8789
erythrocyte protein band 4.1-like 2 [Source:MGI Symbol;Acc:MGI:103009]	Epb4.1l2	10	25353088	25353877	790	25353578	33	52.36	4.43	273974	ENSMUSG00000019978	8.83739
erythrocyte protein band 4.1-like 3 [Source:MGI Symbol;Acc:MGI:103008]	Epb4.1l3	17	69163506	69164498	993	69164054	40	57.22	4.68	342096	ENSMUSG00000024044	9.62191
Eph receptor A3 [Source:MGI Symbol;Acc:MGI:99612]	Epha3	16	63571653	63572712	1060	63572135	47	68.27	7.57	291849	ENSMUSG00000052504	8.58001
Eph receptor A3 [Source:MGI Symbol;Acc:MGI:99612]	Epha3	16	63777298	63778142	845	63777781	46	77.36	7.31	86203	ENSMUSG00000052504	8.58001
Eph receptor A4 [Source:MGI Symbol;Acc:MGI:98277]	Epha4	1	77286276	77287247	972	77286775	71	178.79	11.63	224888	ENSMUSG00000026235	9.56844
Eph receptor A4 [Source:MGI Symbol;Acc:MGI:98277]	Epha4	1	77386658	77387721	1064	77387209	43	61.02	7.88	124454	ENSMUSG00000026235	9.56844
Eph receptor A4 [Source:MGI Symbol;Acc:MGI:98277]	Epha4	1	77419380	77420508	1129	77419896	61	100.3	8.27	91767	ENSMUSG00000026235	9.56844
Eph receptor A4 [Source:MGI Symbol;Acc:MGI:98277]	Epha4	1	77528672	77529800	1129	77529034	51	81.14	4.92	17371	ENSMUSG00000026235	9.56844
Eph receptor A6 [Source:MGI Symbol;Acc:MGI:108034]	Epha6	16	60182627	60183561	935	60183052	38	55.81	6.4	422305	ENSMUSG00000055540	8.45582
Eph receptor A6 [Source:MGI Symbol;Acc:MGI:108034]	Epha6	16	61171486	61172206	721	61172011	35	68.9	4.4	566654	ENSMUSG00000055540	8.45582
Eph receptor A7 [Source:MGI Symbol;Acc:MGI:95276]	Epha7	4	27655992	27656768	777	27656289	33	53.84	3.94	1083992	ENSMUSG00000028289	10.7588
Eph receptor A7 [Source:MGI Symbol;Acc:MGI:95276]	Epha7	4	28103530	28104731	1202	28104115	109	299.86	15.49	636166	ENSMUSG00000028289	10.7588
Eph receptor A7 [Source:MGI Symbol;Acc:MGI:95276]	Epha7	4	29427809	29428724	916	29428311	38	57.86	7.63	688030	ENSMUSG00000028289	10.7588
Eph receptor A7 [Source:MGI Symbol;Acc:MGI:95276]	Epha7	4	29925532	29926450	919	29925974	38	57.42	5.41	1185693	ENSMUSG00000028289	10.7588
Eph receptor A7 [Source:MGI Symbol;Acc:MGI:95276]	Epha7	4	30394165	30395308	1144	30394829	62	100.46	5.03	1654548	ENSMUSG00000028289	10.7588
Eph receptor B2 [Source:MGI Symbol;Acc:MGI:99611]	Ephb2	4	136290151	136290995	845	136290474	35	54.06	7.14	101429	ENSMUSG00000028664	10.1665
v-erb-a erythroblastic leukemia viral oncogene homolog 4 (avian) [Source:MGI Symbol;Acc:MGI:104771]	Erbb4	1	68224788	68225556	769	68225054	32	50.79	4.43	929579	ENSMUSG00000062209	11.3014
ELKS/RAB6-interacting/CAST family member 2 [Source:MGI Symbol;Acc:MGI:1098749]	Erc2	14	28855683	28856709	1027	28856225	45	65.69	5.56	420611	ENSMUSG00000040640	10.4086
excision repair cross-complementing rodent repair deficiency, complementation group 4 [Source:MGI Symbol;Acc:MGI:1354163]	Ercc4	16	13049842	13050973	1132	13050362	94	246.64	13.9	59415	ENSMUSG00000022545	7.61205
ERBB receptor feedback inhibitor 1 [Source:MGI Symbol;Acc:MGI:1921405]	Errfi1	4	150182306	150183375	1070	150182841	66	167.35	14.03	45187	ENSMUSG00000028967	10.8694
esterase D/formylglutathione hydrolase [Source:MGI Symbol;Acc:MGI:95421]	Esd	14	75214322	75215482	1161	75214924	120	405.07	16.45	82820	ENSMUSG00000021996	8.56258
estrogen-related receptor gamma [Source:MGI Symbol;Acc:MGI:1347056]	Esrrg	1	189652486	189653901	1416	189653041	157	471.17	19.48	220371	ENSMUSG00000026610	9.01136
estrogen-related receptor gamma [Source:MGI Symbol;Acc:MGI:1347056]	Esrrg	1	189697083	189698126	1044	189697566	81	259.57	17.02	264896	ENSMUSG00000026610	9.01136
Ewing's tumor-associated antigen 1 [Source:MGI Symbol;Acc:MGI:1915395]	Etaa1	11	17711417	17712607	1191	17712080	68	110.43	6.85	141798	ENSMUSG00000016984	7.64056
Ewing's tumor-associated antigen 1 [Source:MGI Symbol;Acc:MGI:1915395]	Etaa1	11	17969158	17970350	1193	17969627	88	232.61	10.18	115749	ENSMUSG00000016984	7.64056
Ewing's tumor-associated antigen 1 [Source:MGI Symbol;Acc:MGI:1915395]	Etaa1	11	18063640	18064709	1070	18064242	99	304.47	13.89	210364	ENSMUSG00000016984	7.64056
enhancer trap locus 4 [Source:MGI Symbol;Acc:MGI:95454]	Etl4	2	19706935	19708127	1193	19707504	63	100.05	7.48	123903	ENSMUSG00000036617	7.41359
E26 avian leukemia oncogene 2, 3' domain [Source:MGI Symbol;Acc:MGI:95456]	Ets2	16	95875657	95876734	1078	95876044	53	96.26	6.64	47638	ENSMUSG00000022895	9.31267
ets variant gene 1 [Source:MGI Symbol;Acc:MGI:99254]	Etv1	12	39177002	39177941	940	39177509	40	63.01	4.92	328458	ENSMUSG00000004151	8.85866
ets variant gene 4 (E1A enhancer binding protein, E1AF) [Source:MGI Symbol;Acc:MGI:99423]	Etv4	11	101675535	101676582	1048	101676054	57	124.31	10.58	29369	ENSMUSG00000017724	7.20077
ets variant gene 5 [Source:MGI Symbol;Acc:MGI:1096867]	Etv5	16	22439305	22440441	1137	22439853	64	137.92	9.28	61	ENSMUSG00000013089	7.91237
ecotropic viral integration site 5 like [Source:MGI Symbol;Acc:MGI:2442167]	Evi5l	8	4165771	4166821	1051	4166205	50	91.09	5.91	362	ENSMUSG00000011832	9.14115
exocyst complex component 4 [Source:MGI Symbol;Acc:MGI:1096376]	Exoc4	6	33380796	33381935	1140	33381359	96	256.28	10.58	182274	ENSMUSG00000029763	9.88192
exocyst complex component 4 [Source:MGI Symbol;Acc:MGI:1096376]	Exoc4	6	33566971	33568061	1091	33567571	44	61.93	5.17	368486	ENSMUSG00000029763	9.88192
exocyst complex component 6B [Source:MGI Symbol;Acc:MGI:1923164]	Exoc6b	6	85000317	85001427	1111	85000876	81	242.63	15.07	18631	ENSMUSG00000033769	11.154
exostoses (multiple) 1 [Source:MGI Symbol;Acc:MGI:894663]	Ext1	15	52956390	52957433	1044	52956901	41	53.87	5.56	220813	ENSMUSG00000061731	9.85886
exostoses (multiple) 1 [Source:MGI Symbol;Acc:MGI:894663]	Ext1	15	53157232	53158369	1138	53157791	54	85.6	7.53	19923	ENSMUSG00000061731	9.85886
exostoses (multiple) 1 [Source:MGI Symbol;Acc:MGI:894663]	Ext1	15	53334081	53335059	979	53334563	38	51.32	5.66	156849	ENSMUSG00000061731	9.85886
exostoses (multiple) 2 [Source:MGI Symbol;Acc:MGI:108050]	Ext2	2	93619912	93620651	740	93620131	32	54.14	6.15	42594	ENSMUSG00000027198	9.26424
eyes absent 1 homolog (Drosophila) [Source:MGI Symbol;Acc:MGI:109344]	Eya1	1	14338439	14339299	861	14338832	36	56.18	4.18	38551	ENSMUSG00000025932	8.34241
eyes absent 1 homolog (Drosophila) [Source:MGI Symbol;Acc:MGI:109344]	Eya1	1	14360028	14361107	1080	14360649	47	74.78	5.66	60368	ENSMUSG00000025932	8.34241
eyes absent 2 homolog (Drosophila) [Source:MGI Symbol;Acc:MGI:109341]	Eya2	2	165570591	165571543	953	165571047	40	61.54	7.63	90249	ENSMUSG00000017897	8.08204
coagulation factor XIII, A1 subunit [Source:MGI Symbol;Acc:MGI:1921395]	F13a1	13	37195383	37197115	1733	37196019	92	136.76	6.12	53906	ENSMUSG00000039109	7.95903
fatty acid amide hydrolase [Source:MGI Symbol;Acc:MGI:109609]	Faah	4	115667678	115668391	714	115668033	31	53.15	4.43	22498	ENSMUSG00000034171	7.67985
family with sequence similarity 105, member B [Source:MGI Symbol;Acc:MGI:3577015]	Fam105b	15	27488019	27489059	1041	27488576	108	382.94	17.33	71872	ENSMUSG00000046034	7.8829
family with sequence similarity 114, member A1 [Source:MGI Symbol;Acc:MGI:1915553]	Fam114a1	5	65394687	65395676	990	65395205	55	123.98	9.11	33895	ENSMUSG00000029185	7.07207
family with sequence similarity 114, member A2 [Source:MGI Symbol;Acc:MGI:1917629]	Fam114a2	11	57130214	57131259	1046	57130650	48	83.09	5.66	201496	ENSMUSG00000020523	8.34244
family with sequence similarity 124, member A [Source:MGI Symbol;Acc:MGI:3645930]	Fam124a	14	63154720	63155835	1116	63155270	53	95.51	7.38	19304	ENSMUSG00000035184	9.4031
family with sequence similarity 125, member B [Source:MGI Symbol;Acc:MGI:1919793]	Fam125b	2	33644073	33645155	1083	33644665	59	84	6.97	98801	ENSMUSG00000038740	10.3541
family with sequence similarity 125, member B [Source:MGI Symbol;Acc:MGI:1919793]	Fam125b	2	33961926	33963850	1925	33962869	184	425.24	9.63	219403	ENSMUSG00000038740	10.3541
family with sequence similarity 135, member B [Source:MGI Symbol;Acc:MGI:1917613]	Fam135b	15	70424435	70425526	1092	70424948	51	89.99	5.66	1133320	ENSMUSG00000036800	7.96993
family with sequence similarity 135, member B [Source:MGI Symbol;Acc:MGI:1917613]	Fam135b	15	70991864	70992772	909	70992388	39	62.59	5.91	565880	ENSMUSG00000036800	7.96993
family with sequence similarity 135, member B [Source:MGI Symbol;Acc:MGI:1917613]	Fam135b	15	71049186	71050380	1195	71049730	64	121.8	7.53	508538	ENSMUSG00000036800	7.96993
family with sequence similarity 135, member B [Source:MGI Symbol;Acc:MGI:1917613]	Fam135b	15	71106444	71107620	1177	71107028	107	282.81	14.57	451240	ENSMUSG00000036800	7.96993
family with sequence similarity 13, member C [Source:MGI Symbol;Acc:MGI:1918971]	Fam13c	10	69817471	69818473	1003	69817844	76	212.19	14.46	85572	ENSMUSG00000043259	9.82103
family with sequence similarity 155, member A [Source:MGI Symbol;Acc:MGI:2142765]	Fam155a	8	9331708	9332435	728	9331991	32	53.54	4.81	439027	ENSMUSG00000079157	8.60579
family with sequence similarity 155, member A [Source:MGI Symbol;Acc:MGI:2142765]	Fam155a	8	9482090	9483044	955	9482517	49	100.25	6.15	288501	ENSMUSG00000079157	8.60579
family with sequence similarity 155, member A [Source:MGI Symbol;Acc:MGI:2142765]	Fam155a	8	9734743	9735510	768	9735079	34	59.01	4.68	35939	ENSMUSG00000079157	8.60579
family with sequence similarity 159, member B [Source:MGI Symbol;Acc:MGI:1925053]	Fam159b	13	105720672	105721573	902	105721081	39	63.41	7.38	67108	ENSMUSG00000042655	7.03961
family with sequence similarity 168, member A [Source:MGI Symbol;Acc:MGI:2442372]	Fam168a	7	107871869	107872971	1103	107872379	50	80.42	8.37	17214	ENSMUSG00000029461	10.918
family with sequence similarity 172, member A [Source:MGI Symbol;Acc:MGI:1915925]	Fam172a	13	77577633	77578926	1294	77578222	401	1663.84	25.44	269729	ENSMUSG00000064138	8.6983
family with sequence similarity 174, member A [Source:MGI Symbol;Acc:MGI:1914948]	Fam174a	1	97348331	97349163	833	97348612	52	113.38	7.87	138407	ENSMUSG00000051185	7.02388
family with sequence similarity 178, member A [Source:MGI Symbol;Acc:MGI:1924968]	Fam178a	19	44956795	44957681	887	44957287	39	65.2	7.88	48322	ENSMUSG00000036097	9.19859
family with sequence similarity 184, member B [Source:MGI Symbol;Acc:MGI:2442958]	Fam184b	5	45986742	45987645	904	45987236	40	67.26	6.89	43504	ENSMUSG00000015879	7.36043
family with sequence similarity 189, member A2 [Source:MGI Symbol;Acc:MGI:2685813]	Fam189a2	19	24179009	24179981	973	24179418	56	132.06	9.84	73909	ENSMUSG00000071604	7.36917
family with sequence similarity 190, member A [Source:MGI Symbol;Acc:MGI:3045354]	Fam190a	6	61227994	61229050	1057	61228582	66	151.05	9.43	98264	ENSMUSG00000039578	10.0507
family with sequence similarity 196, member A [Source:MGI Symbol;Acc:MGI:3605068]	Fam196a	7	142180682	142181694	1013	142181116	39	51.57	4.68	51003	ENSMUSG00000073805	9.53485
family with sequence similarity 198, member B [Source:MGI Symbol;Acc:MGI:1915909]	Fam198b	3	79990990	79991983	994	79991482	57	97.46	5.36	303027	ENSMUSG00000027955	7.08072
family with sequence similarity 198, member B [Source:MGI Symbol;Acc:MGI:1915909]	Fam198b	3	80052129	80053296	1168	80052876	59	108.58	5.21	364421	ENSMUSG00000027955	7.08072
family with sequence similarity 19, member A1 [Source:MGI Symbol;Acc:MGI:2443695]	Fam19a1	6	95949855	95950882	1028	95950366	44	63.02	6.32	112782	ENSMUSG00000059187	10.8202
family with sequence similarity 19, member A1 [Source:MGI Symbol;Acc:MGI:2443695]	Fam19a1	6	96006495	96007609	1115	96007121	53	95.65	6.4	56027	ENSMUSG00000059187	10.8202
family with sequence similarity 19, member A2 [Source:MGI Symbol;Acc:MGI:2143691]	Fam19a2	10	122804199	122805033	835	122804652	43	90.07	5.91	103520	ENSMUSG00000044071	8.36034
family with sequence similarity 19, member A2 [Source:MGI Symbol;Acc:MGI:2143691]	Fam19a2	10	123073316	123074405	1090	123073834	72	160.73	9.44	372702	ENSMUSG00000044071	8.36034
family with sequence similarity 19, member A5 [Source:MGI Symbol;Acc:MGI:2146182]	Fam19a5	15	86717333	86718045	713	86717553	70	287.54	14.03	657351	ENSMUSG00000054863	9.7346
family with sequence similarity 19, member A5 [Source:MGI Symbol;Acc:MGI:2146182]	Fam19a5	15	86800450	86801352	903	86800730	78	282.78	15.5	574174	ENSMUSG00000054863	9.7346
family with sequence similarity 19, member A5 [Source:MGI Symbol;Acc:MGI:2146182]	Fam19a5	15	87542383	87543299	917	87542918	38	57.75	4.68	168014	ENSMUSG00000054863	9.7346
family with sequence similarity 19, member A5 [Source:MGI Symbol;Acc:MGI:2146182]	Fam19a5	15	87798072	87799140	1069	87798486	68	178.63	14.27	423582	ENSMUSG00000054863	9.7346
family with sequence similarity 19, member A5 [Source:MGI Symbol;Acc:MGI:2146182]	Fam19a5	15	87898026	87899275	1250	87898671	123	385	15.9	523767	ENSMUSG00000054863	9.7346
family with sequence similarity 38, member A [Source:MGI Symbol;Acc:MGI:3603204]	Fam38a	8	125047585	125048739	1155	125048127	80	229.5	15.26	27102	ENSMUSG00000014444	8.13325
family with sequence similarity 38, member B [Source:MGI Symbol;Acc:MGI:1918781]	Fam38b	18	63421703	63422615	913	63422199	37	54.36	5.17	124638	ENSMUSG00000041482	7.48929
family with sequence similarity 38, member B [Source:MGI Symbol;Acc:MGI:1918781]	Fam38b	18	63430073	63430890	818	63430402	41	83.2	8.37	116435	ENSMUSG00000041482	7.48929
family with sequence similarity 3, member C [Source:MGI Symbol;Acc:MGI:107892]	Fam3c	6	22541162	22542327	1166	22541780	66	149.69	10.09	235537	ENSMUSG00000029672	8.9066
family with sequence similarity 43, member A [Source:MGI Symbol;Acc:MGI:2676309]	Fam43a	16	30793015	30793718	704	30793474	41	101.97	8.37	193665	ENSMUSG00000046546	7.45501
family with sequence similarity 43, member A [Source:MGI Symbol;Acc:MGI:2676309]	Fam43a	16	30829221	30830126	906	30829659	61	173.06	13.54	229850	ENSMUSG00000046546	7.45501
family with sequence similarity 49, member A [Source:MGI Symbol;Acc:MGI:1261783]	Fam49a	12	12254998	12256061	1064	12255556	70	155.82	10.28	13389	ENSMUSG00000020589	10.6912
family with sequence similarity 49, member B [Source:MGI Symbol;Acc:MGI:1923520]	Fam49b	15	63829817	63830685	869	63830176	36	55.29	4.92	61834	ENSMUSG00000022378	10.5541
family with sequence similarity 49, member B [Source:MGI Symbol;Acc:MGI:1923520]	Fam49b	15	63843958	63845022	1065	63844485	48	79.09	8.02	47525	ENSMUSG00000022378	10.5541
family with sequence similarity 49, member B [Source:MGI Symbol;Acc:MGI:1923520]	Fam49b	15	63858130	63859186	1057	63858689	82	213.75	12.58	33321	ENSMUSG00000022378	10.5541
family with sequence similarity 49, member B [Source:MGI Symbol;Acc:MGI:1923520]	Fam49b	15	64009334	64010426	1093	64009851	61	113.17	9.07	117841	ENSMUSG00000022378	10.5541
family with sequence similarity 53, member A [Source:MGI Symbol;Acc:MGI:1919225]	Fam53a	5	33884322	33885750	1429	33884921	108	285.31	13.04	87363	ENSMUSG00000037339	7.66107
family with sequence similarity 53, member B [Source:MGI Symbol;Acc:MGI:1925188]	Fam53b	7	139958645	139959736	1092	139959193	58	122.12	9.84	46376	ENSMUSG00000030956	7.87426
family with sequence similarity 5, member B [Source:MGI Symbol;Acc:MGI:2443333]	Fam5b	1	160021325	160022180	856	160021791	37	60.74	6.15	264600	ENSMUSG00000004031	8.00054
family with sequence similarity 5, member C [Source:MGI Symbol;Acc:MGI:2443035]	Fam5c	1	148371106	148372201	1096	148371673	63	111.55	8.97	28914	ENSMUSG00000035131	9.15395
family with sequence similarity 76, member B [Source:MGI Symbol;Acc:MGI:1920076]	Fam76b	9	13756305	13757236	932	13756810	38	56.13	5.41	124650	ENSMUSG00000037808	8.67323
family with sequence similarity 76, member B [Source:MGI Symbol;Acc:MGI:1920076]	Fam76b	9	13836081	13836966	886	13836396	42	77.32	6.11	204236	ENSMUSG00000037808	8.67323
family with sequence similarity 78, member B [Source:MGI Symbol;Acc:MGI:2443050]	Fam78b	1	168877731	168878784	1054	168878283	46	73.8	6.64	53265	ENSMUSG00000060568	9.54592
family with sequence similarity 78, member B [Source:MGI Symbol;Acc:MGI:2443050]	Fam78b	1	169015289	169016131	843	169015731	38	66.46	7.38	84183	ENSMUSG00000060568	9.54592
family with sequence similarity 84, member A [Source:MGI Symbol;Acc:MGI:2145011]	Fam84a	12	14008209	14009162	954	14008727	42	69.44	5.91	150117	ENSMUSG00000020607	9.64571
family with sequence similarity 86 [Source:MGI Symbol;Acc:MGI:1917761]	Fam86	16	5491744	5492448	705	5492141	33	62.83	6.4	236065	ENSMUSG00000022544	8.33403
family with sequence similarity 86 [Source:MGI Symbol;Acc:MGI:1917761]	Fam86	16	5708679	5710396	1718	5709441	137	344.52	13.96	453365	ENSMUSG00000022544	8.33403
family with sequence similarity 92, member A [Source:MGI Symbol;Acc:MGI:1915349]	Fam92a	4	12402133	12403079	947	12402721	48	95.03	4.62	303559	ENSMUSG00000028218	9.33917
family with sequence similarity 92, member A [Source:MGI Symbol;Acc:MGI:1915349]	Fam92a	4	12791485	12792690	1206	12792034	61	77.6	4.21	692872	ENSMUSG00000028218	9.33917
FERM, RhoGEF (Arhgef) and pleckstrin domain protein 1 (chondrocyte-derived) [Source:MGI Symbol;Acc:MGI:2446173]	Farp1	14	121519882	121520817	936	121520349	40	63.47	6.64	85927	ENSMUSG00000025555	9.54293
phenylalanine-tRNA synthetase 2 (mitochondrial) [Source:MGI Symbol;Acc:MGI:1917205]	Fars2	13	36373895	36374794	900	36374230	36	51.97	3.94	164950	ENSMUSG00000021420	8.43993
FAT tumor suppressor homolog 3 (Drosophila) [Source:MGI Symbol;Acc:MGI:2444314]	Fat3	9	16061580	16062380	801	16062133	58	154.28	9.07	120548	ENSMUSG00000074505	10.2348
FAT tumor suppressor homolog 3 (Drosophila) [Source:MGI Symbol;Acc:MGI:2444314]	Fat3	9	16074609	16075402	794	16075078	56	126.17	9.32	107603	ENSMUSG00000074505	10.2348
FAT tumor suppressor homolog 3 (Drosophila) [Source:MGI Symbol;Acc:MGI:2444314]	Fat3	9	16202868	16203639	772	16203220	32	50.45	5.66	20539	ENSMUSG00000074505	10.2348
FAT tumor suppressor homolog 4 (Drosophila) [Source:MGI Symbol;Acc:MGI:3045256]	Fat4	3	38653334	38654251	918	38653946	43	78.22	4.68	131916	ENSMUSG00000046743	11.9106
FAT tumor suppressor homolog 4 (Drosophila) [Source:MGI Symbol;Acc:MGI:3045256]	Fat4	3	38791584	38792767	1184	38791943	60	100.29	4.45	6081	ENSMUSG00000046743	11.9106
FAT tumor suppressor homolog 4 (Drosophila) [Source:MGI Symbol;Acc:MGI:3045256]	Fat4	3	38843390	38844596	1207	38844161	72	173.63	7.63	58299	ENSMUSG00000046743	11.9106
FAT tumor suppressor homolog 4 (Drosophila) [Source:MGI Symbol;Acc:MGI:3045256]	Fat4	3	38934720	38935892	1173	38935348	68	156.22	8.51	149486	ENSMUSG00000046743	11.9106
FAT tumor suppressor homolog 4 (Drosophila) [Source:MGI Symbol;Acc:MGI:3045256]	Fat4	3	39063416	39064641	1226	39064084	89	198.56	12.17	278222	ENSMUSG00000046743	11.9106
FAT tumor suppressor homolog 4 (Drosophila) [Source:MGI Symbol;Acc:MGI:3045256]	Fat4	3	39296034	39297056	1023	39296530	81	217.84	11.01	510668	ENSMUSG00000046743	11.9106
FAT tumor suppressor homolog 4 (Drosophila) [Source:MGI Symbol;Acc:MGI:3045256]	Fat4	3	39536335	39537446	1112	39536929	47	68.25	5.53	751067	ENSMUSG00000046743	11.9106
fibrillin 2 [Source:MGI Symbol;Acc:MGI:95490]	Fbn2	18	58315490	58316435	946	58315997	70	212.79	12.75	53583	ENSMUSG00000024598	8.58322
fibrosin [Source:MGI Symbol;Acc:MGI:104648]	Fbrs	7	134621150	134622468	1319	134621540	54	71.71	4.92	7195	ENSMUSG00000042423	9.54341
fibrosin-like 1 [Source:MGI Symbol;Acc:MGI:1920907]	Fbrsl1	5	110845519	110846637	1119	110846096	70	179.7	11.32	31426	ENSMUSG00000043323	8.79188
F-box and leucine-rich repeat protein 17 [Source:MGI Symbol;Acc:MGI:1354704]	Fbxl17	17	63621744	63622997	1254	63622360	165	545.66	18.46	227006	ENSMUSG00000023965	10.4342
F-box and leucine-rich repeat protein 17 [Source:MGI Symbol;Acc:MGI:1354704]	Fbxl17	17	63702030	63702856	827	63702277	40	77.32	5.91	147089	ENSMUSG00000023965	10.4342
F-box and leucine-rich repeat protein 7 [Source:MGI Symbol;Acc:MGI:3052506]	Fbxl7	15	26809992	26811308	1317	26810601	82	122.08	7.95	14672	ENSMUSG00000043556	8.84222
F-box protein 33 [Source:MGI Symbol;Acc:MGI:1917861]	Fbxo33	12	60873191	60874236	1046	60873760	61	145.06	10.58	553048	ENSMUSG00000035329	8.2648
F-box protein 8 [Source:MGI Symbol;Acc:MGI:1354696]	Fbxo8	8	59101137	59102051	915	59101677	38	57.97	5.17	71790	ENSMUSG00000038206	9.78553
F-box and WD-40 domain protein 4 [Source:MGI Symbol;Acc:MGI:1354698]	Fbxw4	19	45723860	45725294	1435	45724669	244	806.27	17.41	10133	ENSMUSG00000040913	8.48924
F-box and WD-40 domain protein 7 [Source:MGI Symbol;Acc:MGI:1354695]	Fbxw7	3	84549338	84550219	882	84549756	37	57.74	5.41	69434	ENSMUSG00000028086	8.35466
F-box and WD-40 domain protein 8 [Source:MGI Symbol;Acc:MGI:1923041]	Fbxw8	5	118568516	118569765	1250	118569147	108	336.29	12.3	36320	ENSMUSG00000032867	8.13089
ficolin B [Source:MGI Symbol;Acc:MGI:1341158]	Fcnb	2	27889322	27890416	1095	27889879	52	93.95	8.37	50526	ENSMUSG00000026835	7.13939
ficolin B [Source:MGI Symbol;Acc:MGI:1341158]	Fcnb	2	27972791	27974072	1282	27973605	67	135.69	7.14	33200	ENSMUSG00000026835	7.13939
fasciculation and elongation protein zeta 1 (zygin I) [Source:MGI Symbol;Acc:MGI:2670976]	Fez1	9	36729340	36730299	960	36729710	45	81.37	6.15	100186	ENSMUSG00000032118	10.981
fasciculation and elongation protein zeta 2 (zygin II) [Source:MGI Symbol;Acc:MGI:2675856]	Fez2	17	78756714	78757828	1115	78757360	104	320.25	15.41	60111	ENSMUSG00000056121	7.92224
fibroblast growth factor 12 [Source:MGI Symbol;Acc:MGI:109183]	Fgf12	16	27962435	27963793	1359	27963201	110	189.07	9.41	482112	ENSMUSG00000022523	9.10955
fibroblast growth factor 14 [Source:MGI Symbol;Acc:MGI:109189]	Fgf14	14	124965042	124965876	835	124965353	41	78.62	8.7	110996	ENSMUSG00000025551	9.85339
fibroblast growth factor 15 [Source:MGI Symbol;Acc:MGI:1096383]	Fgf15	7	152080725	152081783	1059	152081202	46	73.22	5.91	1235	ENSMUSG00000031073	9.15433
fibroblast growth factor 9 [Source:MGI Symbol;Acc:MGI:104723]	Fgf9	14	58719793	58720960	1168	58720211	74	174.39	9.12	30827	ENSMUSG00000021974	7.76722
FGGY carbohydrate kinase domain containing [Source:MGI Symbol;Acc:MGI:1922828]	Fggy	4	95013210	95014240	1031	95013743	47	80.76	6.15	210455	ENSMUSG00000028573	7.42029
fragile histidine triad gene [Source:MGI Symbol;Acc:MGI:1277947]	Fhit	14	10931156	10932083	928	10931645	37	50.09	5.26	1062904	ENSMUSG00000060579	7.75452
fragile histidine triad gene [Source:MGI Symbol;Acc:MGI:1277947]	Fhit	14	10999196	11000134	939	10999760	48	97.95	8.86	994789	ENSMUSG00000060579	7.75452
fragile histidine triad gene [Source:MGI Symbol;Acc:MGI:1277947]	Fhit	14	11359994	11360823	830	11360510	35	55.73	4.18	634039	ENSMUSG00000060579	7.75452
fragile histidine triad gene [Source:MGI Symbol;Acc:MGI:1277947]	Fhit	14	11750618	11751646	1029	11751029	44	54.97	4.8	243520	ENSMUSG00000060579	7.75452
four and a half LIM domains 2 [Source:MGI Symbol;Acc:MGI:1338762]	Fhl2	1	43351158	43352191	1034	43351734	64	163.44	9.6	130928	ENSMUSG00000008136	7.2724
FIG4 homolog (S. cerevisiae) [Source:MGI Symbol;Acc:MGI:2143585]	Fig4	10	40918093	40919059	967	40918625	42	67.89	5.91	104422	ENSMUSG00000038417	9.00249
fidgetin [Source:MGI Symbol;Acc:MGI:1890647]	Fign	2	63507385	63508667	1283	63508127	61	108.14	5.17	427968	ENSMUSG00000075324	8.82606
fidgetin [Source:MGI Symbol;Acc:MGI:1890647]	Fign	2	63689958	63691163	1206	63690592	70	104.31	7.16	245503	ENSMUSG00000075324	8.82606
fidgetin [Source:MGI Symbol;Acc:MGI:1890647]	Fign	2	63820253	63821238	986	63820749	38	50.63	5.17	115346	ENSMUSG00000075324	8.82606
fidgetin [Source:MGI Symbol;Acc:MGI:1890647]	Fign	2	64010093	64011145	1053	64010602	64	138.72	6.42	74507	ENSMUSG00000075324	8.82606
fidgetin [Source:MGI Symbol;Acc:MGI:1890647]	Fign	2	64204156	64205434	1279	64204801	103	189.32	10.29	268706	ENSMUSG00000075324	8.82606
fidgetin [Source:MGI Symbol;Acc:MGI:1890647]	Fign	2	64300397	64301351	955	64300840	44	60.51	3.83	364745	ENSMUSG00000075324	8.82606
filamin A interacting protein 1-like [Source:MGI Symbol;Acc:MGI:1925999]	Filip1l	16	57375581	57376112	532	57375782	64	293.11	13.84	22576	ENSMUSG00000043336	8.71284
filamin A interacting protein 1-like [Source:MGI Symbol;Acc:MGI:1925999]	Filip1l	16	57391084	57392332	1249	57391648	299	1209.86	16.71	38442	ENSMUSG00000043336	8.71284
filamin A interacting protein 1-like [Source:MGI Symbol;Acc:MGI:1925999]	Filip1l	16	57421718	57422879	1162	57422314	69	166.03	12.06	69108	ENSMUSG00000043336	8.71284
four jointed box 1 (Drosophila) [Source:MGI Symbol;Acc:MGI:1341907]	Fjx1	2	102305949	102306933	985	102306405	41	61.76	6.39	14456	ENSMUSG00000075012	9.18907
filamin, beta [Source:MGI Symbol;Acc:MGI:2446089]	Flnb	14	8702752	8704383	1632	8703262	94	182.04	5.31	52791	ENSMUSG00000025278	8.83987
fibronectin leucine rich transmembrane protein 3 [Source:MGI Symbol;Acc:MGI:1918686]	Flrt3	2	140422238	140423425	1188	140422875	79	187.12	10.73	74311	ENSMUSG00000079021	9.24667
formin-like 2 [Source:MGI Symbol;Acc:MGI:1918659]	Fmnl2	2	52754553	52755573	1021	52754954	88	259.69	12.44	38060	ENSMUSG00000036053	9.83512
fibronectin type III domain containing 3A [Source:MGI Symbol;Acc:MGI:1196463]	Fndc3a	14	72336086	72337425	1340	72336764	102	248.6	10.71	773046	ENSMUSG00000033487	10.3999
fibronectin type III domain containing 3A [Source:MGI Symbol;Acc:MGI:1196463]	Fndc3a	14	72561054	72562082	1029	72561584	54	99.14	8.13	548226	ENSMUSG00000033487	10.3999
folliculin interacting protein 2 [Source:MGI Symbol;Acc:MGI:2683054]	Fnip2	3	79290665	79291552	888	79291182	37	57.08	6.89	80536	ENSMUSG00000061175	8.54692
forkhead box B1 [Source:MGI Symbol;Acc:MGI:1927549]	Foxb1	9	69675946	69677063	1118	69676475	63	142.68	7.63	67728	ENSMUSG00000059246	7.08367
forkhead box B1 [Source:MGI Symbol;Acc:MGI:1927549]	Foxb1	9	69692128	69693378	1251	69692763	80	189.62	7.98	84016	ENSMUSG00000059246	7.08367
forkhead box B1 [Source:MGI Symbol;Acc:MGI:1927549]	Foxb1	9	69699825	69700765	941	69700244	37	51.47	5.66	91497	ENSMUSG00000059246	7.08367
forkhead box B2 [Source:MGI Symbol;Acc:MGI:1347468]	Foxb2	19	16954064	16954787	724	16954288	31	51.96	3.69	6158	ENSMUSG00000056829	7.65961
forkhead box D3 [Source:MGI Symbol;Acc:MGI:1347473]	Foxd3	4	99267969	99268987	1019	99268484	94	263.56	11.7	54506	ENSMUSG00000067261	7.09395
forkhead box K1 [Source:MGI Symbol;Acc:MGI:1347488]	Foxk1	5	142311930	142312780	851	142312517	35	53.4	4.43	564934	ENSMUSG00000056493	9.39406
forkhead box K1 [Source:MGI Symbol;Acc:MGI:1347488]	Foxk1	5	142891066	142892166	1101	142891648	56	111.22	10.09	14197	ENSMUSG00000056493	9.39406
forkhead box N3 [Source:MGI Symbol;Acc:MGI:1918625]	Foxn3	12	100577836	100578971	1136	100578568	54	77.95	4.53	109753	ENSMUSG00000033713	9.55872
forkhead box N3 [Source:MGI Symbol;Acc:MGI:1918625]	Foxn3	12	100882993	100884007	1015	100883383	46	74.95	5.98	195062	ENSMUSG00000033713	9.55872
forkhead box N4 [Source:MGI Symbol;Acc:MGI:2151057]	Foxn4	5	114729081	114730061	981	114729569	41	62.32	4.43	5753	ENSMUSG00000042002	7.49079
forkhead box O1 [Source:MGI Symbol;Acc:MGI:1890077]	Foxo1	3	52050338	52051391	1054	52050927	44	65.89	7.14	21332	ENSMUSG00000044167	7.77941
forkhead box O6 [Source:MGI Symbol;Acc:MGI:2676586]	Foxo6	4	120005145	120006134	990	120005660	49	95.09	6.89	45706	ENSMUSG00000052135	7.22454
forkhead box P1 [Source:MGI Symbol;Acc:MGI:1914004]	Foxp1	6	98948324	98949430	1107	98948878	50	58.38	6.47	523837	ENSMUSG00000030067	9.04258
forkhead box P1 [Source:MGI Symbol;Acc:MGI:1914004]	Foxp1	6	99139632	99140524	893	99140149	37	55.33	5.11	332566	ENSMUSG00000030067	9.04258
forkhead box P1 [Source:MGI Symbol;Acc:MGI:1914004]	Foxp1	6	99183086	99183986	901	99183631	39	63.53	6.89	289084	ENSMUSG00000030067	9.04258
forkhead box P1 [Source:MGI Symbol;Acc:MGI:1914004]	Foxp1	6	99377867	99378894	1028	99378242	99	354.98	14.16	94473	ENSMUSG00000030067	9.04258
forkhead box P1 [Source:MGI Symbol;Acc:MGI:1914004]	Foxp1	6	99435243	99436318	1076	99435757	47	75.25	8.37	36958	ENSMUSG00000030067	9.04258
forkhead box P2 [Source:MGI Symbol;Acc:MGI:2148705]	Foxp2	6	15137175	15138434	1260	15137754	83	148.03	8.01	286405	ENSMUSG00000029563	8.62631
forkhead box P2 [Source:MGI Symbol;Acc:MGI:2148705]	Foxp2	6	15152006	15153473	1468	15152755	292	970.29	19.76	301406	ENSMUSG00000029563	8.62631
forkhead box P4 [Source:MGI Symbol;Acc:MGI:1921373]	Foxp4	17	48046025	48047207	1183	48046587	64	131.94	10.83	15007	ENSMUSG00000023991	8.93888
forkhead box P4 [Source:MGI Symbol;Acc:MGI:1921373]	Foxp4	17	48051291	48052395	1105	48051841	96	318.94	18.61	9753	ENSMUSG00000023991	8.93888
FERM domain containing 4A [Source:MGI Symbol;Acc:MGI:1919850]	Frmd4a	2	3881601	3885398	3798	3883130	242	203.65	3.64	55633	ENSMUSG00000026657	10.3167
FERM domain containing 4B [Source:MGI Symbol;Acc:MGI:2141794]	Frmd4b	6	97502291	97503299	1009	97502779	47	68.73	5.26	64756	ENSMUSG00000030064	10.294
FERM domain containing 4B [Source:MGI Symbol;Acc:MGI:2141794]	Frmd4b	6	97616578	97617391	814	97616997	34	53.6	4.92	49462	ENSMUSG00000030064	10.294
fibrous sheath-interacting protein 1 [Source:MGI Symbol;Acc:MGI:1918563]	Fsip1	2	118095521	118096810	1290	118096206	112	298	12.37	13504	ENSMUSG00000027344	7.08284
follistatin-like 4 [Source:MGI Symbol;Acc:MGI:2443199]	Fstl4	11	52428723	52429744	1022	52429157	40	54.27	4.43	148979	ENSMUSG00000036264	7.79471
follistatin-like 4 [Source:MGI Symbol;Acc:MGI:2443199]	Fstl4	11	52709255	52710216	962	52709652	45	81.1	7.88	131516	ENSMUSG00000036264	7.79471
follistatin-like 5 [Source:MGI Symbol;Acc:MGI:2442179]	Fstl5	3	76457953	76458882	930	76458334	37	52.59	5.66	580142	ENSMUSG00000034098	11.066
fat mass and obesity associated [Source:MGI Symbol;Acc:MGI:1347093]	Fto	8	93853757	93855125	1369	93854371	76	144.04	7.37	16940	ENSMUSG00000055932	10.1649
fat mass and obesity associated [Source:MGI Symbol;Acc:MGI:1347093]	Fto	8	94062891	94063497	607	94063171	31	67.74	5.66	225740	ENSMUSG00000055932	10.1649
fucosyltransferase 8 [Source:MGI Symbol;Acc:MGI:1858901]	Fut8	12	78738724	78739690	967	78739026	45	74.21	4.21	398974	ENSMUSG00000021065	9.33284
frataxin [Source:MGI Symbol;Acc:MGI:1096879]	Fxn	19	24444764	24445650	887	24445132	39	65.2	5.17	90037	ENSMUSG00000059363	7.90219
Fyn proto-oncogene [Source:MGI Symbol;Acc:MGI:95602]	Fyn	10	38992095	38993062	968	38992556	39	56.1	5.17	96105	ENSMUSG00000019843	10.8427
frizzled homolog 1 (Drosophila) [Source:MGI Symbol;Acc:MGI:1196625]	Fzd1	5	4650720	4651863	1144	4651306	74	185.24	11.71	106910	ENSMUSG00000044674	8.44033
frizzled homolog 1 (Drosophila) [Source:MGI Symbol;Acc:MGI:1196625]	Fzd1	5	4811771	4812684	914	4812243	50	111.63	8.12	54027	ENSMUSG00000044674	8.44033
frizzled homolog 1 (Drosophila) [Source:MGI Symbol;Acc:MGI:1196625]	Fzd1	5	4820663	4821769	1107	4821124	90	240.04	13.29	62908	ENSMUSG00000044674	8.44033
frizzled homolog 1 (Drosophila) [Source:MGI Symbol;Acc:MGI:1196625]	Fzd1	5	4891604	4892907	1304	4892172	87	198.85	9.41	133956	ENSMUSG00000044674	8.44033
Ras-GTPase-activating protein SH3-domain binding protein 1 [Source:MGI Symbol;Acc:MGI:1351465]	G3bp1	11	55282460	55283253	794	55282682	34	55.89	3.94	505	ENSMUSG00000018583	9.66816
glucose-6-phosphate dehydrogenase 2 [Source:MGI Symbol;Acc:MGI:105977]	G6pd2	5	60433763	60434802	1040	60434244	57	125.63	12.06	1765838	ENSMUSG00000089992	8.75364
glucose-6-phosphate dehydrogenase 2 [Source:MGI Symbol;Acc:MGI:105977]	G6pd2	5	60709342	60710396	1055	60710005	50	75.93	4.42	1490077	ENSMUSG00000089992	8.75364
gamma-aminobutyric acid (GABA) A receptor, subunit beta 2 [Source:MGI Symbol;Acc:MGI:95620]	Gabrb2	11	42467418	42468540	1123	42467975	48	64.31	6.84	234716	ENSMUSG00000007653	9.36379
gamma-aminobutyric acid (GABA) A receptor, subunit gamma 2 [Source:MGI Symbol;Acc:MGI:95623]	Gabrg2	11	41256726	41257418	693	41257044	34	69.01	5.41	557315	ENSMUSG00000020436	10.9529
gamma-aminobutyric acid (GABA) A receptor, subunit gamma 2 [Source:MGI Symbol;Acc:MGI:95623]	Gabrg2	11	41397217	41398270	1054	41397728	44	60.79	6.12	416631	ENSMUSG00000020436	10.9529
glutamic acid decarboxylase 2 [Source:MGI Symbol;Acc:MGI:95634]	Gad2	2	22442579	22446286	3708	22445347	658	857.54	7.13	32378	ENSMUSG00000026787	10.5949
galactosylceramidase [Source:MGI Symbol;Acc:MGI:95636]	Galc	12	98999692	99000625	934	99000122	37	52.18	6.15	497547	ENSMUSG00000021003	8.45253
galactosylceramidase [Source:MGI Symbol;Acc:MGI:95636]	Galc	12	99344032	99344960	929	99344581	74	241.09	11.24	153088	ENSMUSG00000021003	8.45253
UDP-N-acetyl-alpha-D-galactosamine:polypeptide N-acetylgalactosaminyltransferase 13 [Source:MGI Symbol;Acc:MGI:2139447]	Galnt13	2	54117216	54118227	1012	54117638	44	64.81	4.92	171090	ENSMUSG00000060988	9.25252
UDP-N-acetyl-alpha-D-galactosamine:polypeptide N-acetylgalactosaminyltransferase 13 [Source:MGI Symbol;Acc:MGI:2139447]	Galnt13	2	54693503	54694425	923	54693952	42	73.27	4.68	405224	ENSMUSG00000060988	9.25252
UDP-N-acetyl-alpha-D-galactosamine:polypeptide N-acetylgalactosaminyltransferase 14 [Source:MGI Symbol;Acc:MGI:1918935]	Galnt14	17	74048895	74049895	1001	74049393	43	67.94	5.91	10400	ENSMUSG00000024064	9.14061
UDP-N-acetyl-alpha-D-galactosamine:polypeptide N-acetylgalactosaminyltransferase 2 [Source:MGI Symbol;Acc:MGI:894694]	Galnt2	8	126664368	126665597	1230	126664961	97	248.02	12.7	90330	ENSMUSG00000089704	9.52992
UDP-N-acetyl-alpha-D-galactosamine:polypeptide N-acetylgalactosaminyltransferase 2 [Source:MGI Symbol;Acc:MGI:894694]	Galnt2	8	126844999	126845796	798	126845408	35	59.49	5.17	90117	ENSMUSG00000089704	9.52992
UDP-N-acetyl-alpha-D-galactosamine: polypeptide N-acetylgalactosaminyltransferase 7 [Source:MGI Symbol;Acc:MGI:1349449]	Galnt7	8	60120998	60122376	1379	60121779	101	226.26	10.03	10050	ENSMUSG00000031608	8.34212
UDP-N-acetyl-alpha-D-galactosamine: polypeptide N-acetylgalactosaminyltransferase 7 [Source:MGI Symbol;Acc:MGI:1349449]	Galnt7	8	60240412	60241547	1136	60240965	81	236.65	14.59	109136	ENSMUSG00000031608	8.34212
UDP-N-acetyl-alpha-D-galactosamine: polypeptide N-acetylgalactosaminyltransferase 7 [Source:MGI Symbol;Acc:MGI:1349449]	Galnt7	8	60661190	60662149	960	60661624	43	61.73	6.48	529795	ENSMUSG00000031608	8.34212
UDP-N-acetyl-alpha-D-galactosamine:polypeptide N-acetylgalactosaminyltransferase-like 6 [Source:MGI Symbol;Acc:MGI:1913581]	Galntl6	8	60850773	60851801	1029	60851374	52	79.3	7.1	539050	ENSMUSG00000061864	8.04259
galanin receptor 1 [Source:MGI Symbol;Acc:MGI:1096364]	Galr1	18	82027597	82028576	980	82027959	48	56.73	4.11	548210	ENSMUSG00000024553	7.71573
galanin receptor 1 [Source:MGI Symbol;Acc:MGI:1096364]	Galr1	18	82032237	82033415	1179	82032842	69	132.76	10.85	543327	ENSMUSG00000024553	7.71573
galanin receptor 1 [Source:MGI Symbol;Acc:MGI:1096364]	Galr1	18	82042972	82044127	1156	82043525	76	200.23	12.99	532644	ENSMUSG00000024553	7.71573
galanin receptor 1 [Source:MGI Symbol;Acc:MGI:1096364]	Galr1	18	82094332	82095530	1199	82094887	135	430.1	15.38	481282	ENSMUSG00000024553	7.71573
galanin receptor 1 [Source:MGI Symbol;Acc:MGI:1096364]	Galr1	18	82390202	82391095	894	82390602	47	100.11	6.15	185567	ENSMUSG00000024553	7.71573
galanin receptor 1 [Source:MGI Symbol;Acc:MGI:1096364]	Galr1	18	82397786	82398936	1151	82398363	73	165.63	10.62	177806	ENSMUSG00000024553	7.71573
galanin receptor 1 [Source:MGI Symbol;Acc:MGI:1096364]	Galr1	18	82510633	82511714	1082	82511243	65	159.63	12.8	64926	ENSMUSG00000024553	7.71573
galanin receptor 1 [Source:MGI Symbol;Acc:MGI:1096364]	Galr1	18	82528550	82529540	991	82529064	49	94.95	6.4	47105	ENSMUSG00000024553	7.71573
growth associated protein 43 [Source:MGI Symbol;Acc:MGI:95639]	Gap43	16	42255369	42256507	1139	42256013	56	95.32	5.53	84751	ENSMUSG00000047261	11.2282
growth associated protein 43 [Source:MGI Symbol;Acc:MGI:95639]	Gap43	16	42268650	42269706	1057	42269319	55	113.16	6.15	71445	ENSMUSG00000047261	11.2282
GTPase activating protein and VPS9 domains 1 [Source:MGI Symbol;Acc:MGI:1913941]	Gapvd1	2	34520581	34521776	1196	34521139	119	303.77	14.27	104071	ENSMUSG00000026867	9.98561
GTPase activating protein and VPS9 domains 1 [Source:MGI Symbol;Acc:MGI:1913941]	Gapvd1	2	34523081	34523971	891	34523525	78	162.76	10.61	101685	ENSMUSG00000026867	9.98561
growth arrest specific 2 [Source:MGI Symbol;Acc:MGI:95657]	Gas2	7	58997917	58998834	918	58998336	37	53.84	4.92	119049	ENSMUSG00000030498	8.19459
growth arrest specific 2 [Source:MGI Symbol;Acc:MGI:95657]	Gas2	7	59046121	59046933	813	59046426	42	88.67	6.15	70959	ENSMUSG00000030498	8.19459
GATS protein-like 2 [Source:MGI Symbol;Acc:MGI:1933384]	Gatsl2	5	134193708	134194881	1174	134194238	64	134.89	7.98	381343	ENSMUSG00000015944	9.44897
GATS protein-like 2 [Source:MGI Symbol;Acc:MGI:1933384]	Gatsl2	5	134298902	134300268	1367	134299850	63	105.79	5.91	275731	ENSMUSG00000015944	9.44897
GATS protein-like 2 [Source:MGI Symbol;Acc:MGI:1933384]	Gatsl2	5	134319961	134321195	1235	134320533	94	270.86	13.39	255048	ENSMUSG00000015944	9.44897
GATS protein-like 2 [Source:MGI Symbol;Acc:MGI:1933384]	Gatsl2	5	134503112	134503974	863	134503401	45	95.31	6.89	72180	ENSMUSG00000015944	9.44897
GATS protein-like 2 [Source:MGI Symbol;Acc:MGI:1933384]	Gatsl2	5	134549300	134550123	824	134549563	35	56.42	4.18	26018	ENSMUSG00000015944	9.44897
gastrulation brain homeobox 1 [Source:MGI Symbol;Acc:MGI:95667]	Gbx1	5	23995785	23997023	1239	23996403	294	1173.16	27.97	36691	ENSMUSG00000067724	7.30264
glutamate-cysteine ligase, catalytic subunit [Source:MGI Symbol;Acc:MGI:104990]	Gclc	9	77597835	77598906	1072	77598376	44	51.65	6.16	3966	ENSMUSG00000032350	9.92439
guanosine diphosphate (GDP) dissociation inhibitor 2 [Source:MGI Symbol;Acc:MGI:99845]	Gdi2	13	3371558	3373627	2070	3372527	395	977.39	11.42	164794	ENSMUSG00000021218	11.2951
glial cell line derived neurotrophic factor family receptor alpha 1 [Source:MGI Symbol;Acc:MGI:1100842]	Gfra1	19	58137726	58138552	827	58138198	34	52.16	4.43	392201	ENSMUSG00000025089	10.9468
glial cell line derived neurotrophic factor family receptor alpha 1 [Source:MGI Symbol;Acc:MGI:1100842]	Gfra1	19	58151004	58152809	1806	58152205	120	268.67	10.52	378194	ENSMUSG00000025089	10.9468
glial cell line derived neurotrophic factor family receptor alpha 1 [Source:MGI Symbol;Acc:MGI:1100842]	Gfra1	19	58537923	58538900	978	58538452	41	54.59	6.61	8053	ENSMUSG00000025089	10.9468
glial cell line derived neurotrophic factor family receptor alpha 2 [Source:MGI Symbol;Acc:MGI:1195462]	Gfra2	14	71515046	71516084	1039	71515452	56	120.85	6.15	225525	ENSMUSG00000022103	9.68291
glial cell line derived neurotrophic factor family receptor alpha 2 [Source:MGI Symbol;Acc:MGI:1195462]	Gfra2	14	71774045	71775104	1060	71774595	90	279.27	14.75	484668	ENSMUSG00000022103	9.68291
gamma-glutamyl hydrolase [Source:MGI Symbol;Acc:MGI:1329035]	Ggh	4	20118682	20119572	891	20119065	41	73.11	6.15	150208	ENSMUSG00000073987	7.33539
gamma-glutamyl hydrolase [Source:MGI Symbol;Acc:MGI:1329035]	Ggh	4	20327957	20329081	1125	20328445	78	173.41	8.61	359588	ENSMUSG00000073987	7.33539
gap junction protein, delta 2 [Source:MGI Symbol;Acc:MGI:1334209]	Gjd2	2	113843492	113844470	979	113844013	41	57.76	4.94	4658	ENSMUSG00000068615	8.35669
glucuronyl C5-epimerase [Source:MGI Symbol;Acc:MGI:2136405]	Glce	9	61997460	61998422	963	61997984	51	108.6	8.86	79571	ENSMUSG00000032252	9.01695
GLIS family zinc finger 3 [Source:MGI Symbol;Acc:MGI:2444289]	Glis3	19	28648527	28649351	825	28648962	61	192.08	11.32	105605	ENSMUSG00000052942	8.5911
glucagon-like peptide 1 receptor [Source:MGI Symbol;Acc:MGI:99571]	Glp1r	17	30941717	30942759	1043	30942143	47	79.25	5.41	96642	ENSMUSG00000024027	7.00298
glucagon-like peptide 1 receptor [Source:MGI Symbol;Acc:MGI:99571]	Glp1r	17	31047986	31049063	1078	31048583	95	327.25	17.84	9798	ENSMUSG00000024027	7.00298
glycine receptor, beta subunit [Source:MGI Symbol;Acc:MGI:95751]	Glrb	3	80684366	80685530	1165	80684895	68	139.31	7.56	32687	ENSMUSG00000028020	9.60786
glutaredoxin 3 [Source:MGI Symbol;Acc:MGI:1353653]	Glrx3	7	144691831	144692648	818	144692254	40	78.59	7.63	62923	ENSMUSG00000031068	8.32816
glutaredoxin 3 [Source:MGI Symbol;Acc:MGI:1353653]	Glrx3	7	144748788	144749974	1187	144749320	75	128.98	9.04	119989	ENSMUSG00000031068	8.32816
glutaredoxin 3 [Source:MGI Symbol;Acc:MGI:1353653]	Glrx3	7	144753760	144754769	1010	144754221	63	100.45	7.93	124890	ENSMUSG00000031068	8.32816
glutaredoxin 3 [Source:MGI Symbol;Acc:MGI:1353653]	Glrx3	7	144838607	144839519	913	144838940	43	78.89	7.14	209609	ENSMUSG00000031068	8.32816
glycosyltransferase 1 domain containing 1 [Source:MGI Symbol;Acc:MGI:2442755]	Glt1d1	5	127968811	127969803	993	127969340	55	123.48	8.86	143292	ENSMUSG00000049971	7.10092
predicted gene 10063 [Source:MGI Symbol;Acc:MGI:3642518]	Gm10063	8	37019062	37020092	1031	37019605	48	85.03	7.14	69202	ENSMUSG00000059333	9.51942
predicted gene 10063 [Source:MGI Symbol;Acc:MGI:3642518]	Gm10063	8	37077476	37078377	902	37078073	51	116.82	9.24	10734	ENSMUSG00000059333	9.51942
predicted gene 10063 [Source:MGI Symbol;Acc:MGI:3642518]	Gm10063	8	37019062	37020092	1031	37019605	48	85.03	7.14	69202	ENSMUSG00000059333	9.70096
predicted gene 10063 [Source:MGI Symbol;Acc:MGI:3642518]	Gm10063	8	37077476	37078377	902	37078073	51	116.82	9.24	10734	ENSMUSG00000059333	9.70096
predicted gene 10139 [Source:MGI Symbol;Acc:MGI:3642815]	Gm10139	13	65622578	65625542	2965	65624471	151	50.14	2.75	10857	ENSMUSG00000063905	8.61925
predicted gene 10192 [Source:MGI Symbol;Acc:MGI:3642867]	Gm10192	4	97044132	97045449	1318	97044721	83	137.62	5.64	194864	ENSMUSG00000066990	7.08985
predicted gene 10192 [Source:MGI Symbol;Acc:MGI:3642867]	Gm10192	4	97128455	97129475	1021	97128998	41	58.04	6.4	279141	ENSMUSG00000066990	7.08985
predicted gene 10260 [Source:MGI Symbol;Acc:MGI:3642298]	Gm10260	13	98520467	98521479	1013	98520941	42	52.36	4.92	9646	ENSMUSG00000057657	10.6255
predicted gene 10260 [Source:MGI Symbol;Acc:MGI:3642298]	Gm10260	13	98593873	98595009	1137	98594454	57	86.68	7.62	63867	ENSMUSG00000057657	10.6255
predicted gene 10260 [Source:MGI Symbol;Acc:MGI:3642298]	Gm10260	13	98656573	98657566	994	98656999	59	135.86	9.41	126412	ENSMUSG00000057657	10.6255
predicted gene 10260 [Source:MGI Symbol;Acc:MGI:3642298]	Gm10260	13	98662124	98663201	1078	98662696	41	52.29	5.16	132109	ENSMUSG00000057657	10.6255
predicted gene 10260 [Source:MGI Symbol;Acc:MGI:3642298]	Gm10260	13	98680734	98681469	736	98681247	32	54.62	4.18	150660	ENSMUSG00000057657	10.6255
predicted gene 10306 [Source:MGI Symbol;Acc:MGI:3704234]	Gm10306	4	93662327	93663176	850	93662786	43	87.8	7.38	560451	ENSMUSG00000070900	7.40448
predicted gene 10335 [Source:MGI Symbol;Acc:MGI:3641693]	Gm10335	10	14077694	14078498	805	14078177	33	50.7	5.91	164707	ENSMUSG00000071532	10.6321
predicted gene 10335 [Source:MGI Symbol;Acc:MGI:3641693]	Gm10335	10	14077694	14078498	805	14078177	33	50.7	5.91	164707	ENSMUSG00000071532	10.7422
predicted gene 1043 [Source:MGI Symbol;Acc:MGI:2685889]	Gm1043	5	37604325	37605168	844	37604800	58	155.78	11.92	27664	ENSMUSG00000070823	7.75522
predicted gene 10590 [Source:MGI Symbol;Acc:MGI:3641654]	Gm10590	4	42726385	42728375	1991	42727258	122	192.13	4.63	1200	ENSMUSG00000073868	8.31232
predicted gene 10645 [Source:MGI Symbol;Acc:MGI:3704313]	Gm10645	8	85748541	85749700	1160	85749069	127	458.9	19.84	59000	ENSMUSG00000074228	8.65828
predicted gene 10655 [Source:MGI Symbol;Acc:MGI:3642575]	Gm10655	9	60959063	60960375	1313	60959794	76	154.41	7.64	260206	ENSMUSG00000074256	7.45036
predicted gene 10655 [Source:MGI Symbol;Acc:MGI:3642575]	Gm10655	9	60968344	60969537	1194	60968893	67	149.96	9.35	251107	ENSMUSG00000074256	7.45036
predicted gene 10655 [Source:MGI Symbol;Acc:MGI:3642575]	Gm10655	9	60992251	60993393	1143	60992934	75	202.92	11.81	227066	ENSMUSG00000074256	7.45036
predicted gene 10655 [Source:MGI Symbol;Acc:MGI:3642575]	Gm10655	9	61046802	61047721	920	61047281	40	65.34	7.63	172719	ENSMUSG00000074256	7.45036
predicted gene 10655 [Source:MGI Symbol;Acc:MGI:3642575]	Gm10655	9	61217785	61219234	1450	61218258	98	173.71	8.34	1742	ENSMUSG00000074256	7.45036
predicted gene 10742 [Source:MGI Symbol;Acc:MGI:3642301]	Gm10742	3	17519169	17520828	1660	17520238	78	72.49	3.81	166660	ENSMUSG00000074674	9.08214
predicted gene 10925 [Source:MGI Symbol;Acc:MGI:3809095]	Gm10925	1	24618120	24623615	5496	24620910	2901	1777.87	2.77	717	ENSMUSG00000090378	10.5086
predicted gene 10925 [Source:MGI Symbol;Acc:MGI:3809095]	Gm10925	1	24618120	24623615	5496	24620910	2901	1777.87	2.77	717	ENSMUSG00000090378	13.3406
predicted gene 11353 [Source:MGI Symbol;Acc:MGI:3649794]	Gm11353	13	26610666	26611743	1078	26611248	47	56.72	4.8	26830	ENSMUSG00000060198	9.69806
predicted gene 11353 [Source:MGI Symbol;Acc:MGI:3649794]	Gm11353	13	26610666	26611743	1078	26611248	47	56.72	4.8	26830	ENSMUSG00000060198	9.85392
predicted gene 13051 [Source:MGI Symbol;Acc:MGI:3702694]	Gm13051	4	146092099	146093224	1126	146092579	53	52.51	4.33	27880	ENSMUSG00000066009	7.49782
predicted gene 13051 [Source:MGI Symbol;Acc:MGI:3702694]	Gm13051	4	146092099	146093224	1126	146092579	53	52.51	4.33	27880	ENSMUSG00000066009	8.68678
predicted gene 13051 [Source:MGI Symbol;Acc:MGI:3702694]	Gm13051	4	146092099	146093224	1126	146092579	53	52.51	4.33	27880	ENSMUSG00000066009	8.89488
predicted gene 13051 [Source:MGI Symbol;Acc:MGI:3702694]	Gm13051	4	146092099	146093224	1126	146092579	53	52.51	4.33	27880	ENSMUSG00000066009	9.93167
predicted gene 13139 [Source:MGI Symbol;Acc:MGI:3701604]	Gm13139	4	146570350	146571251	902	146570837	38	50.41	3.59	64690	ENSMUSG00000067916	7.07602
predicted gene 13151 [Source:MGI Symbol;Acc:MGI:3651985]	Gm13151	4	146640114	146641341	1228	146640562	52	77.69	3.96	39221	ENSMUSG00000078498	7.49782
predicted gene 13151 [Source:MGI Symbol;Acc:MGI:3651985]	Gm13151	4	146640114	146641341	1228	146640562	52	77.69	3.96	39221	ENSMUSG00000078498	8.68678
predicted gene 13151 [Source:MGI Symbol;Acc:MGI:3651985]	Gm13151	4	146640114	146641341	1228	146640562	52	77.69	3.96	39221	ENSMUSG00000078498	8.89488
predicted gene 13151 [Source:MGI Symbol;Acc:MGI:3651985]	Gm13151	4	146640114	146641341	1228	146640562	52	77.69	3.96	39221	ENSMUSG00000078498	9.93167
predicted gene 13152 [Source:MGI Symbol;Acc:MGI:3701121]	Gm13152	4	146869962	146873910	3949	146873203	223	102.44	3.23	6677	ENSMUSG00000078496	7.49782
predicted gene 13152 [Source:MGI Symbol;Acc:MGI:3701121]	Gm13152	4	146881196	146884280	3085	146883566	228	82.77	3.13	17040	ENSMUSG00000078496	7.49782
predicted gene 13212 [Source:MGI Symbol;Acc:MGI:3651014]	Gm13212	4	145156443	145158951	2509	145158481	151	91.46	4	16588	ENSMUSG00000078502	7.49782
predicted gene 13212 [Source:MGI Symbol;Acc:MGI:3651014]	Gm13212	4	145221169	145222427	1259	145222188	58	53.7	2.89	47119	ENSMUSG00000078502	7.49782
predicted gene 13212 [Source:MGI Symbol;Acc:MGI:3651014]	Gm13212	4	145269497	145272342	2846	145270214	164	57.49	2.81	95145	ENSMUSG00000078502	7.49782
predicted gene 13225 [Source:MGI Symbol;Acc:MGI:3652161]	Gm13225	4	145016169	145020907	4739	145017009	276	70.7	2.32	83653	ENSMUSG00000078503	7.49782
predicted gene 13225 [Source:MGI Symbol;Acc:MGI:3652161]	Gm13225	4	145025437	145030814	5378	145029872	484	126.89	3.55	70790	ENSMUSG00000078503	7.49782
predicted gene 13225 [Source:MGI Symbol;Acc:MGI:3652161]	Gm13225	4	145036117	145041696	5580	145039983	553	72.51	2.31	60679	ENSMUSG00000078503	7.49782
predicted gene 13225 [Source:MGI Symbol;Acc:MGI:3652161]	Gm13225	4	145067946	145068947	1002	145068570	43	53.83	5.21	32092	ENSMUSG00000078503	7.49782
predicted gene 13225 [Source:MGI Symbol;Acc:MGI:3652161]	Gm13225	4	145016169	145020907	4739	145017009	276	70.7	2.32	83653	ENSMUSG00000078503	8.68678
predicted gene 13225 [Source:MGI Symbol;Acc:MGI:3652161]	Gm13225	4	145025437	145030814	5378	145029872	484	126.89	3.55	70790	ENSMUSG00000078503	8.68678
predicted gene 13225 [Source:MGI Symbol;Acc:MGI:3652161]	Gm13225	4	145036117	145041696	5580	145039983	553	72.51	2.31	60679	ENSMUSG00000078503	8.68678
predicted gene 13225 [Source:MGI Symbol;Acc:MGI:3652161]	Gm13225	4	145067946	145068947	1002	145068570	43	53.83	5.21	32092	ENSMUSG00000078503	8.68678
predicted gene 13225 [Source:MGI Symbol;Acc:MGI:3652161]	Gm13225	4	145016169	145020907	4739	145017009	276	70.7	2.32	83653	ENSMUSG00000078503	8.89488
predicted gene 13225 [Source:MGI Symbol;Acc:MGI:3652161]	Gm13225	4	145025437	145030814	5378	145029872	484	126.89	3.55	70790	ENSMUSG00000078503	8.89488
predicted gene 13225 [Source:MGI Symbol;Acc:MGI:3652161]	Gm13225	4	145036117	145041696	5580	145039983	553	72.51	2.31	60679	ENSMUSG00000078503	8.89488
predicted gene 13225 [Source:MGI Symbol;Acc:MGI:3652161]	Gm13225	4	145067946	145068947	1002	145068570	43	53.83	5.21	32092	ENSMUSG00000078503	8.89488
predicted gene 13251 [Source:MGI Symbol;Acc:MGI:3700963]	Gm13251	4	145739830	145741908	2079	145741341	113	74.44	3.23	7675	ENSMUSG00000070605	7.49782
predicted gene 13251 [Source:MGI Symbol;Acc:MGI:3700963]	Gm13251	4	145742789	145744253	1465	145743626	80	53.18	4.26	5390	ENSMUSG00000070605	7.49782
predicted gene 13251 [Source:MGI Symbol;Acc:MGI:3700963]	Gm13251	4	145768544	145769991	1448	145769067	60	69.89	4.69	20051	ENSMUSG00000070605	7.49782
predicted gene 13251 [Source:MGI Symbol;Acc:MGI:3700963]	Gm13251	4	145739830	145741908	2079	145741341	113	74.44	3.23	7675	ENSMUSG00000070605	8.68678
predicted gene 13251 [Source:MGI Symbol;Acc:MGI:3700963]	Gm13251	4	145742789	145744253	1465	145743626	80	53.18	4.26	5390	ENSMUSG00000070605	8.68678
predicted gene 13251 [Source:MGI Symbol;Acc:MGI:3700963]	Gm13251	4	145768544	145769991	1448	145769067	60	69.89	4.69	20051	ENSMUSG00000070605	8.68678
predicted gene 13251 [Source:MGI Symbol;Acc:MGI:3700963]	Gm13251	4	145739830	145741908	2079	145741341	113	74.44	3.23	7675	ENSMUSG00000070605	9.93167
predicted gene 13251 [Source:MGI Symbol;Acc:MGI:3700963]	Gm13251	4	145742789	145744253	1465	145743626	80	53.18	4.26	5390	ENSMUSG00000070605	9.93167
predicted gene 13251 [Source:MGI Symbol;Acc:MGI:3700963]	Gm13251	4	145768544	145769991	1448	145769067	60	69.89	4.69	20051	ENSMUSG00000070605	9.93167
predicted gene 13308 [Source:MGI Symbol;Acc:MGI:3650431]	Gm13308	4	41812121	41813220	1100	41812725	44	60.87	4.67	411	ENSMUSG00000078747	10.1493
predicted gene 1604A [Source:MGI Symbol;Acc:MGI:3807545]	Gm1604A	17	8316680	8317455	776	8317028	33	53.96	6.15	22960	ENSMUSG00000052126	7.11931
predicted pseudogene 16477 [Source:MGI Symbol;Acc:MGI:3646779]	Gm16477	7	138835487	138836522	1036	138836041	53	106.88	8.12	77530	ENSMUSG00000062758	10.9861
predicted pseudogene 16477 [Source:MGI Symbol;Acc:MGI:3646779]	Gm16477	7	138864222	138865311	1090	138864775	69	169.05	11	106264	ENSMUSG00000062758	10.9861
predicted pseudogene 16477 [Source:MGI Symbol;Acc:MGI:3646779]	Gm16477	7	138925599	138926608	1010	138926070	42	63	6.15	167559	ENSMUSG00000062758	10.9861
predicted pseudogene 16477 [Source:MGI Symbol;Acc:MGI:3646779]	Gm16477	7	138835487	138836522	1036	138836041	53	106.88	8.12	77530	ENSMUSG00000062758	11.6418
predicted pseudogene 16477 [Source:MGI Symbol;Acc:MGI:3646779]	Gm16477	7	138864222	138865311	1090	138864775	69	169.05	11	106264	ENSMUSG00000062758	11.6418
predicted pseudogene 16477 [Source:MGI Symbol;Acc:MGI:3646779]	Gm16477	7	138925599	138926608	1010	138926070	42	63	6.15	167559	ENSMUSG00000062758	11.6418
predicted pseudogene 16477 [Source:MGI Symbol;Acc:MGI:3646779]	Gm16477	7	138835487	138836522	1036	138836041	53	106.88	8.12	77530	ENSMUSG00000062758	11.7539
predicted pseudogene 16477 [Source:MGI Symbol;Acc:MGI:3646779]	Gm16477	7	138864222	138865311	1090	138864775	69	169.05	11	106264	ENSMUSG00000062758	11.7539
predicted pseudogene 16477 [Source:MGI Symbol;Acc:MGI:3646779]	Gm16477	7	138925599	138926608	1010	138926070	42	63	6.15	167559	ENSMUSG00000062758	11.7539
predicted gene 16496 [Source:MGI Symbol;Acc:MGI:3642912]	Gm16496	7	131383322	131384440	1119	131383890	71	181.26	9.91	104176	ENSMUSG00000078114	7.281
predicted gene 16496 [Source:MGI Symbol;Acc:MGI:3642912]	Gm16496	7	131823776	131824722	947	131824244	38	54.55	6.4	336178	ENSMUSG00000078114	7.281
predicted gene 16496 [Source:MGI Symbol;Acc:MGI:3642912]	Gm16496	7	131847597	131848753	1157	131848179	68	161.66	12.31	360113	ENSMUSG00000078114	7.281
predicted gene 2058 [Source:MGI Symbol;Acc:MGI:3805010]	Gm2058	7	47028124	47028967	844	47028599	35	54.17	5.17	184711	ENSMUSG00000074903	10.2949
predicted gene 2411 [Source:MGI Symbol;Acc:MGI:3809203]	Gm2411	X	120503938	120504809	872	120504245	35	51.15	4.92	12617	ENSMUSG00000067402	8.45068
predicted gene 2411 [Source:MGI Symbol;Acc:MGI:3809203]	Gm2411	X	120509308	120510551	1244	120510213	60	61.55	3.33	18585	ENSMUSG00000067402	8.45068
predicted gene 3150 [Source:MGI Symbol;Acc:MGI:3781329]	Gm3150	15	72681799	72682957	1159	72682327	101	282.85	11.45	61457	ENSMUSG00000078297	8.23465
predicted pseudogene 3200 [Source:MGI Symbol;Acc:MGI:3781379]	Gm3200	7	107882460	107883579	1120	107883006	55	101.08	8.7	27314	ENSMUSG00000078636	13.4217
predicted pseudogene 3200 [Source:MGI Symbol;Acc:MGI:3781379]	Gm3200	7	107882460	107883579	1120	107883006	55	101.08	8.7	27314	ENSMUSG00000078636	13.4707
predicted pseudogene 3200 [Source:MGI Symbol;Acc:MGI:3781379]	Gm3200	7	107882460	107883579	1120	107883006	55	101.08	8.7	27314	ENSMUSG00000078636	13.7624
predicted pseudogene 3200 [Source:MGI Symbol;Acc:MGI:3781379]	Gm3200	7	107882460	107883579	1120	107883006	55	101.08	8.7	27314	ENSMUSG00000078636	13.7663
predicted pseudogene 3200 [Source:MGI Symbol;Acc:MGI:3781379]	Gm3200	7	107882460	107883579	1120	107883006	55	101.08	8.7	27314	ENSMUSG00000078636	13.7682
predicted pseudogene 3200 [Source:MGI Symbol;Acc:MGI:3781379]	Gm3200	7	107882460	107883579	1120	107883006	55	101.08	8.7	27314	ENSMUSG00000078636	13.8067
predicted pseudogene 3200 [Source:MGI Symbol;Acc:MGI:3781379]	Gm3200	7	107882460	107883579	1120	107883006	55	101.08	8.7	27314	ENSMUSG00000078636	13.8387
predicted gene 4799 [Source:MGI Symbol;Acc:MGI:3648850]	Gm4799	10	82417719	82418607	889	82418060	42	77.72	8.37	971	ENSMUSG00000071151	9.73575
predicted gene 4840 [Source:MGI Symbol;Acc:MGI:3647072]	Gm4840	18	46519339	46520296	958	46519787	40	60.99	4.68	3166	ENSMUSG00000090893	7.42966
predicted pseudogene 4953 [Source:MGI Symbol;Acc:MGI:3647627]	Gm4953	1	161077861	161079468	1608	161078557	114	246.41	7.44	20216	ENSMUSG00000061992	10.1451
predicted pseudogene 4953 [Source:MGI Symbol;Acc:MGI:3647627]	Gm4953	1	161077861	161079468	1608	161078557	114	246.41	7.44	20216	ENSMUSG00000061992	11.0362
predicted pseudogene 5069 [Source:MGI Symbol;Acc:MGI:3644516]	Gm5069	1	182277702	182278612	911	182278236	40	66.41	7.14	17555	ENSMUSG00000055676	7.97436
predicted gene 5089 [Source:MGI Symbol;Acc:MGI:3644731]	Gm5089	14	122803997	122805156	1160	122804482	96	283.88	8.76	45855	ENSMUSG00000064052	7.88553
predicted gene 5148 [Source:MGI Symbol;Acc:MGI:3646006]	Gm5148	3	37667981	37668811	831	37668312	35	55.62	4.68	44900	ENSMUSG00000058174	10.9071
predicted gene 5167 [Source:MGI Symbol;Acc:MGI:3645501]	Gm5167	X	120950863	120952176	1314	120951612	81	110.57	5.82	24897	ENSMUSG00000071700	8.45068
predicted pseudogene 5449 [Source:MGI Symbol;Acc:MGI:3643792]	Gm5449	13	53625759	53626842	1084	53626308	67	111.77	10.1	5236	ENSMUSG00000063166	8.81929
predicted pseudogene 5449 [Source:MGI Symbol;Acc:MGI:3643792]	Gm5449	13	53628641	53629686	1046	53629159	78	167.23	11.06	8087	ENSMUSG00000063166	8.81929
predicted pseudogene 5449 [Source:MGI Symbol;Acc:MGI:3643792]	Gm5449	13	53681884	53682938	1055	53682405	40	51.09	6.89	61333	ENSMUSG00000063166	8.81929
predicted pseudogene 5449 [Source:MGI Symbol;Acc:MGI:3643792]	Gm5449	13	53729839	53730901	1063	53730416	46	72.75	7.38	109344	ENSMUSG00000063166	8.81929
predicted gene 5458 [Source:MGI Symbol;Acc:MGI:3646663]	Gm5458	14	20453479	20455465	1987	20454060	117	191.39	6.29	32257	ENSMUSG00000071574	8.51042
predicted gene 5468 [Source:MGI Symbol;Acc:MGI:3648948]	Gm5468	15	25376769	25377532	764	25377032	39	81.88	5.91	33085	ENSMUSG00000056089	8.2683
predicted gene 5506 [Source:MGI Symbol;Acc:MGI:3648653]	Gm5506	18	48169650	48170636	987	48170114	109	375.01	18.59	34875	ENSMUSG00000059040	12.1714
predicted gene 5528 [Source:MGI Symbol;Acc:MGI:3643453]	Gm5528	1	72061379	72062479	1101	72061922	53	97.55	9.6	11060	ENSMUSG00000060125	12.0952
predicted gene 5567 [Source:MGI Symbol;Acc:MGI:3647581]	Gm5567	6	40087359	40088531	1173	40087933	54	76.92	6.42	27681	ENSMUSG00000057716	10.6758
predicted gene 5607 [Source:MGI Symbol;Acc:MGI:3645522]	Gm5607	8	12333923	12334736	814	12334213	52	140.85	11.07	51558	ENSMUSG00000047935	7.56059
predicted gene 5614 [Source:MGI Symbol;Acc:MGI:3644422]	Gm5614	9	35112285	35113606	1322	35112968	1353	3100	23.64	23548	ENSMUSG00000066771	10.3104
predicted gene 5614 [Source:MGI Symbol;Acc:MGI:3644422]	Gm5614	9	35112285	35113606	1322	35112968	1353	3100	23.64	23548	ENSMUSG00000066771	10.5312
predicted gene 5617 [Source:MGI Symbol;Acc:MGI:3643566]	Gm5617	9	48324990	48326198	1209	48325569	62	123.16	8.12	22119	ENSMUSG00000042293	9.21228
predicted gene 5745 [Source:MGI Symbol;Acc:MGI:3645343]	Gm5745	9	73092741	73093849	1109	73093322	84	242.44	15.43	69774	ENSMUSG00000066478	10.4519
predicted gene 5745 [Source:MGI Symbol;Acc:MGI:3645343]	Gm5745	9	73092741	73093849	1109	73093322	84	242.44	15.43	69774	ENSMUSG00000066478	10.5312
predicted gene 5908 [Source:MGI Symbol;Acc:MGI:3646940]	Gm5908	8	33414706	33415929	1224	33415290	142	487.07	16.59	172511	ENSMUSG00000065950	10.1543
predicted gene 5908 [Source:MGI Symbol;Acc:MGI:3646940]	Gm5908	8	33678838	33679909	1072	33679426	85	239.9	12.76	91625	ENSMUSG00000065950	10.1543
predicted gene 5908 [Source:MGI Symbol;Acc:MGI:3646940]	Gm5908	8	33874149	33874785	637	33874568	29	50.26	4.68	286767	ENSMUSG00000065950	10.1543
predicted gene 5908 [Source:MGI Symbol;Acc:MGI:3646940]	Gm5908	8	33414706	33415929	1224	33415290	142	487.07	16.59	172511	ENSMUSG00000065950	10.1649
predicted gene 5908 [Source:MGI Symbol;Acc:MGI:3646940]	Gm5908	8	33678838	33679909	1072	33679426	85	239.9	12.76	91625	ENSMUSG00000065950	10.1649
predicted gene 5908 [Source:MGI Symbol;Acc:MGI:3646940]	Gm5908	8	33874149	33874785	637	33874568	29	50.26	4.68	286767	ENSMUSG00000065950	10.1649
predicted gene 5908 [Source:MGI Symbol;Acc:MGI:3646940]	Gm5908	8	33414706	33415929	1224	33415290	142	487.07	16.59	172511	ENSMUSG00000065950	10.2411
predicted gene 5908 [Source:MGI Symbol;Acc:MGI:3646940]	Gm5908	8	33678838	33679909	1072	33679426	85	239.9	12.76	91625	ENSMUSG00000065950	10.2411
predicted gene 5908 [Source:MGI Symbol;Acc:MGI:3646940]	Gm5908	8	33874149	33874785	637	33874568	29	50.26	4.68	286767	ENSMUSG00000065950	10.2411
predicted gene 5908 [Source:MGI Symbol;Acc:MGI:3646940]	Gm5908	8	33414706	33415929	1224	33415290	142	487.07	16.59	172511	ENSMUSG00000065950	10.459
predicted gene 5908 [Source:MGI Symbol;Acc:MGI:3646940]	Gm5908	8	33678838	33679909	1072	33679426	85	239.9	12.76	91625	ENSMUSG00000065950	10.459
predicted gene 5908 [Source:MGI Symbol;Acc:MGI:3646940]	Gm5908	8	33874149	33874785	637	33874568	29	50.26	4.68	286767	ENSMUSG00000065950	10.459
predicted gene 5908 [Source:MGI Symbol;Acc:MGI:3646940]	Gm5908	8	33414706	33415929	1224	33415290	142	487.07	16.59	172511	ENSMUSG00000065950	10.594
predicted gene 5908 [Source:MGI Symbol;Acc:MGI:3646940]	Gm5908	8	33678838	33679909	1072	33679426	85	239.9	12.76	91625	ENSMUSG00000065950	10.594
predicted gene 5908 [Source:MGI Symbol;Acc:MGI:3646940]	Gm5908	8	33874149	33874785	637	33874568	29	50.26	4.68	286767	ENSMUSG00000065950	10.594
predicted gene 606 [Source:MGI Symbol;Acc:MGI:2685452]	Gm606	16	26999292	27000290	999	26999917	43	68.17	4.43	9857	ENSMUSG00000068428	8.20054
predicted gene 6280 [Source:MGI Symbol;Acc:MGI:3648470]	Gm6280	14	111611708	111612806	1099	111612207	47	54.12	4.21	242197	ENSMUSG00000060796	8.13063
predicted gene 6404 [Source:MGI Symbol;Acc:MGI:3648994]	Gm6404	13	116877282	116878307	1026	116877849	97	322.4	13.78	66124	ENSMUSG00000061669	11.7539
predicted gene 6404 [Source:MGI Symbol;Acc:MGI:3648994]	Gm6404	13	116982703	116983783	1081	116983150	136	509.64	20.86	39177	ENSMUSG00000061669	11.7539
predicted gene 6498 [Source:MGI Symbol;Acc:MGI:3647773]	Gm6498	14	48826412	48827311	900	48826841	36	51.97	4.92	8450	ENSMUSG00000063885	7.15902
predicted gene 6604 [Source:MGI Symbol;Acc:MGI:3644765]	Gm6604	X	120726389	120727586	1198	120727343	58	77.77	4.71	12261	ENSMUSG00000071701	8.45068
predicted gene 6604 [Source:MGI Symbol;Acc:MGI:3644765]	Gm6604	X	120742504	120743749	1246	120743212	61	50.31	3.49	28130	ENSMUSG00000071701	8.45068
predicted gene 6658 [Source:MGI Symbol;Acc:MGI:3645470]	Gm6658	8	93487541	93488643	1103	93488109	64	135.66	9.81	55795	ENSMUSG00000074171	8.23194
predicted gene 6807 [Source:MGI Symbol;Acc:MGI:3649145]	Gm6807	19	45520678	45521946	1269	45521091	68	120.57	4.84	4594	ENSMUSG00000057605	11.0173
predicted gene 6807 [Source:MGI Symbol;Acc:MGI:3649145]	Gm6807	19	45535398	45536726	1329	45535829	55	83.19	4.11	10144	ENSMUSG00000057605	11.0173
predicted gene 6807 [Source:MGI Symbol;Acc:MGI:3649145]	Gm6807	19	45550453	45551432	980	45550787	89	228.66	11.36	25102	ENSMUSG00000057605	11.0173
predicted gene 6807 [Source:MGI Symbol;Acc:MGI:3649145]	Gm6807	19	45568187	45569230	1044	45568670	63	112.97	6.46	42985	ENSMUSG00000057605	11.0173
predicted gene 6816 [Source:MGI Symbol;Acc:MGI:3648347]	Gm6816	7	122285271	122286333	1063	122285797	42	57.43	8.86	214557	ENSMUSG00000046411	8.21196
predicted gene 6901 [Source:MGI Symbol;Acc:MGI:3647487]	Gm6901	13	65731098	65733578	2481	65733008	122	53.91	4.11	72906	ENSMUSG00000074843	9.17536
predicted gene 6901 [Source:MGI Symbol;Acc:MGI:3647487]	Gm6901	13	65731098	65733578	2481	65733008	122	53.91	4.11	72906	ENSMUSG00000074843	10.5183
predicted gene 7854 [Source:MGI Symbol;Acc:MGI:3648234]	Gm7854	5	43743323	43744162	840	43743697	35	54.61	5.17	117106	ENSMUSG00000085720	7.77215
predicted pseudogene 8054 [Source:MGI Symbol;Acc:MGI:3643693]	Gm8054	8	81454891	81455912	1022	81455377	41	56.65	7.05	61610	ENSMUSG00000069986	12.5342
predicted pseudogene 8054 [Source:MGI Symbol;Acc:MGI:3643693]	Gm8054	8	81454891	81455912	1022	81455377	41	56.65	7.05	61610	ENSMUSG00000069986	12.5618
predicted pseudogene 8054 [Source:MGI Symbol;Acc:MGI:3643693]	Gm8054	8	81454891	81455912	1022	81455377	41	56.65	7.05	61610	ENSMUSG00000069986	12.9367
predicted pseudogene 8054 [Source:MGI Symbol;Acc:MGI:3643693]	Gm8054	8	81454891	81455912	1022	81455377	41	56.65	7.05	61610	ENSMUSG00000069986	12.9516
predicted pseudogene 8054 [Source:MGI Symbol;Acc:MGI:3643693]	Gm8054	8	81454891	81455912	1022	81455377	41	56.65	7.05	61610	ENSMUSG00000069986	12.9984
predicted pseudogene 8054 [Source:MGI Symbol;Acc:MGI:3643693]	Gm8054	8	81454891	81455912	1022	81455377	41	56.65	7.05	61610	ENSMUSG00000069986	13.1798
predicted pseudogene 8054 [Source:MGI Symbol;Acc:MGI:3643693]	Gm8054	8	81454891	81455912	1022	81455377	41	56.65	7.05	61610	ENSMUSG00000069986	13.2118
predicted gene 826 [Source:MGI Symbol;Acc:MGI:2685672]	Gm826	2	159842759	159843659	901	159843165	40	67.63	6.89	316733	ENSMUSG00000074623	7.21475
predicted gene 826 [Source:MGI Symbol;Acc:MGI:2685672]	Gm826	2	159882595	159883620	1026	159883056	52	103.69	9.35	276842	ENSMUSG00000074623	7.21475
predicted gene 826 [Source:MGI Symbol;Acc:MGI:2685672]	Gm826	2	160017626	160018601	976	160018092	43	70.89	6.89	141806	ENSMUSG00000074623	7.21475
predicted gene 9000 [Source:MGI Symbol;Acc:MGI:3643406]	Gm9000	13	109384629	109385867	1239	109385228	132	419.25	19.07	75545	ENSMUSG00000059751	7.72653
predicted gene 9000 [Source:MGI Symbol;Acc:MGI:3643406]	Gm9000	13	109832848	109833847	1000	109833351	51	102.89	8.61	372578	ENSMUSG00000059751	7.72653
predicted gene 9000 [Source:MGI Symbol;Acc:MGI:3643406]	Gm9000	13	109384629	109385867	1239	109385228	132	419.25	19.07	75545	ENSMUSG00000059751	10.1265
predicted gene 9000 [Source:MGI Symbol;Acc:MGI:3643406]	Gm9000	13	109832848	109833847	1000	109833351	51	102.89	8.61	372578	ENSMUSG00000059751	10.1265
predicted gene 9758 [Source:MGI Symbol;Acc:MGI:3704245]	Gm9758	5	14899596	14902270	2675	14900140	194	71.89	3.71	14759	ENSMUSG00000033219	7.05934
predicted pseudogene 9847 [Source:MGI Symbol;Acc:MGI:3642840]	Gm9847	12	14751601	14752646	1046	14752074	42	58.44	4.4	250707	ENSMUSG00000050974	10.6653
predicted pseudogene 9847 [Source:MGI Symbol;Acc:MGI:3642840]	Gm9847	12	14974453	14975492	1040	14974930	53	90.18	6.42	473563	ENSMUSG00000050974	10.6653
predicted gene 9853 [Source:MGI Symbol;Acc:MGI:3642451]	Gm9853	8	106890852	106891941	1090	106891429	66	136.04	11.38	14690	ENSMUSG00000051554	8.0058
predicted gene 9866 [Source:MGI Symbol;Acc:MGI:3643118]	Gm9866	12	27703035	27703901	867	27703508	38	63.5	4.68	141803	ENSMUSG00000052076	7.66665
predicted gene 9867 [Source:MGI Symbol;Acc:MGI:3642724]	Gm9867	4	140007868	140008910	1043	140008481	58	130.15	9.11	129264	ENSMUSG00000052098	7.21438
predicted gene 9897 [Source:MGI Symbol;Acc:MGI:3704243]	Gm9897	5	4413008	4414065	1058	4413536	47	77.41	8.61	221176	ENSMUSG00000053178	7.85952
predicted gene 9934 [Source:MGI Symbol;Acc:MGI:3641747]	Gm9934	7	100372107	100372839	733	100372623	39	86.74	7.63	143086	ENSMUSG00000054061	9.46739
predicted gene 9934 [Source:MGI Symbol;Acc:MGI:3641747]	Gm9934	7	100621654	100622752	1099	100622202	91	289.92	15.28	392665	ENSMUSG00000054061	9.46739
predicted gene 9934 [Source:MGI Symbol;Acc:MGI:3641747]	Gm9934	7	101246926	101249081	2156	101248359	105	70.44	2.73	1018822	ENSMUSG00000054061	9.46739
predicted gene 9934 [Source:MGI Symbol;Acc:MGI:3641747]	Gm9934	7	101269897	101270628	732	101270329	39	86.9	6.64	1040792	ENSMUSG00000054061	9.46739
predicted gene 9934 [Source:MGI Symbol;Acc:MGI:3641747]	Gm9934	7	101417146	101418186	1041	101417709	43	58.51	6.12	1188172	ENSMUSG00000054061	9.46739
predicted gene 9934 [Source:MGI Symbol;Acc:MGI:3641747]	Gm9934	7	101431658	101432592	935	101432233	45	67.85	4.94	1202696	ENSMUSG00000054061	9.46739
GDP-mannose 4, 6-dehydratase [Source:MGI Symbol;Acc:MGI:1891112]	Gmds	13	32531915	32533031	1117	32532436	87	251.26	13.05	101953	ENSMUSG00000038372	8.08496
guanosine monophosphate reductase [Source:MGI Symbol;Acc:MGI:1913605]	Gmpr	13	45666827	45667796	970	45667333	40	59.67	4.43	64520	ENSMUSG00000000253	8.32343
guanosine monophosphate reductase [Source:MGI Symbol;Acc:MGI:1913605]	Gmpr	13	45695056	45696282	1227	45695609	111	327.69	12.59	92796	ENSMUSG00000000253	8.32343
guanine nucleotide binding protein (G protein), alpha inhibiting 1 [Source:MGI Symbol;Acc:MGI:95771]	Gnai1	5	17798208	17799361	1154	17798753	93	258.67	14.33	67478	ENSMUSG00000057614	9.83243
guanine nucleotide binding protein, alpha stimulating, olfactory type [Source:MGI Symbol;Acc:MGI:95774]	Gnal	18	67178717	67179992	1276	67179521	56	86.99	4.4	68469	ENSMUSG00000024524	9.81487
guanine nucleotide binding protein, alpha stimulating, olfactory type [Source:MGI Symbol;Acc:MGI:95774]	Gnal	18	67234989	67236296	1308	67235608	86	135.46	7.63	12382	ENSMUSG00000024524	9.81487
guanine nucleotide binding protein, alpha O [Source:MGI Symbol;Acc:MGI:95775]	Gnao1	8	96306696	96307568	873	96307137	36	54.85	5.91	26729	ENSMUSG00000031748	12.7304
GNAS (guanine nucleotide binding protein, alpha stimulating) complex locus [Source:MGI Symbol;Acc:MGI:95777]	Gnas	2	174116996	174117910	915	174117415	40	65.93	6.4	7594	ENSMUSG00000027523	9.62737
guanine nucleotide binding protein (G protein), beta polypeptide 2 like 1 [Source:MGI Symbol;Acc:MGI:101849]	Gnb2l1	11	48480294	48481200	907	48480760	42	75.33	5.17	133074	ENSMUSG00000020372	11.8389
guanine nucleotide binding protein (G protein), gamma 4 [Source:MGI Symbol;Acc:MGI:102703]	Gng4	13	13845012	13846587	1576	13845440	73	73.06	3.59	30886	ENSMUSG00000021303	9.43923
guanine nucleotide binding protein (G protein), gamma 4 [Source:MGI Symbol;Acc:MGI:102703]	Gng4	13	13846712	13847906	1195	13847394	55	59.19	4.04	28932	ENSMUSG00000021303	9.43923
guanine nucleotide binding protein (G protein), gamma 4 [Source:MGI Symbol;Acc:MGI:102703]	Gng4	13	13952743	13953691	949	13953221	45	82.84	8.37	76895	ENSMUSG00000021303	9.43923
glucosamine-6-phosphate deaminase 1 [Source:MGI Symbol;Acc:MGI:1347054]	Gnpda1	18	38509563	38510404	842	38510009	45	98.65	8.12	11352	ENSMUSG00000052102	8.16362
glucosamine-6-phosphate deaminase 1 [Source:MGI Symbol;Acc:MGI:1347054]	Gnpda1	18	38529917	38530950	1034	38530390	40	53.09	4.92	31733	ENSMUSG00000052102	8.16362
glucosamine-6-phosphate deaminase 2 [Source:MGI Symbol;Acc:MGI:1915230]	Gnpda2	5	70071686	70072489	804	70071907	43	90.56	9.75	88331	ENSMUSG00000029209	8.19055
golgi reassembly stacking protein 2 [Source:MGI Symbol;Acc:MGI:2135962]	Gorasp2	2	70573661	70574735	1075	70574199	42	51.58	6.59	74566	ENSMUSG00000014959	9.27575
glycerol-3-phosphate acyltransferase, mitochondrial [Source:MGI Symbol;Acc:MGI:109162]	Gpam	19	54929549	54930511	963	54930040	39	56.62	7.38	271784	ENSMUSG00000024978	8.7419
glycerol-3-phosphate acyltransferase, mitochondrial [Source:MGI Symbol;Acc:MGI:109162]	Gpam	19	55045761	55046731	971	55046259	44	75.66	7.38	155565	ENSMUSG00000024978	8.7419
glycerol-3-phosphate acyltransferase, mitochondrial [Source:MGI Symbol;Acc:MGI:109162]	Gpam	19	55092971	55094150	1180	55093616	59	113.51	7.63	108208	ENSMUSG00000024978	8.7419
G patch domain containing 2 [Source:MGI Symbol;Acc:MGI:1915019]	Gpatch2	1	189094385	189095346	962	189094882	38	53.01	5.17	55495	ENSMUSG00000039210	8.22211
glypican 4 [Source:MGI Symbol;Acc:MGI:104902]	Gpc4	X	49440423	49441494	1072	49441039	51	92.65	7.14	77390	ENSMUSG00000031119	8.10069
glypican 5 [Source:MGI Symbol;Acc:MGI:1194894]	Gpc5	14	114731432	114732760	1329	114732231	64	85.21	5.17	759206	ENSMUSG00000022112	7.97253
glypican 5 [Source:MGI Symbol;Acc:MGI:1194894]	Gpc5	14	115632573	115633935	1363	115633262	215	719.56	19.85	141825	ENSMUSG00000022112	7.97253
glypican 5 [Source:MGI Symbol;Acc:MGI:1194894]	Gpc5	14	115866610	115867831	1222	115867175	143	475.19	16.81	375738	ENSMUSG00000022112	7.97253
glypican 5 [Source:MGI Symbol;Acc:MGI:1194894]	Gpc5	14	116030137	116031201	1065	116030965	57	102.23	6.35	539528	ENSMUSG00000022112	7.97253
glypican 5 [Source:MGI Symbol;Acc:MGI:1194894]	Gpc5	14	116220846	116221465	620	116221064	30	60.04	5.11	729627	ENSMUSG00000022112	7.97253
glypican 6 [Source:MGI Symbol;Acc:MGI:1346322]	Gpc6	14	117000849	117001910	1062	117001293	46	71.36	6.32	323226	ENSMUSG00000058571	9.58024
glypican 6 [Source:MGI Symbol;Acc:MGI:1346322]	Gpc6	14	117743303	117744763	1461	117743942	131	315.76	13.85	419423	ENSMUSG00000058571	9.58024
glypican 6 [Source:MGI Symbol;Acc:MGI:1346322]	Gpc6	14	117814801	117815870	1070	117815382	47	75.96	5.17	490863	ENSMUSG00000058571	9.58024
glycerol phosphate dehydrogenase 2, mitochondrial [Source:MGI Symbol;Acc:MGI:99778]	Gpd2	2	57227280	57228487	1208	57227994	133	417.41	13.77	137948	ENSMUSG00000026827	8.0857
glycerol phosphate dehydrogenase 2, mitochondrial [Source:MGI Symbol;Acc:MGI:99778]	Gpd2	2	57375087	57376181	1095	57375572	58	104.54	7.12	285526	ENSMUSG00000026827	8.0857
glycerol phosphate dehydrogenase 2, mitochondrial [Source:MGI Symbol;Acc:MGI:99778]	Gpd2	2	57450068	57450872	805	57450389	37	64.64	5.29	360343	ENSMUSG00000026827	8.0857
gephyrin [Source:MGI Symbol;Acc:MGI:109602]	Gphn	12	79451344	79452654	1311	79452067	124	371.56	16.28	124425	ENSMUSG00000047454	10.5557
glycoprotein m6a [Source:MGI Symbol;Acc:MGI:107671]	Gpm6a	8	56119108	56120248	1141	56119813	55	79.09	5.53	79732	ENSMUSG00000031517	12.4766
G-protein coupled receptor 12 [Source:MGI Symbol;Acc:MGI:101909]	Gpr12	5	147477893	147478695	803	147478248	38	71.69	5.91	81433	ENSMUSG00000041468	7.38207
G-protein coupled receptor 12 [Source:MGI Symbol;Acc:MGI:101909]	Gpr12	5	147492124	147492853	730	147492453	39	87.23	5.17	95638	ENSMUSG00000041468	7.38207
G protein-coupled receptor 125 [Source:MGI Symbol;Acc:MGI:1917943]	Gpr125	5	50393680	50394591	912	50394150	37	54.47	6.89	56085	ENSMUSG00000029090	9.84872
G protein-coupled receptor 155 [Source:MGI Symbol;Acc:MGI:1915776]	Gpr155	2	73215926	73217052	1127	73216561	53	94.05	6.64	8068	ENSMUSG00000041762	8.99602
G protein-coupled receptor 26 [Source:MGI Symbol;Acc:MGI:2441758]	Gpr26	7	138969171	138970673	1503	138970176	134	395.53	12.47	187967	ENSMUSG00000040125	8.23731
G protein-coupled receptor 26 [Source:MGI Symbol;Acc:MGI:2441758]	Gpr26	7	139013954	139014917	964	139014522	66	189.6	11.81	143621	ENSMUSG00000040125	8.23731
G protein-coupled receptor 26 [Source:MGI Symbol;Acc:MGI:2441758]	Gpr26	7	139037729	139038839	1111	139038347	57	114.41	7.38	119796	ENSMUSG00000040125	8.23731
G protein-coupled receptor 26 [Source:MGI Symbol;Acc:MGI:2441758]	Gpr26	7	139169953	139170818	866	139170477	41	76.41	7.88	12334	ENSMUSG00000040125	8.23731
G protein-coupled receptor 26 [Source:MGI Symbol;Acc:MGI:2441758]	Gpr26	7	139240709	139241500	792	139240932	38	73.19	6.4	82789	ENSMUSG00000040125	8.23731
G protein-coupled receptor 37 [Source:MGI Symbol;Acc:MGI:1313297]	Gpr37	6	25368371	25369456	1086	25368967	50	86.48	6.89	271762	ENSMUSG00000039904	7.34409
G protein-coupled receptor 39 [Source:MGI Symbol;Acc:MGI:1918361]	Gpr39	1	127546753	127547824	1072	127547306	48	79.83	8.12	26266	ENSMUSG00000026343	10.0607
G protein-coupled receptor 39 [Source:MGI Symbol;Acc:MGI:1918361]	Gpr39	1	127626096	127627293	1198	127626648	87	252	12.37	53076	ENSMUSG00000026343	10.0607
G protein-coupled receptor 6 [Source:MGI Symbol;Acc:MGI:2155249]	Gpr6	10	40779811	40780791	981	40780327	52	110.6	7.88	11764	ENSMUSG00000046922	7.15318
G protein-coupled receptor 68 [Source:MGI Symbol;Acc:MGI:2441763]	Gpr68	12	102190633	102191826	1194	102191200	114	410.67	18.74	44792	ENSMUSG00000047415	7.90573
G protein-coupled receptor 85 [Source:MGI Symbol;Acc:MGI:1927851]	Gpr85	6	13787231	13788266	1036	13787929	50	51.6	3.75	2013	ENSMUSG00000048216	9.3402
GPRIN family member 3 [Source:MGI Symbol;Acc:MGI:1924785]	Gprin3	6	59280572	59281147	576	59280923	27	53.69	5.41	95361	ENSMUSG00000045441	7.93664
G-protein signalling modulator 2 (AGS3-like, C. elegans) [Source:MGI Symbol;Acc:MGI:1923373]	Gpsm2	3	108527727	108528815	1089	108528308	55	84.46	6.74	3203	ENSMUSG00000027883	7.72446
GRAM domain containing 3 [Source:MGI Symbol;Acc:MGI:1914815]	Gramd3	18	55892922	55894373	1452	55893761	92	193.7	8.3	666230	ENSMUSG00000001700	7.27665
GRAM domain containing 3 [Source:MGI Symbol;Acc:MGI:1914815]	Gramd3	18	56098701	56099691	991	56099240	49	94.95	8.37	460751	ENSMUSG00000001700	7.27665
GRAM domain containing 3 [Source:MGI Symbol;Acc:MGI:1914815]	Gramd3	18	56174161	56175104	944	56174635	44	66.32	5.53	385356	ENSMUSG00000001700	7.27665
GRAM domain containing 3 [Source:MGI Symbol;Acc:MGI:1914815]	Gramd3	18	56199630	56201134	1505	56200233	83	142.87	6.17	359758	ENSMUSG00000001700	7.27665
GRAM domain containing 3 [Source:MGI Symbol;Acc:MGI:1914815]	Gramd3	18	56207895	56208964	1070	56208493	44	58.51	5.62	351498	ENSMUSG00000001700	7.27665
GRAM domain containing 3 [Source:MGI Symbol;Acc:MGI:1914815]	Gramd3	18	56462559	56463602	1044	56463018	47	79.13	9.11	96973	ENSMUSG00000001700	7.27665
growth factor receptor bound protein 10 [Source:MGI Symbol;Acc:MGI:103232]	Grb10	11	11954585	11955689	1105	11955111	45	64.21	8.12	16425	ENSMUSG00000020176	9.83727
growth factor receptor bound protein 10 [Source:MGI Symbol;Acc:MGI:103232]	Grb10	11	12119587	12120525	939	12120198	69	202.23	11.94	181512	ENSMUSG00000020176	9.83727
glutamate receptor, ionotropic, AMPA1 (alpha 1) [Source:MGI Symbol;Acc:MGI:95808]	Gria1	11	56406554	56407500	947	56406967	54	120.68	11.18	417922	ENSMUSG00000020524	10.9817
glutamate receptor, ionotropic, AMPA1 (alpha 1) [Source:MGI Symbol;Acc:MGI:95808]	Gria1	11	57012816	57013699	884	57013152	37	57.52	5.17	188263	ENSMUSG00000020524	10.9817
glutamate receptor, ionotropic, delta 1 [Source:MGI Symbol;Acc:MGI:95812]	Grid1	14	35887225	35888283	1059	35887763	40	50.71	6.89	254752	ENSMUSG00000041078	9.73729
glutamate receptor, ionotropic, kainate 2 (beta 2) [Source:MGI Symbol;Acc:MGI:95815]	Grik2	10	49173291	49174177	887	49173612	57	109.88	5.51	334960	ENSMUSG00000056073	11.2121
glutamate receptor, ionotropic, kainate 3 [Source:MGI Symbol;Acc:MGI:95816]	Grik3	4	125083597	125084689	1093	125084209	44	61.73	6.4	83735	ENSMUSG00000001985	10.6295
glutamate receptor, ionotropic, kainate 3 [Source:MGI Symbol;Acc:MGI:95816]	Grik3	4	125163592	125164731	1140	125164134	57	89.97	8.46	3810	ENSMUSG00000001985	10.6295
glutamate receptor, ionotropic, kainate 3 [Source:MGI Symbol;Acc:MGI:95816]	Grik3	4	125281540	125282312	773	125281764	43	100.12	7.88	113820	ENSMUSG00000001985	10.6295
glutamate receptor, ionotropic, kainate 3 [Source:MGI Symbol;Acc:MGI:95816]	Grik3	4	125321864	125323067	1204	125322445	162	635.12	23.46	154501	ENSMUSG00000001985	10.6295
glutamate receptor, ionotropic, kainate 3 [Source:MGI Symbol;Acc:MGI:95816]	Grik3	4	125332838	125333937	1100	125333464	52	93.28	7.88	165520	ENSMUSG00000001985	10.6295
glutamate receptor, ionotropic, NMDA2A (epsilon 1) [Source:MGI Symbol;Acc:MGI:95820]	Grin2a	16	9497262	9498251	990	9497707	41	60.02	6.32	497307	ENSMUSG00000059003	7.87212
glutamate receptor, ionotropic, NMDA2A (epsilon 1) [Source:MGI Symbol;Acc:MGI:95820]	Grin2a	16	9678118	9678894	777	9678419	33	53.84	6.15	316595	ENSMUSG00000059003	7.87212
glutamate receptor ionotropic, NMDA3A [Source:MGI Symbol;Acc:MGI:1933206]	Grin3a	4	50441530	50442741	1212	50442110	81	165.16	9.99	583494	ENSMUSG00000039579	9.87424
glutamate receptor interacting protein 1 [Source:MGI Symbol;Acc:MGI:1921303]	Grip1	10	118910746	118911622	877	118911319	66	206.5	11.85	20229	ENSMUSG00000034813	9.7036
glutamate receptor interacting protein 1 [Source:MGI Symbol;Acc:MGI:1921303]	Grip1	10	118920484	118921251	768	118920930	56	168.62	10.71	29840	ENSMUSG00000034813	9.7036
glutamate receptor interacting protein 1 [Source:MGI Symbol;Acc:MGI:1921303]	Grip1	10	119214913	119215982	1070	119215450	48	61.66	5.04	324360	ENSMUSG00000034813	9.7036
glutamate receptor interacting protein 2 [Source:MGI Symbol;Acc:MGI:2681173]	Grip2	6	91788845	91790052	1208	91789425	88	222.43	9.95	12181	ENSMUSG00000030098	7.94164
G protein-coupled receptor kinase 5 [Source:MGI Symbol;Acc:MGI:109161]	Grk5	19	61000369	61000964	596	61000637	31	69.46	6.89	34985	ENSMUSG00000003228	8.18465
glutamate receptor, metabotropic 3 [Source:MGI Symbol;Acc:MGI:1351340]	Grm3	5	9510635	9511664	1030	9511234	61	120.22	8.05	214118	ENSMUSG00000003974	11.0243
glutamate receptor, metabotropic 3 [Source:MGI Symbol;Acc:MGI:1351340]	Grm3	5	9540907	9541936	1030	9541360	48	85.16	5.91	183992	ENSMUSG00000003974	11.0243
glutamate receptor, metabotropic 4 [Source:MGI Symbol;Acc:MGI:1351341]	Grm4	17	27515589	27516484	896	27516178	146	700.85	24.73	134108	ENSMUSG00000063239	7.83545
glutamate receptor, metabotropic 4 [Source:MGI Symbol;Acc:MGI:1351341]	Grm4	17	27526009	27526908	900	27526472	47	99.17	7.14	123814	ENSMUSG00000063239	7.83545
glutamate receptor, metabotropic 5 [Source:MGI Symbol;Acc:MGI:1351342]	Grm5	7	94983061	94984217	1157	94983636	65	106.44	5.78	232684	ENSMUSG00000049583	11.4026
glutamate receptor, metabotropic 7 [Source:MGI Symbol;Acc:MGI:1351344]	Grm7	6	109755206	109756220	1015	109755631	47	79.78	4.09	839944	ENSMUSG00000056755	9.3805
glutamate receptor, metabotropic 7 [Source:MGI Symbol;Acc:MGI:1351344]	Grm7	6	109823842	109825003	1162	109824337	66	119.22	7.34	771238	ENSMUSG00000056755	9.3805
glutamate receptor, metabotropic 7 [Source:MGI Symbol;Acc:MGI:1351344]	Grm7	6	110705608	110706492	885	110705988	44	87.29	6.64	110413	ENSMUSG00000056755	9.3805
glutamate receptor, metabotropic 7 [Source:MGI Symbol;Acc:MGI:1351344]	Grm7	6	111243265	111244405	1141	111243838	61	125.69	7.25	648263	ENSMUSG00000056755	9.3805
glutamate receptor, metabotropic 7 [Source:MGI Symbol;Acc:MGI:1351344]	Grm7	6	111330279	111331224	946	111330763	44	78.87	5.91	735188	ENSMUSG00000056755	9.3805
glutamate receptor, metabotropic 8 [Source:MGI Symbol;Acc:MGI:1351345]	Grm8	6	27111345	27112418	1074	27111885	49	70.4	6.89	973293	ENSMUSG00000024211	8.1101
glutamate receptor, metabotropic 8 [Source:MGI Symbol;Acc:MGI:1351345]	Grm8	6	27705091	27706072	982	27705573	53	109.95	8.56	379605	ENSMUSG00000024211	8.1101
glutamate-rich WD repeat containing 1 [Source:MGI Symbol;Acc:MGI:2141989]	Grwd1	7	53086183	53087011	829	53086619	58	172.66	7.88	305	ENSMUSG00000053801	7.49928
genetic suppressor element 1 [Source:MGI Symbol;Acc:MGI:1098275]	Gse1	8	122973214	122974563	1350	122973836	121	348.44	13.45	38930	ENSMUSG00000031822	7.37862
genetic suppressor element 1 [Source:MGI Symbol;Acc:MGI:1098275]	Gse1	8	122973214	122974563	1350	122973836	121	348.44	13.45	38930	ENSMUSG00000031822	8.41726
glycogen synthase kinase 3 alpha [Source:MGI Symbol;Acc:MGI:2152453]	Gsk3a	7	26023011	26023924	914	26023448	38	58.08	4.92	578	ENSMUSG00000057177	7.55967
glycogen synthase kinase 3 alpha [Source:MGI Symbol;Acc:MGI:2152453]	Gsk3a	7	26023011	26023924	914	26023448	38	58.08	4.92	578	ENSMUSG00000057177	11.5819
general transcription factor II A, 1 [Source:MGI Symbol;Acc:MGI:1933277]	Gtf2a1	12	92756022	92757134	1113	92756621	55	104.86	7.14	72306	ENSMUSG00000020962	10.2084
general transcription factor II A, 1 [Source:MGI Symbol;Acc:MGI:1933277]	Gtf2a1	12	92922249	92923451	1203	92922935	56	97.04	4.68	94008	ENSMUSG00000020962	10.2084
general transcription factor IIF, polypeptide 2 [Source:MGI Symbol;Acc:MGI:1915955]	Gtf2f2	14	76432625	76433808	1184	76433192	60	117.54	6.15	22520	ENSMUSG00000067995	8.28465
general transcription factor IIIC, polypeptide 4 [Source:MGI Symbol;Acc:MGI:2138937]	Gtf3c4	2	28642000	28642937	938	28642525	78	272.43	14.03	53355	ENSMUSG00000035666	8.73506
general transcription factor IIIC, polypeptide 4 [Source:MGI Symbol;Acc:MGI:2138937]	Gtf3c4	2	28652713	28653880	1168	28653234	71	175.62	10.09	42646	ENSMUSG00000035666	8.73506
GTP binding protein 1 [Source:MGI Symbol;Acc:MGI:109443]	Gtpbp1	15	79520187	79521154	968	79520623	44	64.58	4.69	697	ENSMUSG00000042535	10.4382
glucoside xylosyltransferase 1 [Source:MGI Symbol;Acc:MGI:2684933]	Gxylt1	15	92855816	92856860	1045	92856270	42	59.27	4.92	249340	ENSMUSG00000036197	8.59897
glucoside xylosyltransferase 2 [Source:MGI Symbol;Acc:MGI:2682940]	Gxylt2	6	100671173	100671757	585	100671482	28	56.95	5.66	16754	ENSMUSG00000030074	7.07363
HECT domain and ankyrin repeat containing, E3 ubiquitin protein ligase 1 [Source:MGI Symbol;Acc:MGI:2446110]	Hace1	10	45419626	45420828	1203	45420130	67	110.21	4.85	122495	ENSMUSG00000038822	8.89812
HECT domain and ankyrin repeat containing, E3 ubiquitin protein ligase 1 [Source:MGI Symbol;Acc:MGI:2446110]	Hace1	10	46438121	46439235	1115	46438746	59	114.66	9.83	1141111	ENSMUSG00000038822	8.89812
2-hydroxyacyl-CoA lyase 1 [Source:MGI Symbol;Acc:MGI:1929657]	Hacl1	14	32474634	32475912	1279	32475279	60	104.33	5.41	20807	ENSMUSG00000021884	7.32584
hyaluronan synthase 2 [Source:MGI Symbol;Acc:MGI:107821]	Has2	15	56696916	56697815	900	56697363	36	51.97	4.92	171269	ENSMUSG00000022367	7.29549
hyperpolarization-activated, cyclic nucleotide-gated K+ 1 [Source:MGI Symbol;Acc:MGI:1096392]	Hcn1	13	118338787	118339485	699	118339246	32	59.25	4.18	52041	ENSMUSG00000021730	8.29894
histone deacetylase 4 [Source:MGI Symbol;Acc:MGI:3036234]	Hdac4	1	94076803	94077499	697	94077023	37	81.95	4.64	32053	ENSMUSG00000026313	9.41732
haloacid dehalogenase-like hydrolase domain containing 2 [Source:MGI Symbol;Acc:MGI:1924237]	Hdhd2	18	77209720	77210950	1231	77210332	77	190.49	9.14	41467	ENSMUSG00000025421	8.15836
heme binding protein 2 [Source:MGI Symbol;Acc:MGI:1860084]	Hebp2	10	18236757	18237696	940	18237287	47	92.21	6.84	28595	ENSMUSG00000019853	7.70694
hexosaminidase B [Source:MGI Symbol;Acc:MGI:96074]	Hexb	13	97960050	97961125	1076	97960542	69	182.82	14.77	7770	ENSMUSG00000021665	7.99556
HFM1, ATP-dependent DNA helicase homolog (S. cerevisiae) [Source:MGI Symbol;Acc:MGI:3036246]	Hfm1	5	107253861	107254889	1029	107254365	68	187	11.07	100975	ENSMUSG00000043410	7.0272
heparan-alpha-glucosaminide N-acetyltransferase [Source:MGI Symbol;Acc:MGI:1196297]	Hgsnat	8	27079612	27080880	1269	27080199	73	167.63	7.14	7017	ENSMUSG00000037260	9.02012
Hedgehog-interacting protein [Source:MGI Symbol;Acc:MGI:1341847]	Hhip	8	82713950	82715016	1067	82714444	50	88.95	8.37	132539	ENSMUSG00000064325	7.757
3-hydroxyisobutyrate dehydrogenase [Source:MGI Symbol;Acc:MGI:1889802]	Hibadh	6	52466868	52468037	1170	52467405	66	148.77	6.88	122978	ENSMUSG00000029776	10.1986
3-hydroxyisobutyrate dehydrogenase [Source:MGI Symbol;Acc:MGI:1889802]	Hibadh	6	52516919	52518060	1142	52517498	77	174.58	8.77	72885	ENSMUSG00000029776	10.1986
hypermethylated in cancer 2 [Source:MGI Symbol;Acc:MGI:1929869]	Hic2	16	17221916	17223031	1116	17222488	85	269.76	16	11177	ENSMUSG00000050240	8.23797
huntingtin interacting protein 1 related [Source:MGI Symbol;Acc:MGI:1352504]	Hip1r	5	124424644	124425564	921	124425072	37	53.52	5.66	1435	ENSMUSG00000000915	8.09302
homeodomain interacting protein kinase 2 [Source:MGI Symbol;Acc:MGI:1314872]	Hipk2	6	38919938	38921013	1076	38920498	55	110.27	7.14	94309	ENSMUSG00000061436	12.1377
histone cluster 1, H4d [Source:MGI Symbol;Acc:MGI:2448423]	Hist1h4d	13	23677219	23678255	1037	23677829	44	67.79	4.92	4362	ENSMUSG00000061482	10.0686
histone cluster 3, H2ba [Source:MGI Symbol;Acc:MGI:1925553]	Hist3h2ba	11	58761882	58762989	1108	58762439	63	120.69	6.29	26	ENSMUSG00000056895	8.1773
histone cluster 4, H4 [Source:MGI Symbol;Acc:MGI:2448443]	Hist4h4	6	136752531	136753420	890	136752957	41	73.24	4.68	57	ENSMUSG00000068851	8.43934
human immunodeficiency virus type I enhancer binding protein 2 [Source:MGI Symbol;Acc:MGI:1338076]	Hivep2	10	13692869	13693896	1028	13693391	40	53.56	6.15	7206	ENSMUSG00000015501	8.84456
Holliday junction recognition protein [Source:MGI Symbol;Acc:MGI:2685821]	Hjurp	1	90173463	90174724	1262	90174088	73	72.06	4.82	120	ENSMUSG00000044783	7.86978
hemicentin 1 [Source:MGI Symbol;Acc:MGI:2685047]	Hmcn1	1	153004976	153005883	908	153005331	42	75.2	6.15	164766	ENSMUSG00000066842	7.54046
high mobility group box 2 [Source:MGI Symbol;Acc:MGI:96157]	Hmgb2	8	60053150	60054062	913	60053586	63	181.92	11.25	62946	ENSMUSG00000054717	7.42602
H6 homeobox 3 [Source:MGI Symbol;Acc:MGI:107160]	Hmx3	7	138640002	138641376	1375	138640678	135	400.71	15.24	45703	ENSMUSG00000040148	7.43444
heterogeneous nuclear ribonucleoprotein A3 [Source:MGI Symbol;Acc:MGI:1917171]	Hnrnpa3	2	75090438	75091549	1112	75091015	79	199.83	12.3	406303	ENSMUSG00000059005	11.1404
heterogeneous nuclear ribonucleoprotein A3 [Source:MGI Symbol;Acc:MGI:1917171]	Hnrnpa3	2	75120229	75121188	960	75120822	57	138.5	6.6	376496	ENSMUSG00000059005	11.1404
heterogeneous nuclear ribonucleoprotein A3 [Source:MGI Symbol;Acc:MGI:1917171]	Hnrnpa3	2	75155265	75156285	1021	75155736	76	209.02	9.69	341582	ENSMUSG00000059005	11.1404
heterogeneous nuclear ribonucleoprotein A3 [Source:MGI Symbol;Acc:MGI:1917171]	Hnrnpa3	2	75190218	75191712	1495	75191137	72	118.89	5.65	306181	ENSMUSG00000059005	11.1404
heterogeneous nuclear ribonucleoprotein A3 [Source:MGI Symbol;Acc:MGI:1917171]	Hnrnpa3	2	75241592	75242548	957	75241991	44	77.44	8.12	255327	ENSMUSG00000059005	11.1404
hook homolog 1 (Drosophila) [Source:MGI Symbol;Acc:MGI:1925213]	Hook1	4	95525026	95525896	871	95525562	41	75.74	7.14	108369	ENSMUSG00000028572	9.45158
homeobox A1 [Source:MGI Symbol;Acc:MGI:96170]	Hoxa1	6	52051606	52052694	1089	52052235	79	199.04	11.8	56081	ENSMUSG00000029844	7.34058
homeobox B8 [Source:MGI Symbol;Acc:MGI:96189]	Hoxb8	11	96142670	96143763	1094	96143165	53	79.38	4.32	54	ENSMUSG00000056648	12.3462
homeobox C4 [Source:MGI Symbol;Acc:MGI:96195]	Hoxc4	15	102862776	102863704	929	102863099	43	72.71	5.71	13732	ENSMUSG00000075394	8.96572
homeobox C4 [Source:MGI Symbol;Acc:MGI:96195]	Hoxc4	15	102884701	102885755	1055	102885267	49	86.05	8.11	35900	ENSMUSG00000075394	8.96572
homeobox C4 [Source:MGI Symbol;Acc:MGI:96195]	Hoxc4	15	102916353	102917496	1144	102917027	62	125.22	8.95	67660	ENSMUSG00000075394	8.96572
heparan sulfate (glucosamine) 3-O-sulfotransferase 1 [Source:MGI Symbol;Acc:MGI:1201606]	Hs3st1	5	40561629	40562664	1036	40562216	48	84.38	4.92	415502	ENSMUSG00000051022	8.43113
heparan sulfate (glucosamine) 3-O-sulfotransferase 1 [Source:MGI Symbol;Acc:MGI:1201606]	Hs3st1	5	40686205	40687213	1009	40686600	47	64.59	4.02	539886	ENSMUSG00000051022	8.43113
heparan sulfate (glucosamine) 3-O-sulfotransferase 2 [Source:MGI Symbol;Acc:MGI:1333802]	Hs3st2	7	128594475	128595382	908	128594874	45	88.56	8.86	59501	ENSMUSG00000046321	8.11072
heparan sulfate (glucosamine) 3-O-sulfotransferase 2 [Source:MGI Symbol;Acc:MGI:1333802]	Hs3st2	7	128616331	128617454	1124	128616961	62	136.62	10.58	81588	ENSMUSG00000046321	8.11072
heparan sulfate (glucosamine) 3-O-sulfotransferase 4 [Source:MGI Symbol;Acc:MGI:1333792]	Hs3st4	7	131160842	131161649	808	131161392	42	89.45	6.4	35009	ENSMUSG00000078591	7.84405
heparan sulfate 6-O-sulfotransferase 1 [Source:MGI Symbol;Acc:MGI:1354958]	Hs6st1	1	35584496	35585619	1124	35585038	76	207.11	13.95	540207	ENSMUSG00000045216	9.74815
heparan sulfate 6-O-sulfotransferase 1 [Source:MGI Symbol;Acc:MGI:1354958]	Hs6st1	1	35709864	35710934	1071	35710507	45	67.75	5.16	414738	ENSMUSG00000045216	9.74815
heparan sulfate 6-O-sulfotransferase 1 [Source:MGI Symbol;Acc:MGI:1354958]	Hs6st1	1	35976478	35977543	1066	35977139	70	190.6	9.6	148106	ENSMUSG00000045216	9.74815
heparan sulfate 6-O-sulfotransferase 2 [Source:MGI Symbol;Acc:MGI:1354959]	Hs6st2	X	48938482	48939731	1250	48939153	87	241.42	11.24	95880	ENSMUSG00000062184	8.44461
heparan sulfate 6-O-sulfotransferase 3 [Source:MGI Symbol;Acc:MGI:1354960]	Hs6st3	14	119685802	119686848	1047	119686204	68	142.46	11.98	148567	ENSMUSG00000053465	9.18077
heparan sulfate 6-O-sulfotransferase 3 [Source:MGI Symbol;Acc:MGI:1354960]	Hs6st3	14	119870684	119871613	930	119871165	41	68.23	6.64	333528	ENSMUSG00000053465	9.18077
heat shock factor binding protein 1 [Source:MGI Symbol;Acc:MGI:1915446]	Hsbp1	8	121476100	121477026	927	121476705	41	68.59	4.18	391733	ENSMUSG00000031839	11.4156
heat shock factor binding protein 1 [Source:MGI Symbol;Acc:MGI:1915446]	Hsbp1	8	121775910	121777036	1127	121776604	51	85.52	5.66	91834	ENSMUSG00000031839	11.4156
heat shock protein 90, alpha (cytosolic), class A member 1 [Source:MGI Symbol;Acc:MGI:96250]	Hsp90aa1	12	111944327	111945475	1149	111944871	83	249.04	12.55	3933	ENSMUSG00000021270	11.8118
heat shock protein 4 [Source:MGI Symbol;Acc:MGI:1342292]	Hspa4	11	52921197	52922143	947	52921677	38	54.55	7.14	192282	ENSMUSG00000020361	10.761
Hspb associated protein 1 [Source:MGI Symbol;Acc:MGI:1913917]	Hspbap1	16	35779534	35780493	960	35779909	60	156.01	10.09	9437	ENSMUSG00000022849	8.36923
5-hydroxytryptamine (serotonin) receptor 1F [Source:MGI Symbol;Acc:MGI:99842]	Htr1f	16	65037027	65038156	1130	65037589	54	81.5	8.37	68021	ENSMUSG00000050783	7.01184
5-hydroxytryptamine (serotonin) receptor 2A [Source:MGI Symbol;Acc:MGI:109521]	Htr2a	14	74703880	74704843	964	74704411	45	75.24	5.65	336236	ENSMUSG00000034997	8.59771
5-hydroxytryptamine (serotonin) receptor 2A [Source:MGI Symbol;Acc:MGI:109521]	Htr2a	14	75077946	75078969	1024	75078448	44	69.27	6.15	37801	ENSMUSG00000034997	8.59771
5-hydroxytryptamine (serotonin) receptor 6 [Source:MGI Symbol;Acc:MGI:1196627]	Htr6	4	138595557	138596555	999	138596097	48	89.32	6.4	35388	ENSMUSG00000028747	7.22323
5-hydroxytryptamine (serotonin) receptor 7 [Source:MGI Symbol;Acc:MGI:99841]	Htr7	19	35861849	35862741	893	35862349	47	100.27	6.64	269648	ENSMUSG00000024798	8.10845
hormonally upregulated Neu-associated kinase [Source:MGI Symbol;Acc:MGI:1347352]	Hunk	16	90402580	90403663	1084	90403102	88	266.05	16.37	16460	ENSMUSG00000053414	9.05361
islet cell autoantigen 1 [Source:MGI Symbol;Acc:MGI:96391]	Ica1	6	8617851	8618828	978	8618265	43	70.65	6.15	110223	ENSMUSG00000062995	9.19652
islet cell autoantigen 1 [Source:MGI Symbol;Acc:MGI:96391]	Ica1	6	8679723	8680516	794	8680171	34	55.89	6.4	48317	ENSMUSG00000062995	9.19652
inhibitor of DNA binding 2 [Source:MGI Symbol;Acc:MGI:96397]	Id2	12	26055226	26056266	1041	26055709	45	71.3	5.41	274752	ENSMUSG00000020644	11.8668
inhibitor of DNA binding 4 [Source:MGI Symbol;Acc:MGI:99414]	Id4	13	48385109	48386474	1366	48385953	117	333.82	10.91	29157	ENSMUSG00000021379	10.4867
iduronate 2-sulfatase [Source:MGI Symbol;Acc:MGI:96417]	Ids	X	67438165	67438960	796	67438562	35	59.73	4.92	179698	ENSMUSG00000035847	11.471
immediate early response 3 interacting protein 1 [Source:MGI Symbol;Acc:MGI:1913441]	Ier3ip1	18	77135544	77136545	1002	77136005	47	73.99	7.94	32751	ENSMUSG00000090000	8.14924
immediate early response 5 [Source:MGI Symbol;Acc:MGI:1337072]	Ier5	1	156841568	156842375	808	156841864	34	54.28	5.41	104902	ENSMUSG00000056708	7.47539
intraflagellar transport 27 homolog (Chlamydomonas) [Source:MGI Symbol;Acc:MGI:1914292]	Ift27	15	78004178	78004987	810	78004672	36	62.17	5.17	134	ENSMUSG00000016637	7.17163
insulin-like growth factor 1 [Source:MGI Symbol;Acc:MGI:96432]	Igf1	10	87210965	87212141	1177	87211486	102	295.58	12.27	109524	ENSMUSG00000020053	8.97008
insulin-like growth factor 1 [Source:MGI Symbol;Acc:MGI:96432]	Igf1	10	87313975	87314947	973	87314570	40	59.35	6.4	6440	ENSMUSG00000020053	8.97008
insulin-like growth factor 2 mRNA binding protein 3 [Source:MGI Symbol;Acc:MGI:1890359]	Igf2bp3	6	49185957	49187094	1138	49186619	158	630.89	18.61	21666	ENSMUSG00000029814	9.19832
insulin-like growth factor 2 receptor [Source:MGI Symbol;Acc:MGI:96435]	Igf2r	17	12983563	12984610	1048	12984066	41	55.3	6.89	21536	ENSMUSG00000023830	9.40667
insulin-like growth factor binding protein 2 [Source:MGI Symbol;Acc:MGI:96437]	Igfbp2	1	72849842	72850796	955	72850356	41	65.27	5.91	20721	ENSMUSG00000039323	9.06322
insulin-like growth factor binding protein 4 [Source:MGI Symbol;Acc:MGI:96439]	Igfbp4	11	98916784	98917881	1098	98917310	69	178.35	13.54	14752	ENSMUSG00000017493	9.22923
insulin-like growth factor binding protein 7 [Source:MGI Symbol;Acc:MGI:1352480]	Igfbp7	5	77858853	77860154	1302	77859411	65	123.38	7.88	22341	ENSMUSG00000036256	10.5537
insulin-like growth factor binding protein 7 [Source:MGI Symbol;Acc:MGI:1352480]	Igfbp7	5	78100775	78102075	1301	78101426	133	361.49	14.21	264356	ENSMUSG00000036256	10.5537
insulin-like growth factor binding protein 7 [Source:MGI Symbol;Acc:MGI:1352480]	Igfbp7	5	78293873	78295023	1151	78294480	67	142	8.67	457410	ENSMUSG00000036256	10.5537
insulin-like growth factor binding protein 7 [Source:MGI Symbol;Acc:MGI:1352480]	Igfbp7	5	78345612	78346877	1266	78346353	62	92.52	6.04	509283	ENSMUSG00000036256	10.5537
insulin-like growth factor binding protein 7 [Source:MGI Symbol;Acc:MGI:1352480]	Igfbp7	5	78368769	78369876	1108	78369346	48	75.52	6.89	532276	ENSMUSG00000036256	10.5537
insulin-like growth factor binding protein 7 [Source:MGI Symbol;Acc:MGI:1352480]	Igfbp7	5	79152881	79153955	1075	79153434	75	187.36	11.06	1316364	ENSMUSG00000036256	10.5537
insulin-like growth factor binding protein 7 [Source:MGI Symbol;Acc:MGI:1352480]	Igfbp7	5	79336886	79337890	1005	79337426	46	66.6	5.09	1500356	ENSMUSG00000036256	10.5537
immunoglobulin superfamily, member 11 [Source:MGI Symbol;Acc:MGI:2388477]	Igsf11	16	39103829	39104763	935	39104404	37	52.08	5.17	202820	ENSMUSG00000022790	8.72058
immunoglobulin superfamily, member 11 [Source:MGI Symbol;Acc:MGI:2388477]	Igsf11	16	39513287	39514308	1022	39513805	40	53.59	5.38	612221	ENSMUSG00000022790	8.72058
immunoglobulin superfamily, member 11 [Source:MGI Symbol;Acc:MGI:2388477]	Igsf11	16	40095546	40096650	1105	40096152	58	81.74	5.05	1194568	ENSMUSG00000022790	8.72058
immunoglobulin superfamily, member 11 [Source:MGI Symbol;Acc:MGI:2388477]	Igsf11	16	40188126	40188891	766	40188438	36	58.65	5.84	1286854	ENSMUSG00000022790	8.72058
immunoglobin superfamily, member 21 [Source:MGI Symbol;Acc:MGI:2681842]	Igsf21	4	139825125	139825988	864	139825425	43	85.73	6.64	22726	ENSMUSG00000040972	10.5605
immunoglobulin superfamily, member 3 [Source:MGI Symbol;Acc:MGI:1926158]	Igsf3	3	101190494	101191423	930	101190924	44	81	4.68	9876	ENSMUSG00000042035	10.002
IKAROS family zinc finger 2 [Source:MGI Symbol;Acc:MGI:1342541]	Ikzf2	1	69503037	69503985	949	69503411	58	135.26	11.52	229123	ENSMUSG00000025997	8.43386
interleukin 1 receptor accessory protein-like 1 [Source:MGI Symbol;Acc:MGI:2687319]	Il1rapl1	X	84483145	84484364	1220	84483727	55	90.67	10.83	877257	ENSMUSG00000052372	7.5648
interleukin 20 receptor beta [Source:MGI Symbol;Acc:MGI:2143266]	Il20rb	9	100171729	100173133	1405	100172274	103	228.07	8.19	214933	ENSMUSG00000044244	7.486
interleukin 28A [Source:MGI Symbol;Acc:MGI:3647279]	Il28a	7	29278922	29279777	856	29279264	39	69.05	6.4	16210	ENSMUSG00000059128	8.44481
InaD-like (Drosophila) [Source:MGI Symbol;Acc:MGI:1277960]	Inadl	4	98220936	98221845	910	98221391	49	106.33	8.31	158915	ENSMUSG00000061859	7.4311
inner centromere protein [Source:MGI Symbol;Acc:MGI:1313288]	Incenp	19	9973881	9974641	761	9974268	36	68.53	4.92	245	ENSMUSG00000024660	7.43186
inhibitor of growth family, member 1 [Source:MGI Symbol;Acc:MGI:1349481]	Ing1	8	11555453	11556423	971	11555896	41	56.96	4.86	170	ENSMUSG00000045969	8.94199
inositol polyphosphate-5-phosphatase F [Source:MGI Symbol;Acc:MGI:2141867]	Inpp5f	7	135815172	135815938	767	135815686	32	51.01	4.18	60844	ENSMUSG00000042105	8.6383
insulin induced gene 2 [Source:MGI Symbol;Acc:MGI:1920249]	Insig2	1	123133769	123134997	1229	123134390	76	191.02	10.09	94776	ENSMUSG00000003721	9.55385
insulinoma-associated 1 [Source:MGI Symbol;Acc:MGI:1859980]	Insm1	2	145935437	145936351	915	145935982	41	70.06	6.4	111675	ENSMUSG00000068154	8.62373
insulinoma-associated 1 [Source:MGI Symbol;Acc:MGI:1859980]	Insm1	2	146182903	146183920	1018	146183417	60	115.97	8.18	135760	ENSMUSG00000068154	8.62373
integrator complex subunit 8 [Source:MGI Symbol;Acc:MGI:1919906]	Ints8	4	11174229	11175260	1032	11174775	73	194.1	13.7	6630	ENSMUSG00000040738	9.72436
inositol polyphosphate multikinase [Source:MGI Symbol;Acc:MGI:1916968]	Ipmk	10	71369962	71370939	978	71370473	42	66.6	4.43	559962	ENSMUSG00000060733	9.7896
interleukin-1 receptor-associated kinase 1 binding protein 1 [Source:MGI Symbol;Acc:MGI:1929475]	Irak1bp1	9	82446134	82447070	937	82446590	39	59.43	6.15	276823	ENSMUSG00000032251	7.92127
interleukin-1 receptor-associated kinase 1 binding protein 1 [Source:MGI Symbol;Acc:MGI:1929475]	Irak1bp1	9	82626463	82627462	1000	82626917	43	68.05	6.4	96496	ENSMUSG00000032251	7.92127
interferon regulatory factor 2 [Source:MGI Symbol;Acc:MGI:96591]	Irf2	8	47782073	47782828	756	47782613	32	52.27	5.17	42486	ENSMUSG00000031627	8.38632
interferon regulatory factor 2 [Source:MGI Symbol;Acc:MGI:96591]	Irf2	8	47869021	47870013	993	47869510	49	94.66	8.37	44411	ENSMUSG00000031627	8.38632
insulin receptor substrate 1 [Source:MGI Symbol;Acc:MGI:99454]	Irs1	1	82299467	82300435	969	82300036	48	93.53	7.38	12045	ENSMUSG00000055980	9.55153
iroquois-class homeodomain protein IRX-2 [Source:RefSeq peptide;Acc:NP_034704]	Irx2	13	72965539	72966611	1073	72966097	60	135.16	10.83	199851	ENSMUSG00000093659	8.53429
Iroquois related homeobox 3 (Drosophila) [Source:MGI Symbol;Acc:MGI:1197522]	Irx3	8	94090918	94091954	1037	94091432	43	63.9	5.91	234534	ENSMUSG00000031734	7.38428
Iroquois related homeobox 3 (Drosophila) [Source:MGI Symbol;Acc:MGI:1197522]	Irx3	8	94147695	94148680	986	94148094	68	196.5	12.8	177872	ENSMUSG00000031734	7.38428
Iroquois related homeobox 3 (Drosophila) [Source:MGI Symbol;Acc:MGI:1197522]	Irx3	8	94153723	94155102	1380	94154462	136	426.51	13.85	171504	ENSMUSG00000031734	7.38428
Iroquois related homeobox 3 (Drosophila) [Source:MGI Symbol;Acc:MGI:1197522]	Irx3	8	94193137	94194252	1116	94193746	53	95.51	10.58	132220	ENSMUSG00000031734	7.38428
Iroquois related homeobox 3 (Drosophila) [Source:MGI Symbol;Acc:MGI:1197522]	Irx3	8	94328580	94329439	860	94328971	44	91	7.38	3005	ENSMUSG00000031734	7.38428
Iroquois related homeobox 3 (Drosophila) [Source:MGI Symbol;Acc:MGI:1197522]	Irx3	8	94350938	94352074	1137	94351581	59	119.91	8.12	25615	ENSMUSG00000031734	7.38428
Iroquois related homeobox 3 (Drosophila) [Source:MGI Symbol;Acc:MGI:1197522]	Irx3	8	94497506	94498789	1284	94498127	79	196.69	6.64	172161	ENSMUSG00000031734	7.38428
Iroquois related homeobox 5 (Drosophila) [Source:MGI Symbol;Acc:MGI:1859086]	Irx5	8	94889214	94889903	690	94889603	30	51.92	5.17	7908	ENSMUSG00000031737	7.49106
Iroquois related homeobox 5 (Drosophila) [Source:MGI Symbol;Acc:MGI:1859086]	Irx5	8	95000577	95001431	855	95001065	84	341.68	18.95	119370	ENSMUSG00000031737	7.49106
ISL1 transcription factor, LIM/homeodomain [Source:MGI Symbol;Acc:MGI:101791]	Isl1	13	117421917	117422869	953	117422374	39	57.68	4.18	322478	ENSMUSG00000042258	8.1233
isthmin 1 homolog (zebrafish) [Source:MGI Symbol;Acc:MGI:2442963]	Ism1	2	139482099	139483234	1136	139482576	49	76.27	4.92	21338	ENSMUSG00000074766	7.02848
integrin alpha 2 [Source:MGI Symbol;Acc:MGI:96600]	Itga2	13	115782068	115783223	1156	115782657	52	86.1	6.4	60408	ENSMUSG00000015533	7.95815
integrin alpha 4 [Source:MGI Symbol;Acc:MGI:96603]	Itga4	2	78992046	78992875	830	78992539	55	154.67	10.34	103044	ENSMUSG00000027009	8.10911
integrin alpha 4 [Source:MGI Symbol;Acc:MGI:96603]	Itga4	2	79038759	79039513	755	79039061	37	73.88	5.66	56522	ENSMUSG00000027009	8.10911
integrin alpha 4 [Source:MGI Symbol;Acc:MGI:96603]	Itga4	2	79191264	79192500	1237	79191778	67	130.84	6.95	96195	ENSMUSG00000027009	8.10911
integrin alpha 8 [Source:MGI Symbol;Acc:MGI:109442]	Itga8	2	12249728	12250827	1100	12250303	47	72.47	6.4	26756	ENSMUSG00000026768	7.46158
integrin alpha 9 [Source:MGI Symbol;Acc:MGI:104756]	Itga9	9	118488682	118489771	1090	118489182	70	132.06	7.66	26626	ENSMUSG00000039115	7.64907
integrin beta 1 (fibronectin receptor beta) [Source:MGI Symbol;Acc:MGI:96610]	Itgb1	8	131192634	131193787	1154	131193197	69	127.69	10.76	16357	ENSMUSG00000025809	8.7648
integral membrane protein 2C [Source:MGI Symbol;Acc:MGI:1927594]	Itm2c	1	87760516	87761361	846	87761137	36	57.88	6.64	29719	ENSMUSG00000026223	10.1158
inositol 1,4,5-trisphosphate 3-kinase B [Source:MGI Symbol;Acc:MGI:109235]	Itpkb	1	182242994	182244215	1222	182243639	102	306.77	9.93	16968	ENSMUSG00000038855	7.88665
Janus kinase 1 [Source:MGI Symbol;Acc:MGI:96628]	Jak1	4	100978687	100979552	866	100978999	52	130.55	9.11	41112	ENSMUSG00000028530	10.4601
junction adhesion molecule 3 [Source:MGI Symbol;Acc:MGI:1933825]	Jam3	9	27020137	27021471	1335	27020803	114	345.83	18.6	57800	ENSMUSG00000031990	7.41707
jumonji, AT rich interactive domain 2 [Source:MGI Symbol;Acc:MGI:104813]	Jarid2	13	44744928	44745848	921	44745479	41	55.6	4.34	79364	ENSMUSG00000038518	11.158
JAZF zinc finger 1 [Source:MGI Symbol;Acc:MGI:2141450]	Jazf1	6	53018550	53019357	808	53018941	34	54.28	5.66	316	ENSMUSG00000063568	9.14913
jumonji C domain-containing histone demethylase 1 homolog D (S. cerevisiae) [Source:MGI Symbol;Acc:MGI:2443388]	Jhdm1d	6	39154839	39155736	898	39155317	37	55.98	4.68	1471	ENSMUSG00000042599	9.80692
jumonji domain containing 1C [Source:MGI Symbol;Acc:MGI:1918614]	Jmjd1c	10	65179562	65180846	1285	65180261	92	230.99	10.1	1378612	ENSMUSG00000037876	10.1935
jumonji domain containing 1C [Source:MGI Symbol;Acc:MGI:1918614]	Jmjd1c	10	65198906	65200015	1110	65199500	77	194.16	11.45	1359373	ENSMUSG00000037876	10.1935
jumonji domain containing 1C [Source:MGI Symbol;Acc:MGI:1918614]	Jmjd1c	10	65733196	65733930	735	65733399	32	50.69	4.68	825474	ENSMUSG00000037876	10.1935
junctophilin 2 [Source:MGI Symbol;Acc:MGI:1891496]	Jph2	2	163125781	163127181	1401	163126472	495	2054.24	30.8	97257	ENSMUSG00000017817	7.41021
kalirin, RhoGEF kinase [Source:MGI Symbol;Acc:MGI:2685385]	Kalrn	16	34316101	34317112	1012	34316489	73	207.31	10.25	257129	ENSMUSG00000061751	9.854
kelch repeat and BTB (POZ) domain containing 8 [Source:MGI Symbol;Acc:MGI:2661430]	Kbtbd8	6	94907810	94908768	959	94908167	48	94.98	7.63	159067	ENSMUSG00000030031	7.24493
potassium voltage-gated channel, shaker-related subfamily, member 4 [Source:MGI Symbol;Acc:MGI:96661]	Kcna4	2	107069446	107070171	726	107069947	32	55.83	4.43	60849	ENSMUSG00000042604	7.76815
potassium voltage-gated channel, shaker-related subfamily, member 4 [Source:MGI Symbol;Acc:MGI:96661]	Kcna4	2	107728056	107729094	1039	107728507	51	97.21	7.38	597711	ENSMUSG00000042604	7.76815
potassium voltage-gated channel, shaker-related subfamily, member 4 [Source:MGI Symbol;Acc:MGI:96661]	Kcna4	2	107775294	107776684	1391	107776132	109	260.98	10.68	645336	ENSMUSG00000042604	7.76815
potassium voltage-gated channel, shaker-related subfamily, beta member 2 [Source:MGI Symbol;Acc:MGI:109239]	Kcnab2	4	152093616	152094422	807	152093945	33	50.49	5.66	241965	ENSMUSG00000028931	8.52706
potassium voltage-gated channel, shaker-related subfamily, beta member 2 [Source:MGI Symbol;Acc:MGI:109239]	Kcnab2	4	152190039	152191000	962	152190575	57	139.33	9.11	338595	ENSMUSG00000028931	8.52706
potassium voltage gated channel, Shaw-related subfamily, member 2 [Source:MGI Symbol;Acc:MGI:96668]	Kcnc2	10	111837742	111838531	790	111838229	34	51.31	5.82	130050	ENSMUSG00000035681	9.18968
potassium voltage gated channel, Shaw-related subfamily, member 2 [Source:MGI Symbol;Acc:MGI:96668]	Kcnc2	10	111858398	111859343	946	111858836	44	75.36	5.98	150657	ENSMUSG00000035681	9.18968
potassium voltage-gated channel, subfamily G, member 1 [Source:MGI Symbol;Acc:MGI:3616086]	Kcng1	2	168168766	168169799	1034	168169326	111	422.95	18.72	62090	ENSMUSG00000074575	8.14608
potassium voltage-gated channel, subfamily G, member 1 [Source:MGI Symbol;Acc:MGI:3616086]	Kcng1	2	168224313	168225347	1035	168224940	56	121.5	8.61	117704	ENSMUSG00000074575	8.14608
potassium voltage-gated channel, subfamily H (eag-related), member 1 [Source:MGI Symbol;Acc:MGI:1341721]	Kcnh1	1	194277720	194278572	853	194277970	107	478.15	21.8	263304	ENSMUSG00000058248	8.48774
potassium voltage-gated channel, subfamily H (eag-related), member 5 [Source:MGI Symbol;Acc:MGI:3584508]	Kcnh5	12	75904450	75906096	1647	75905276	523	1912.04	18.47	373043	ENSMUSG00000034402	9.30712
potassium voltage-gated channel, subfamily H (eag-related), member 5 [Source:MGI Symbol;Acc:MGI:3584508]	Kcnh5	12	76133004	76134022	1019	76133373	52	104.56	6.15	144946	ENSMUSG00000034402	9.30712
potassium voltage-gated channel, subfamily H (eag-related), member 5 [Source:MGI Symbol;Acc:MGI:3584508]	Kcnh5	12	76229923	76230776	854	76230352	39	67.38	5.08	47967	ENSMUSG00000034402	9.30712
potassium voltage-gated channel, subfamily H (eag-related), member 7 [Source:MGI Symbol;Acc:MGI:2159566]	Kcnh7	2	63394617	63395548	932	63395151	41	67.99	5.91	372807	ENSMUSG00000059742	9.12392
potassium voltage-gated channel, subfamily H (eag-related), member 8 [Source:MGI Symbol;Acc:MGI:2445160]	Kcnh8	17	52599165	52599960	796	52599648	34	55.65	5.66	265436	ENSMUSG00000035580	8.38949
potassium voltage-gated channel, subfamily H (eag-related), member 8 [Source:MGI Symbol;Acc:MGI:2445160]	Kcnh8	17	53291304	53292366	1063	53291912	81	233.24	13.93	170310	ENSMUSG00000073383	8.38949
Kv channel-interacting protein 2 [Source:MGI Symbol;Acc:MGI:2135916]	Kcnip2	19	45933419	45934305	887	45933914	71	207.49	11.81	43363	ENSMUSG00000025221	8.03094
Kv channel-interacting protein 2 [Source:MGI Symbol;Acc:MGI:2135916]	Kcnip2	19	45941834	45942755	922	45942266	46	88.77	6.77	51715	ENSMUSG00000025221	8.03094
potassium inwardly-rectifying channel, subfamily J, member 3 [Source:MGI Symbol;Acc:MGI:104742]	Kcnj3	2	55410308	55412092	1785	55411126	102	107.84	4.17	122745	ENSMUSG00000026824	8.962
potassium channel, subfamily K, member 1 [Source:MGI Symbol;Acc:MGI:109322]	Kcnk1	8	128485457	128486428	972	128485804	100	376.39	18.96	33198	ENSMUSG00000033998	8.00112
potassium channel, subfamily K, member 10 [Source:MGI Symbol;Acc:MGI:1919508]	Kcnk10	12	99758063	99759251	1189	99758671	54	90.34	8.12	57479	ENSMUSG00000033854	9.70653
potassium channel, subfamily K, member 2 [Source:MGI Symbol;Acc:MGI:109366]	Kcnk2	1	191199712	191200601	890	191200248	50	115.7	9.35	32537	ENSMUSG00000037624	8.55373
potassium large conductance calcium-activated channel, subfamily M, alpha member 1 [Source:MGI Symbol;Acc:MGI:99923]	Kcnma1	14	24162701	24163874	1174	24163360	137	442.19	17.37	459166	ENSMUSG00000063142	9.84203
potassium large conductance calcium-activated channel, subfamily M, alpha member 1 [Source:MGI Symbol;Acc:MGI:99923]	Kcnma1	14	24170227	24171216	990	24170652	41	53.86	6.19	451874	ENSMUSG00000063142	9.84203
potassium large conductance calcium-activated channel, subfamily M, alpha member 1 [Source:MGI Symbol;Acc:MGI:99923]	Kcnma1	14	24237472	24238401	930	24238012	59	148.09	11.77	384514	ENSMUSG00000063142	9.84203
potassium channel, subfamily V, member 1 [Source:MGI Symbol;Acc:MGI:1914748]	Kcnv1	15	44877298	44878347	1050	44877848	49	86.86	6.15	68632	ENSMUSG00000022342	7.43719
potassium channel, subfamily V, member 1 [Source:MGI Symbol;Acc:MGI:1914748]	Kcnv1	15	45561393	45562804	1412	45562167	117	291.6	9.52	615687	ENSMUSG00000022342	7.43719
potassium channel tetramerisation domain containing 1 [Source:MGI Symbol;Acc:MGI:1918269]	Kctd1	18	15149950	15150956	1007	15150393	61	152.31	12.06	159562	ENSMUSG00000036225	9.65258
potassium channel tetramerisation domain containing 16 [Source:MGI Symbol;Acc:MGI:1914659]	Kctd16	18	40467101	40468339	1239	40467724	199	691.99	19.02	49709	ENSMUSG00000051401	8.57019
potassium channel tetramerisation domain containing 16 [Source:MGI Symbol;Acc:MGI:1914659]	Kctd16	18	40589672	40590530	859	40590087	41	77.37	6.89	172072	ENSMUSG00000051401	8.57019
potassium channel tetramerisation domain containing 3 [Source:MGI Symbol;Acc:MGI:2444629]	Kctd3	1	190550558	190551492	935	190551091	43	71.94	7.85	280628	ENSMUSG00000026608	9.14898
potassium channel tetramerisation domain containing 3 [Source:MGI Symbol;Acc:MGI:2444629]	Kctd3	1	190760929	190762265	1337	190761750	71	146.3	6.89	69969	ENSMUSG00000026608	9.14898
potassium channel tetramerisation domain containing 8 [Source:MGI Symbol;Acc:MGI:2443804]	Kctd8	5	69376796	69378220	1425	69377629	71	88.76	4.29	355319	ENSMUSG00000037653	8.21338
lysine (K)-specific demethylase 4C [Source:MGI Symbol;Acc:MGI:1924054]	Kdm4c	4	74038768	74039838	1071	74039334	63	151.03	10.09	150933	ENSMUSG00000028397	9.20143
lysine (K)-specific demethylase 4C [Source:MGI Symbol;Acc:MGI:1924054]	Kdm4c	4	74069973	74070999	1027	74070527	43	51.25	4.77	182126	ENSMUSG00000028397	9.20143
lysine (K)-specific demethylase 4C [Source:MGI Symbol;Acc:MGI:1924054]	Kdm4c	4	74117619	74118384	766	74118190	32	51.13	4.92	229789	ENSMUSG00000028397	9.20143
KH domain containing, RNA binding, signal transduction associated 2 [Source:MGI Symbol;Acc:MGI:2159649]	Khdrbs2	1	31919741	31920697	957	31920333	40	58.66	6.73	309318	ENSMUSG00000026058	9.45358
KH domain containing, RNA binding, signal transduction associated 3 [Source:MGI Symbol;Acc:MGI:1313312]	Khdrbs3	15	68551614	68552442	829	68551933	37	64	7.38	206917	ENSMUSG00000022332	10.0352
KH domain containing, RNA binding, signal transduction associated 3 [Source:MGI Symbol;Acc:MGI:1313312]	Khdrbs3	15	69856154	69856997	844	69856604	40	74.97	6.4	1097754	ENSMUSG00000022332	10.0352
KH domain containing, RNA binding, signal transduction associated 3 [Source:MGI Symbol;Acc:MGI:1313312]	Khdrbs3	15	70041362	70042401	1040	70041930	44	66.02	7.29	1283080	ENSMUSG00000022332	10.0352
KH-type splicing regulatory protein [Source:MGI Symbol;Acc:MGI:1336214]	Khsrp	17	57170888	57171889	1002	57171392	42	63.88	4.68	462	ENSMUSG00000007670	9.9681
kinesin family member 16B [Source:MGI Symbol;Acc:MGI:1098240]	Kif16b	2	141739007	141740205	1199	141739799	72	127.99	6.52	987468	ENSMUSG00000038844	7.45343
kinesin family member 16B [Source:MGI Symbol;Acc:MGI:1098240]	Kif16b	2	141882956	141884155	1200	141883547	63	119.12	4.66	843720	ENSMUSG00000038844	7.45343
kinesin family member 16B [Source:MGI Symbol;Acc:MGI:1098240]	Kif16b	2	142424664	142425821	1158	142425246	76	167.36	11.32	302021	ENSMUSG00000038844	7.45343
kinesin family member 21B [Source:MGI Symbol;Acc:MGI:109234]	Kif21b	1	138038471	138039479	1009	138038996	39	51.96	6.64	11030	ENSMUSG00000041642	10.4837
kinesin family member 26B [Source:MGI Symbol;Acc:MGI:2447076]	Kif26b	1	180629629	180630583	955	180630271	88	284.95	12.67	171015	ENSMUSG00000026494	9.18677
kinesin family member 26B [Source:MGI Symbol;Acc:MGI:2447076]	Kif26b	1	180794212	180795169	958	180794698	39	57.15	7.14	335442	ENSMUSG00000026494	9.18677
kin of IRRE like (Drosophila) [Source:MGI Symbol;Acc:MGI:1891396]	Kirrel	3	86964769	86965522	754	86964993	74	302.87	14.52	13676	ENSMUSG00000041734	8.6688
kin of IRRE like (Drosophila) [Source:MGI Symbol;Acc:MGI:1891396]	Kirrel	3	87009955	87010993	1039	87010500	40	52.61	6.4	31831	ENSMUSG00000041734	8.6688
kin of IRRE like 3 (Drosophila) [Source:MGI Symbol;Acc:MGI:1914953]	Kirrel3	9	34475067	34475878	812	34475304	38	70.47	6.89	181593	ENSMUSG00000032036	9.69247
kin of IRRE like 3 (Drosophila) [Source:MGI Symbol;Acc:MGI:1914953]	Kirrel3	9	34478296	34478885	590	34478571	32	67.01	6.77	184860	ENSMUSG00000032036	9.69247
kin of IRRE like 3 (Drosophila) [Source:MGI Symbol;Acc:MGI:1914953]	Kirrel3	9	34566212	34566905	694	34566689	30	51.44	5.91	272978	ENSMUSG00000032036	9.69247
kit oncogene [Source:MGI Symbol;Acc:MGI:96677]	Kit	5	75843580	75844678	1099	75844125	41	50.46	6.89	126816	ENSMUSG00000005672	10.3728
kit oncogene [Source:MGI Symbol;Acc:MGI:96677]	Kit	5	76085149	76085877	729	76085437	41	97.49	6.89	114496	ENSMUSG00000005672	10.3728
klotho [Source:MGI Symbol;Acc:MGI:1101771]	Kl	5	151696318	151697432	1115	151696897	57	113.8	9.6	58285	ENSMUSG00000058488	7.20404
klotho [Source:MGI Symbol;Acc:MGI:1101771]	Kl	5	151708364	151709207	844	151708850	46	103.27	7.88	46332	ENSMUSG00000058488	7.20404
Kruppel-like factor 12 [Source:MGI Symbol;Acc:MGI:1333796]	Klf12	14	100433924	100435157	1234	100434508	80	172.43	11.11	114507	ENSMUSG00000072294	10.4103
Kruppel-like factor 13 [Source:MGI Symbol;Acc:MGI:1354948]	Klf13	7	70860061	70860972	912	70860615	50	111.96	9.84	223186	ENSMUSG00000052040	7.96283
Kruppel-like factor 3 (basic) [Source:MGI Symbol;Acc:MGI:1342773]	Klf3	5	65019416	65020127	712	65019890	51	151.59	10.34	174738	ENSMUSG00000029178	7.947
Kruppel-like factor 5 [Source:MGI Symbol;Acc:MGI:1338056]	Klf5	14	99618558	99619752	1195	99619151	164	561.38	21.89	78759	ENSMUSG00000005148	8.08731
Kruppel-like factor 5 [Source:MGI Symbol;Acc:MGI:1338056]	Klf5	14	100016004	100016814	811	100016275	52	141.47	11.07	318365	ENSMUSG00000005148	8.08731
Kruppel-like factor 6 [Source:MGI Symbol;Acc:MGI:1346318]	Klf6	13	5402885	5403833	949	5403279	44	78.48	6.64	457456	ENSMUSG00000000078	8.48739
Kruppel-like factor 7 (ubiquitous) [Source:MGI Symbol;Acc:MGI:1935151]	Klf7	1	64023564	64024414	851	64024030	50	97.73	8.77	144826	ENSMUSG00000025959	10.7132
Kruppel-like factor 7 (ubiquitous) [Source:MGI Symbol;Acc:MGI:1935151]	Klf7	1	64107004	64107996	993	64107446	46	64.51	4.51	61410	ENSMUSG00000025959	10.7132
Kruppel-like factor 7 (ubiquitous) [Source:MGI Symbol;Acc:MGI:1935151]	Klf7	1	64305558	64306364	807	64305858	40	76.22	8.09	137002	ENSMUSG00000025959	10.7132
Kruppel-like factor 7 (ubiquitous) [Source:MGI Symbol;Acc:MGI:1935151]	Klf7	1	64357213	64358437	1225	64357832	91	206.67	12.07	188976	ENSMUSG00000025959	10.7132
kelch-like 1 (Drosophila) [Source:MGI Symbol;Acc:MGI:2136335]	Klhl1	14	97372410	97373547	1138	97372955	57	66.59	4.98	454634	ENSMUSG00000022076	7.60652
kinocilin [Source:MGI Symbol;Acc:MGI:3614952]	Kncn	4	115576832	115577784	953	115577322	42	69.56	6.4	20317	ENSMUSG00000073774	7.56102
karyopherin (importin) alpha 1 [Source:MGI Symbol;Acc:MGI:103560]	Kpna1	16	35981081	35982451	1371	35981832	166	478.09	15.04	2996	ENSMUSG00000022905	9.99347
karyopherin (importin) alpha 4 [Source:MGI Symbol;Acc:MGI:1100848]	Kpna4	3	68982022	68982939	918	68982580	47	96.4	8.86	51545	ENSMUSG00000027782	9.18869
v-Ki-ras2 Kirsten rat sarcoma viral oncogene homolog [Source:MGI Symbol;Acc:MGI:96680]	Kras	6	145329073	145330144	1072	145329647	45	67.78	5.41	130888	ENSMUSG00000030265	10.2572
KRR1, small subunit (SSU) processome component, homolog (yeast) [Source:MGI Symbol;Acc:MGI:1289274]	Krr1	10	111403845	111404783	939	111404450	54	127.72	9.6	5270	ENSMUSG00000063334	8.43615
keratin associated protein 11-1 [Source:MGI Symbol;Acc:MGI:99447]	Krtap11-1	16	89674497	89675502	1006	89675092	45	75.49	4.43	103664	ENSMUSG00000091212	7.16128
kinectin 1 [Source:MGI Symbol;Acc:MGI:109153]	Ktn1	14	48248955	48249458	504	48249173	27	64.58	5.91	34258	ENSMUSG00000021843	8.77446
laminin, alpha 1 [Source:MGI Symbol;Acc:MGI:99892]	Lama1	17	68090163	68091464	1302	68090726	148	427.24	17.7	44121	ENSMUSG00000032796	8.96311
laminin, alpha 4 [Source:MGI Symbol;Acc:MGI:109321]	Lama4	10	38759037	38759970	934	38759557	37	52.18	5.91	74236	ENSMUSG00000019846	8.33458
lysosomal-associated protein transmembrane 4A [Source:MGI Symbol;Acc:MGI:108017]	Laptm4a	12	8906052	8907156	1105	8906556	62	139.83	8.61	21574	ENSMUSG00000020585	11.5289
lysosomal-associated protein transmembrane 5 [Source:MGI Symbol;Acc:MGI:108046]	Laptm5	4	130410569	130411465	897	130410953	39	64	6.64	58087	ENSMUSG00000028581	8.79263
like-glycosyltransferase [Source:MGI Symbol;Acc:MGI:1342270]	Large	8	75843070	75844252	1183	75843595	120	371.2	19.09	33844	ENSMUSG00000004383	10.4621
like-glycosyltransferase [Source:MGI Symbol;Acc:MGI:1342270]	Large	8	76633037	76633820	784	76633495	52	135.27	9.4	756056	ENSMUSG00000004383	10.4621
LAG1 homolog, ceramide synthase 5 [Source:MGI Symbol;Acc:MGI:1919199]	Lass5	15	99637938	99638871	934	99638481	48	98.71	7.38	35165	ENSMUSG00000023021	10.8662
lysocardiolipin acyltransferase 1 [Source:MGI Symbol;Acc:MGI:2684937]	Lclat1	17	73574604	73575330	727	73575117	31	51.61	5.17	117792	ENSMUSG00000054469	10.4854
ligand dependent nuclear receptor corepressor-like [Source:MGI Symbol;Acc:MGI:2651932]	Lcorl	5	46415000	46415961	962	46415501	45	70.41	6.32	166647	ENSMUSG00000015882	9.53589
ligand dependent nuclear receptor corepressor-like [Source:MGI Symbol;Acc:MGI:2651932]	Lcorl	5	46433569	46434836	1268	46433973	52	84.75	4.42	185119	ENSMUSG00000015882	9.53589
ligand dependent nuclear receptor corepressor-like [Source:MGI Symbol;Acc:MGI:2651932]	Lcorl	5	46826724	46827644	921	46827046	73	235.48	13.56	578192	ENSMUSG00000015882	9.53589
LIM domain binding 2 [Source:MGI Symbol;Acc:MGI:894670]	Ldb2	5	44970830	44972048	1219	44971421	54	77.25	7.14	219525	ENSMUSG00000039706	10.4248
leucine zipper, down-regulated in cancer 1-like [Source:MGI Symbol;Acc:MGI:2675858]	Ldoc1l	15	84357090	84358018	929	84357565	57	145.6	12.31	30357	ENSMUSG00000055745	9.82969
lymphoid enhancer binding factor 1 [Source:MGI Symbol;Acc:MGI:96770]	Lef1	3	130648478	130649233	756	130649029	39	83.11	7.63	164360	ENSMUSG00000027985	7.59344
LEM domain containing 1 [Source:MGI Symbol;Acc:MGI:1922403]	Lemd1	1	134105652	134106550	899	134106195	38	59.76	4.92	18182	ENSMUSG00000079330	8.02446
lectin, galactose binding, soluble 3 [Source:MGI Symbol;Acc:MGI:96778]	Lgals3	14	47954600	47955436	837	47955213	47	109.52	8.37	32213	ENSMUSG00000050335	7.55906
lipoma HMGIC fusion partner [Source:MGI Symbol;Acc:MGI:1920048]	Lhfp	3	52943235	52943889	655	52943670	32	65.28	4.92	98220	ENSMUSG00000048332	8.68471
lipoma HMGIC fusion partner [Source:MGI Symbol;Acc:MGI:1920048]	Lhfp	3	53021269	53022190	922	53021724	53	125.55	10.34	176274	ENSMUSG00000048332	8.68471
lipoma HMGIC fusion partner-like 2 [Source:MGI Symbol;Acc:MGI:2145236]	Lhfpl2	13	94807207	94808115	909	94807686	43	79.43	8.61	20065	ENSMUSG00000045312	8.13563
lipoma HMGIC fusion partner-like 2 [Source:MGI Symbol;Acc:MGI:2145236]	Lhfpl2	13	94853880	94854992	1113	94854527	232	991.95	25.7	26776	ENSMUSG00000045312	8.13563
LIM homeobox protein 1 [Source:MGI Symbol;Acc:MGI:99783]	Lhx1	11	84362609	84363455	847	84362995	45	97.84	8.61	23478	ENSMUSG00000018698	10.3081
LIM homeobox protein 1 [Source:MGI Symbol;Acc:MGI:99783]	Lhx1	11	84423910	84425207	1298	84424565	175	558.19	20.03	85048	ENSMUSG00000018698	10.3081
LIM homeobox protein 4 [Source:MGI Symbol;Acc:MGI:101776]	Lhx4	1	157540190	157541107	918	157540547	46	91.72	7.14	48703	ENSMUSG00000026468	7.55104
LIM homeobox protein 5 [Source:MGI Symbol;Acc:MGI:107792]	Lhx5	5	120754251	120755260	1010	120754698	49	92.26	10.34	127081	ENSMUSG00000029595	8.35529
LIM domains containing 1 [Source:MGI Symbol;Acc:MGI:1352502]	Limd1	9	123370642	123371849	1208	123371107	209	842.69	19.68	16712	ENSMUSG00000025239	7.82857
lin-52 homolog (C. elegans) [Source:MGI Symbol;Acc:MGI:3045391]	Lin52	12	85828300	85829454	1155	85828841	116	375.53	17.78	36383	ENSMUSG00000085793	8.67379
lin-52 homolog (C. elegans) [Source:MGI Symbol;Acc:MGI:3045391]	Lin52	12	85841324	85842578	1255	85841913	76	123.34	7.62	49455	ENSMUSG00000085793	8.67379
lin-7 homolog C (C. elegans) [Source:MGI Symbol;Acc:MGI:1330839]	Lin7c	2	109660183	109661152	970	109660710	43	71.62	7.88	70300	ENSMUSG00000027162	11.7031
leucine rich repeat and Ig domain containing 2 [Source:MGI Symbol;Acc:MGI:2442298]	Lingo2	4	36101725	36102789	1065	36102350	47	58.23	4.66	796430	ENSMUSG00000045083	9.83603
leucine rich repeat and Ig domain containing 2 [Source:MGI Symbol;Acc:MGI:2442298]	Lingo2	4	36689545	36690738	1194	36690080	62	93.55	5.94	208700	ENSMUSG00000045083	9.83603
leucine rich repeat and Ig domain containing 2 [Source:MGI Symbol;Acc:MGI:2442298]	Lingo2	4	37772013	37772985	973	37772504	45	76.76	4.81	873724	ENSMUSG00000045083	9.83603
LPS-induced TN factor [Source:MGI Symbol;Acc:MGI:1929512]	Litaf	16	10974764	10975710	947	10975219	168	798.81	25.77	91031	ENSMUSG00000022500	8.33338
lectin, mannose-binding, 1 [Source:MGI Symbol;Acc:MGI:1917611]	Lman1	18	66182337	66183538	1202	66183094	58	105.9	6.15	860	ENSMUSG00000041891	10.143
LMBR1 domain containing 1 [Source:MGI Symbol;Acc:MGI:1915671]	Lmbrd1	1	25090104	25090874	771	25090627	33	50.11	4.45	405244	ENSMUSG00000073725	9.17598
LMBR1 domain containing 1 [Source:MGI Symbol;Acc:MGI:1915671]	Lmbrd1	1	25139928	25141016	1089	25140429	80	169.53	9.51	455046	ENSMUSG00000073725	9.17598
LIM domain only 1 [Source:MGI Symbol;Acc:MGI:102812]	Lmo1	7	116279814	116280631	818	116280309	56	163.2	11.57	33513	ENSMUSG00000036111	7.32674
LIM domain only 1 [Source:MGI Symbol;Acc:MGI:102812]	Lmo1	7	116299142	116300086	945	116299545	84	295.4	13.04	14277	ENSMUSG00000036111	7.32674
LIM domain only 1 [Source:MGI Symbol;Acc:MGI:102812]	Lmo1	7	116313344	116314416	1073	116313855	47	75.61	8.12	33	ENSMUSG00000036111	7.32674
LIM domain only 1 [Source:MGI Symbol;Acc:MGI:102812]	Lmo1	7	116334450	116335726	1277	116335103	188	701.34	23.3	21281	ENSMUSG00000036111	7.32674
LIM domain only 1 [Source:MGI Symbol;Acc:MGI:102812]	Lmo1	7	116364126	116365322	1197	116364780	85	198.6	10.4	50958	ENSMUSG00000036111	7.32674
LIM domain only 1 [Source:MGI Symbol;Acc:MGI:102812]	Lmo1	7	116374935	116375970	1036	116375442	52	102.22	9.11	61620	ENSMUSG00000036111	7.32674
LIM domain only 1 [Source:MGI Symbol;Acc:MGI:102812]	Lmo1	7	116394557	116395921	1365	116395166	203	703.68	21.06	81344	ENSMUSG00000036111	7.32674
LIM domain only 2 [Source:MGI Symbol;Acc:MGI:102811]	Lmo2	2	103767581	103768593	1013	103768072	40	55.17	6.64	30071	ENSMUSG00000032698	9.8058
LIM domain only 2 [Source:MGI Symbol;Acc:MGI:102811]	Lmo2	2	103809761	103810727	967	103810275	41	59.64	7.34	12132	ENSMUSG00000032698	9.8058
LIM domain only 3 [Source:MGI Symbol;Acc:MGI:102810]	Lmo3	6	138530238	138531860	1623	138530804	100	175.81	9.75	315	ENSMUSG00000030226	10.1857
LIM domain only 4 [Source:MGI Symbol;Acc:MGI:109360]	Lmo4	3	143610226	143611383	1158	143610656	48	73.77	3.45	257528	ENSMUSG00000028266	10.6383
LIM domain only 4 [Source:MGI Symbol;Acc:MGI:109360]	Lmo4	3	143736465	143737643	1179	143737025	82	226.84	11.89	131159	ENSMUSG00000028266	10.6383
LIM domain only 4 [Source:MGI Symbol;Acc:MGI:109360]	Lmo4	3	143836646	143837923	1278	143837314	83	205.64	9.52	30870	ENSMUSG00000028266	10.6383
LIM domain only 4 [Source:MGI Symbol;Acc:MGI:109360]	Lmo4	3	143860754	143862568	1815	143861227	104	147.33	7.22	6957	ENSMUSG00000028266	10.6383
LIM homeobox transcription factor 1 alpha [Source:MGI Symbol;Acc:MGI:1888519]	Lmx1a	1	169687890	169689046	1157	169688546	58	112.06	7.37	69176	ENSMUSG00000026686	7.00051
LIM homeobox transcription factor 1 alpha [Source:MGI Symbol;Acc:MGI:1888519]	Lmx1a	1	169886194	169887335	1142	169886715	81	185.13	9.21	267345	ENSMUSG00000026686	7.00051
LIM homeobox transcription factor 1 beta [Source:MGI Symbol;Acc:MGI:1100513]	Lmx1b	2	33426467	33427550	1084	33427014	59	116.8	9.68	69017	ENSMUSG00000038765	9.8705
LIM homeobox transcription factor 1 beta [Source:MGI Symbol;Acc:MGI:1100513]	Lmx1b	2	33435755	33436901	1147	33436317	72	177.46	13.8	59714	ENSMUSG00000038765	9.8705
LIM homeobox transcription factor 1 beta [Source:MGI Symbol;Acc:MGI:1100513]	Lmx1b	2	33460583	33461656	1074	33461086	47	75.49	8.61	34945	ENSMUSG00000038765	9.8705
LIM homeobox transcription factor 1 beta [Source:MGI Symbol;Acc:MGI:1100513]	Lmx1b	2	33471059	33472797	1739	33472243	101	201.4	12.13	23788	ENSMUSG00000038765	9.8705
limb and neural patterns [Source:MGI Symbol;Acc:MGI:1918115]	Lnp	2	74264606	74265629	1024	74265023	42	61.48	4.92	152469	ENSMUSG00000009207	9.42801
limb and neural patterns [Source:MGI Symbol;Acc:MGI:1918115]	Lnp	2	74288045	74289972	1928	74289316	148	277.24	10.61	128176	ENSMUSG00000009207	9.42801
loss of heterozygosity, 12, chromosomal region 1 homolog (human) [Source:MGI Symbol;Acc:MGI:1915024]	Loh12cr1	6	134618981	134620072	1092	134619562	54	103.31	7.63	29917	ENSMUSG00000042992	8.21173
latrophilin 1 [Source:MGI Symbol;Acc:MGI:1929461]	Lphn1	8	86344535	86345508	974	86344972	40	59.24	7.14	79032	ENSMUSG00000013033	11.186
latrophilin 2 [Source:MGI Symbol;Acc:MGI:2139714]	Lphn2	3	147638954	147640200	1247	147639433	61	87.95	4.02	1012847	ENSMUSG00000028184	12.03
latrophilin 2 [Source:MGI Symbol;Acc:MGI:2139714]	Lphn2	3	148304341	148305035	695	148304813	30	51.32	4.68	347467	ENSMUSG00000028184	12.03
latrophilin 2 [Source:MGI Symbol;Acc:MGI:2139714]	Lphn2	3	148715091	148716112	1022	148715630	94	283.88	8.61	63350	ENSMUSG00000028184	12.03
latrophilin 2 [Source:MGI Symbol;Acc:MGI:2139714]	Lphn2	3	148738112	148739077	966	148738594	55	126.99	7.82	86314	ENSMUSG00000028184	12.03
latrophilin 3 [Source:MGI Symbol;Acc:MGI:2441950]	Lphn3	5	79757659	79758765	1107	79758221	48	75.64	8.86	1690942	ENSMUSG00000037605	11.4333
latrophilin 3 [Source:MGI Symbol;Acc:MGI:2441950]	Lphn3	5	80242136	80243544	1409	80242626	88	188.54	7.85	1206537	ENSMUSG00000037605	11.4333
latrophilin 3 [Source:MGI Symbol;Acc:MGI:2441950]	Lphn3	5	80929366	80930613	1248	80929943	103	246.63	13.91	519220	ENSMUSG00000037605	11.4333
latrophilin 3 [Source:MGI Symbol;Acc:MGI:2441950]	Lphn3	5	81283954	81284926	973	81284390	43	67.29	5.95	164773	ENSMUSG00000037605	11.4333
latrophilin 3 [Source:MGI Symbol;Acc:MGI:2441950]	Lphn3	5	81987781	81988833	1053	81988284	58	107.71	7.85	539121	ENSMUSG00000037605	11.4333
latrophilin 3 [Source:MGI Symbol;Acc:MGI:2441950]	Lphn3	5	82241238	82242269	1032	82241782	40	53.29	6.64	792619	ENSMUSG00000037605	11.4333
latrophilin 3 [Source:MGI Symbol;Acc:MGI:2441950]	Lphn3	5	82297133	82298125	993	82297585	63	147.94	7.86	848422	ENSMUSG00000037605	11.4333
leucine rich repeat and fibronectin type III domain containing 2 [Source:MGI Symbol;Acc:MGI:1917780]	Lrfn2	17	49156819	49157829	1011	49157287	49	92.12	6.89	85583	ENSMUSG00000040490	8.06812
leucine-rich repeats and immunoglobulin-like domains 1 [Source:MGI Symbol;Acc:MGI:107935]	Lrig1	6	94615788	94616729	942	94616219	45	83.79	7.63	33933	ENSMUSG00000030029	8.65446
leucine-rich repeats and immunoglobulin-like domains 1 [Source:MGI Symbol;Acc:MGI:107935]	Lrig1	6	94857387	94858479	1093	94857846	49	76.88	5.71	207694	ENSMUSG00000030029	8.65446
leucine-rich repeats and immunoglobulin-like domains 3 [Source:MGI Symbol;Acc:MGI:2443955]	Lrig3	10	125432656	125433571	916	125433082	39	61.79	7.14	29807	ENSMUSG00000020105	7.62057
leucine-rich repeats and immunoglobulin-like domains 3 [Source:MGI Symbol;Acc:MGI:2443955]	Lrig3	10	125606273	125607355	1083	125606795	50	86.87	8.12	203520	ENSMUSG00000020105	7.62057
low density lipoprotein-related protein 1B (deleted in tumors) [Source:MGI Symbol;Acc:MGI:2151136]	Lrp1b	2	41353774	41354698	925	41354284	47	76.56	4.49	1154834	ENSMUSG00000049252	7.74862
low density lipoprotein-related protein 1B (deleted in tumors) [Source:MGI Symbol;Acc:MGI:2151136]	Lrp1b	2	41511592	41512432	841	41511968	34	50.65	5.17	997150	ENSMUSG00000049252	7.74862
low density lipoprotein-related protein 1B (deleted in tumors) [Source:MGI Symbol;Acc:MGI:2151136]	Lrp1b	2	41751530	41752401	872	41751751	74	238.66	15.56	757367	ENSMUSG00000049252	7.74862
leucine rich repeat containing 30 [Source:MGI Symbol;Acc:MGI:2685172]	Lrrc30	17	67881214	67882171	958	67881681	63	173.38	11.81	100382	ENSMUSG00000073375	7.08292
leucine rich repeat containing 30 [Source:MGI Symbol;Acc:MGI:2685172]	Lrrc30	17	67924560	67925510	951	67924963	39	57.9	7.88	57100	ENSMUSG00000073375	7.08292
leucine rich repeat containing 4 [Source:MGI Symbol;Acc:MGI:2182081]	Lrrc4	6	28814821	28815916	1096	28815334	50	85.21	8.12	33587	ENSMUSG00000049939	9.33361
leucine rich repeat containing 40 [Source:MGI Symbol;Acc:MGI:1914394]	Lrrc40	3	157822322	157823241	920	157822685	42	67.87	5.38	123059	ENSMUSG00000063052	9.45135
leucine rich repeat containing 40 [Source:MGI Symbol;Acc:MGI:1914394]	Lrrc40	3	157827330	157828215	886	157827664	40	67.53	5.08	128038	ENSMUSG00000063052	9.45135
leucine rich repeat containing 4C [Source:MGI Symbol;Acc:MGI:2442636]	Lrrc4c	2	95730552	95732206	1655	95730987	65	64.55	4.32	427339	ENSMUSG00000050587	10.3907
leucine rich repeat containing 4C [Source:MGI Symbol;Acc:MGI:2442636]	Lrrc4c	2	96075108	96076223	1116	96075636	93	285.26	14.02	82690	ENSMUSG00000050587	10.3907
leucine rich repeat containing 4C [Source:MGI Symbol;Acc:MGI:2442636]	Lrrc4c	2	96876849	96877951	1103	96877426	55	106.3	8.61	719100	ENSMUSG00000050587	10.3907
leucine rich repeat containing 4C [Source:MGI Symbol;Acc:MGI:2442636]	Lrrc4c	2	97306335	97307180	846	97306774	36	57.88	5.41	1148448	ENSMUSG00000050587	10.3907
leucine rich repeat containing 4C [Source:MGI Symbol;Acc:MGI:2442636]	Lrrc4c	2	97327373	97328493	1121	97327919	53	88.26	9.18	1169593	ENSMUSG00000050587	10.3907
leucine rich repeat protein 1, neuronal [Source:MGI Symbol;Acc:MGI:106038]	Lrrn1	6	107335673	107336880	1208	107336481	53	83.92	5.66	143298	ENSMUSG00000034648	11.7378
leucine rich repeat protein 2, neuronal [Source:MGI Symbol;Acc:MGI:106037]	Lrrn2	1	134806987	134808014	1028	134807290	97	314.04	12.44	30440	ENSMUSG00000026443	8.37466
leucine rich repeat protein 3, neuronal [Source:MGI Symbol;Acc:MGI:106036]	Lrrn3	12	41989049	41990098	1050	41989521	49	86.86	9.11	222817	ENSMUSG00000036295	9.9403
leucine rich repeat protein 3, neuronal [Source:MGI Symbol;Acc:MGI:106036]	Lrrn3	12	42014141	42015163	1023	42014705	50	94.94	6.89	197633	ENSMUSG00000036295	9.9403
leucine rich repeat protein 3, neuronal [Source:MGI Symbol;Acc:MGI:106036]	Lrrn3	12	42023885	42024908	1024	42024351	56	112.33	6.91	187987	ENSMUSG00000036295	9.9403
leucine rich repeat protein 3, neuronal [Source:MGI Symbol;Acc:MGI:106036]	Lrrn3	12	42241525	42242361	837	42241749	84	304.46	15.95	29411	ENSMUSG00000036295	9.9403
leucine rich repeat protein 3, neuronal [Source:MGI Symbol;Acc:MGI:106036]	Lrrn3	12	43171386	43172699	1314	43171888	56	80.23	4.81	959550	ENSMUSG00000036295	9.9403
leucine rich repeat transmembrane neuronal 1 [Source:MGI Symbol;Acc:MGI:2389173]	Lrrtm1	6	76942097	76943085	989	76942564	43	69.34	5.66	250119	ENSMUSG00000060780	7.88317
leucine rich repeat transmembrane neuronal 1 [Source:MGI Symbol;Acc:MGI:2389173]	Lrrtm1	6	77344954	77345697	744	77345388	32	52.12	4.11	152705	ENSMUSG00000060780	7.88317
leucine rich repeat transmembrane neuronal 1 [Source:MGI Symbol;Acc:MGI:2389173]	Lrrtm1	6	77428768	77430051	1284	77429565	77	146.67	8.31	236882	ENSMUSG00000060780	7.88317
leucine rich repeat transmembrane neuronal 1 [Source:MGI Symbol;Acc:MGI:2389173]	Lrrtm1	6	77461354	77462460	1107	77461920	54	75.56	5.79	269237	ENSMUSG00000060780	7.88317
leucine rich repeat transmembrane neuronal 3 [Source:MGI Symbol;Acc:MGI:2389177]	Lrrtm3	10	64792833	64793909	1077	64793325	57	105.29	8.58	1240300	ENSMUSG00000042846	9.95058
leucine rich repeat transmembrane neuronal 3 [Source:MGI Symbol;Acc:MGI:2389177]	Lrrtm3	10	64831658	64832488	831	64832120	34	51.73	4.18	1279095	ENSMUSG00000042846	9.95058
leucine-rich repeats and transmembrane domains 1 [Source:MGI Symbol;Acc:MGI:2442106]	Lrtm1	14	29727836	29728738	903	29728061	41	71.57	4.18	103333	ENSMUSG00000045776	7.03135
leucine-rich repeats and transmembrane domains 1 [Source:MGI Symbol;Acc:MGI:2442106]	Lrtm1	14	29932614	29933594	981	29933173	56	130.65	8.61	101779	ENSMUSG00000045776	7.03135
leucine-rich repeats and transmembrane domains 1 [Source:MGI Symbol;Acc:MGI:2442106]	Lrtm1	14	29976978	29977832	855	29977258	49	106.05	8.25	145864	ENSMUSG00000045776	7.03135
leucine-rich repeats and transmembrane domains 1 [Source:MGI Symbol;Acc:MGI:2442106]	Lrtm1	14	30017238	30018589	1352	30017923	348	1319.01	25	186529	ENSMUSG00000045776	7.03135
leucine-rich repeats and transmembrane domains 1 [Source:MGI Symbol;Acc:MGI:2442106]	Lrtm1	14	30153512	30154476	965	30153924	49	86.6	6.32	322530	ENSMUSG00000045776	7.03135
leucine-rich repeats and transmembrane domains 1 [Source:MGI Symbol;Acc:MGI:2442106]	Lrtm1	14	30163702	30164471	770	30164036	32	50.68	4.43	332642	ENSMUSG00000045776	7.03135
limbic system-associated membrane protein [Source:MGI Symbol;Acc:MGI:1261760]	Lsamp	16	40367068	40368252	1185	40367629	66	124.67	9.25	1165342	ENSMUSG00000061080	9.38343
limbic system-associated membrane protein [Source:MGI Symbol;Acc:MGI:1261760]	Lsamp	16	40578076	40578997	922	40578573	38	56.54	4.64	954398	ENSMUSG00000061080	9.38343
limbic system-associated membrane protein [Source:MGI Symbol;Acc:MGI:1261760]	Lsamp	16	40639303	40640557	1255	40640030	69	140.55	5.88	892941	ENSMUSG00000061080	9.38343
U7 snRNP-specific Sm-like protein LSM11 [Source:MGI Symbol;Acc:MGI:1919540]	Lsm11	11	45734972	45736018	1047	45735524	57	124.48	6.4	22913	ENSMUSG00000044847	8.63914
LTV1 homolog (S. cerevisiae) [Source:MGI Symbol;Acc:MGI:2447810]	Ltv1	10	13011496	13012153	658	13011940	31	60.33	4.92	98997	ENSMUSG00000019814	7.74452
leucine zipper protein 2 [Source:MGI Symbol;Acc:MGI:1889615]	Luzp2	7	61353441	61354566	1126	61354010	60	119.48	7.78	737319	ENSMUSG00000063297	8.53001
leucine zipper protein 2 [Source:MGI Symbol;Acc:MGI:1889615]	Luzp2	7	62416416	62417597	1182	62417027	75	160.95	10.85	325698	ENSMUSG00000063297	8.53001
lymphocyte antigen 6 complex, locus C2 [Source:MGI Symbol;Acc:MGI:3712069]	Ly6c2	15	74915334	74918040	2707	74917197	2059	3100	11.13	24917	ENSMUSG00000022584	7.07798
Ly6/Plaur domain containing 1 [Source:MGI Symbol;Acc:MGI:1919835]	Lypd1	1	128234381	128235364	984	128234835	66	156.53	10.74	425157	ENSMUSG00000026344	10.0607
LY6/PLAUR domain containing 6 [Source:MGI Symbol;Acc:MGI:2443848]	Lypd6	2	49863462	49864546	1085	49864083	45	66.35	6.4	57899	ENSMUSG00000050447	8.82649
LY6/PLAUR domain containing 6 [Source:MGI Symbol;Acc:MGI:2443848]	Lypd6	2	50005114	50006174	1061	50005644	77	211.52	12.64	83662	ENSMUSG00000050447	8.82649
LY6/PLAUR domain containing 6B [Source:MGI Symbol;Acc:MGI:1919147]	Lypd6b	2	49577519	49578474	956	49578074	69	186.54	11.56	65134	ENSMUSG00000026765	7.17071
lysophospholipase-like 1 [Source:MGI Symbol;Acc:MGI:2385115]	Lyplal1	1	187739102	187740220	1119	187739644	92	228.01	13.33	201545	ENSMUSG00000039246	9.10898
LYR motif containing 4 [Source:MGI Symbol;Acc:MGI:2683538]	Lyrm4	13	36197496	36198430	935	36197998	38	55.81	6.64	11228	ENSMUSG00000046573	9.53382
lysosomal trafficking regulator [Source:MGI Symbol;Acc:MGI:107448]	Lyst	13	13668519	13669649	1131	13668986	49	76.85	5.17	13690	ENSMUSG00000019726	9.07634
mab-21-like 1 (C. elegans) [Source:MGI Symbol;Acc:MGI:1333773]	Mab21l1	3	55326980	55328511	1532	55328005	104	149.39	7.72	258427	ENSMUSG00000056947	9.87751
mab-21-like 1 (C. elegans) [Source:MGI Symbol;Acc:MGI:1333773]	Mab21l1	3	55501859	55502821	963	55502321	47	89.84	6.89	84111	ENSMUSG00000056947	9.87751
mab-21-like 1 (C. elegans) [Source:MGI Symbol;Acc:MGI:1333773]	Mab21l1	3	55517521	55518761	1241	55518064	69	147.27	7.7	68368	ENSMUSG00000056947	9.87751
mab-21-like 1 (C. elegans) [Source:MGI Symbol;Acc:MGI:1333773]	Mab21l1	3	55577725	55578776	1052	55578282	60	104.78	8.12	8150	ENSMUSG00000056947	9.87751
mab-21-like 1 (C. elegans) [Source:MGI Symbol;Acc:MGI:1333773]	Mab21l1	3	55623121	55624320	1200	55623888	54	84.01	4.28	37456	ENSMUSG00000056947	9.87751
mab-21-like 1 (C. elegans) [Source:MGI Symbol;Acc:MGI:1333773]	Mab21l1	3	55731065	55732093	1029	55731558	39	50.05	5.41	145126	ENSMUSG00000056947	9.87751
mab-21-like 2 (C. elegans) [Source:MGI Symbol;Acc:MGI:1346022]	Mab21l2	3	86251063	86252177	1115	86251615	53	73.43	5.27	100590	ENSMUSG00000057777	12.4092
mab-21-like 2 (C. elegans) [Source:MGI Symbol;Acc:MGI:1346022]	Mab21l2	3	86277982	86278916	935	86278494	42	71.76	6.15	73711	ENSMUSG00000057777	12.4092
mab-21-like 2 (C. elegans) [Source:MGI Symbol;Acc:MGI:1346022]	Mab21l2	3	86442575	86443398	824	86443179	38	58.81	4.47	90974	ENSMUSG00000057777	12.4092
mab-21-like 2 (C. elegans) [Source:MGI Symbol;Acc:MGI:1346022]	Mab21l2	3	86516292	86517594	1303	86517036	66	85.35	5.05	164831	ENSMUSG00000057777	12.4092
MAD1 mitotic arrest deficient 1-like 1 [Source:MGI Symbol;Acc:MGI:1341857]	Mad1l1	5	140603863	140604815	953	140604405	46	86.73	5.41	193101	ENSMUSG00000029554	8.69101
MAD2 mitotic arrest deficient-like 1 (yeast) [Source:MGI Symbol;Acc:MGI:1860374]	Mad2l1	6	66331221	66332159	939	66331679	43	75.48	7.38	153705	ENSMUSG00000029910	8.91375
MAD2 mitotic arrest deficient-like 1 (yeast) [Source:MGI Symbol;Acc:MGI:1860374]	Mad2l1	6	66369431	66370789	1359	66370141	80	127.58	5.7	115243	ENSMUSG00000029910	8.91375
avian musculoaponeurotic fibrosarcoma (v-maf) AS42 oncogene homolog [Source:MGI Symbol;Acc:MGI:96909]	Maf	8	117731785	117733160	1376	117732501	171	531.71	15.11	499193	ENSMUSG00000055435	10.7999
avian musculoaponeurotic fibrosarcoma (v-maf) AS42 oncogene homolog [Source:MGI Symbol;Acc:MGI:96909]	Maf	8	117819865	117820760	896	117820321	38	60.1	6.4	411373	ENSMUSG00000055435	10.7999
v-maf musculoaponeurotic fibrosarcoma oncogene family, protein A (avian) [Source:MGI Symbol;Acc:MGI:2673307]	Mafa	15	75586169	75587410	1242	75586738	188	729.44	22.59	8386	ENSMUSG00000047591	8.34059
v-maf musculoaponeurotic fibrosarcoma oncogene family, protein A (avian) [Source:MGI Symbol;Acc:MGI:2673307]	Mafa	15	75608033	75609137	1105	75608598	83	248.97	12.54	30246	ENSMUSG00000047591	8.34059
melanoma antigen, family H, 1 [Source:MGI Symbol;Acc:MGI:1922875]	Mageh1	X	149472049	149473114	1066	149472544	44	64.58	6.4	438	ENSMUSG00000047238	8.13531
membrane associated guanylate kinase, WW and PDZ domain containing 2 [Source:MGI Symbol;Acc:MGI:1354953]	Magi2	5	19670478	19671198	721	19670737	32	56.45	4.68	374971	ENSMUSG00000067798	9.22192
membrane associated guanylate kinase, WW and PDZ domain containing 3 [Source:MGI Symbol;Acc:MGI:1923484]	Magi3	3	104019386	104020377	992	104019978	48	76.05	7.3	4319	ENSMUSG00000052539	9.23083
membrane associated guanylate kinase, WW and PDZ domain containing 3 [Source:MGI Symbol;Acc:MGI:1923484]	Magi3	3	104078476	104079199	724	104078884	45	119.87	8.37	54587	ENSMUSG00000052539	9.23083
mastermind like 2 (Drosophila) [Source:MGI Symbol;Acc:MGI:2389460]	Maml2	9	13398541	13399508	968	13399165	47	89.13	5.17	25269	ENSMUSG00000031925	9.50914
mastermind like 2 (Drosophila) [Source:MGI Symbol;Acc:MGI:2389460]	Maml2	9	13422110	13423724	1615	13422670	148	359.41	10.02	1764	ENSMUSG00000031925	9.50914
mannosidase 2, alpha 1 [Source:MGI Symbol;Acc:MGI:104669]	Man2a1	17	64980221	64981036	816	64980750	42	65.81	7.34	30674	ENSMUSG00000024085	9.48702
mitogen-activated protein kinase kinase 4 [Source:MGI Symbol;Acc:MGI:1346869]	Map2k4	11	65542753	65543616	864	65543171	35	50.88	5.11	58628	ENSMUSG00000033352	10.3228
mitogen-activated protein kinase kinase 5 [Source:MGI Symbol;Acc:MGI:1346345]	Map2k5	9	63158882	63160075	1194	63159268	100	224.93	7.8	66391	ENSMUSG00000058444	8.88767
mitogen-activated protein kinase kinase 6 [Source:MGI Symbol;Acc:MGI:1346870]	Map2k6	11	110283250	110284170	921	110283700	47	95.95	10.58	23264	ENSMUSG00000020623	8.4772
mitogen-activated protein kinase kinase 6 [Source:MGI Symbol;Acc:MGI:1346870]	Map2k6	11	110358588	110359578	991	110359046	41	61.23	6.89	98610	ENSMUSG00000020623	8.4772
mitogen-activated protein kinase kinase kinase 1 [Source:MGI Symbol;Acc:MGI:1346872]	Map3k1	13	112665465	112666226	762	112665853	33	55.6	5.91	66652	ENSMUSG00000021754	8.39278
mitogen-activated protein kinase kinase kinase 13 [Source:MGI Symbol;Acc:MGI:2444243]	Map3k13	16	21853016	21854113	1098	21853553	48	76.7	6.4	38489	ENSMUSG00000033618	9.71191
mitogen-activated protein kinase kinase kinase 7 [Source:MGI Symbol;Acc:MGI:1346877]	Map3k7	4	30640113	30641477	1365	30640906	131	307.75	12.38	1410166	ENSMUSG00000028284	10.2198
mitogen-activated protein kinase kinase kinase 7 [Source:MGI Symbol;Acc:MGI:1346877]	Map3k7	4	30859796	30860731	936	30860231	37	51.98	6.15	1190841	ENSMUSG00000028284	10.2198
mitogen-activated protein kinase kinase kinase 7 [Source:MGI Symbol;Acc:MGI:1346877]	Map3k7	4	31246048	31247088	1041	31246566	43	63.46	8.61	804506	ENSMUSG00000028284	10.2198
mitogen-activated protein kinase kinase kinase 7 [Source:MGI Symbol;Acc:MGI:1346877]	Map3k7	4	31281083	31281959	877	31281384	90	371.44	20.68	769688	ENSMUSG00000028284	10.2198
mitogen-activated protein kinase kinase kinase 7 [Source:MGI Symbol;Acc:MGI:1346877]	Map3k7	4	31358785	31359682	898	31359160	38	59.88	5.17	691912	ENSMUSG00000028284	10.2198
mitogen-activated protein kinase kinase kinase 7 [Source:MGI Symbol;Acc:MGI:1346877]	Map3k7	4	31965325	31966448	1124	31965756	149	539.08	19.65	85316	ENSMUSG00000028284	10.2198
mitogen-activated protein kinase kinase kinase kinase 3 [Source:MGI Symbol;Acc:MGI:2154405]	Map4k3	17	81219856	81220902	1047	81220378	40	51.84	5.17	92945	ENSMUSG00000024242	10.1353
mitogen-activated protein kinase 10 [Source:MGI Symbol;Acc:MGI:1346863]	Mapk10	5	103403210	103403992	783	103403682	40	83.74	5.91	236671	ENSMUSG00000046709	9.61245
mitogen-activated protein kinase 10 [Source:MGI Symbol;Acc:MGI:1346863]	Mapk10	5	103500977	103501656	680	103501350	30	53.15	5.66	139003	ENSMUSG00000046709	9.61245
mitogen-activated protein kinase associated protein 1 [Source:MGI Symbol;Acc:MGI:2444554]	Mapkap1	2	34304087	34305135	1049	34304560	108	322.2	14.46	42269	ENSMUSG00000038696	9.89187
mitogen-activated protein kinase associated protein 1 [Source:MGI Symbol;Acc:MGI:2444554]	Mapkap1	2	34390175	34391492	1318	34390828	92	186.81	9.41	128537	ENSMUSG00000038696	9.89187
membrane-associated ring finger (C3HC4) 11 [Source:MGI Symbol;Acc:MGI:3608327]	March11	15	26136271	26137301	1031	26136778	40	53.39	7.88	102025	ENSMUSG00000022269	7.83643
membrane-associated ring finger (C3HC4) 11 [Source:MGI Symbol;Acc:MGI:3608327]	March11	15	26275570	26276580	1011	26276150	45	74.88	5.17	37347	ENSMUSG00000022269	7.83643
membrane-associated ring finger (C3HC4) 3 [Source:MGI Symbol;Acc:MGI:2443667]	March3	18	56978089	56979422	1334	56979204	59	88.76	4.78	105998	ENSMUSG00000032656	7.64288
myristoylated alanine rich protein kinase C substrate [Source:MGI Symbol;Acc:MGI:96907]	Marcks	10	36858460	36859633	1174	36859039	63	65.19	5.24	307	ENSMUSG00000069662	12.2385
mannan-binding lectin serine peptidase 1 [Source:MGI Symbol;Acc:MGI:88492]	Masp1	16	23518122	23519174	1053	23518568	42	52.62	4.66	2108	ENSMUSG00000022887	9.68932
microtubule associated serine/threonine kinase family member 4 [Source:MGI Symbol;Acc:MGI:1918885]	Mast4	13	103849936	103850991	1056	103850413	89	275.61	10.68	274164	ENSMUSG00000034751	8.32326
microtubule associated serine/threonine kinase family member 4 [Source:MGI Symbol;Acc:MGI:1918885]	Mast4	13	104042426	104043634	1209	104043484	48	65.38	4.09	81093	ENSMUSG00000034751	8.32326
methionine adenosyltransferase II, beta [Source:MGI Symbol;Acc:MGI:1913667]	Mat2b	11	39308343	39309445	1103	39308902	80	193.07	12.44	1199803	ENSMUSG00000042032	8.13135
methionine adenosyltransferase II, beta [Source:MGI Symbol;Acc:MGI:1913667]	Mat2b	11	39371327	39372444	1118	39371905	104	357.68	17.39	1136800	ENSMUSG00000042032	8.13135
methionine adenosyltransferase II, beta [Source:MGI Symbol;Acc:MGI:1913667]	Mat2b	11	40208403	40209346	944	40208966	43	66.52	7.57	299739	ENSMUSG00000042032	8.13135
methionine adenosyltransferase II, beta [Source:MGI Symbol;Acc:MGI:1913667]	Mat2b	11	40247072	40248291	1220	40247749	69	143.09	7.64	260956	ENSMUSG00000042032	8.13135
methionine adenosyltransferase II, beta [Source:MGI Symbol;Acc:MGI:1913667]	Mat2b	11	40437378	40438421	1044	40437896	52	95.98	6.19	70809	ENSMUSG00000042032	8.13135
Max protein [Source:MGI Symbol;Acc:MGI:96921]	Max	12	78143411	78144289	879	78143822	40	70.37	7.88	80587	ENSMUSG00000059436	9.94424
methyl-CpG binding domain protein 2 [Source:MGI Symbol;Acc:MGI:1333813]	Mbd2	18	71439542	71440633	1092	71440147	128	400.2	15.45	712304	ENSMUSG00000024513	8.63924
MAP3K12 binding inhibitory protein 1 [Source:MGI Symbol;Acc:MGI:1918320]	Mbip	12	57488549	57489448	900	57489100	40	57.94	4.94	42219	ENSMUSG00000021028	9.51905
muscleblind-like 1 (Drosophila) [Source:MGI Symbol;Acc:MGI:1928482]	Mbnl1	3	60109015	60110086	1072	60109538	50	78.56	7.79	167494	ENSMUSG00000027763	10.303
muscleblind-like 1 (Drosophila) [Source:MGI Symbol;Acc:MGI:1928482]	Mbnl1	3	60265628	60266679	1052	60266178	43	62.28	5.17	10854	ENSMUSG00000027763	10.303
muscleblind-like 1 (Drosophila) [Source:MGI Symbol;Acc:MGI:1928482]	Mbnl1	3	60331313	60332221	909	60331626	38	57.96	4.16	54594	ENSMUSG00000027763	10.303
mitochondrial carrier triple repeat 1 [Source:MGI Symbol;Acc:MGI:2684984]	Mcart1	4	45448615	45449436	822	45449123	42	87.3	6.64	27490	ENSMUSG00000045973	9.84503
microcephaly, primary autosomal recessive 1 [Source:MGI Symbol;Acc:MGI:2443308]	Mcph1	8	18208349	18209419	1071	18208907	43	56.58	6.19	386224	ENSMUSG00000039842	8.76488
microcephaly, primary autosomal recessive 1 [Source:MGI Symbol;Acc:MGI:2443308]	Mcph1	8	18530521	18531681	1161	18531168	63	135.48	7.14	63963	ENSMUSG00000039842	8.76488
MyoD family inhibitor [Source:MGI Symbol;Acc:MGI:107687]	Mdfi	17	48009112	48009817	706	48009375	67	267.76	14.03	37735	ENSMUSG00000032717	7.6188
MAM domain containing glycosylphosphatidylinositol anchor 1 [Source:MGI Symbol;Acc:MGI:1922012]	Mdga1	17	30028502	30029276	775	30028952	47	120.86	10.09	78080	ENSMUSG00000043557	9.39959
MAM domain containing glycosylphosphatidylinositol anchor 2 [Source:MGI Symbol;Acc:MGI:2444706]	Mdga2	12	67566687	67567573	887	67566958	37	50.36	3.9	5087	ENSMUSG00000079510	10.2024
MAM domain containing glycosylphosphatidylinositol anchor 2 [Source:MGI Symbol;Acc:MGI:2444706]	Mdga2	12	67948170	67949160	991	67948659	47	85.98	6.89	374870	ENSMUSG00000034912	10.2024
MAM domain containing glycosylphosphatidylinositol anchor 2 [Source:MGI Symbol;Acc:MGI:2444706]	Mdga2	12	68022420	68023509	1090	68023038	63	120.14	9.57	300491	ENSMUSG00000034912	10.2024
MAM domain containing glycosylphosphatidylinositol anchor 2 [Source:MGI Symbol;Acc:MGI:2444706]	Mdga2	12	68159637	68161115	1479	68160462	278	930.22	17.74	163067	ENSMUSG00000034912	10.2024
transformed mouse 3T3 cell double minute 2 [Source:MGI Symbol;Acc:MGI:96952]	Mdm2	10	117113612	117114482	871	117114061	51	124.28	9.11	33753	ENSMUSG00000020184	9.75964
mediator of RNA polymerase II transcription, subunit 10 homolog (NUT2, S. cerevisiae) [Source:MGI Symbol;Acc:MGI:106331]	Med10	13	69962546	69963497	952	69962961	41	65.62	6.64	14201	ENSMUSG00000021598	9.50287
mediator complex subunit 16 [Source:MGI Symbol;Acc:MGI:2158394]	Med16	10	79363349	79364309	961	79363906	50	104.09	9.84	7777	ENSMUSG00000013833	9.36399
mediator of RNA polymerase II transcription, subunit 6 homolog (yeast) [Source:MGI Symbol;Acc:MGI:1917042]	Med6	12	82705378	82706245	868	82705892	46	99.37	5.17	9897	ENSMUSG00000002679	9.78016
myocyte enhancer factor 2C [Source:MGI Symbol;Acc:MGI:99458]	Mef2c	13	83734085	83735203	1119	83734636	60	110.63	7.37	91603	ENSMUSG00000005583	8.9397
multiple EGF-like-domains 11 [Source:MGI Symbol;Acc:MGI:1920951]	Megf11	9	64282533	64283714	1182	64283120	109	337.24	19.71	49687	ENSMUSG00000036466	8.58845
multiple EGF-like-domains 11 [Source:MGI Symbol;Acc:MGI:1920951]	Megf11	9	64313976	64314953	978	64314524	38	51.41	7.38	81091	ENSMUSG00000036466	8.58845
multiple EGF-like-domains 11 [Source:MGI Symbol;Acc:MGI:1920951]	Megf11	9	64381307	64382156	850	64381694	38	65.58	6.15	148261	ENSMUSG00000036466	8.58845
Meis homeobox 1 [Source:MGI Symbol;Acc:MGI:104717]	Meis1	11	19074280	19075573	1294	19074985	95	236.93	7.93	156024	ENSMUSG00000020160	11.2899
Meis homeobox 1 [Source:MGI Symbol;Acc:MGI:104717]	Meis1	11	19164966	19166087	1122	19165611	62	136.95	9.6	246650	ENSMUSG00000020160	11.2899
Meis homeobox 1 [Source:MGI Symbol;Acc:MGI:104717]	Meis1	11	19210723	19211656	934	19211158	38	55.92	5.41	292197	ENSMUSG00000020160	11.2899
Meis homeobox 1 [Source:MGI Symbol;Acc:MGI:104717]	Meis1	11	19250734	19251554	821	19251093	41	82.76	5.91	332132	ENSMUSG00000020160	11.2899
Meis homeobox 1 [Source:MGI Symbol;Acc:MGI:104717]	Meis1	11	19319840	19320950	1111	19320465	66	154.8	8.18	401504	ENSMUSG00000020160	11.2899
Meis homeobox 2 [Source:MGI Symbol;Acc:MGI:108564]	Meis2	2	115690830	115691932	1103	115691422	51	65.71	6.86	200153	ENSMUSG00000027210	11.5191
Meis homeobox 2 [Source:MGI Symbol;Acc:MGI:108564]	Meis2	2	115722992	115724071	1080	115723537	54	94.91	7.37	168038	ENSMUSG00000027210	11.5191
Meis homeobox 2 [Source:MGI Symbol;Acc:MGI:108564]	Meis2	2	115869562	115870474	913	115869926	57	103.35	7.75	21649	ENSMUSG00000027210	11.5191
Meis homeobox 2 [Source:MGI Symbol;Acc:MGI:108564]	Meis2	2	116047264	116048155	892	116047678	36	52.81	6.15	156103	ENSMUSG00000027210	11.5191
mex3 homolog C (C. elegans) [Source:MGI Symbol;Acc:MGI:2652843]	Mex3c	18	73448299	73449142	844	73448662	37	60.93	4.62	284036	ENSMUSG00000037253	10.8012
microfibrillar-associated protein 3-like [Source:MGI Symbol;Acc:MGI:1918556]	Mfap3l	8	63138347	63139330	984	63138863	46	72.89	5.93	27239	ENSMUSG00000031647	7.43348
mitochondrial fission factor [Source:MGI Symbol;Acc:MGI:1922984]	Mff	1	82659829	82660767	939	82660327	38	55.39	4.68	61138	ENSMUSG00000026150	11.1968
mannosyl (alpha-1,3-)-glycoprotein beta-1,4-N-acetylglucosaminyltransferase, isozyme C (putative) [Source:MGI Symbol;Acc:MGI:1914819]	Mgat4c	10	100607010	100608024	1015	100607498	43	66.34	5.66	536623	ENSMUSG00000019888	8.98354
mannosyl (alpha-1,3-)-glycoprotein beta-1,4-N-acetylglucosaminyltransferase, isozyme C (putative) [Source:MGI Symbol;Acc:MGI:1914819]	Mgat4c	10	101143963	101144947	985	101144517	44	63.16	4.94	396	ENSMUSG00000019888	8.98354
mannosyl (alpha-1,3-)-glycoprotein beta-1,4-N-acetylglucosaminyltransferase, isozyme C (putative) [Source:MGI Symbol;Acc:MGI:1914819]	Mgat4c	10	101490142	101491756	1615	101491290	73	99.05	4.49	347169	ENSMUSG00000019888	8.98354
mannosyl (alpha-1,3-)-glycoprotein beta-1,4-N-acetylglucosaminyltransferase, isozyme C (putative) [Source:MGI Symbol;Acc:MGI:1914819]	Mgat4c	10	101518310	101519697	1388	101519052	125	312.86	13.14	374931	ENSMUSG00000019888	8.98354
mannoside acetylglucosaminyltransferase 5 [Source:MGI Symbol;Acc:MGI:894701]	Mgat5	1	129135342	129136320	979	129135776	57	136.21	9.35	34213	ENSMUSG00000036155	9.66723
mannoside acetylglucosaminyltransferase 5 [Source:MGI Symbol;Acc:MGI:894701]	Mgat5	1	129221936	129222809	874	129222537	75	241.95	12.99	120974	ENSMUSG00000036155	9.66723
O-6-methylguanine-DNA methyltransferase [Source:MGI Symbol;Acc:MGI:96977]	Mgmt	7	143682502	143683515	1014	143682880	48	73.87	5.78	403414	ENSMUSG00000054612	7.12469
O-6-methylguanine-DNA methyltransferase [Source:MGI Symbol;Acc:MGI:96977]	Mgmt	7	143691402	143692577	1176	143692001	55	91.9	7.18	394293	ENSMUSG00000054612	7.12469
O-6-methylguanine-DNA methyltransferase [Source:MGI Symbol;Acc:MGI:96977]	Mgmt	7	144037306	144038162	857	144037682	36	56.63	4.18	48612	ENSMUSG00000054612	7.12469
O-6-methylguanine-DNA methyltransferase [Source:MGI Symbol;Acc:MGI:96977]	Mgmt	7	144196699	144198317	1619	144197732	96	135.35	5.51	111438	ENSMUSG00000054612	7.12469
O-6-methylguanine-DNA methyltransferase [Source:MGI Symbol;Acc:MGI:96977]	Mgmt	7	144255724	144256557	834	144256252	35	55.28	4.68	169958	ENSMUSG00000054612	7.12469
microsomal glutathione S-transferase 1 [Source:MGI Symbol;Acc:MGI:1913850]	Mgst1	6	138199661	138200959	1299	138200330	76	139.56	6.86	111493	ENSMUSG00000008540	7.17052
microsomal glutathione S-transferase 3 [Source:MGI Symbol;Acc:MGI:1913697]	Mgst3	1	169307342	169308427	1086	169307893	55	108.78	8.86	16079	ENSMUSG00000026688	8.20348
MICAL-like 2 [Source:MGI Symbol;Acc:MGI:2444818]	Micall2	5	140157646	140158717	1072	140158171	92	320.91	16.35	54119	ENSMUSG00000036718	7.57827
mirror-image polydactyly gene 1 homolog (human) [Source:MGI Symbol;Acc:MGI:1920740]	Mipol1	12	58382149	58383345	1197	58382768	188	652	20.85	51356	ENSMUSG00000047022	7.48876
antigen identified by monoclonal antibody Ki 67 [Source:MGI Symbol;Acc:MGI:106035]	Mki67	7	142833431	142834220	790	142833840	38	73.47	6.64	74222	ENSMUSG00000031004	8.60638
antigen identified by monoclonal antibody Ki 67 [Source:MGI Symbol;Acc:MGI:106035]	Mki67	7	142948226	142949688	1463	142948981	104	224.23	8.34	40919	ENSMUSG00000031004	8.60638
antigen identified by monoclonal antibody Ki 67 [Source:MGI Symbol;Acc:MGI:106035]	Mki67	7	142960682	142961451	770	142961153	37	71.76	4.92	53091	ENSMUSG00000031004	8.60638
antigen identified by monoclonal antibody Ki 67 [Source:MGI Symbol;Acc:MGI:106035]	Mki67	7	143003102	143003628	527	143003355	25	51.46	4.68	95293	ENSMUSG00000031004	8.60638
antigen identified by monoclonal antibody Ki 67 [Source:MGI Symbol;Acc:MGI:106035]	Mki67	7	143400322	143401554	1233	143400989	58	101.74	5.91	492927	ENSMUSG00000031004	8.60638
antigen identified by monoclonal antibody Ki 67 [Source:MGI Symbol;Acc:MGI:106035]	Mki67	7	143411062	143412462	1401	143411950	69	119.79	6.15	503888	ENSMUSG00000031004	8.60638
antigen identified by monoclonal antibody Ki 67 [Source:MGI Symbol;Acc:MGI:106035]	Mki67	7	143462160	143463249	1090	143462649	49	81.77	8.61	554587	ENSMUSG00000031004	8.60638
myeloid/lymphoid or mixed-lineage leukemia 1 [Source:MGI Symbol;Acc:MGI:96995]	Mll1	9	44688943	44690045	1103	44689523	131	476.41	19.91	144	ENSMUSG00000002028	10.9105
myeloid/lymphoid or mixed-lineage leukemia (trithorax homolog, Drosophila); translocated to, 3 [Source:MGI Symbol;Acc:MGI:1917372]	Mllt3	4	87385149	87385954	806	87385740	36	62.67	4.18	293528	ENSMUSG00000028496	10.5707
myeloid/lymphoid or mixed-lineage leukemia (trithorax homolog, Drosophila); translocated to, 3 [Source:MGI Symbol;Acc:MGI:1917372]	Mllt3	4	87536878	87537799	922	87537384	38	57.21	4.43	141884	ENSMUSG00000028496	10.5707
methylmalonic aciduria (cobalamin deficiency) cblD type, with homocystinuria [Source:MGI Symbol;Acc:MGI:1923786]	Mmadhc	2	50514838	50515913	1076	50515325	63	133.53	9.93	363004	ENSMUSG00000026766	9.04455
matrix metallopeptidase 16 [Source:MGI Symbol;Acc:MGI:1276107]	Mmp16	4	18074357	18075447	1091	18074920	45	65.7	5.66	294880	ENSMUSG00000028226	9.91131
multimerin 1 [Source:MGI Symbol;Acc:MGI:1918195]	Mmrn1	6	60895662	60896762	1101	60896225	59	125.55	9.6	21255	ENSMUSG00000054641	7.18774
molybdenum cofactor synthesis 1 [Source:MGI Symbol;Acc:MGI:1928904]	Mocs1	17	49518490	49519653	1164	49519113	76	204.2	12.31	48574	ENSMUSG00000064120	7.95695
molybdenum cofactor synthesis 1 [Source:MGI Symbol;Acc:MGI:1928904]	Mocs1	17	49584257	49585905	1649	49585396	82	102.89	4.54	17709	ENSMUSG00000064120	7.95695
MON1 homolog b (yeast) [Source:MGI Symbol;Acc:MGI:1923231]	Mon1b	8	115741593	115742705	1113	115742161	67	160.81	8.95	417689	ENSMUSG00000078908	7.94789
microrchidia 2A [Source:MGI Symbol;Acc:MGI:1921772]	Morc2a	11	3570711	3571777	1067	3571235	56	99.94	9.12	21738	ENSMUSG00000034543	9.95417
microrchidia 3 [Source:MGI Symbol;Acc:MGI:2136841]	Morc3	16	93789041	93790141	1101	93789483	142	531.67	22.3	42883	ENSMUSG00000039456	9.12893
multiple PDZ domain protein [Source:MGI Symbol;Acc:MGI:1343489]	Mpdz	4	81114140	81115119	980	81114575	67	191.92	10.58	25856	ENSMUSG00000028402	8.40716
M-phase phosphoprotein 8 [Source:MGI Symbol;Acc:MGI:1922589]	Mphosph8	14	57312401	57313418	1018	57312877	54	114.44	10.34	25792	ENSMUSG00000079184	7.76444
membrane protein, palmitoylated 6 (MAGUK p55 subfamily member 6) [Source:MGI Symbol;Acc:MGI:1927340]	Mpp6	6	49997611	49998609	999	49998158	75	214.74	13.77	62082	ENSMUSG00000038388	9.4537
metallophosphoesterase domain containing 2 [Source:MGI Symbol;Acc:MGI:1924265]	Mpped2	2	106352682	106353784	1103	106353157	83	204.56	10.81	180269	ENSMUSG00000016386	11.5187
metallophosphoesterase domain containing 2 [Source:MGI Symbol;Acc:MGI:1924265]	Mpped2	2	106489949	106490983	1035	106490445	42	60.31	4.92	42981	ENSMUSG00000016386	11.5187
melanocortin 2 receptor accessory protein [Source:MGI Symbol;Acc:MGI:1924287]	Mrap	16	90741925	90742955	1031	90742419	63	158.55	11.07	3850	ENSMUSG00000039956	7.03628
mitochondrial ribosomal protein L39 [Source:MGI Symbol;Acc:MGI:1351620]	Mrpl39	16	83257943	83258589	647	83258158	30	57.39	5.17	1477829	ENSMUSG00000022889	10.2028
mitochondrial ribosomal protein L39 [Source:MGI Symbol;Acc:MGI:1351620]	Mrpl39	16	84321544	84322603	1060	84322171	57	122.36	7.38	413816	ENSMUSG00000022889	10.2028
mitochondrial ribosomal protein L39 [Source:MGI Symbol;Acc:MGI:1351620]	Mrpl39	16	84629763	84630898	1136	84630376	62	116.98	8.02	105611	ENSMUSG00000022889	10.2028
mitochondrial ribosomal protein S23 [Source:MGI Symbol;Acc:MGI:1928138]	Mrps23	11	88046874	88048026	1153	88047416	227	960.46	25	29526	ENSMUSG00000023723	8.79619
mitochondrial ribosomal protein S33 [Source:MGI Symbol;Acc:MGI:1338046]	Mrps33	6	39866787	39867811	1025	39867204	57	128.15	9.84	106217	ENSMUSG00000029918	8.88061
mitochondrial ribosomal protein S36 [Source:MGI Symbol;Acc:MGI:1913378]	Mrps36	13	101513293	101514377	1085	101513838	58	123.03	6.88	776	ENSMUSG00000061474	7.96581
MRT4, mRNA turnover 4, homolog (S. cerevisiae) [Source:MGI Symbol;Acc:MGI:1917152]	Mrto4	4	138894042	138894881	840	138894266	37	62.65	7.14	14225	ENSMUSG00000028741	7.52172
Musashi homolog 2 (Drosophila) [Source:MGI Symbol;Acc:MGI:1923876]	Msi2	11	88385733	88386744	1012	88386104	63	140.4	7.26	193723	ENSMUSG00000069769	10.7273
methionine sulfoxide reductase A [Source:MGI Symbol;Acc:MGI:106916]	Msra	14	64975945	64977050	1106	64976410	57	115.16	5.91	98330	ENSMUSG00000054733	8.24615
methionine sulfoxide reductase A [Source:MGI Symbol;Acc:MGI:106916]	Msra	14	64996362	64997433	1072	64996821	50	75.15	6.7	77919	ENSMUSG00000054733	8.24615
homeobox, msh-like 1 [Source:MGI Symbol;Acc:MGI:97168]	Msx1	5	38242672	38243433	762	38243100	37	72.88	4.92	27278	ENSMUSG00000048450	7.55217
microtubule-associated protein 1B [Source:MGI Symbol;Acc:MGI:1306778]	Mtap1b	13	100214178	100215190	1013	100214681	44	70.55	7.63	71876	ENSMUSG00000052727	12.9041
microtubule-associated protein 1B [Source:MGI Symbol;Acc:MGI:1306778]	Mtap1b	13	100434587	100435760	1174	100435155	146	543.97	23.03	148598	ENSMUSG00000052727	12.9041
microtubule-associated protein 4 [Source:MGI Symbol;Acc:MGI:97178]	Mtap4	9	109921425	109922471	1047	109921885	43	59.06	7.63	87923	ENSMUSG00000032479	9.38577
metal response element binding transcription factor 2 [Source:MGI Symbol;Acc:MGI:105050]	Mtf2	5	108464088	108465241	1154	108464733	163	597.15	22.68	29960	ENSMUSG00000029267	9.9998
methylenetetrahydrofolate dehydrogenase (NADP+ dependent) 1-like [Source:MGI Symbol;Acc:MGI:1924836]	Mthfd1l	10	6425452	6426585	1134	6426100	144	527	18.12	52677	ENSMUSG00000040675	7.61236
mitochondrial translational initiation factor 3 [Source:MGI Symbol;Acc:MGI:1923616]	Mtif3	5	147805192	147806286	1095	147805787	45	65.27	5.91	30411	ENSMUSG00000016510	8.4079
microtubule associated tumor suppressor candidate 2 [Source:MGI Symbol;Acc:MGI:1915388]	Mtus2	5	148828658	148829765	1108	148829175	47	71.56	7.14	60279	ENSMUSG00000029651	9.81916
microtubule associated tumor suppressor candidate 2 [Source:MGI Symbol;Acc:MGI:1915388]	Mtus2	5	148971947	148972998	1052	148972534	75	204.6	12.09	203638	ENSMUSG00000029651	9.81916
metaxin 2 [Source:MGI Symbol;Acc:MGI:1859652]	Mtx2	2	74865125	74865971	847	74865604	41	72.58	7.45	201744	ENSMUSG00000027099	9.7786
metaxin 2 [Source:MGI Symbol;Acc:MGI:1859652]	Mtx2	2	75062228	75063312	1085	75062696	44	62.56	5.17	398836	ENSMUSG00000027099	9.7786
Max dimerization protein 4 [Source:MGI Symbol;Acc:MGI:104991]	Mxd4	5	34530111	34530951	841	34530376	40	75.38	4.68	7	ENSMUSG00000037235	9.09681
myelocytomatosis oncogene [Source:MGI Symbol;Acc:MGI:97250]	Myc	15	61427582	61428601	1020	61428088	42	61.91	7.88	388858	ENSMUSG00000022346	8.99559
myelocytomatosis oncogene [Source:MGI Symbol;Acc:MGI:97250]	Myc	15	61563388	61564569	1182	61563965	145	467.98	17.99	252981	ENSMUSG00000022346	8.99559
myelocytomatosis oncogene [Source:MGI Symbol;Acc:MGI:97250]	Myc	15	62543166	62544334	1169	62543784	78	194.37	14.07	726838	ENSMUSG00000022346	8.99559
myosin, heavy polypeptide 10, non-muscle [Source:MGI Symbol;Acc:MGI:1930780]	Myh10	11	68558606	68559841	1236	68559178	66	106.19	7.27	54117	ENSMUSG00000020900	10.5999
myosin, heavy polypeptide 10, non-muscle [Source:MGI Symbol;Acc:MGI:1930780]	Myh10	11	68577995	68578848	854	68578414	35	53.07	4.92	73353	ENSMUSG00000020900	10.5999
myosin, light chain 12B, regulatory [Source:MGI Symbol;Acc:MGI:107494]	Myl12b	17	71312631	71313617	987	71313092	78	255.46	15.56	27035	ENSMUSG00000034868	11.255
myosin regulatory light chain interacting protein [Source:MGI Symbol;Acc:MGI:2388271]	Mylip	13	45334175	45335180	1006	45334711	51	94.62	9.13	150400	ENSMUSG00000038175	8.16674
myosin, light polypeptide kinase [Source:MGI Symbol;Acc:MGI:894806]	Mylk	16	34742740	34743746	1007	34743115	53	111.34	10.58	2181	ENSMUSG00000022836	7.23654
myosin XVIIIb [Source:MGI Symbol;Acc:MGI:1921626]	Myo18b	5	113281755	113282681	927	113282242	43	77.04	7.63	43140	ENSMUSG00000072720	8.37757
MYST histone acetyltransferase 2 [Source:MGI Symbol;Acc:MGI:2182799]	Myst2	11	95171341	95172337	997	95171894	42	58.38	6.29	334	ENSMUSG00000038909	10.1341
MYST histone acetyltransferase monocytic leukemia 4 [Source:MGI Symbol;Acc:MGI:1858746]	Myst4	14	22130957	22132672	1716	22132217	83	146.25	5.17	186859	ENSMUSG00000021767	9.8474
MYST histone acetyltransferase monocytic leukemia 4 [Source:MGI Symbol;Acc:MGI:1858746]	Myst4	14	22187921	22189046	1126	22188540	74	146.56	8.73	130536	ENSMUSG00000021767	9.8474
MYST histone acetyltransferase monocytic leukemia 4 [Source:MGI Symbol;Acc:MGI:1858746]	Myst4	14	22202482	22203831	1350	22203137	88	173.89	8.45	115939	ENSMUSG00000021767	9.8474
MYST histone acetyltransferase monocytic leukemia 4 [Source:MGI Symbol;Acc:MGI:1858746]	Myst4	14	22232190	22233269	1080	22232802	43	59.37	5.91	86274	ENSMUSG00000021767	9.8474
MYST histone acetyltransferase monocytic leukemia 4 [Source:MGI Symbol;Acc:MGI:1858746]	Myst4	14	22319365	22320455	1091	22319978	48	77.53	4.68	902	ENSMUSG00000021767	9.8474
myelin transcription factor 1 [Source:MGI Symbol;Acc:MGI:1100535]	Myt1	2	181501181	181502387	1207	181501821	61	91.65	8.81	3784	ENSMUSG00000010505	9.6667
myelin transcription factor 1-like [Source:MGI Symbol;Acc:MGI:1100511]	Myt1l	12	30327537	30328381	845	30327946	35	54.06	4.68	114697	ENSMUSG00000061911	10.6014
NEDD4 binding protein 1 [Source:MGI Symbol;Acc:MGI:2136825]	N4bp1	8	89485200	89486114	915	89485648	41	68.07	5.32	76491	ENSMUSG00000031652	9.95368
NEDD4 binding protein 2-like 2 [Source:MGI Symbol;Acc:MGI:2687207]	N4bp2l2	5	151467877	151468831	955	151468474	44	77.7	4.43	287	ENSMUSG00000029655	10.0201
N-6 adenine-specific DNA methyltransferase 1 (putative) [Source:MGI Symbol;Acc:MGI:1915018]	N6amt1	16	86820524	86821988	1465	86821266	135	367.18	10.52	533164	ENSMUSG00000044442	8.26305
N-6 adenine-specific DNA methyltransferase 1 (putative) [Source:MGI Symbol;Acc:MGI:1915018]	N6amt1	16	87319429	87320483	1055	87319954	49	86.21	8.86	34476	ENSMUSG00000044442	8.26305
N-6 adenine-specific DNA methyltransferase 2 (putative) [Source:MGI Symbol;Acc:MGI:1915293]	N6amt2	14	58190124	58190980	857	58190588	37	60.62	4.43	182	ENSMUSG00000021951	7.31282
nucleus accumbens associated 2, BEN and BTB (POZ) domain containing [Source:MGI Symbol;Acc:MGI:1915241]	Nacc2	2	26013356	26014466	1111	26013949	98	281.67	14.88	35209	ENSMUSG00000026932	8.11849
NEDD8 activating enzyme E1 subunit 1 [Source:MGI Symbol;Acc:MGI:2384561]	Nae1	8	107046907	107047868	962	107047450	39	56.73	6.4	11087	ENSMUSG00000031878	9.99412
nuclear assembly factor 1 homolog (S. cerevisiae) [Source:MGI Symbol;Acc:MGI:2682306]	Naf1	8	69591729	69592963	1235	69592336	142	396.76	15.2	208220	ENSMUSG00000014907	8.11204
sodium leak channel, non-selective [Source:MGI Symbol;Acc:MGI:2444306]	Nalcn	14	123850480	123851417	938	123850883	45	84.34	8.61	175483	ENSMUSG00000000197	9.04802
sodium leak channel, non-selective [Source:MGI Symbol;Acc:MGI:2444306]	Nalcn	14	123912320	123913378	1059	123912878	51	90.01	6.4	113488	ENSMUSG00000000197	9.04802
nucleosome assembly protein 1-like 1 [Source:MGI Symbol;Acc:MGI:1855693]	Nap1l1	10	110856412	110857496	1085	110856936	58	123.23	8.61	53312	ENSMUSG00000058799	10.2247
nucleosome assembly protein 1-like 5 [Source:MGI Symbol;Acc:MGI:1923555]	Nap1l5	6	58898483	58899571	1089	58898971	47	69.78	5.66	41851	ENSMUSG00000055430	9.08228
NMDA receptor-regulated gene 2 [Source:MGI Symbol;Acc:MGI:2135947]	Narg2	9	68931862	68932857	996	68932279	40	56.91	6.15	313434	ENSMUSG00000032235	8.5386
NMDA receptor-regulated gene 2 [Source:MGI Symbol;Acc:MGI:2135947]	Narg2	9	69195091	69196457	1367	69195852	216	692.36	21.5	49861	ENSMUSG00000032235	8.5386
NMDA receptor-regulated gene 2 [Source:MGI Symbol;Acc:MGI:2135947]	Narg2	9	69201768	69202629	862	69202314	39	68.29	8.37	43399	ENSMUSG00000032235	8.5386
asparaginyl-tRNA synthetase [Source:MGI Symbol;Acc:MGI:1917473]	Nars	18	64686503	64687240	738	64686976	34	62.82	7.63	10765	ENSMUSG00000024587	10.3421
asparaginyl-tRNA synthetase 2 (mitochondrial)(putative) [Source:MGI Symbol;Acc:MGI:2142075]	Nars2	7	104052635	104053517	883	104053166	40	69.87	6.64	46849	ENSMUSG00000018995	8.55582
neuron navigator 2 [Source:MGI Symbol;Acc:MGI:2183691]	Nav2	7	56355447	56356478	1032	56355895	46	76.45	8.37	145664	ENSMUSG00000052512	8.54391
neuron navigator 2 [Source:MGI Symbol;Acc:MGI:2183691]	Nav2	7	56530686	56531488	803	56531095	43	95.11	8.86	29536	ENSMUSG00000052512	8.54391
neuron navigator 3 [Source:MGI Symbol;Acc:MGI:2183703]	Nav3	10	109302110	109302901	792	109302569	34	56.12	4.92	134706	ENSMUSG00000020181	10.0566
neuron navigator 3 [Source:MGI Symbol;Acc:MGI:2183703]	Nav3	10	109591224	109592403	1180	109591808	65	104.56	7.44	154533	ENSMUSG00000020181	10.0566
neurobeachin like 1 [Source:MGI Symbol;Acc:MGI:2444343]	Nbeal1	1	60236780	60237811	1032	60237245	42	60.63	5.41	198	ENSMUSG00000073664	9.30682
neural cell adhesion molecule 1 [Source:MGI Symbol;Acc:MGI:97281]	Ncam1	9	49499250	49500313	1064	49499727	46	54.93	4.02	107300	ENSMUSG00000039542	12.3518
neural cell adhesion molecule 1 [Source:MGI Symbol;Acc:MGI:97281]	Ncam1	9	49511151	49512159	1009	49511582	42	61.16	4.84	95445	ENSMUSG00000039542	12.3518
neural cell adhesion molecule 2 [Source:MGI Symbol;Acc:MGI:97282]	Ncam2	16	80222024	80222985	962	80222532	38	53.01	4.68	978410	ENSMUSG00000022762	10.1837
neural cell adhesion molecule 2 [Source:MGI Symbol;Acc:MGI:97282]	Ncam2	16	80834494	80835441	948	80834874	45	70.95	5.36	366068	ENSMUSG00000022762	10.1837
neural cell adhesion molecule 2 [Source:MGI Symbol;Acc:MGI:97282]	Ncam2	16	81187789	81188881	1093	81188339	54	98.75	7.65	12603	ENSMUSG00000022762	10.1837
neural cell adhesion molecule 2 [Source:MGI Symbol;Acc:MGI:97282]	Ncam2	16	81587390	81588699	1310	81588034	101	203.13	10.72	387092	ENSMUSG00000022762	10.1837
non-catalytic region of tyrosine kinase adaptor protein 2 [Source:MGI Symbol;Acc:MGI:1306821]	Nck2	1	43367523	43368596	1074	43368099	45	67.55	5.66	134497	ENSMUSG00000066877	9.30434
non-catalytic region of tyrosine kinase adaptor protein 2 [Source:MGI Symbol;Acc:MGI:1306821]	Nck2	1	43403652	43404771	1120	43404168	65	151.29	8.8	98428	ENSMUSG00000066877	9.30434
non-catalytic region of tyrosine kinase adaptor protein 2 [Source:MGI Symbol;Acc:MGI:1306821]	Nck2	1	43560791	43561807	1017	43561333	40	54.77	6.89	58737	ENSMUSG00000066877	9.30434
NCK-associated protein 5 [Source:MGI Symbol;Acc:MGI:2686394]	Nckap5	1	128295160	128296288	1129	128295721	75	174.75	9.28	431655	ENSMUSG00000049690	7.93407
NCK-associated protein 5 [Source:MGI Symbol;Acc:MGI:2686394]	Nckap5	1	128596942	128598019	1078	128597584	43	59.57	3.94	129792	ENSMUSG00000049690	7.93407
NCK-associated protein 5 [Source:MGI Symbol;Acc:MGI:2686394]	Nckap5	1	128911366	128912294	929	128911866	37	52.69	6.4	184490	ENSMUSG00000049690	7.93407
nuclear receptor coactivator 1 [Source:MGI Symbol;Acc:MGI:1276523]	Ncoa1	12	4516182	4517182	1001	4516740	40	55.71	5.62	32680	ENSMUSG00000020647	10.3297
nuclear receptor coactivator 3 [Source:MGI Symbol;Acc:MGI:1276535]	Ncoa3	2	165777976	165779059	1084	165778486	46	70.34	9.35	39650	ENSMUSG00000027678	9.29041
nuclear receptor coactivator 7 [Source:MGI Symbol;Acc:MGI:2444847]	Ncoa7	10	30502897	30503978	1082	30503499	51	91.31	7.38	19414	ENSMUSG00000039697	8.21291
neuronal calcium sensor 1 [Source:MGI Symbol;Acc:MGI:109166]	Ncs1	2	31062029	31063037	1009	31062561	52	106.25	8.61	38782	ENSMUSG00000062661	10.3072
Nedd4 family interacting protein 1 [Source:MGI Symbol;Acc:MGI:1929601]	Ndfip1	18	38552923	38553819	897	38553182	63	181	10.83	25447	ENSMUSG00000024425	11.7847
necdin [Source:MGI Symbol;Acc:MGI:97290]	Ndn	7	69406484	69407028	545	69406775	32	73.71	6.48	86388	ENSMUSG00000033585	12.1153
necdin [Source:MGI Symbol;Acc:MGI:97290]	Ndn	7	69446141	69447448	1308	69446781	129	304.53	12.84	46382	ENSMUSG00000033585	12.1153
necdin-like 2 [Source:MGI Symbol;Acc:MGI:1913897]	Ndnl2	7	72029102	72029954	853	72029514	73	253.37	13.01	11631	ENSMUSG00000070520	8.10002
N-deacetylase/N-sulfotransferase (heparan glucosaminyl) 3 [Source:MGI Symbol;Acc:MGI:1932544]	Ndst3	3	123676114	123676951	838	123676447	34	50.97	5.41	282677	ENSMUSG00000027977	9.45248
N-deacetylase/N-sulfotransferase (heparin glucosaminyl) 4 [Source:MGI Symbol;Acc:MGI:1932545]	Ndst4	3	125128390	125129374	985	125129022	76	186.09	10.82	22013	ENSMUSG00000027971	7.75938
NADH dehydrogenase (ubiquinone) 1 alpha subcomplex 10 [Source:MGI Symbol;Acc:MGI:1914523]	Ndufa10	1	94209330	94210467	1138	94209929	127	415.38	19.57	160508	ENSMUSG00000026260	10.7926
NADH dehydrogenase (ubiquinone) 1 alpha subcomplex, 4 [Source:MGI Symbol;Acc:MGI:107686]	Ndufa4	6	10405185	10406717	1533	10406172	70	87.71	5.11	1451274	ENSMUSG00000029632	9.42584
NADH dehydrogenase (ubiquinone) 1 alpha subcomplex, 4 [Source:MGI Symbol;Acc:MGI:107686]	Ndufa4	6	10919515	10920537	1023	10920192	50	74.19	4.45	937254	ENSMUSG00000029632	9.42584
NADH dehydrogenase (ubiquinone) 1 alpha subcomplex, 4 [Source:MGI Symbol;Acc:MGI:107686]	Ndufa4	6	11010546	11011604	1059	11011088	43	60.19	6.32	846358	ENSMUSG00000029632	9.42584
NADH dehydrogenase (ubiquinone) 1 beta subcomplex 3 [Source:MGI Symbol;Acc:MGI:1913745]	Ndufb3	1	58670181	58671469	1289	58670808	135	441.51	20.15	27580	ENSMUSG00000026032	7.87085
NADH dehydrogenase (ubiquinone) 1 beta subcomplex, 9 [Source:MGI Symbol;Acc:MGI:1913468]	Ndufb9	15	58805848	58807099	1252	58806494	69	124.72	8.03	41129	ENSMUSG00000022354	10.1681
N-terminal EF-hand calcium binding protein 1 [Source:MGI Symbol;Acc:MGI:1916602]	Necab1	4	15094105	15095422	1318	15094772	88	221.79	10.14	17831	ENSMUSG00000040536	11.4168
N-terminal EF-hand calcium binding protein 2 [Source:MGI Symbol;Acc:MGI:2152211]	Necab2	8	121985079	121985662	584	121985366	27	52.6	5.41	14747	ENSMUSG00000031837	9.17823
neural precursor cell expressed, developmentally down-regulated gene 1 [Source:MGI Symbol;Acc:MGI:97293]	Nedd1	10	92216828	92218091	1264	92217653	174	640.33	19.68	32488	ENSMUSG00000019988	7.62176
neural precursor cell expressed, developmentally down-regulated gene 9 [Source:MGI Symbol;Acc:MGI:97302]	Nedd9	13	41539762	41540617	856	41540164	37	60.74	5.66	42525	ENSMUSG00000021365	8.54519
neuronal growth regulator 1 [Source:MGI Symbol;Acc:MGI:2444846]	Negr1	3	155717648	155718723	1076	155718199	47	65.81	6.61	506559	ENSMUSG00000040037	10.8238
neuronal growth regulator 1 [Source:MGI Symbol;Acc:MGI:2444846]	Negr1	3	156189202	156190151	950	156189698	37	50.57	4.92	35060	ENSMUSG00000040037	10.8238
neuronal growth regulator 1 [Source:MGI Symbol;Acc:MGI:2444846]	Negr1	3	156222273	156223245	973	156222882	45	59.89	5.01	1876	ENSMUSG00000040037	10.8238
neuronal growth regulator 1 [Source:MGI Symbol;Acc:MGI:2444846]	Negr1	3	156534901	156536079	1179	156535510	60	113.66	8.12	310752	ENSMUSG00000040037	10.8238
NIMA (never in mitosis gene a)-related expressed kinase 6 [Source:MGI Symbol;Acc:MGI:1891638]	Nek6	2	38407293	38408008	716	38407689	32	57.08	5.91	40526	ENSMUSG00000026749	8.5062
NEL-like 1 (chicken) [Source:MGI Symbol;Acc:MGI:2443902]	Nell1	7	57200295	57201143	849	57200599	40	74.3	7.38	29635	ENSMUSG00000055409	8.35334
NEL-like 1 (chicken) [Source:MGI Symbol;Acc:MGI:2443902]	Nell1	7	57305471	57306245	775	57305721	41	89.8	7.38	75487	ENSMUSG00000055409	8.35334
NEL-like 1 (chicken) [Source:MGI Symbol;Acc:MGI:2443902]	Nell1	7	57405814	57406906	1093	57406272	46	69.33	5.41	176038	ENSMUSG00000055409	8.35334
NEL-like 2 (chicken) [Source:MGI Symbol;Acc:MGI:1858510]	Nell2	15	95016520	95017283	764	95016918	35	63.75	6.89	342219	ENSMUSG00000022454	11.3228
neuropilin (NRP) and tolloid (TLL)-like 1 [Source:MGI Symbol;Acc:MGI:2180216]	Neto1	18	85885063	85886269	1207	85885713	90	204.41	8.39	678631	ENSMUSG00000050321	9.53333
neuropilin (NRP) and tolloid (TLL)-like 1 [Source:MGI Symbol;Acc:MGI:2180216]	Neto1	18	86523088	86524014	927	86523541	41	68.59	7.88	40803	ENSMUSG00000050321	9.53333
neurogenic differentiation 2 [Source:MGI Symbol;Acc:MGI:107755]	Neurod2	11	98127993	98128955	963	98128488	55	128.65	11.07	62474	ENSMUSG00000038255	10.0315
neurogenic differentiation 6 [Source:MGI Symbol;Acc:MGI:106593]	Neurod6	6	55694697	55696115	1419	55695575	87	168.25	9.3	64318	ENSMUSG00000037984	9.7297
neurofascin [Source:MGI Symbol;Acc:MGI:104753]	Nfasc	1	134655544	134656370	827	134656039	40	77.32	6.4	17665	ENSMUSG00000026442	10.17
nuclear factor, erythroid derived 2, like 3 [Source:MGI Symbol;Acc:MGI:1339958]	Nfe2l3	6	51142194	51143438	1245	51142807	63	122.47	6.15	239862	ENSMUSG00000029832	7.52451
nuclear factor I/A [Source:MGI Symbol;Acc:MGI:108056]	Nfia	4	97154373	97155235	863	97154727	97	323.78	13.75	284698	ENSMUSG00000028565	10.2898
nuclear factor I/A [Source:MGI Symbol;Acc:MGI:108056]	Nfia	4	97342454	97343120	667	97342914	30	54.78	5.17	96511	ENSMUSG00000028565	10.2898
nuclear factor I/B [Source:MGI Symbol;Acc:MGI:103188]	Nfib	4	81948060	81949282	1223	81948636	95	244.13	11.72	403018	ENSMUSG00000008575	11.2435
nuclear factor, interleukin 3, regulated [Source:MGI Symbol;Acc:MGI:109495]	Nfil3	13	53172901	53173914	1014	53173520	47	61.74	4.78	97078	ENSMUSG00000056749	8.7905
nuclear factor of kappa light polypeptide gene enhancer in B cells inhibitor, alpha [Source:MGI Symbol;Acc:MGI:104741]	Nfkbia	12	56606452	56607177	726	56606826	35	68.88	6.4	13192	ENSMUSG00000021025	8.26019
nuclear transcription factor-Y beta [Source:MGI Symbol;Acc:MGI:97317]	Nfyb	10	82234066	82234945	880	82234559	36	54.09	7.38	7670	ENSMUSG00000020248	9.15681
neuroguidin, EIF4E binding protein [Source:MGI Symbol;Acc:MGI:1916216]	Ngdn	14	55633646	55634584	939	55634212	43	75.48	7.14	79	ENSMUSG00000022204	7.66823
neuroguidin, EIF4E binding protein [Source:MGI Symbol;Acc:MGI:1916216]	Ngdn	14	55646812	55647834	1023	55647380	41	57.83	8.37	13089	ENSMUSG00000022204	7.66823
neuroguidin, EIF4E binding protein [Source:MGI Symbol;Acc:MGI:1916216]	Ngdn	14	55670957	55671722	766	55671497	39	81.58	7.63	37206	ENSMUSG00000022204	7.66823
NHL repeat containing 3 [Source:MGI Symbol;Acc:MGI:2444520]	Nhlrc3	3	53185857	53186719	863	53186218	35	52.1	5.91	81027	ENSMUSG00000042997	8.19201
ninein [Source:MGI Symbol;Acc:MGI:105108]	Nin	12	71196698	71197737	1040	71197251	61	146.15	9.11	15661	ENSMUSG00000021068	8.52469
Na+/K+ transporting ATPase interacting 2 [Source:MGI Symbol;Acc:MGI:1923447]	Nkain2	10	32020508	32021949	1442	32021316	79	151.98	5.73	100863	ENSMUSG00000069671	9.31694
Na+/K+ transporting ATPase interacting 2 [Source:MGI Symbol;Acc:MGI:1923447]	Nkain2	10	32159522	32160782	1261	32159995	70	114.8	5.68	37816	ENSMUSG00000069671	9.31694
Na+/K+ transporting ATPase interacting 2 [Source:MGI Symbol;Acc:MGI:1923447]	Nkain2	10	32535818	32536573	756	32536292	35	64.8	6.4	73976	ENSMUSG00000069670	9.31694
Na+/K+ transporting ATPase interacting 2 [Source:MGI Symbol;Acc:MGI:1923447]	Nkain2	10	32543682	32544767	1086	32544163	59	107.85	7.67	66105	ENSMUSG00000069670	9.31694
Na+/K+ transporting ATPase interacting 3 [Source:MGI Symbol;Acc:MGI:2444830]	Nkain3	4	20444902	20446064	1163	20445524	66	117.3	7.06	260489	ENSMUSG00000055761	8.59681
Na+/K+ transporting ATPase interacting 3 [Source:MGI Symbol;Acc:MGI:2444830]	Nkain3	4	20453635	20454695	1061	20454270	47	59.78	4.92	251743	ENSMUSG00000055761	8.59681
Na+/K+ transporting ATPase interacting 3 [Source:MGI Symbol;Acc:MGI:2444830]	Nkain3	4	21022477	21023709	1233	21023054	94	254.53	11.38	317041	ENSMUSG00000055761	8.59681
NK1 transcription factor related, locus 1 (Drosophila) [Source:MGI Symbol;Acc:MGI:109346]	Nkx1-1	5	33870570	33871328	759	33870905	39	82.64	6.64	94280	ENSMUSG00000029112	7.85839
NK6 homeobox 1 [Source:MGI Symbol;Acc:MGI:1206039]	Nkx6-1	5	101925813	101926828	1016	101926289	104	348.37	15.79	167956	ENSMUSG00000035187	7.13605
NK6 homeobox 1 [Source:MGI Symbol;Acc:MGI:1206039]	Nkx6-1	5	101980454	101981457	1004	101980948	59	142.18	10.83	113297	ENSMUSG00000035187	7.13605
NK6 homeobox 1 [Source:MGI Symbol;Acc:MGI:1206039]	Nkx6-1	5	101994792	101995691	900	101995357	38	59.65	5.17	98888	ENSMUSG00000035187	7.13605
NK6 homeobox 1 [Source:MGI Symbol;Acc:MGI:1206039]	Nkx6-1	5	102019133	102020626	1494	102020104	90	173.89	8.22	74141	ENSMUSG00000035187	7.13605
NK6 homeobox 2 [Source:MGI Symbol;Acc:MGI:1352738]	Nkx6-2	7	146683713	146684781	1069	146684241	49	84.4	7.88	84455	ENSMUSG00000041309	7.66026
NK6 homeobox 2 [Source:MGI Symbol;Acc:MGI:1352738]	Nkx6-2	7	146730648	146731844	1197	146731291	88	253.62	13.34	37405	ENSMUSG00000041309	7.66026
NK6 homeobox 2 [Source:MGI Symbol;Acc:MGI:1352738]	Nkx6-2	7	146780871	146782086	1216	146781464	101	302.27	15.32	12768	ENSMUSG00000041309	7.66026
NK6 homeobox 3 [Source:MGI Symbol;Acc:MGI:1921811]	Nkx6-3	8	24205576	24206596	1021	24206059	59	139.11	10.83	57684	ENSMUSG00000063672	7.05444
neuroligin 1 [Source:MGI Symbol;Acc:MGI:2179435]	Nlgn1	3	25862129	25863303	1175	25862700	96	245.67	11.88	169956	ENSMUSG00000063887	10.4335
neuroligin 1 [Source:MGI Symbol;Acc:MGI:2179435]	Nlgn1	3	25946059	25946809	751	25946382	40	72.77	6.44	86274	ENSMUSG00000063887	10.4335
nemo like kinase [Source:MGI Symbol;Acc:MGI:1201387]	Nlk	11	78509901	78510769	869	78510364	36	55.29	4.68	563	ENSMUSG00000017376	11.3574
neuromedin B receptor [Source:MGI Symbol;Acc:MGI:1100525]	Nmbr	10	14691657	14692526	870	14692138	38	63.14	5.66	212111	ENSMUSG00000019865	7.14872
neuromedin B receptor [Source:MGI Symbol;Acc:MGI:1100525]	Nmbr	10	15913812	15914756	945	15914352	37	51.07	5.41	1434325	ENSMUSG00000019865	7.14872
nicotinamide nucleotide transhydrogenase [Source:MGI Symbol;Acc:MGI:109279]	Nnt	13	120197539	120198568	1030	120198049	43	64.67	6.89	245	ENSMUSG00000025453	9.61598
noggin [Source:MGI Symbol;Acc:MGI:104327]	Nog	11	89188416	89189358	943	89188968	45	83.65	6.4	25095	ENSMUSG00000048616	7.28278
nucleolar protein 11 [Source:MGI Symbol;Acc:MGI:1916229]	Nol11	11	107143194	107143970	777	107143523	46	115.08	9.35	92828	ENSMUSG00000018433	9.30353
neuro-oncological ventral antigen 1 [Source:MGI Symbol;Acc:MGI:104297]	Nova1	12	47882958	47883873	916	47883453	37	54.05	7.14	36309	ENSMUSG00000021047	12.0858
neuro-oncological ventral antigen 1 [Source:MGI Symbol;Acc:MGI:104297]	Nova1	12	48263831	48265183	1353	48264407	133	327.99	13.02	344645	ENSMUSG00000021047	12.0858
neuro-oncological ventral antigen 1 [Source:MGI Symbol;Acc:MGI:104297]	Nova1	12	48512827	48513936	1110	48513369	52	91.96	7.14	593607	ENSMUSG00000021047	12.0858
neuro-oncological ventral antigen 1 [Source:MGI Symbol;Acc:MGI:104297]	Nova1	12	48566558	48568131	1574	48567098	82	101.75	6.19	647336	ENSMUSG00000021047	12.0858
neuronal PAS domain protein 1 [Source:MGI Symbol;Acc:MGI:109205]	Npas1	7	17057220	17058304	1085	17057712	49	82.39	9.35	4417	ENSMUSG00000001988	7.12068
neuronal PAS domain protein 3 [Source:MGI Symbol;Acc:MGI:1351610]	Npas3	12	54171758	54172801	1044	54172211	48	78.85	6.66	177453	ENSMUSG00000021010	8.62709
neuronal PAS domain protein 3 [Source:MGI Symbol;Acc:MGI:1351610]	Npas3	12	54747906	54748957	1052	54748413	46	58.38	6.48	398749	ENSMUSG00000021010	8.62709
neuronal PAS domain protein 4 [Source:MGI Symbol;Acc:MGI:2664186]	Npas4	19	5001566	5002600	1035	5002104	41	56.61	5.17	12133	ENSMUSG00000045903	7.18217
nucleophosmin 1 [Source:MGI Symbol;Acc:MGI:106184]	Npm1	11	33075177	33076163	987	33075701	71	179.61	9.32	12495	ENSMUSG00000057113	11.2844
nephronectin [Source:MGI Symbol;Acc:MGI:2148811]	Npnt	3	132530787	132531916	1130	132531331	104	343.34	17.74	81924	ENSMUSG00000040998	8.24168
neuronal pentraxin 2 [Source:MGI Symbol;Acc:MGI:1858209]	Nptx2	5	145390773	145391480	708	145391060	39	90.88	8.37	84304	ENSMUSG00000059991	8.87773
neuropeptide Y receptor Y1 [Source:MGI Symbol;Acc:MGI:104963]	Npy1r	8	69213987	69215025	1039	69214249	61	146.33	5.66	2256	ENSMUSG00000036437	8.39331
nuclear receptor subfamily 2, group F, member 1 [Source:MGI Symbol;Acc:MGI:1352451]	Nr2f1	13	79281463	79282762	1300	79282361	57	74.18	5.78	943343	ENSMUSG00000069171	9.04217
nuclear receptor subfamily 2, group F, member 2 [Source:MGI Symbol;Acc:MGI:1352452]	Nr2f2	7	77248947	77250090	1144	77249536	50	66.11	4.45	262085	ENSMUSG00000030551	9.83028
[truncated: 1,227 more rows]
