# Supplementary material for: Tlx3 Exerts Direct Control in Specifying Excitatory Over Inhibitory Neurons in the Dorsal Spinal Cord
Source: Front Cell Dev Biol. 2021 Apr 29;9:642697. doi: 10.3389/fcell.2021.642697 (PMC8117147; doi:10.3389/fcell.2021.642697)
Supplement: Supplementary Table 4 — Overrepresented gene ontology biological process categories associated with Tlx3 target gene (XLSX 326 kb). [file Table_4.XLSX]

## Sheet: GOTERM_BP_MF_CC
Supplemental Table 4 | Overrepresented gene ontology biological process categories associated with Tlx3 target genes.
Annotation Cluster 1	Enrichment Score: 30.953817044222824
Category	Term	Count	%	PValue	Genes	List Total	Pop Hits	Pop Total	Fold Enrichment	Bonferroni	Benjamini	FDR
GOTERM_BP_5	GO:0007399~nervous system development	423	23.396	3.44896e-58	ENSMUSG00000004771, ENSMUSG00000059246, ENSMUSG00000059003, ENSMUSG00000059363, ENSMUSG00000026686, ENSMUSG00000026442, ENSMUSG00000028747, ENSMUSG00000063626, ENSMUSG00000029838, ENSMUSG00000020900, ENSMUSG00000020902, ENSMUSG00000017724, ENSMUSG00000035277, ENSMUSG00000016637, ENSMUSG00000052613, ENSMUSG00000005871, ENSMUSG00000063632, ENSMUSG00000002489, ENSMUSG00000022076, ENSMUSG00000024256,…	1511	2261	17152	2.12369	1.71999e-54	1.71965e-54	1.57893e-54
GOTERM_BP_5	GO:0022008~neurogenesis	338	18.6947	3.18972e-55	ENSMUSG00000059921, ENSMUSG00000030265, ENSMUSG00000008575, ENSMUSG00000004771, ENSMUSG00000059246, ENSMUSG00000052056, ENSMUSG00000030020, ENSMUSG00000053024, ENSMUSG00000059003, ENSMUSG00000059363, ENSMUSG00000026686, ENSMUSG00000069729, ENSMUSG00000026442, ENSMUSG00000022762, ENSMUSG00000022883, ENSMUSG00000044548, ENSMUSG00000043456, ENSMUSG00000063626, ENSMUSG00000069601, ENSMUSG00000042002,…	1511	1638	17152	2.34236	1.59071e-51	7.95196e-52	7.30126e-52
GOTERM_BP_5	GO:0030182~neuron differentiation	293	16.2058	6.2954e-50	ENSMUSG00000059921, ENSMUSG00000008575, ENSMUSG00000004771, ENSMUSG00000059246, ENSMUSG00000030020, ENSMUSG00000053024, ENSMUSG00000059363, ENSMUSG00000026686, ENSMUSG00000069729, ENSMUSG00000026442, ENSMUSG00000022762, ENSMUSG00000022883, ENSMUSG00000044548, ENSMUSG00000043456, ENSMUSG00000063626, ENSMUSG00000069601, ENSMUSG00000042002, ENSMUSG00000048915, ENSMUSG00000029838, ENSMUSG00000020900,…	1511	1379	17152	2.41187	3.13952e-46	1.0463e-46	9.60678e-47
GOTERM_BP_5	GO:0051960~regulation of nervous system development	212	11.7257	7.6379e-41	ENSMUSG00000004771, ENSMUSG00000028184, ENSMUSG00000053024, ENSMUSG00000059363, ENSMUSG00000026686, ENSMUSG00000022883, ENSMUSG00000043456, ENSMUSG00000063626, ENSMUSG00000048915, ENSMUSG00000029838, ENSMUSG00000020902, ENSMUSG00000063632, ENSMUSG00000002489, ENSMUSG00000000861, ENSMUSG00000024256, ENSMUSG00000029705, ENSMUSG00000040610, ENSMUSG00000090223, ENSMUSG00000062661, ENSMUSG00000039621,…	1511	922	17152	2.61009	3.80902e-37	9.52064e-38	8.74157e-38
GOTERM_BP_5	GO:0048666~neuron development	233	12.8872	2.09074e-39	ENSMUSG00000059921, ENSMUSG00000008575, ENSMUSG00000004771, ENSMUSG00000059246, ENSMUSG00000030020, ENSMUSG00000053024, ENSMUSG00000059363, ENSMUSG00000026686, ENSMUSG00000069729, ENSMUSG00000026442, ENSMUSG00000022762, ENSMUSG00000022883, ENSMUSG00000044548, ENSMUSG00000063626, ENSMUSG00000069601, ENSMUSG00000048915, ENSMUSG00000029838, ENSMUSG00000020900, ENSMUSG00000020902, ENSMUSG00000017724,…	1511	1092	17152	2.42205	1.04265e-35	2.08488e-36	1.91428e-36
GOTERM_BP_5	GO:0031175~neuron projection development	206	11.3938	9.0394e-38	ENSMUSG00000059921, ENSMUSG00000008575, ENSMUSG00000004771, ENSMUSG00000059246, ENSMUSG00000030020, ENSMUSG00000053024, ENSMUSG00000059363, ENSMUSG00000026686, ENSMUSG00000069729, ENSMUSG00000026442, ENSMUSG00000022762, ENSMUSG00000022883, ENSMUSG00000044548, ENSMUSG00000063626, ENSMUSG00000069601, ENSMUSG00000048915, ENSMUSG00000029838, ENSMUSG00000020900, ENSMUSG00000020902, ENSMUSG00000017724,…	1511	921	17152	2.53897	4.50795e-34	7.51174e-35	6.89706e-35
GOTERM_BP_5	GO:0048468~cell development	367	20.2987	3.35936e-34	ENSMUSG00000059921, ENSMUSG00000030265, ENSMUSG00000008575, ENSMUSG00000004771, ENSMUSG00000059246, ENSMUSG00000032440, ENSMUSG00000030020, ENSMUSG00000053024, ENSMUSG00000059363, ENSMUSG00000026686, ENSMUSG00000069729, ENSMUSG00000026442, ENSMUSG00000022762, ENSMUSG00000022883, ENSMUSG00000025239, ENSMUSG00000044548, ENSMUSG00000043456, ENSMUSG00000063626, ENSMUSG00000069601, ENSMUSG00000048915,…	1511	2278	17152	1.82878	1.67531e-30	2.39283e-31	2.19702e-31
GOTERM_BP_5	GO:0050767~regulation of neurogenesis	184	10.177	1.58116e-33	ENSMUSG00000015829, ENSMUSG00000004771, ENSMUSG00000005583, ENSMUSG00000053024, ENSMUSG00000050272, ENSMUSG00000048078, ENSMUSG00000059363, ENSMUSG00000026686, ENSMUSG00000020184, ENSMUSG00000022883, ENSMUSG00000024304, ENSMUSG00000063626, ENSMUSG00000043456, ENSMUSG00000041670, ENSMUSG00000048915, ENSMUSG00000029838, ENSMUSG00000020902, ENSMUSG00000055725, ENSMUSG00000043051, ENSMUSG00000032846,…	1511	824	17152	2.53478	7.88523e-30	9.85457e-31	9.04817e-31
GOTERM_BP_5	GO:0045664~regulation of neuron differentiation	159	8.79425	3.18584e-31	ENSMUSG00000015829, ENSMUSG00000004771, ENSMUSG00000005583, ENSMUSG00000053024, ENSMUSG00000050272, ENSMUSG00000059363, ENSMUSG00000026686, ENSMUSG00000020184, ENSMUSG00000022883, ENSMUSG00000024304, ENSMUSG00000043456, ENSMUSG00000041670, ENSMUSG00000048915, ENSMUSG00000029838, ENSMUSG00000020902, ENSMUSG00000055725, ENSMUSG00000043051, ENSMUSG00000013089, ENSMUSG00000050830, ENSMUSG00000002489,…	1511	681	17152	2.65033	1.58878e-27	1.76495e-28	1.62053e-28
GOTERM_BP_5	GO:0048667~cell morphogenesis involved in neuron differentiation	135	7.46681	1.40817e-30	ENSMUSG00000059921, ENSMUSG00000015829, ENSMUSG00000008575, ENSMUSG00000004771, ENSMUSG00000005583, ENSMUSG00000059246, ENSMUSG00000053024, ENSMUSG00000050272, ENSMUSG00000001300, ENSMUSG00000059363, ENSMUSG00000026686, ENSMUSG00000022240, ENSMUSG00000026442, ENSMUSG00000022883, ENSMUSG00000025876, ENSMUSG00000063626, ENSMUSG00000044548, ENSMUSG00000069601, ENSMUSG00000048915, ENSMUSG00000020900,…	1511	529	17152	2.89687	7.02254e-27	7.02113e-28	6.4466e-28
GOTERM_BP_5	GO:0048812~neuron projection morphogenesis	141	7.79867	2.04128e-30	ENSMUSG00000059921, ENSMUSG00000015829, ENSMUSG00000008575, ENSMUSG00000004771, ENSMUSG00000059246, ENSMUSG00000053024, ENSMUSG00000050272, ENSMUSG00000001300, ENSMUSG00000059363, ENSMUSG00000026686, ENSMUSG00000022240, ENSMUSG00000026442, ENSMUSG00000022883, ENSMUSG00000025876, ENSMUSG00000063626, ENSMUSG00000044548, ENSMUSG00000041670, ENSMUSG00000069601, ENSMUSG00000048915, ENSMUSG00000020900,…	1511	570	17152	2.80798	1.01798e-26	9.14236e-28	8.39425e-28
GOTERM_BP_5	GO:0061564~axon development	123	6.8031	2.20033e-30	ENSMUSG00000059921, ENSMUSG00000015829, ENSMUSG00000008575, ENSMUSG00000004771, ENSMUSG00000031990, ENSMUSG00000059246, ENSMUSG00000053024, ENSMUSG00000050272, ENSMUSG00000001300, ENSMUSG00000059363, ENSMUSG00000026686, ENSMUSG00000026442, ENSMUSG00000022762, ENSMUSG00000022883, ENSMUSG00000025876, ENSMUSG00000063626, ENSMUSG00000069601, ENSMUSG00000048915, ENSMUSG00000020900, ENSMUSG00000020902,…	1511	455	17152	3.06863	1.0973e-26	9.14236e-28	8.39425e-28
GOTERM_BP_5	GO:0000904~cell morphogenesis involved in differentiation	170	9.40265	4.49091e-28	ENSMUSG00000059921, ENSMUSG00000015829, ENSMUSG00000008575, ENSMUSG00000004771, ENSMUSG00000005583, ENSMUSG00000059246, ENSMUSG00000032440, ENSMUSG00000053024, ENSMUSG00000050272, ENSMUSG00000001300, ENSMUSG00000059363, ENSMUSG00000026686, ENSMUSG00000022240, ENSMUSG00000026442, ENSMUSG00000022883, ENSMUSG00000025876, ENSMUSG00000024304, ENSMUSG00000063626, ENSMUSG00000044548, ENSMUSG00000022367,…	1511	803	17152	2.40317	2.23962e-24	1.72244e-25	1.58149e-25
GOTERM_BP_5	GO:0007411~axon guidance	73	4.03761	5.27596e-25	ENSMUSG00000059921, ENSMUSG00000030067, ENSMUSG00000028780, ENSMUSG00000008575, ENSMUSG00000053024, ENSMUSG00000050272, ENSMUSG00000001300, ENSMUSG00000026686, ENSMUSG00000028664, ENSMUSG00000026640, ENSMUSG00000026442, ENSMUSG00000022883, ENSMUSG00000025876, ENSMUSG00000063626, ENSMUSG00000069601, ENSMUSG00000048915, ENSMUSG00000020900, ENSMUSG00000025959, ENSMUSG00000020902, ENSMUSG00000017724,…	1511	212	17152	3.90874	2.63112e-21	1.75373e-22	1.61022e-22
GOTERM_BP_5	GO:0097485~neuron projection guidance	73	4.03761	7.2935e-25	ENSMUSG00000059921, ENSMUSG00000030067, ENSMUSG00000028780, ENSMUSG00000008575, ENSMUSG00000053024, ENSMUSG00000050272, ENSMUSG00000001300, ENSMUSG00000026686, ENSMUSG00000028664, ENSMUSG00000026640, ENSMUSG00000026442, ENSMUSG00000022883, ENSMUSG00000025876, ENSMUSG00000063626, ENSMUSG00000069601, ENSMUSG00000048915, ENSMUSG00000020900, ENSMUSG00000025959, ENSMUSG00000020902, ENSMUSG00000017724,…	1511	213	17152	3.89039	3.63727e-21	2.27284e-22	2.08685e-22
GOTERM_BP_5	GO:0000902~cell morphogenesis	217	12.0022	3.61604e-22	ENSMUSG00000059921, ENSMUSG00000008575, ENSMUSG00000004771, ENSMUSG00000034868, ENSMUSG00000059246, ENSMUSG00000032440, ENSMUSG00000052298, ENSMUSG00000053024, ENSMUSG00000059363, ENSMUSG00000026686, ENSMUSG00000026442, ENSMUSG00000022883, ENSMUSG00000025239, ENSMUSG00000044548, ENSMUSG00000063626, ENSMUSG00000069601, ENSMUSG00000048915, ENSMUSG00000029838, ENSMUSG00000020900, ENSMUSG00000020902,…	1511	1283	17152	1.91992	1.80332e-18	9.48926e-20	8.71276e-20
GOTERM_BP_5	GO:0010975~regulation of neuron projection development	117	6.47124	3.95958e-22	ENSMUSG00000015829, ENSMUSG00000004771, ENSMUSG00000005583, ENSMUSG00000053024, ENSMUSG00000050272, ENSMUSG00000059363, ENSMUSG00000020184, ENSMUSG00000022883, ENSMUSG00000024304, ENSMUSG00000041670, ENSMUSG00000048915, ENSMUSG00000029838, ENSMUSG00000020902, ENSMUSG00000055725, ENSMUSG00000043051, ENSMUSG00000002489, ENSMUSG00000000861, ENSMUSG00000024256, ENSMUSG00000029705, ENSMUSG00000026833,…	1511	513	17152	2.58892	1.97464e-18	9.87123e-20	9.06347e-20
GOTERM_BP_5	GO:0048858~cell projection morphogenesis	158	8.73894	3.83435e-21	ENSMUSG00000059921, ENSMUSG00000015829, ENSMUSG00000008575, ENSMUSG00000004771, ENSMUSG00000059246, ENSMUSG00000053024, ENSMUSG00000050272, ENSMUSG00000001300, ENSMUSG00000059363, ENSMUSG00000026686, ENSMUSG00000022240, ENSMUSG00000026442, ENSMUSG00000022883, ENSMUSG00000025876, ENSMUSG00000063626, ENSMUSG00000044548, ENSMUSG00000041670, ENSMUSG00000069601, ENSMUSG00000048915, ENSMUSG00000020900,…	1511	830	17152	2.16087	1.91219e-17	9.10384e-19	8.35889e-19
GOTERM_BP_5	GO:0032990~cell part morphogenesis	161	8.90487	1.23395e-20	ENSMUSG00000059921, ENSMUSG00000015829, ENSMUSG00000008575, ENSMUSG00000004771, ENSMUSG00000059246, ENSMUSG00000053024, ENSMUSG00000050272, ENSMUSG00000001300, ENSMUSG00000059363, ENSMUSG00000026686, ENSMUSG00000022240, ENSMUSG00000026442, ENSMUSG00000022883, ENSMUSG00000025876, ENSMUSG00000063626, ENSMUSG00000044548, ENSMUSG00000041670, ENSMUSG00000069601, ENSMUSG00000048915, ENSMUSG00000020900,…	1511	863	17152	2.1177	6.15371e-17	2.79658e-18	2.56774e-18
GOTERM_BP_5	GO:0022604~regulation of cell morphogenesis	113	6.25	8.97579e-16	ENSMUSG00000015829, ENSMUSG00000004771, ENSMUSG00000034868, ENSMUSG00000032440, ENSMUSG00000052298, ENSMUSG00000053024, ENSMUSG00000050272, ENSMUSG00000059363, ENSMUSG00000022883, ENSMUSG00000024304, ENSMUSG00000025239, ENSMUSG00000022367, ENSMUSG00000041670, ENSMUSG00000048915, ENSMUSG00000029838, ENSMUSG00000020900, ENSMUSG00000020902, ENSMUSG00000043051, ENSMUSG00000039239, ENSMUSG00000031511,…	1511	581	17152	2.20776	4.42935e-12	1.20955e-13	1.11057e-13
GOTERM_BP_5	GO:0010769~regulation of cell morphogenesis involved in differentiation	80	4.42478	8.29756e-14	ENSMUSG00000052372, ENSMUSG00000028780, ENSMUSG00000015829, ENSMUSG00000004771, ENSMUSG00000032440, ENSMUSG00000053024, ENSMUSG00000050272, ENSMUSG00000027692, ENSMUSG00000059363, ENSMUSG00000032083, ENSMUSG00000028664, ENSMUSG00000026640, ENSMUSG00000022883, ENSMUSG00000024985, ENSMUSG00000024304, ENSMUSG00000022367, ENSMUSG00000048915, ENSMUSG00000020902, ENSMUSG00000034384, ENSMUSG00000043051,…	1511	371	17152	2.44775	4.1359e-10	7.95608e-12	7.30504e-12
Annotation Cluster 2	Enrichment Score: 23.237866587152308
Category	Term	Count	%	PValue	Genes	List Total	Pop Hits	Pop Total	Fold Enrichment	Bonferroni	Benjamini	FDR
GOTERM_BP_5	GO:0051960~regulation of nervous system development	212	11.7257	7.6379e-41	ENSMUSG00000004771, ENSMUSG00000028184, ENSMUSG00000053024, ENSMUSG00000059363, ENSMUSG00000026686, ENSMUSG00000022883, ENSMUSG00000043456, ENSMUSG00000063626, ENSMUSG00000048915, ENSMUSG00000029838, ENSMUSG00000020902, ENSMUSG00000063632, ENSMUSG00000002489, ENSMUSG00000000861, ENSMUSG00000024256, ENSMUSG00000029705, ENSMUSG00000040610, ENSMUSG00000090223, ENSMUSG00000062661, ENSMUSG00000039621,…	1511	922	17152	2.61009	3.80902e-37	9.52064e-38	8.74157e-38
GOTERM_BP_5	GO:0050767~regulation of neurogenesis	184	10.177	1.58116e-33	ENSMUSG00000015829, ENSMUSG00000004771, ENSMUSG00000005583, ENSMUSG00000053024, ENSMUSG00000050272, ENSMUSG00000048078, ENSMUSG00000059363, ENSMUSG00000026686, ENSMUSG00000020184, ENSMUSG00000022883, ENSMUSG00000024304, ENSMUSG00000063626, ENSMUSG00000043456, ENSMUSG00000041670, ENSMUSG00000048915, ENSMUSG00000029838, ENSMUSG00000020902, ENSMUSG00000055725, ENSMUSG00000043051, ENSMUSG00000032846,…	1511	824	17152	2.53478	7.88523e-30	9.85457e-31	9.04817e-31
GOTERM_BP_5	GO:0045664~regulation of neuron differentiation	159	8.79425	3.18584e-31	ENSMUSG00000015829, ENSMUSG00000004771, ENSMUSG00000005583, ENSMUSG00000053024, ENSMUSG00000050272, ENSMUSG00000059363, ENSMUSG00000026686, ENSMUSG00000020184, ENSMUSG00000022883, ENSMUSG00000024304, ENSMUSG00000043456, ENSMUSG00000041670, ENSMUSG00000048915, ENSMUSG00000029838, ENSMUSG00000020902, ENSMUSG00000055725, ENSMUSG00000043051, ENSMUSG00000013089, ENSMUSG00000050830, ENSMUSG00000002489,…	1511	681	17152	2.65033	1.58878e-27	1.76495e-28	1.62053e-28
GOTERM_BP_5	GO:0051962~positive regulation of nervous system development	134	7.4115	1.75696e-27	ENSMUSG00000028184, ENSMUSG00000004771, ENSMUSG00000005583, ENSMUSG00000050272, ENSMUSG00000048078, ENSMUSG00000059363, ENSMUSG00000022883, ENSMUSG00000041670, ENSMUSG00000048915, ENSMUSG00000029838, ENSMUSG00000020902, ENSMUSG00000043051, ENSMUSG00000013089, ENSMUSG00000050830, ENSMUSG00000037605, ENSMUSG00000041309, ENSMUSG00000002489, ENSMUSG00000063632, ENSMUSG00000002885, ENSMUSG00000020052,…	1511	559	17152	2.72109	8.76194e-24	6.25727e-25	5.74525e-25
GOTERM_BP_5	GO:0010720~positive regulation of cell development	132	7.30088	9.52895e-24	ENSMUSG00000061603, ENSMUSG00000004771, ENSMUSG00000005583, ENSMUSG00000032440, ENSMUSG00000050272, ENSMUSG00000048078, ENSMUSG00000059363, ENSMUSG00000022883, ENSMUSG00000022367, ENSMUSG00000047415, ENSMUSG00000041670, ENSMUSG00000048915, ENSMUSG00000029838, ENSMUSG00000020902, ENSMUSG00000043051, ENSMUSG00000013089, ENSMUSG00000039239, ENSMUSG00000050830, ENSMUSG00000031511, ENSMUSG00000041309,…	1511	595	17152	2.5183	4.75209e-20	2.63952e-21	2.42353e-21
GOTERM_BP_5	GO:0010975~regulation of neuron projection development	117	6.47124	3.95958e-22	ENSMUSG00000015829, ENSMUSG00000004771, ENSMUSG00000005583, ENSMUSG00000053024, ENSMUSG00000050272, ENSMUSG00000059363, ENSMUSG00000020184, ENSMUSG00000022883, ENSMUSG00000024304, ENSMUSG00000041670, ENSMUSG00000048915, ENSMUSG00000029838, ENSMUSG00000020902, ENSMUSG00000055725, ENSMUSG00000043051, ENSMUSG00000002489, ENSMUSG00000000861, ENSMUSG00000024256, ENSMUSG00000029705, ENSMUSG00000026833,…	1511	513	17152	2.58892	1.97464e-18	9.87123e-20	9.06347e-20
GOTERM_BP_5	GO:0050769~positive regulation of neurogenesis	110	6.08407	2.76509e-20	ENSMUSG00000004771, ENSMUSG00000005583, ENSMUSG00000050272, ENSMUSG00000048078, ENSMUSG00000059363, ENSMUSG00000022883, ENSMUSG00000041670, ENSMUSG00000048915, ENSMUSG00000029838, ENSMUSG00000020902, ENSMUSG00000043051, ENSMUSG00000013089, ENSMUSG00000050830, ENSMUSG00000041309, ENSMUSG00000002489, ENSMUSG00000063632, ENSMUSG00000020052, ENSMUSG00000024256, ENSMUSG00000029705, ENSMUSG00000047407,…	1511	490	17152	2.54828	1.37895e-16	5.99423e-18	5.50372e-18
GOTERM_BP_5	GO:0045666~positive regulation of neuron differentiation	90	4.97788	2.2541e-17	ENSMUSG00000052372, ENSMUSG00000004771, ENSMUSG00000005583, ENSMUSG00000050272, ENSMUSG00000049001, ENSMUSG00000027699, ENSMUSG00000028546, ENSMUSG00000059363, ENSMUSG00000022883, ENSMUSG00000041670, ENSMUSG00000048915, ENSMUSG00000029838, ENSMUSG00000039671, ENSMUSG00000020902, ENSMUSG00000010175, ENSMUSG00000043051, ENSMUSG00000013089, ENSMUSG00000052135, ENSMUSG00000050830, ENSMUSG00000026235,…	1511	392	17152	2.60619	1.12412e-13	3.62546e-15	3.3288e-15
GOTERM_BP_5	GO:0031346~positive regulation of cell projection organization	78	4.31416	1.0838e-11	ENSMUSG00000052372, ENSMUSG00000004771, ENSMUSG00000021270, ENSMUSG00000050272, ENSMUSG00000049001, ENSMUSG00000028546, ENSMUSG00000059363, ENSMUSG00000022883, ENSMUSG00000048799, ENSMUSG00000041598, ENSMUSG00000041670, ENSMUSG00000048915, ENSMUSG00000029838, ENSMUSG00000039671, ENSMUSG00000020902, ENSMUSG00000031517, ENSMUSG00000043051, ENSMUSG00000052135, ENSMUSG00000031511, ENSMUSG00000005672,…	1511	391	17152	2.26448	5.40491e-08	7.83165e-10	7.1908e-10
GOTERM_BP_5	GO:0010976~positive regulation of neuron projection development	65	3.59513	2.42703e-11	ENSMUSG00000052372, ENSMUSG00000004771, ENSMUSG00000050272, ENSMUSG00000049001, ENSMUSG00000028546, ENSMUSG00000059363, ENSMUSG00000022883, ENSMUSG00000041670, ENSMUSG00000048915, ENSMUSG00000029838, ENSMUSG00000039671, ENSMUSG00000020902, ENSMUSG00000043051, ENSMUSG00000052135, ENSMUSG00000026235, ENSMUSG00000002489, ENSMUSG00000024256, ENSMUSG00000026872, ENSMUSG00000029705, ENSMUSG00000021068,…	1511	302	17152	2.44319	1.21036e-07	1.72874e-09	1.58728e-09
Annotation Cluster 3	Enrichment Score: 21.088183987379576
Category	Term	Count	%	PValue	Genes	List Total	Pop Hits	Pop Total	Fold Enrichment	Bonferroni	Benjamini	FDR
GOTERM_BP_5	GO:0051960~regulation of nervous system development	212	11.7257	7.6379e-41	ENSMUSG00000004771, ENSMUSG00000028184, ENSMUSG00000053024, ENSMUSG00000059363, ENSMUSG00000026686, ENSMUSG00000022883, ENSMUSG00000043456, ENSMUSG00000063626, ENSMUSG00000048915, ENSMUSG00000029838, ENSMUSG00000020902, ENSMUSG00000063632, ENSMUSG00000002489, ENSMUSG00000000861, ENSMUSG00000024256, ENSMUSG00000029705, ENSMUSG00000040610, ENSMUSG00000090223, ENSMUSG00000062661, ENSMUSG00000039621,…	1511	922	17152	2.61009	3.80902e-37	9.52064e-38	8.74157e-38
GOTERM_BP_5	GO:0050767~regulation of neurogenesis	184	10.177	1.58116e-33	ENSMUSG00000015829, ENSMUSG00000004771, ENSMUSG00000005583, ENSMUSG00000053024, ENSMUSG00000050272, ENSMUSG00000048078, ENSMUSG00000059363, ENSMUSG00000026686, ENSMUSG00000020184, ENSMUSG00000022883, ENSMUSG00000024304, ENSMUSG00000063626, ENSMUSG00000043456, ENSMUSG00000041670, ENSMUSG00000048915, ENSMUSG00000029838, ENSMUSG00000020902, ENSMUSG00000055725, ENSMUSG00000043051, ENSMUSG00000032846,…	1511	824	17152	2.53478	7.88523e-30	9.85457e-31	9.04817e-31
GOTERM_BP_5	GO:0045664~regulation of neuron differentiation	159	8.79425	3.18584e-31	ENSMUSG00000015829, ENSMUSG00000004771, ENSMUSG00000005583, ENSMUSG00000053024, ENSMUSG00000050272, ENSMUSG00000059363, ENSMUSG00000026686, ENSMUSG00000020184, ENSMUSG00000022883, ENSMUSG00000024304, ENSMUSG00000043456, ENSMUSG00000041670, ENSMUSG00000048915, ENSMUSG00000029838, ENSMUSG00000020902, ENSMUSG00000055725, ENSMUSG00000043051, ENSMUSG00000013089, ENSMUSG00000050830, ENSMUSG00000002489,…	1511	681	17152	2.65033	1.58878e-27	1.76495e-28	1.62053e-28
GOTERM_BP_5	GO:0051961~negative regulation of nervous system development	80	4.42478	9.0543e-18	ENSMUSG00000036208, ENSMUSG00000028780, ENSMUSG00000015829, ENSMUSG00000053024, ENSMUSG00000026686, ENSMUSG00000020184, ENSMUSG00000028664, ENSMUSG00000043456, ENSMUSG00000029838, ENSMUSG00000020902, ENSMUSG00000055725, ENSMUSG00000052534, ENSMUSG00000018217, ENSMUSG00000014773, ENSMUSG00000005034, ENSMUSG00000059974, ENSMUSG00000027200, ENSMUSG00000041309, ENSMUSG00000056222, ENSMUSG00000025020,…	1511	320	17152	2.83786	4.51538e-14	1.61231e-15	1.48038e-15
GOTERM_BP_5	GO:0050768~negative regulation of neurogenesis	76	4.20354	1.95093e-17	ENSMUSG00000036208, ENSMUSG00000028780, ENSMUSG00000015829, ENSMUSG00000053024, ENSMUSG00000026686, ENSMUSG00000020184, ENSMUSG00000028664, ENSMUSG00000043456, ENSMUSG00000029838, ENSMUSG00000020902, ENSMUSG00000055725, ENSMUSG00000052534, ENSMUSG00000018217, ENSMUSG00000014773, ENSMUSG00000059974, ENSMUSG00000027200, ENSMUSG00000041309, ENSMUSG00000056222, ENSMUSG00000025020, ENSMUSG00000026235,…	1511	298	17152	2.89499	9.72926e-14	3.35425e-15	3.07977e-15
GOTERM_BP_5	GO:0010721~negative regulation of cell development	85	4.70133	3.82525e-17	ENSMUSG00000036208, ENSMUSG00000028780, ENSMUSG00000015829, ENSMUSG00000053024, ENSMUSG00000026686, ENSMUSG00000020184, ENSMUSG00000028664, ENSMUSG00000043456, ENSMUSG00000048915, ENSMUSG00000029838, ENSMUSG00000020902, ENSMUSG00000067586, ENSMUSG00000055725, ENSMUSG00000052534, ENSMUSG00000018217, ENSMUSG00000039239, ENSMUSG00000014773, ENSMUSG00000030224, ENSMUSG00000059974, ENSMUSG00000027200,…	1511	361	17152	2.67277	1.90765e-13	5.96022e-15	5.4725e-15
GOTERM_BP_5	GO:0045665~negative regulation of neuron differentiation	62	3.4292	1.87387e-15	ENSMUSG00000036208, ENSMUSG00000028780, ENSMUSG00000015829, ENSMUSG00000053024, ENSMUSG00000026686, ENSMUSG00000020184, ENSMUSG00000028664, ENSMUSG00000043456, ENSMUSG00000020902, ENSMUSG00000055725, ENSMUSG00000052534, ENSMUSG00000018217, ENSMUSG00000014773, ENSMUSG00000059974, ENSMUSG00000027200, ENSMUSG00000056222, ENSMUSG00000025020, ENSMUSG00000026235, ENSMUSG00000020052, ENSMUSG00000000861,…	1511	230	17152	3.05995	9.41236e-12	2.33578e-13	2.14464e-13
GOTERM_BP_5	GO:0031345~negative regulation of cell projection organization	49	2.71018	1.92191e-12	ENSMUSG00000028780, ENSMUSG00000015829, ENSMUSG00000020184, ENSMUSG00000028664, ENSMUSG00000020902, ENSMUSG00000055725, ENSMUSG00000018217, ENSMUSG00000059974, ENSMUSG00000057315, ENSMUSG00000011832, ENSMUSG00000027200, ENSMUSG00000056222, ENSMUSG00000025020, ENSMUSG00000026235, ENSMUSG00000000861, ENSMUSG00000022114, ENSMUSG00000027805, ENSMUSG00000021701, ENSMUSG00000052302, ENSMUSG00000030657,…	1511	181	17152	3.07304	9.58455e-09	1.52106e-10	1.39659e-10
GOTERM_BP_5	GO:0010977~negative regulation of neuron projection development	41	2.2677	1.71768e-10	ENSMUSG00000028780, ENSMUSG00000015829, ENSMUSG00000028289, ENSMUSG00000028883, ENSMUSG00000020184, ENSMUSG00000048895, ENSMUSG00000000632, ENSMUSG00000028664, ENSMUSG00000026223, ENSMUSG00000025810, ENSMUSG00000063887, ENSMUSG00000042105, ENSMUSG00000036264, ENSMUSG00000020902, ENSMUSG00000055725, ENSMUSG00000070509, ENSMUSG00000034684, ENSMUSG00000019647, ENSMUSG00000018217, ENSMUSG00000074505,…	1511	152	17152	3.0619	8.56607e-07	1.12689e-08	1.03468e-08
Annotation Cluster 4	Enrichment Score: 14.837244689703573
Category	Term	Count	%	PValue	Genes	List Total	Pop Hits	Pop Total	Fold Enrichment	Bonferroni	Benjamini	FDR
GOTERM_BP_5	GO:0007417~central nervous system development	183	10.1217	4.57192e-24	ENSMUSG00000030265, ENSMUSG00000059921, ENSMUSG00000015829, ENSMUSG00000015709, ENSMUSG00000008575, ENSMUSG00000005583, ENSMUSG00000059246, ENSMUSG00000032440, ENSMUSG00000007880, ENSMUSG00000053024, ENSMUSG00000048078, ENSMUSG00000022483, ENSMUSG00000026686, ENSMUSG00000045515, ENSMUSG00000022883, ENSMUSG00000024304, ENSMUSG00000063626, ENSMUSG00000028747, ENSMUSG00000048915, ENSMUSG00000042002,…	1511	969	17152	2.14377	2.28002e-20	1.34092e-21	1.23119e-21
GOTERM_BP_5	GO:0030900~forebrain development	95	5.25442	2.37167e-18	ENSMUSG00000030265, ENSMUSG00000029595, ENSMUSG00000015829, ENSMUSG00000008575, ENSMUSG00000005583, ENSMUSG00000059246, ENSMUSG00000007880, ENSMUSG00000053024, ENSMUSG00000026686, ENSMUSG00000028664, ENSMUSG00000022883, ENSMUSG00000024985, ENSMUSG00000045515, ENSMUSG00000024304, ENSMUSG00000028747, ENSMUSG00000048799, ENSMUSG00000021478, ENSMUSG00000017485, ENSMUSG00000025958, ENSMUSG00000041035,…	1511	413	17152	2.6111	1.18275e-14	4.92713e-16	4.52395e-16
GOTERM_BP_5	GO:0007420~brain development	139	7.68805	6.98957e-18	ENSMUSG00000030265, ENSMUSG00000059921, ENSMUSG00000015829, ENSMUSG00000015709, ENSMUSG00000008575, ENSMUSG00000005583, ENSMUSG00000059246, ENSMUSG00000032440, ENSMUSG00000007880, ENSMUSG00000053024, ENSMUSG00000026686, ENSMUSG00000045515, ENSMUSG00000022883, ENSMUSG00000024304, ENSMUSG00000028747, ENSMUSG00000048915, ENSMUSG00000041035, ENSMUSG00000029838, ENSMUSG00000020900, ENSMUSG00000035277,…	1511	745	17152	2.11792	3.4857e-14	1.29074e-15	1.18512e-15
GOTERM_BP_5	GO:0021537~telencephalon development	68	3.76106	1.61063e-15	ENSMUSG00000029595, ENSMUSG00000015829, ENSMUSG00000008575, ENSMUSG00000005583, ENSMUSG00000059246, ENSMUSG00000053024, ENSMUSG00000026686, ENSMUSG00000028664, ENSMUSG00000022883, ENSMUSG00000045515, ENSMUSG00000024304, ENSMUSG00000028747, ENSMUSG00000048799, ENSMUSG00000021478, ENSMUSG00000041035, ENSMUSG00000020900, ENSMUSG00000037771, ENSMUSG00000010175, ENSMUSG00000043051, ENSMUSG00000035277,…	1511	267	17152	2.891	8.30502e-12	2.05913e-13	1.89063e-13
GOTERM_BP_5	GO:0021543~pallium development	45	2.48894	2.3795e-10	ENSMUSG00000029595, ENSMUSG00000039419, ENSMUSG00000005583, ENSMUSG00000028883, ENSMUSG00000028683, ENSMUSG00000041415, ENSMUSG00000026686, ENSMUSG00000027433, ENSMUSG00000048895, ENSMUSG00000025810, ENSMUSG00000022883, ENSMUSG00000045515, ENSMUSG00000028747, ENSMUSG00000024304, ENSMUSG00000048799, ENSMUSG00000001761, ENSMUSG00000043557, ENSMUSG00000021379, ENSMUSG00000021478, ENSMUSG00000046743,…	1511	179	17152	2.85371	1.18666e-06	1.52105e-08	1.39658e-08
GOTERM_BP_5	GO:0021987~cerebral cortex development	30	1.65929	3.26174e-07	ENSMUSG00000039419, ENSMUSG00000028883, ENSMUSG00000041415, ENSMUSG00000048895, ENSMUSG00000025810, ENSMUSG00000022883, ENSMUSG00000045515, ENSMUSG00000028747, ENSMUSG00000024304, ENSMUSG00000048799, ENSMUSG00000001761, ENSMUSG00000043557, ENSMUSG00000046743, ENSMUSG00000020647, ENSMUSG00000014030, ENSMUSG00000035277, ENSMUSG00000043051, ENSMUSG00000029563, ENSMUSG00000051177, ENSMUSG00000020052,…	1511	119	17152	2.8617	0.00162531	1.27055e-05	1.16658e-05
Annotation Cluster 5	Enrichment Score: 13.461410544739476
Category	Term	Count	%	PValue	Genes	List Total	Pop Hits	Pop Total	Fold Enrichment	Bonferroni	Benjamini	FDR
GOTERM_BP_5	GO:0006351~transcription, DNA-templated	405	22.4004	2.85451e-18	ENSMUSG00000019907, ENSMUSG00000059246, ENSMUSG00000024260, ENSMUSG00000004535, ENSMUSG00000023055, ENSMUSG00000026686, ENSMUSG00000026565, ENSMUSG00000025239, ENSMUSG00000029832, ENSMUSG00000024027, ENSMUSG00000029833, ENSMUSG00000017724, ENSMUSG00000037214, ENSMUSG00000035277, ENSMUSG00000039756, ENSMUSG00000004661, ENSMUSG00000025583, ENSMUSG00000063632, ENSMUSG00000027523, ENSMUSG00000028975,…	1511	3129	17152	1.46926	1.42354e-14	5.69303e-16	5.22718e-16
GOTERM_BP_5	GO:0010604~positive regulation of macromolecule metabolic process	369	20.4093	6.87186e-18	ENSMUSG00000029397, ENSMUSG00000030265, ENSMUSG00000032565, ENSMUSG00000008575, ENSMUSG00000019907, ENSMUSG00000032440, ENSMUSG00000053024, ENSMUSG00000055320, ENSMUSG00000023055, ENSMUSG00000026565, ENSMUSG00000026686, ENSMUSG00000020340, ENSMUSG00000045515, ENSMUSG00000022883, ENSMUSG00000044548, ENSMUSG00000029832, ENSMUSG00000024268, ENSMUSG00000024027, ENSMUSG00000029833, ENSMUSG00000069601,…	1511	2794	17152	1.49917	3.427e-14	1.29074e-15	1.18512e-15
GOTERM_MF_5	GO:0043565~sequence-specific DNA binding	170	9.40265	2.19326e-16	ENSMUSG00000015709, ENSMUSG00000008575, ENSMUSG00000005583, ENSMUSG00000059246, ENSMUSG00000052056, ENSMUSG00000055320, ENSMUSG00000023055, ENSMUSG00000026565, ENSMUSG00000026686, ENSMUSG00000056493, ENSMUSG00000020185, ENSMUSG00000045515, ENSMUSG00000029676, ENSMUSG00000043456, ENSMUSG00000029832, ENSMUSG00000029833, ENSMUSG00000042002, ENSMUSG00000022529, ENSMUSG00000017724, ENSMUSG00000037214,…	1145	1040	13115	1.87231	1.0969e-13	1.08566e-13	1.05715e-13
GOTERM_BP_5	GO:0045893~positive regulation of transcription, DNA-templated	206	11.3938	4.60041e-16	ENSMUSG00000008575, ENSMUSG00000019907, ENSMUSG00000055320, ENSMUSG00000023055, ENSMUSG00000026565, ENSMUSG00000026686, ENSMUSG00000045515, ENSMUSG00000029832, ENSMUSG00000024027, ENSMUSG00000029833, ENSMUSG00000042002, ENSMUSG00000017724, ENSMUSG00000004661, ENSMUSG00000029267, ENSMUSG00000025583, ENSMUSG00000063632, ENSMUSG00000024256, ENSMUSG00000026313, ENSMUSG00000042599, ENSMUSG00000021540,…	1511	1339	17152	1.74637	2.21467e-12	6.74636e-14	6.19431e-14
GOTERM_BP_5	GO:1902680~positive regulation of RNA biosynthetic process	206	11.3938	6.60418e-16	ENSMUSG00000008575, ENSMUSG00000019907, ENSMUSG00000055320, ENSMUSG00000023055, ENSMUSG00000026565, ENSMUSG00000026686, ENSMUSG00000045515, ENSMUSG00000029832, ENSMUSG00000024027, ENSMUSG00000029833, ENSMUSG00000042002, ENSMUSG00000017724, ENSMUSG00000004661, ENSMUSG00000029267, ENSMUSG00000025583, ENSMUSG00000063632, ENSMUSG00000024256, ENSMUSG00000026313, ENSMUSG00000042599, ENSMUSG00000021540,…	1511	1343	17152	1.74117	3.32201e-12	9.40812e-14	8.63826e-14
GOTERM_BP_5	GO:0051254~positive regulation of RNA metabolic process	212	11.7257	6.94325e-16	ENSMUSG00000008575, ENSMUSG00000019907, ENSMUSG00000055320, ENSMUSG00000023055, ENSMUSG00000026565, ENSMUSG00000026686, ENSMUSG00000045515, ENSMUSG00000029832, ENSMUSG00000024268, ENSMUSG00000024027, ENSMUSG00000029833, ENSMUSG00000042002, ENSMUSG00000017724, ENSMUSG00000004661, ENSMUSG00000029267, ENSMUSG00000025583, ENSMUSG00000063632, ENSMUSG00000024256, ENSMUSG00000026313, ENSMUSG00000042599,…	1511	1397	17152	1.72262	3.32201e-12	9.6164e-14	8.8295e-14
GOTERM_BP_5	GO:0045935~positive regulation of nucleobase-containing compound metabolic process	238	13.1637	1.30237e-15	ENSMUSG00000032565, ENSMUSG00000008575, ENSMUSG00000019907, ENSMUSG00000055320, ENSMUSG00000023055, ENSMUSG00000026565, ENSMUSG00000026686, ENSMUSG00000045515, ENSMUSG00000029832, ENSMUSG00000024268, ENSMUSG00000024027, ENSMUSG00000029833, ENSMUSG00000042002, ENSMUSG00000017724, ENSMUSG00000034981, ENSMUSG00000004661, ENSMUSG00000029267, ENSMUSG00000025583, ENSMUSG00000063632, ENSMUSG00000027523,…	1511	1637	17152	1.65036	6.64402e-12	1.70884e-13	1.56901e-13
GOTERM_MF_5	GO:0000975~regulatory region DNA binding	142	7.85398	3.69204e-15	ENSMUSG00000015709, ENSMUSG00000008575, ENSMUSG00000005583, ENSMUSG00000052056, ENSMUSG00000055320, ENSMUSG00000023055, ENSMUSG00000026565, ENSMUSG00000026686, ENSMUSG00000056493, ENSMUSG00000020185, ENSMUSG00000025997, ENSMUSG00000043456, ENSMUSG00000029832, ENSMUSG00000029833, ENSMUSG00000042002, ENSMUSG00000017724, ENSMUSG00000035277, ENSMUSG00000013089, ENSMUSG00000067261, ENSMUSG00000058318,…	1145	835	13115	1.94789	1.80989e-12	9.13781e-13	8.89782e-13
GOTERM_BP_5	GO:0006355~regulation of transcription, DNA-templated	423	23.396	1.06054e-14	ENSMUSG00000019907, ENSMUSG00000059246, ENSMUSG00000024260, ENSMUSG00000004535, ENSMUSG00000023055, ENSMUSG00000026686, ENSMUSG00000026565, ENSMUSG00000025239, ENSMUSG00000029832, ENSMUSG00000024027, ENSMUSG00000029833, ENSMUSG00000017724, ENSMUSG00000037214, ENSMUSG00000035277, ENSMUSG00000039756, ENSMUSG00000004661, ENSMUSG00000025583, ENSMUSG00000063632, ENSMUSG00000027523, ENSMUSG00000028975,…	1511	3449	17152	1.39219	5.31521e-11	1.28973e-12	1.18419e-12
GOTERM_BP_5	GO:2001141~regulation of RNA biosynthetic process	423	23.396	1.76643e-14	ENSMUSG00000019907, ENSMUSG00000059246, ENSMUSG00000024260, ENSMUSG00000004535, ENSMUSG00000023055, ENSMUSG00000026686, ENSMUSG00000026565, ENSMUSG00000025239, ENSMUSG00000029832, ENSMUSG00000024027, ENSMUSG00000029833, ENSMUSG00000017724, ENSMUSG00000037214, ENSMUSG00000035277, ENSMUSG00000039756, ENSMUSG00000004661, ENSMUSG00000025583, ENSMUSG00000063632, ENSMUSG00000027523, ENSMUSG00000028975,…	1511	3458	17152	1.38856	8.80332e-11	2.02949e-12	1.86342e-12
GOTERM_BP_5	GO:0032774~RNA biosynthetic process	433	23.9491	2.2685e-14	ENSMUSG00000019907, ENSMUSG00000059246, ENSMUSG00000024260, ENSMUSG00000004535, ENSMUSG00000023055, ENSMUSG00000026686, ENSMUSG00000026565, ENSMUSG00000025239, ENSMUSG00000029832, ENSMUSG00000024027, ENSMUSG00000029833, ENSMUSG00000017724, ENSMUSG00000037214, ENSMUSG00000035277, ENSMUSG00000039756, ENSMUSG00000004661, ENSMUSG00000025583, ENSMUSG00000063632, ENSMUSG00000027523, ENSMUSG00000028975,…	1511	3565	17152	1.37873	1.12948e-10	2.48955e-12	2.28583e-12
GOTERM_BP_5	GO:0051252~regulation of RNA metabolic process	434	24.0044	2.29681e-14	ENSMUSG00000019907, ENSMUSG00000059246, ENSMUSG00000024260, ENSMUSG00000004535, ENSMUSG00000023055, ENSMUSG00000026686, ENSMUSG00000026565, ENSMUSG00000025239, ENSMUSG00000024268, ENSMUSG00000029832, ENSMUSG00000024027, ENSMUSG00000029833, ENSMUSG00000017724, ENSMUSG00000037214, ENSMUSG00000035277, ENSMUSG00000039756, ENSMUSG00000004661, ENSMUSG00000025583, ENSMUSG00000063632, ENSMUSG00000027523,…	1511	3575	17152	1.37805	1.14609e-10	2.48955e-12	2.28583e-12
GOTERM_BP_5	GO:0034654~nucleobase-containing compound biosynthetic process	470	25.9956	3.66617e-14	ENSMUSG00000019907, ENSMUSG00000059246, ENSMUSG00000024260, ENSMUSG00000004535, ENSMUSG00000023055, ENSMUSG00000026686, ENSMUSG00000026565, ENSMUSG00000025239, ENSMUSG00000029832, ENSMUSG00000024027, ENSMUSG00000029833, ENSMUSG00000017724, ENSMUSG00000037214, ENSMUSG00000035277, ENSMUSG00000039756, ENSMUSG00000038425, ENSMUSG00000004661, ENSMUSG00000025583, ENSMUSG00000063632, ENSMUSG00000027523,…	1511	3952	17152	1.34999	1.82711e-10	3.88926e-12	3.57101e-12
GOTERM_BP_5	GO:0010557~positive regulation of macromolecule biosynthetic process	224	12.3894	1.40521e-13	ENSMUSG00000008575, ENSMUSG00000019907, ENSMUSG00000055320, ENSMUSG00000023055, ENSMUSG00000026565, ENSMUSG00000026686, ENSMUSG00000045515, ENSMUSG00000029832, ENSMUSG00000024027, ENSMUSG00000029833, ENSMUSG00000042002, ENSMUSG00000017724, ENSMUSG00000034981, ENSMUSG00000004661, ENSMUSG00000029267, ENSMUSG00000025583, ENSMUSG00000063632, ENSMUSG00000024256, ENSMUSG00000026313, ENSMUSG00000042599,…	1511	1577	17152	1.61238	7.00944e-10	1.32196e-11	1.21378e-11
GOTERM_BP_5	GO:0010628~positive regulation of gene expression	238	13.1637	1.64933e-13	ENSMUSG00000030265, ENSMUSG00000008575, ENSMUSG00000019907, ENSMUSG00000053024, ENSMUSG00000055320, ENSMUSG00000023055, ENSMUSG00000026565, ENSMUSG00000026686, ENSMUSG00000045515, ENSMUSG00000029832, ENSMUSG00000024268, ENSMUSG00000024027, ENSMUSG00000029833, ENSMUSG00000069601, ENSMUSG00000042002, ENSMUSG00000017724, ENSMUSG00000035277, ENSMUSG00000004661, ENSMUSG00000029267, ENSMUSG00000025583,…	1511	1708	17152	1.58176	8.22751e-10	1.4952e-11	1.37285e-11
GOTERM_BP_5	GO:0031328~positive regulation of cellular biosynthetic process	237	13.1084	3.053e-13	ENSMUSG00000008575, ENSMUSG00000019907, ENSMUSG00000055320, ENSMUSG00000023055, ENSMUSG00000026565, ENSMUSG00000026686, ENSMUSG00000045515, ENSMUSG00000029832, ENSMUSG00000024027, ENSMUSG00000029833, ENSMUSG00000042002, ENSMUSG00000017724, ENSMUSG00000034981, ENSMUSG00000004661, ENSMUSG00000029267, ENSMUSG00000025583, ENSMUSG00000063632, ENSMUSG00000027523, ENSMUSG00000024256, ENSMUSG00000026313,…	1511	1709	17152	1.57419	1.52259e-09	2.71826e-11	2.49583e-11
GOTERM_BP_5	GO:0016070~RNA metabolic process	500	27.6549	6.96182e-13	ENSMUSG00000019907, ENSMUSG00000059246, ENSMUSG00000059005, ENSMUSG00000024260, ENSMUSG00000027655, ENSMUSG00000004535, ENSMUSG00000023055, ENSMUSG00000026686, ENSMUSG00000026565, ENSMUSG00000028741, ENSMUSG00000025239, ENSMUSG00000024268, ENSMUSG00000029832, ENSMUSG00000024027, ENSMUSG00000029833, ENSMUSG00000017724, ENSMUSG00000035275, ENSMUSG00000050312, ENSMUSG00000037214, ENSMUSG00000035277,…	1511	4331	17152	1.31049	3.47205e-09	6.08976e-11	5.59144e-11
GOTERM_BP_5	GO:2000112~regulation of cellular macromolecule biosynthetic process	452	25	3.81648e-12	ENSMUSG00000019907, ENSMUSG00000059246, ENSMUSG00000024260, ENSMUSG00000004535, ENSMUSG00000023055, ENSMUSG00000026686, ENSMUSG00000026565, ENSMUSG00000025239, ENSMUSG00000029832, ENSMUSG00000024027, ENSMUSG00000029833, ENSMUSG00000017724, ENSMUSG00000037214, ENSMUSG00000035277, ENSMUSG00000039756, ENSMUSG00000004661, ENSMUSG00000025583, ENSMUSG00000063632, ENSMUSG00000027523, ENSMUSG00000028975,…	1511	3875	17152	1.32409	1.90329e-08	2.92753e-10	2.68798e-10
GOTERM_BP_5	GO:0034645~cellular macromolecule biosynthetic process	541	29.9226	4.59782e-12	ENSMUSG00000019907, ENSMUSG00000059246, ENSMUSG00000024260, ENSMUSG00000004535, ENSMUSG00000023055, ENSMUSG00000026686, ENSMUSG00000026565, ENSMUSG00000025239, ENSMUSG00000029832, ENSMUSG00000024027, ENSMUSG00000029833, ENSMUSG00000017724, ENSMUSG00000037214, ENSMUSG00000035277, ENSMUSG00000016510, ENSMUSG00000039756, ENSMUSG00000038425, ENSMUSG00000004661, ENSMUSG00000025583, ENSMUSG00000063632,…	1511	4810	17152	1.27674	2.29291e-08	3.4216e-10	3.14162e-10
GOTERM_BP_5	GO:0010556~regulation of macromolecule biosynthetic process	460	25.4425	5.43141e-12	ENSMUSG00000019907, ENSMUSG00000059246, ENSMUSG00000024260, ENSMUSG00000004535, ENSMUSG00000023055, ENSMUSG00000026686, ENSMUSG00000026565, ENSMUSG00000025239, ENSMUSG00000029832, ENSMUSG00000024027, ENSMUSG00000029833, ENSMUSG00000017724, ENSMUSG00000037214, ENSMUSG00000035277, ENSMUSG00000039756, ENSMUSG00000004661, ENSMUSG00000025583, ENSMUSG00000063632, ENSMUSG00000027523, ENSMUSG00000028975,…	1511	3966	17152	1.3166	2.70866e-08	3.9825e-10	3.65662e-10
GOTERM_MF_5	GO:0003690~double-stranded DNA binding	126	6.96903	1.34394e-11	ENSMUSG00000015709, ENSMUSG00000008575, ENSMUSG00000005583, ENSMUSG00000052056, ENSMUSG00000055320, ENSMUSG00000026565, ENSMUSG00000026686, ENSMUSG00000056493, ENSMUSG00000020185, ENSMUSG00000043456, ENSMUSG00000029832, ENSMUSG00000042002, ENSMUSG00000017724, ENSMUSG00000035277, ENSMUSG00000013089, ENSMUSG00000067261, ENSMUSG00000058318, ENSMUSG00000004661, ENSMUSG00000041309, ENSMUSG00000025583,…	1145	787	13115	1.83383	6.63904e-09	2.2175e-09	2.15927e-09
GOTERM_BP_5	GO:0010468~regulation of gene expression	484	26.7699	4.2153e-11	ENSMUSG00000019907, ENSMUSG00000059246, ENSMUSG00000024260, ENSMUSG00000004535, ENSMUSG00000023055, ENSMUSG00000026686, ENSMUSG00000026565, ENSMUSG00000025239, ENSMUSG00000024268, ENSMUSG00000029832, ENSMUSG00000024027, ENSMUSG00000029833, ENSMUSG00000017724, ENSMUSG00000037214, ENSMUSG00000035277, ENSMUSG00000039756, ENSMUSG00000004661, ENSMUSG00000025583, ENSMUSG00000063632, ENSMUSG00000027523,…	1511	4268	17152	1.28727	2.10217e-07	2.9191e-09	2.68023e-09
GOTERM_BP_5	GO:0090304~nucleic acid metabolic process	534	29.5354	5.87686e-11	ENSMUSG00000019907, ENSMUSG00000059246, ENSMUSG00000059005, ENSMUSG00000024260, ENSMUSG00000027655, ENSMUSG00000004535, ENSMUSG00000023055, ENSMUSG00000026686, ENSMUSG00000026565, ENSMUSG00000028741, ENSMUSG00000025239, ENSMUSG00000024268, ENSMUSG00000029832, ENSMUSG00000024027, ENSMUSG00000029833, ENSMUSG00000017724, ENSMUSG00000038544, ENSMUSG00000035275, ENSMUSG00000050312, ENSMUSG00000037214,…	1511	4805	17152	1.26153	2.93079e-07	3.95973e-09	3.63571e-09
Annotation Cluster 6	Enrichment Score: 10.54931082216394
Category	Term	Count	%	PValue	Genes	List Total	Pop Hits	Pop Total	Fold Enrichment	Bonferroni	Benjamini	FDR
GOTERM_BP_5	GO:0009887~organ morphogenesis	166	9.18142	1.79097e-14	ENSMUSG00000030265, ENSMUSG00000008575, ENSMUSG00000005583, ENSMUSG00000032440, ENSMUSG00000007880, ENSMUSG00000050272, ENSMUSG00000055320, ENSMUSG00000022483, ENSMUSG00000003721, ENSMUSG00000001300, ENSMUSG00000026565, ENSMUSG00000020184, ENSMUSG00000028226, ENSMUSG00000022883, ENSMUSG00000024304, ENSMUSG00000044548, ENSMUSG00000022367, ENSMUSG00000027777, ENSMUSG00000020105, ENSMUSG00000042002,…	1511	1038	17152	1.81535	8.91406e-11	2.02949e-12	1.86342e-12
GOTERM_BP_5	GO:0048598~embryonic morphogenesis	117	6.47124	6.41898e-14	ENSMUSG00000005583, ENSMUSG00000032440, ENSMUSG00000007880, ENSMUSG00000048078, ENSMUSG00000055320, ENSMUSG00000022483, ENSMUSG00000003721, ENSMUSG00000026565, ENSMUSG00000028226, ENSMUSG00000044548, ENSMUSG00000020105, ENSMUSG00000042002, ENSMUSG00000020902, ENSMUSG00000068196, ENSMUSG00000030029, ENSMUSG00000032327, ENSMUSG00000039910, ENSMUSG00000039239, ENSMUSG00000052613, ENSMUSG00000058444,…	1511	648	17152	2.04956	3.2002e-10	6.46695e-12	5.93777e-12
GOTERM_BP_5	GO:0007423~sensory organ development	107	5.91814	4.51693e-12	ENSMUSG00000032440, ENSMUSG00000007880, ENSMUSG00000050272, ENSMUSG00000022483, ENSMUSG00000003721, ENSMUSG00000026565, ENSMUSG00000020105, ENSMUSG00000042002, ENSMUSG00000029838, ENSMUSG00000020900, ENSMUSG00000020902, ENSMUSG00000031517, ENSMUSG00000068196, ENSMUSG00000030029, ENSMUSG00000016637, ENSMUSG00000032327, ENSMUSG00000039910, ENSMUSG00000039239, ENSMUSG00000052613, ENSMUSG00000007653,…	1511	608	17152	1.9977	2.2526e-08	3.41233e-10	3.13311e-10
GOTERM_BP_5	GO:0090596~sensory organ morphogenesis	63	3.48451	8.3257e-11	ENSMUSG00000007880, ENSMUSG00000075012, ENSMUSG00000050272, ENSMUSG00000022483, ENSMUSG00000003721, ENSMUSG00000026565, ENSMUSG00000028664, ENSMUSG00000026768, ENSMUSG00000040148, ENSMUSG00000020105, ENSMUSG00000042002, ENSMUSG00000029838, ENSMUSG00000041592, ENSMUSG00000020902, ENSMUSG00000010175, ENSMUSG00000068196, ENSMUSG00000030029, ENSMUSG00000032327, ENSMUSG00000056854, ENSMUSG00000018698,…	1511	296	17152	2.41601	4.15203e-07	5.53493e-09	5.08201e-09
GOTERM_BP_5	GO:0048562~embryonic organ morphogenesis	64	3.53982	1.10003e-09	ENSMUSG00000005583, ENSMUSG00000032440, ENSMUSG00000007880, ENSMUSG00000032087, ENSMUSG00000055320, ENSMUSG00000022483, ENSMUSG00000003721, ENSMUSG00000028226, ENSMUSG00000028664, ENSMUSG00000024985, ENSMUSG00000026768, ENSMUSG00000040148, ENSMUSG00000020105, ENSMUSG00000042002, ENSMUSG00000020902, ENSMUSG00000010175, ENSMUSG00000030029, ENSMUSG00000032327, ENSMUSG00000056854, ENSMUSG00000018698,…	1511	322	17152	2.25618	5.48584e-06	6.52947e-08	5.99517e-08
GOTERM_BP_5	GO:0048568~embryonic organ development	86	4.75664	1.23268e-09	ENSMUSG00000005583, ENSMUSG00000032440, ENSMUSG00000007880, ENSMUSG00000032087, ENSMUSG00000055320, ENSMUSG00000022483, ENSMUSG00000003721, ENSMUSG00000028226, ENSMUSG00000020185, ENSMUSG00000028664, ENSMUSG00000024985, ENSMUSG00000026768, ENSMUSG00000040148, ENSMUSG00000028426, ENSMUSG00000020105, ENSMUSG00000042002, ENSMUSG00000020902, ENSMUSG00000010175, ENSMUSG00000052534, ENSMUSG00000030029,…	1511	494	17152	1.97616	6.14735e-06	7.23075e-08	6.63906e-08
GOTERM_BP_5	GO:0009792~embryo development ending in birth or egg hatching	111	6.13938	2.43641e-08	ENSMUSG00000015709, ENSMUSG00000005583, ENSMUSG00000059246, ENSMUSG00000032440, ENSMUSG00000007880, ENSMUSG00000030020, ENSMUSG00000022483, ENSMUSG00000059363, ENSMUSG00000028226, ENSMUSG00000020185, ENSMUSG00000044548, ENSMUSG00000020900, ENSMUSG00000067261, ENSMUSG00000039910, ENSMUSG00000039239, ENSMUSG00000027523, ENSMUSG00000063632, ENSMUSG00000020053, ENSMUSG00000027763, ENSMUSG00000027009,…	1511	739	17152	1.70502	0.000121497	1.20277e-06	1.10435e-06
Annotation Cluster 7	Enrichment Score: 9.735337683280294
Category	Term	Count	%	PValue	Genes	List Total	Pop Hits	Pop Total	Fold Enrichment	Bonferroni	Benjamini	FDR
GOTERM_BP_5	GO:0006351~transcription, DNA-templated	405	22.4004	2.85451e-18	ENSMUSG00000019907, ENSMUSG00000059246, ENSMUSG00000024260, ENSMUSG00000004535, ENSMUSG00000023055, ENSMUSG00000026686, ENSMUSG00000026565, ENSMUSG00000025239, ENSMUSG00000029832, ENSMUSG00000024027, ENSMUSG00000029833, ENSMUSG00000017724, ENSMUSG00000037214, ENSMUSG00000035277, ENSMUSG00000039756, ENSMUSG00000004661, ENSMUSG00000025583, ENSMUSG00000063632, ENSMUSG00000027523, ENSMUSG00000028975,…	1511	3129	17152	1.46926	1.42354e-14	5.69303e-16	5.22718e-16
GOTERM_BP_5	GO:0006355~regulation of transcription, DNA-templated	423	23.396	1.06054e-14	ENSMUSG00000019907, ENSMUSG00000059246, ENSMUSG00000024260, ENSMUSG00000004535, ENSMUSG00000023055, ENSMUSG00000026686, ENSMUSG00000026565, ENSMUSG00000025239, ENSMUSG00000029832, ENSMUSG00000024027, ENSMUSG00000029833, ENSMUSG00000017724, ENSMUSG00000037214, ENSMUSG00000035277, ENSMUSG00000039756, ENSMUSG00000004661, ENSMUSG00000025583, ENSMUSG00000063632, ENSMUSG00000027523, ENSMUSG00000028975,…	1511	3449	17152	1.39219	5.31521e-11	1.28973e-12	1.18419e-12
GOTERM_BP_5	GO:2001141~regulation of RNA biosynthetic process	423	23.396	1.76643e-14	ENSMUSG00000019907, ENSMUSG00000059246, ENSMUSG00000024260, ENSMUSG00000004535, ENSMUSG00000023055, ENSMUSG00000026686, ENSMUSG00000026565, ENSMUSG00000025239, ENSMUSG00000029832, ENSMUSG00000024027, ENSMUSG00000029833, ENSMUSG00000017724, ENSMUSG00000037214, ENSMUSG00000035277, ENSMUSG00000039756, ENSMUSG00000004661, ENSMUSG00000025583, ENSMUSG00000063632, ENSMUSG00000027523, ENSMUSG00000028975,…	1511	3458	17152	1.38856	8.80332e-11	2.02949e-12	1.86342e-12
GOTERM_BP_5	GO:0051252~regulation of RNA metabolic process	434	24.0044	2.29681e-14	ENSMUSG00000019907, ENSMUSG00000059246, ENSMUSG00000024260, ENSMUSG00000004535, ENSMUSG00000023055, ENSMUSG00000026686, ENSMUSG00000026565, ENSMUSG00000025239, ENSMUSG00000024268, ENSMUSG00000029832, ENSMUSG00000024027, ENSMUSG00000029833, ENSMUSG00000017724, ENSMUSG00000037214, ENSMUSG00000035277, ENSMUSG00000039756, ENSMUSG00000004661, ENSMUSG00000025583, ENSMUSG00000063632, ENSMUSG00000027523,…	1511	3575	17152	1.37805	1.14609e-10	2.48955e-12	2.28583e-12
GOTERM_BP_5	GO:2000112~regulation of cellular macromolecule biosynthetic process	452	25	3.81648e-12	ENSMUSG00000019907, ENSMUSG00000059246, ENSMUSG00000024260, ENSMUSG00000004535, ENSMUSG00000023055, ENSMUSG00000026686, ENSMUSG00000026565, ENSMUSG00000025239, ENSMUSG00000029832, ENSMUSG00000024027, ENSMUSG00000029833, ENSMUSG00000017724, ENSMUSG00000037214, ENSMUSG00000035277, ENSMUSG00000039756, ENSMUSG00000004661, ENSMUSG00000025583, ENSMUSG00000063632, ENSMUSG00000027523, ENSMUSG00000028975,…	1511	3875	17152	1.32409	1.90329e-08	2.92753e-10	2.68798e-10
GOTERM_BP_5	GO:0010556~regulation of macromolecule biosynthetic process	460	25.4425	5.43141e-12	ENSMUSG00000019907, ENSMUSG00000059246, ENSMUSG00000024260, ENSMUSG00000004535, ENSMUSG00000023055, ENSMUSG00000026686, ENSMUSG00000026565, ENSMUSG00000025239, ENSMUSG00000029832, ENSMUSG00000024027, ENSMUSG00000029833, ENSMUSG00000017724, ENSMUSG00000037214, ENSMUSG00000035277, ENSMUSG00000039756, ENSMUSG00000004661, ENSMUSG00000025583, ENSMUSG00000063632, ENSMUSG00000027523, ENSMUSG00000028975,…	1511	3966	17152	1.3166	2.70866e-08	3.9825e-10	3.65662e-10
GOTERM_BP_5	GO:0045892~negative regulation of transcription, DNA-templated	168	9.29204	1.33761e-09	ENSMUSG00000008575, ENSMUSG00000005583, ENSMUSG00000007880, ENSMUSG00000052056, ENSMUSG00000024260, ENSMUSG00000026565, ENSMUSG00000020184, ENSMUSG00000056493, ENSMUSG00000020185, ENSMUSG00000026603, ENSMUSG00000045515, ENSMUSG00000025239, ENSMUSG00000044548, ENSMUSG00000043456, ENSMUSG00000029832, ENSMUSG00000029833, ENSMUSG00000022529, ENSMUSG00000045591, ENSMUSG00000038025, ENSMUSG00000035277,…	1511	1207	17152	1.57998	6.67064e-06	7.75502e-08	7.12044e-08
GOTERM_BP_5	GO:1902679~negative regulation of RNA biosynthetic process	169	9.34735	4.59462e-09	ENSMUSG00000008575, ENSMUSG00000005583, ENSMUSG00000007880, ENSMUSG00000052056, ENSMUSG00000024260, ENSMUSG00000026565, ENSMUSG00000020184, ENSMUSG00000056493, ENSMUSG00000020185, ENSMUSG00000026603, ENSMUSG00000045515, ENSMUSG00000025239, ENSMUSG00000044548, ENSMUSG00000043456, ENSMUSG00000029832, ENSMUSG00000029833, ENSMUSG00000022529, ENSMUSG00000045591, ENSMUSG00000038025, ENSMUSG00000035277,…	1511	1237	17152	1.55084	2.29131e-05	2.57402e-07	2.36339e-07
GOTERM_BP_5	GO:0045934~negative regulation of nucleobase-containing compound metabolic process	188	10.3982	5.35357e-09	ENSMUSG00000032565, ENSMUSG00000061603, ENSMUSG00000008575, ENSMUSG00000005583, ENSMUSG00000007880, ENSMUSG00000052056, ENSMUSG00000024260, ENSMUSG00000026565, ENSMUSG00000020184, ENSMUSG00000056493, ENSMUSG00000020185, ENSMUSG00000026603, ENSMUSG00000045515, ENSMUSG00000029676, ENSMUSG00000024425, ENSMUSG00000025239, ENSMUSG00000044548, ENSMUSG00000043456, ENSMUSG00000029832, ENSMUSG00000024268,…	1511	1417	17152	1.50605	2.66979e-05	2.8702e-07	2.63534e-07
GOTERM_BP_5	GO:0051253~negative regulation of RNA metabolic process	173	9.56858	7.74861e-09	ENSMUSG00000032565, ENSMUSG00000008575, ENSMUSG00000005583, ENSMUSG00000007880, ENSMUSG00000052056, ENSMUSG00000024260, ENSMUSG00000026565, ENSMUSG00000020184, ENSMUSG00000056493, ENSMUSG00000020185, ENSMUSG00000026603, ENSMUSG00000045515, ENSMUSG00000025239, ENSMUSG00000044548, ENSMUSG00000043456, ENSMUSG00000029832, ENSMUSG00000024268, ENSMUSG00000029833, ENSMUSG00000022529, ENSMUSG00000045591,…	1511	1283	17152	1.53063	3.86416e-05	4.02443e-07	3.69512e-07
GOTERM_BP_5	GO:0010629~negative regulation of gene expression	203	11.2279	1.62634e-07	ENSMUSG00000032565, ENSMUSG00000008575, ENSMUSG00000052056, ENSMUSG00000024260, ENSMUSG00000026565, ENSMUSG00000045515, ENSMUSG00000025239, ENSMUSG00000044548, ENSMUSG00000043456, ENSMUSG00000029832, ENSMUSG00000024268, ENSMUSG00000039081, ENSMUSG00000029833, ENSMUSG00000021559, ENSMUSG00000022529, ENSMUSG00000035277, ENSMUSG00000029267, ENSMUSG00000063632, ENSMUSG00000028975, ENSMUSG00000000861,…	1511	1628	17152	1.41544	0.000810727	6.99046e-06	6.41844e-06
GOTERM_BP_5	GO:0031327~negative regulation of cellular biosynthetic process	196	10.8407	1.92403e-07	ENSMUSG00000008575, ENSMUSG00000052056, ENSMUSG00000024260, ENSMUSG00000026565, ENSMUSG00000045515, ENSMUSG00000025239, ENSMUSG00000044548, ENSMUSG00000043456, ENSMUSG00000029832, ENSMUSG00000029833, ENSMUSG00000021559, ENSMUSG00000022529, ENSMUSG00000035277, ENSMUSG00000029267, ENSMUSG00000063632, ENSMUSG00000028975, ENSMUSG00000000861, ENSMUSG00000026313, ENSMUSG00000029705, ENSMUSG00000049336,…	1511	1564	17152	1.42256	0.000959056	8.06154e-06	7.40187e-06
GOTERM_BP_5	GO:2000113~negative regulation of cellular macromolecule biosynthetic process	183	10.1217	2.41657e-07	ENSMUSG00000008575, ENSMUSG00000005583, ENSMUSG00000007880, ENSMUSG00000052056, ENSMUSG00000024260, ENSMUSG00000026565, ENSMUSG00000020184, ENSMUSG00000056493, ENSMUSG00000020185, ENSMUSG00000026603, ENSMUSG00000045515, ENSMUSG00000029676, ENSMUSG00000025239, ENSMUSG00000044548, ENSMUSG00000043456, ENSMUSG00000029832, ENSMUSG00000029833, ENSMUSG00000021559, ENSMUSG00000022529, ENSMUSG00000045591,…	1511	1443	17152	1.43958	0.00120442	9.95785e-06	9.14301e-06
GOTERM_BP_5	GO:0010558~negative regulation of macromolecule biosynthetic process	186	10.2876	1.12346e-06	ENSMUSG00000008575, ENSMUSG00000005583, ENSMUSG00000007880, ENSMUSG00000052056, ENSMUSG00000024260, ENSMUSG00000026565, ENSMUSG00000020184, ENSMUSG00000056493, ENSMUSG00000020185, ENSMUSG00000026603, ENSMUSG00000045515, ENSMUSG00000029676, ENSMUSG00000025239, ENSMUSG00000044548, ENSMUSG00000043456, ENSMUSG00000029832, ENSMUSG00000029833, ENSMUSG00000021559, ENSMUSG00000022529, ENSMUSG00000045591,…	1511	1506	17152	1.40197	0.00558704	4.11881e-05	3.78177e-05
GOTERM_BP_5	GO:0010605~negative regulation of macromolecule metabolic process	265	14.6571	1.69219e-05	ENSMUSG00000032565, ENSMUSG00000008575, ENSMUSG00000052056, ENSMUSG00000024260, ENSMUSG00000059003, ENSMUSG00000026565, ENSMUSG00000045515, ENSMUSG00000025239, ENSMUSG00000044548, ENSMUSG00000043456, ENSMUSG00000029832, ENSMUSG00000024268, ENSMUSG00000039081, ENSMUSG00000029833, ENSMUSG00000021559, ENSMUSG00000022529, ENSMUSG00000035277, ENSMUSG00000030254, ENSMUSG00000005871, ENSMUSG00000029267,…	1511	2372	17152	1.26818	0.0809275	0.000482129	0.000442677
Annotation Cluster 8	Enrichment Score: 9.613538500898741
Category	Term	Count	%	PValue	Genes	List Total	Pop Hits	Pop Total	Fold Enrichment	Bonferroni	Benjamini	FDR
GOTERM_BP_5	GO:0099536~synaptic signaling	107	5.91814	6.61481e-14	ENSMUSG00000030265, ENSMUSG00000015829, ENSMUSG00000004771, ENSMUSG00000005583, ENSMUSG00000053025, ENSMUSG00000053024, ENSMUSG00000052572, ENSMUSG00000059003, ENSMUSG00000069729, ENSMUSG00000022240, ENSMUSG00000028747, ENSMUSG00000024268, ENSMUSG00000041670, ENSMUSG00000022523, ENSMUSG00000029838, ENSMUSG00000047495, ENSMUSG00000038665, ENSMUSG00000033419, ENSMUSG00000043051, ENSMUSG00000013089,…	1511	570	17152	2.13088	3.29986e-10	6.46695e-12	5.93777e-12
GOTERM_BP_5	GO:0099537~trans-synaptic signaling	107	5.91814	6.61481e-14	ENSMUSG00000030265, ENSMUSG00000015829, ENSMUSG00000004771, ENSMUSG00000005583, ENSMUSG00000053025, ENSMUSG00000053024, ENSMUSG00000052572, ENSMUSG00000059003, ENSMUSG00000069729, ENSMUSG00000022240, ENSMUSG00000028747, ENSMUSG00000024268, ENSMUSG00000041670, ENSMUSG00000022523, ENSMUSG00000029838, ENSMUSG00000047495, ENSMUSG00000038665, ENSMUSG00000033419, ENSMUSG00000043051, ENSMUSG00000013089,…	1511	570	17152	2.13088	3.29986e-10	6.46695e-12	5.93777e-12
GOTERM_BP_5	GO:0007611~learning or memory	65	3.59513	1.45705e-13	ENSMUSG00000030265, ENSMUSG00000015829, ENSMUSG00000005583, ENSMUSG00000059246, ENSMUSG00000027210, ENSMUSG00000053024, ENSMUSG00000059003, ENSMUSG00000028546, ENSMUSG00000026686, ENSMUSG00000022240, ENSMUSG00000002997, ENSMUSG00000028664, ENSMUSG00000026768, ENSMUSG00000028747, ENSMUSG00000024027, ENSMUSG00000021478, ENSMUSG00000021314, ENSMUSG00000025958, ENSMUSG00000029838, ENSMUSG00000038665,…	1511	271	17152	2.72267	7.26413e-10	1.34534e-11	1.23525e-11
GOTERM_BP_5	GO:0050804~modulation of synaptic transmission	72	3.9823	1.23742e-12	ENSMUSG00000030265, ENSMUSG00000015829, ENSMUSG00000004771, ENSMUSG00000005583, ENSMUSG00000053024, ENSMUSG00000059003, ENSMUSG00000022240, ENSMUSG00000025551, ENSMUSG00000028664, ENSMUSG00000025277, ENSMUSG00000001985, ENSMUSG00000028747, ENSMUSG00000024268, ENSMUSG00000021478, ENSMUSG00000041670, ENSMUSG00000025958, ENSMUSG00000029838, ENSMUSG00000039671, ENSMUSG00000038665, ENSMUSG00000043051,…	1511	332	17152	2.46175	6.17119e-09	1.01144e-10	9.28677e-11
GOTERM_BP_5	GO:0048167~regulation of synaptic plasticity	40	2.21239	2.7678e-08	ENSMUSG00000027273, ENSMUSG00000030265, ENSMUSG00000015829, ENSMUSG00000004771, ENSMUSG00000005583, ENSMUSG00000049583, ENSMUSG00000053024, ENSMUSG00000059003, ENSMUSG00000056073, ENSMUSG00000022240, ENSMUSG00000025551, ENSMUSG00000028664, ENSMUSG00000025277, ENSMUSG00000028747, ENSMUSG00000063887, ENSMUSG00000041670, ENSMUSG00000021478, ENSMUSG00000025958, ENSMUSG00000020524, ENSMUSG00000029838,…	1511	172	17152	2.63987	0.00013802	1.33983e-06	1.23019e-06
GOTERM_BP_5	GO:0050806~positive regulation of synaptic transmission	30	1.65929	2.84455e-05	ENSMUSG00000027273, ENSMUSG00000015829, ENSMUSG00000005360, ENSMUSG00000059003, ENSMUSG00000056073, ENSMUSG00000028747, ENSMUSG00000063887, ENSMUSG00000042589, ENSMUSG00000041670, ENSMUSG00000021478, ENSMUSG00000025958, ENSMUSG00000020524, ENSMUSG00000029838, ENSMUSG00000032827, ENSMUSG00000037996, ENSMUSG00000062209, ENSMUSG00000061878, ENSMUSG00000032452, ENSMUSG00000053310, ENSMUSG00000057531,…	1511	147	17152	2.31662	0.132257	0.000742562	0.000681799
GOTERM_BP_5	GO:0060291~long-term synaptic potentiation	17	0.940265	8.16685e-05	ENSMUSG00000027273, ENSMUSG00000015829, ENSMUSG00000053310, ENSMUSG00000059003, ENSMUSG00000061751, ENSMUSG00000024798, ENSMUSG00000028747, ENSMUSG00000063887, ENSMUSG00000041670, ENSMUSG00000021478, ENSMUSG00000025958, ENSMUSG00000021701, ENSMUSG00000042453, ENSMUSG00000029838, ENSMUSG00000060780, ENSMUSG00000032827, ENSMUSG00000037996	1511	63	17152	3.06308	0.334554	0.00187649	0.00172294
Annotation Cluster 9	Enrichment Score: 9.563789296246993
Category	Term	Count	%	PValue	Genes	List Total	Pop Hits	Pop Total	Fold Enrichment	Bonferroni	Benjamini	FDR
GOTERM_CC_5	GO:0097060~synaptic membrane	76	4.20354	8.11277e-15	ENSMUSG00000052372, ENSMUSG00000028020, ENSMUSG00000052572, ENSMUSG00000059003, ENSMUSG00000001985, ENSMUSG00000042846, ENSMUSG00000059040, ENSMUSG00000026768, ENSMUSG00000046447, ENSMUSG00000041670, ENSMUSG00000041078, ENSMUSG00000069601, ENSMUSG00000047454, ENSMUSG00000063142, ENSMUSG00000047495, ENSMUSG00000051401, ENSMUSG00000038665, ENSMUSG00000033419, ENSMUSG00000043051, ENSMUSG00000037653,…	1473	302	15239	2.60352	5.91638e-12	1.18446e-12	1.13741e-12
GOTERM_CC_5	GO:0045211~postsynaptic membrane	54	2.98673	4.97502e-10	ENSMUSG00000052372, ENSMUSG00000028020, ENSMUSG00000052572, ENSMUSG00000059003, ENSMUSG00000001985, ENSMUSG00000042846, ENSMUSG00000046447, ENSMUSG00000041078, ENSMUSG00000069601, ENSMUSG00000047454, ENSMUSG00000063142, ENSMUSG00000047495, ENSMUSG00000051401, ENSMUSG00000033419, ENSMUSG00000043051, ENSMUSG00000037653, ENSMUSG00000030465, ENSMUSG00000007653, ENSMUSG00000027162, ENSMUSG00000030098,…	1473	224	15239	2.49402	3.63177e-07	6.05294e-08	5.81248e-08
GOTERM_CC_5	GO:0098590~plasma membrane region	141	7.79867	5.04276e-06	ENSMUSG00000061603, ENSMUSG00000032440, ENSMUSG00000030020, ENSMUSG00000052572, ENSMUSG00000021270, ENSMUSG00000059003, ENSMUSG00000027015, ENSMUSG00000022883, ENSMUSG00000025876, ENSMUSG00000024304, ENSMUSG00000041670, ENSMUSG00000046447, ENSMUSG00000069601, ENSMUSG00000048915, ENSMUSG00000032849, ENSMUSG00000047495, ENSMUSG00000051401, ENSMUSG00000038665, ENSMUSG00000033419, ENSMUSG00000043051,…	1473	1009	15239	1.44571	0.00367446	0.000276124	0.000265155
Annotation Cluster 10	Enrichment Score: 8.997451532711606
Category	Term	Count	%	PValue	Genes	List Total	Pop Hits	Pop Total	Fold Enrichment	Bonferroni	Benjamini	FDR
GOTERM_BP_5	GO:0007416~synapse assembly	39	2.15708	1.88509e-12	ENSMUSG00000052372, ENSMUSG00000028184, ENSMUSG00000034648, ENSMUSG00000028289, ENSMUSG00000050272, ENSMUSG00000059146, ENSMUSG00000028664, ENSMUSG00000042846, ENSMUSG00000024304, ENSMUSG00000025555, ENSMUSG00000063887, ENSMUSG00000043557, ENSMUSG00000042589, ENSMUSG00000045776, ENSMUSG00000048915, ENSMUSG00000024647, ENSMUSG00000062991, ENSMUSG00000041592, ENSMUSG00000075478, ENSMUSG00000031517,…	1511	122	17152	3.62873	9.40073e-09	1.51598e-10	1.39193e-10
GOTERM_BP_5	GO:0051963~regulation of synapse assembly	28	1.54867	4.30986e-09	ENSMUSG00000028184, ENSMUSG00000034648, ENSMUSG00000005583, ENSMUSG00000028289, ENSMUSG00000059146, ENSMUSG00000028664, ENSMUSG00000042846, ENSMUSG00000063887, ENSMUSG00000043557, ENSMUSG00000042589, ENSMUSG00000045776, ENSMUSG00000048915, ENSMUSG00000024647, ENSMUSG00000032827, ENSMUSG00000075478, ENSMUSG00000066392, ENSMUSG00000037605, ENSMUSG00000032452, ENSMUSG00000025020, ENSMUSG00000002885,…	1511	88	17152	3.61182	2.1493e-05	2.44193e-07	2.24211e-07
GOTERM_BP_5	GO:0051965~positive regulation of synapse assembly	23	1.27212	1.25271e-07	ENSMUSG00000037605, ENSMUSG00000028184, ENSMUSG00000034648, ENSMUSG00000032452, ENSMUSG00000059146, ENSMUSG00000002885, ENSMUSG00000028664, ENSMUSG00000042846, ENSMUSG00000048304, ENSMUSG00000063887, ENSMUSG00000042589, ENSMUSG00000045776, ENSMUSG00000048915, ENSMUSG00000024647, ENSMUSG00000036790, ENSMUSG00000036295, ENSMUSG00000060780, ENSMUSG00000075478, ENSMUSG00000045083, ENSMUSG00000013033,…	1511	72	17152	3.62615	0.00062453	5.47895e-06	5.03061e-06
Annotation Cluster 11	Enrichment Score: 8.8882959488347
Category	Term	Count	%	PValue	Genes	List Total	Pop Hits	Pop Total	Fold Enrichment	Bonferroni	Benjamini	FDR
GOTERM_BP_5	GO:0072358~cardiovascular system development	163	9.01549	1.14952e-12	ENSMUSG00000061603, ENSMUSG00000031990, ENSMUSG00000005583, ENSMUSG00000032440, ENSMUSG00000007880, ENSMUSG00000025076, ENSMUSG00000031073, ENSMUSG00000048078, ENSMUSG00000055320, ENSMUSG00000022483, ENSMUSG00000001300, ENSMUSG00000020184, ENSMUSG00000020185, ENSMUSG00000026603, ENSMUSG00000022883, ENSMUSG00000024304, ENSMUSG00000022367, ENSMUSG00000042002, ENSMUSG00000029838, ENSMUSG00000020900,…	1511	1062	17152	1.74226	5.73268e-09	9.55251e-11	8.77083e-11
GOTERM_BP_5	GO:0072359~circulatory system development	163	9.01549	1.14952e-12	ENSMUSG00000061603, ENSMUSG00000031990, ENSMUSG00000005583, ENSMUSG00000032440, ENSMUSG00000007880, ENSMUSG00000025076, ENSMUSG00000031073, ENSMUSG00000048078, ENSMUSG00000055320, ENSMUSG00000022483, ENSMUSG00000001300, ENSMUSG00000020184, ENSMUSG00000020185, ENSMUSG00000026603, ENSMUSG00000022883, ENSMUSG00000024304, ENSMUSG00000022367, ENSMUSG00000042002, ENSMUSG00000029838, ENSMUSG00000020900,…	1511	1062	17152	1.74226	5.73268e-09	9.55251e-11	8.77083e-11
GOTERM_BP_5	GO:0001568~blood vessel development	102	5.64159	4.75785e-09	ENSMUSG00000031990, ENSMUSG00000005583, ENSMUSG00000032440, ENSMUSG00000007880, ENSMUSG00000001300, ENSMUSG00000020184, ENSMUSG00000020185, ENSMUSG00000022883, ENSMUSG00000024304, ENSMUSG00000022367, ENSMUSG00000029838, ENSMUSG00000020900, ENSMUSG00000035152, ENSMUSG00000068196, ENSMUSG00000050711, ENSMUSG00000032327, ENSMUSG00000074766, ENSMUSG00000039910, ENSMUSG00000039239, ENSMUSG00000054364,…	1511	641	17152	1.80631	2.37271e-05	2.60688e-07	2.39356e-07
GOTERM_BP_5	GO:0001944~vasculature development	106	5.86283	5.6245e-09	ENSMUSG00000031990, ENSMUSG00000005583, ENSMUSG00000032440, ENSMUSG00000007880, ENSMUSG00000001300, ENSMUSG00000020184, ENSMUSG00000020185, ENSMUSG00000022883, ENSMUSG00000024304, ENSMUSG00000022367, ENSMUSG00000029838, ENSMUSG00000020900, ENSMUSG00000035152, ENSMUSG00000068196, ENSMUSG00000050711, ENSMUSG00000032327, ENSMUSG00000074766, ENSMUSG00000039910, ENSMUSG00000039239, ENSMUSG00000054364,…	1511	677	17152	1.77733	2.8049e-05	2.98338e-07	2.73925e-07
GOTERM_BP_5	GO:0001525~angiogenesis	64	3.53982	0.000102328	ENSMUSG00000031990, ENSMUSG00000032440, ENSMUSG00000049001, ENSMUSG00000001300, ENSMUSG00000020185, ENSMUSG00000028664, ENSMUSG00000022883, ENSMUSG00000005148, ENSMUSG00000009741, ENSMUSG00000029838, ENSMUSG00000068196, ENSMUSG00000050711, ENSMUSG00000074766, ENSMUSG00000014773, ENSMUSG00000054364, ENSMUSG00000057315, ENSMUSG00000030770, ENSMUSG00000058444, ENSMUSG00000028530, ENSMUSG00000064325,…	1511	444	17152	1.63624	0.399705	0.00227937	0.00209285
Annotation Cluster 12	Enrichment Score: 8.399783836979015
Category	Term	Count	%	PValue	Genes	List Total	Pop Hits	Pop Total	Fold Enrichment	Bonferroni	Benjamini	FDR
GOTERM_BP_5	GO:0007423~sensory organ development	107	5.91814	4.51693e-12	ENSMUSG00000032440, ENSMUSG00000007880, ENSMUSG00000050272, ENSMUSG00000022483, ENSMUSG00000003721, ENSMUSG00000026565, ENSMUSG00000020105, ENSMUSG00000042002, ENSMUSG00000029838, ENSMUSG00000020900, ENSMUSG00000020902, ENSMUSG00000031517, ENSMUSG00000068196, ENSMUSG00000030029, ENSMUSG00000016637, ENSMUSG00000032327, ENSMUSG00000039910, ENSMUSG00000039239, ENSMUSG00000052613, ENSMUSG00000007653,…	1511	608	17152	1.9977	2.2526e-08	3.41233e-10	3.13311e-10
GOTERM_BP_5	GO:0090596~sensory organ morphogenesis	63	3.48451	8.3257e-11	ENSMUSG00000007880, ENSMUSG00000075012, ENSMUSG00000050272, ENSMUSG00000022483, ENSMUSG00000003721, ENSMUSG00000026565, ENSMUSG00000028664, ENSMUSG00000026768, ENSMUSG00000040148, ENSMUSG00000020105, ENSMUSG00000042002, ENSMUSG00000029838, ENSMUSG00000041592, ENSMUSG00000020902, ENSMUSG00000010175, ENSMUSG00000068196, ENSMUSG00000030029, ENSMUSG00000032327, ENSMUSG00000056854, ENSMUSG00000018698,…	1511	296	17152	2.41601	4.15203e-07	5.53493e-09	5.08201e-09
GOTERM_BP_5	GO:0043010~camera-type eye development	65	3.59513	2.5793e-08	ENSMUSG00000032440, ENSMUSG00000007880, ENSMUSG00000075012, ENSMUSG00000050272, ENSMUSG00000026565, ENSMUSG00000028664, ENSMUSG00000021754, ENSMUSG00000042002, ENSMUSG00000029838, ENSMUSG00000020900, ENSMUSG00000041592, ENSMUSG00000010175, ENSMUSG00000031517, ENSMUSG00000068196, ENSMUSG00000019943, ENSMUSG00000032327, ENSMUSG00000018698, ENSMUSG00000039910, ENSMUSG00000039239, ENSMUSG00000014773,…	1511	356	17152	2.07259	0.000128621	1.26082e-06	1.15765e-06
GOTERM_BP_5	GO:0001654~eye development	68	3.76106	2.93439e-07	ENSMUSG00000032440, ENSMUSG00000007880, ENSMUSG00000027210, ENSMUSG00000075012, ENSMUSG00000050272, ENSMUSG00000026565, ENSMUSG00000028664, ENSMUSG00000021754, ENSMUSG00000042002, ENSMUSG00000029838, ENSMUSG00000020900, ENSMUSG00000041592, ENSMUSG00000010175, ENSMUSG00000031517, ENSMUSG00000068196, ENSMUSG00000019943, ENSMUSG00000032327, ENSMUSG00000018698, ENSMUSG00000039910, ENSMUSG00000039239,…	1511	404	17152	1.91064	0.00146231	1.17687e-05	1.08057e-05
GOTERM_BP_5	GO:0048592~eye morphogenesis	38	2.10177	3.52206e-07	ENSMUSG00000033278, ENSMUSG00000004231, ENSMUSG00000007880, ENSMUSG00000075012, ENSMUSG00000050272, ENSMUSG00000024085, ENSMUSG00000020160, ENSMUSG00000028121, ENSMUSG00000026565, ENSMUSG00000028664, ENSMUSG00000008999, ENSMUSG00000023951, ENSMUSG00000021730, ENSMUSG00000042002, ENSMUSG00000029838, ENSMUSG00000041592, ENSMUSG00000010175, ENSMUSG00000031737, ENSMUSG00000068196, ENSMUSG00000036466,…	1511	174	17152	2.47905	0.00175491	1.36132e-05	1.24992e-05
Annotation Cluster 13	Enrichment Score: 7.800277555505255
Category	Term	Count	%	PValue	Genes	List Total	Pop Hits	Pop Total	Fold Enrichment	Bonferroni	Benjamini	FDR
GOTERM_BP_5	GO:0021953~central nervous system neuron differentiation	54	2.98673	9.39114e-13	ENSMUSG00000031673, ENSMUSG00000029595, ENSMUSG00000008575, ENSMUSG00000028266, ENSMUSG00000053024, ENSMUSG00000026686, ENSMUSG00000028664, ENSMUSG00000022883, ENSMUSG00000063626, ENSMUSG00000021478, ENSMUSG00000042002, ENSMUSG00000045591, ENSMUSG00000010175, ENSMUSG00000043051, ENSMUSG00000035277, ENSMUSG00000056854, ENSMUSG00000018698, ENSMUSG00000041309, ENSMUSG00000056222, ENSMUSG00000026235,…	1511	209	17152	2.9329	4.68348e-09	8.07314e-11	7.41253e-11
GOTERM_BP_5	GO:0021879~forebrain neuron differentiation	23	1.27212	9.48133e-08	ENSMUSG00000029595, ENSMUSG00000062209, ENSMUSG00000048251, ENSMUSG00000028883, ENSMUSG00000053024, ENSMUSG00000028078, ENSMUSG00000027985, ENSMUSG00000020052, ENSMUSG00000041415, ENSMUSG00000022883, ENSMUSG00000025810, ENSMUSG00000029546, ENSMUSG00000024565, ENSMUSG00000021685, ENSMUSG00000021478, ENSMUSG00000025969, ENSMUSG00000010175, ENSMUSG00000035277, ENSMUSG00000043051, ENSMUSG00000052516,…	1511	71	17152	3.67722	0.000472722	4.1858e-06	3.84328e-06
GOTERM_BP_5	GO:0021954~central nervous system neuron development	24	1.32743	7.42324e-07	ENSMUSG00000031673, ENSMUSG00000008575, ENSMUSG00000028883, ENSMUSG00000053024, ENSMUSG00000028078, ENSMUSG00000026235, ENSMUSG00000020052, ENSMUSG00000027797, ENSMUSG00000026872, ENSMUSG00000028664, ENSMUSG00000022883, ENSMUSG00000025810, ENSMUSG00000021068, ENSMUSG00000029765, ENSMUSG00000024565, ENSMUSG00000060534, ENSMUSG00000021478, ENSMUSG00000025969, ENSMUSG00000026826, ENSMUSG00000038765,…	1511	85	17152	3.20511	0.00369513	2.80396e-05	2.57452e-05
GOTERM_BP_5	GO:0021872~forebrain generation of neurons	23	1.27212	9.52156e-07	ENSMUSG00000029595, ENSMUSG00000062209, ENSMUSG00000048251, ENSMUSG00000028883, ENSMUSG00000053024, ENSMUSG00000028078, ENSMUSG00000027985, ENSMUSG00000020052, ENSMUSG00000041415, ENSMUSG00000022883, ENSMUSG00000025810, ENSMUSG00000029546, ENSMUSG00000024565, ENSMUSG00000021685, ENSMUSG00000021478, ENSMUSG00000025969, ENSMUSG00000010175, ENSMUSG00000035277, ENSMUSG00000043051, ENSMUSG00000052516,…	1511	80	17152	3.26353	0.00473715	3.54287e-05	3.25296e-05
Annotation Cluster 14	Enrichment Score: 7.633694939657904
Category	Term	Count	%	PValue	Genes	List Total	Pop Hits	Pop Total	Fold Enrichment	Bonferroni	Benjamini	FDR
GOTERM_BP_5	GO:0007423~sensory organ development	107	5.91814	4.51693e-12	ENSMUSG00000032440, ENSMUSG00000007880, ENSMUSG00000050272, ENSMUSG00000022483, ENSMUSG00000003721, ENSMUSG00000026565, ENSMUSG00000020105, ENSMUSG00000042002, ENSMUSG00000029838, ENSMUSG00000020900, ENSMUSG00000020902, ENSMUSG00000031517, ENSMUSG00000068196, ENSMUSG00000030029, ENSMUSG00000016637, ENSMUSG00000032327, ENSMUSG00000039910, ENSMUSG00000039239, ENSMUSG00000052613, ENSMUSG00000007653,…	1511	608	17152	1.9977	2.2526e-08	3.41233e-10	3.13311e-10
GOTERM_BP_5	GO:0090596~sensory organ morphogenesis	63	3.48451	8.3257e-11	ENSMUSG00000007880, ENSMUSG00000075012, ENSMUSG00000050272, ENSMUSG00000022483, ENSMUSG00000003721, ENSMUSG00000026565, ENSMUSG00000028664, ENSMUSG00000026768, ENSMUSG00000040148, ENSMUSG00000020105, ENSMUSG00000042002, ENSMUSG00000029838, ENSMUSG00000041592, ENSMUSG00000020902, ENSMUSG00000010175, ENSMUSG00000068196, ENSMUSG00000030029, ENSMUSG00000032327, ENSMUSG00000056854, ENSMUSG00000018698,…	1511	296	17152	2.41601	4.15203e-07	5.53493e-09	5.08201e-09
GOTERM_BP_5	GO:0048562~embryonic organ morphogenesis	64	3.53982	1.10003e-09	ENSMUSG00000005583, ENSMUSG00000032440, ENSMUSG00000007880, ENSMUSG00000032087, ENSMUSG00000055320, ENSMUSG00000022483, ENSMUSG00000003721, ENSMUSG00000028226, ENSMUSG00000028664, ENSMUSG00000024985, ENSMUSG00000026768, ENSMUSG00000040148, ENSMUSG00000020105, ENSMUSG00000042002, ENSMUSG00000020902, ENSMUSG00000010175, ENSMUSG00000030029, ENSMUSG00000032327, ENSMUSG00000056854, ENSMUSG00000018698,…	1511	322	17152	2.25618	5.48584e-06	6.52947e-08	5.99517e-08
GOTERM_BP_5	GO:0043583~ear development	47	2.59956	3.57548e-07	ENSMUSG00000075470, ENSMUSG00000004231, ENSMUSG00000048450, ENSMUSG00000059146, ENSMUSG00000022483, ENSMUSG00000003721, ENSMUSG00000041415, ENSMUSG00000026586, ENSMUSG00000028664, ENSMUSG00000026768, ENSMUSG00000025932, ENSMUSG00000022346, ENSMUSG00000040148, ENSMUSG00000048616, ENSMUSG00000046743, ENSMUSG00000021974, ENSMUSG00000020105, ENSMUSG00000046982, ENSMUSG00000063142, ENSMUSG00000020902,…	1511	240	17152	2.22299	0.0017815	1.37133e-05	1.25912e-05
GOTERM_BP_5	GO:0042471~ear morphogenesis	31	1.7146	1.02221e-06	ENSMUSG00000004231, ENSMUSG00000048450, ENSMUSG00000022483, ENSMUSG00000003721, ENSMUSG00000026586, ENSMUSG00000028664, ENSMUSG00000026768, ENSMUSG00000025932, ENSMUSG00000022346, ENSMUSG00000040148, ENSMUSG00000048616, ENSMUSG00000021974, ENSMUSG00000020105, ENSMUSG00000046982, ENSMUSG00000020902, ENSMUSG00000030029, ENSMUSG00000038248, ENSMUSG00000056854, ENSMUSG00000014773, ENSMUSG00000052613,…	1511	132	17152	2.66586	0.00508477	3.77535e-05	3.46641e-05
GOTERM_BP_5	GO:0048839~inner ear development	41	2.2677	3.05479e-06	ENSMUSG00000075470, ENSMUSG00000004231, ENSMUSG00000059146, ENSMUSG00000022483, ENSMUSG00000003721, ENSMUSG00000041415, ENSMUSG00000026586, ENSMUSG00000028664, ENSMUSG00000026768, ENSMUSG00000025932, ENSMUSG00000040148, ENSMUSG00000046743, ENSMUSG00000021974, ENSMUSG00000020105, ENSMUSG00000063142, ENSMUSG00000020902, ENSMUSG00000010175, ENSMUSG00000030029, ENSMUSG00000038248, ENSMUSG00000016637,…	1511	212	17152	2.19532	0.0151188	0.000105772	9.7117e-05
GOTERM_BP_5	GO:0042472~inner ear morphogenesis	26	1.43805	7.93618e-06	ENSMUSG00000004231, ENSMUSG00000022483, ENSMUSG00000003721, ENSMUSG00000026586, ENSMUSG00000028664, ENSMUSG00000026768, ENSMUSG00000025932, ENSMUSG00000040148, ENSMUSG00000021974, ENSMUSG00000020105, ENSMUSG00000020902, ENSMUSG00000030029, ENSMUSG00000038248, ENSMUSG00000056854, ENSMUSG00000014773, ENSMUSG00000052613, ENSMUSG00000032368, ENSMUSG00000021464, ENSMUSG00000027966, ENSMUSG00000024238,…	1511	110	17152	2.68306	0.0388049	0.000245775	0.000225664
Annotation Cluster 15	Enrichment Score: 7.152727592112569
Category	Term	Count	%	PValue	Genes	List Total	Pop Hits	Pop Total	Fold Enrichment	Bonferroni	Benjamini	FDR
GOTERM_BP_5	GO:0001501~skeletal system development	88	4.86726	3.97319e-10	ENSMUSG00000030067, ENSMUSG00000008575, ENSMUSG00000032640, ENSMUSG00000005583, ENSMUSG00000032440, ENSMUSG00000032087, ENSMUSG00000014813, ENSMUSG00000022483, ENSMUSG00000003721, ENSMUSG00000028226, ENSMUSG00000022641, ENSMUSG00000040268, ENSMUSG00000022367, ENSMUSG00000027777, ENSMUSG00000047415, ENSMUSG00000037253, ENSMUSG00000019947, ENSMUSG00000052534, ENSMUSG00000018698, ENSMUSG00000039910,…	1511	499	17152	2.00185	1.98143e-06	2.47629e-08	2.27366e-08
GOTERM_BP_5	GO:0048705~skeletal system morphogenesis	49	2.71018	4.5065e-08	ENSMUSG00000032640, ENSMUSG00000005583, ENSMUSG00000032440, ENSMUSG00000032087, ENSMUSG00000014813, ENSMUSG00000022483, ENSMUSG00000003721, ENSMUSG00000028226, ENSMUSG00000040268, ENSMUSG00000022367, ENSMUSG00000027777, ENSMUSG00000019947, ENSMUSG00000018698, ENSMUSG00000039910, ENSMUSG00000039239, ENSMUSG00000032402, ENSMUSG00000064325, ENSMUSG00000063632, ENSMUSG00000027523, ENSMUSG00000027966,…	1511	239	17152	2.32728	0.000224714	2.11976e-06	1.9463e-06
GOTERM_BP_5	GO:0051216~cartilage development	37	2.04646	1.94464e-05	ENSMUSG00000009207, ENSMUSG00000008575, ENSMUSG00000032640, ENSMUSG00000075394, ENSMUSG00000005583, ENSMUSG00000032440, ENSMUSG00000052430, ENSMUSG00000048450, ENSMUSG00000014813, ENSMUSG00000022483, ENSMUSG00000027996, ENSMUSG00000026147, ENSMUSG00000041415, ENSMUSG00000026586, ENSMUSG00000008999, ENSMUSG00000048616, ENSMUSG00000021974, ENSMUSG00000037253, ENSMUSG00000032402, ENSMUSG00000039239,…	1511	197	17152	2.13199	0.0924259	0.000547794	0.000502969
Annotation Cluster 16	Enrichment Score: 6.706551208307606
Category	Term	Count	%	PValue	Genes	List Total	Pop Hits	Pop Total	Fold Enrichment	Bonferroni	Benjamini	FDR
GOTERM_BP_5	GO:0048562~embryonic organ morphogenesis	64	3.53982	1.10003e-09	ENSMUSG00000005583, ENSMUSG00000032440, ENSMUSG00000007880, ENSMUSG00000032087, ENSMUSG00000055320, ENSMUSG00000022483, ENSMUSG00000003721, ENSMUSG00000028226, ENSMUSG00000028664, ENSMUSG00000024985, ENSMUSG00000026768, ENSMUSG00000040148, ENSMUSG00000020105, ENSMUSG00000042002, ENSMUSG00000020902, ENSMUSG00000010175, ENSMUSG00000030029, ENSMUSG00000032327, ENSMUSG00000056854, ENSMUSG00000018698,…	1511	322	17152	2.25618	5.48584e-06	6.52947e-08	5.99517e-08
GOTERM_BP_5	GO:0048705~skeletal system morphogenesis	49	2.71018	4.5065e-08	ENSMUSG00000032640, ENSMUSG00000005583, ENSMUSG00000032440, ENSMUSG00000032087, ENSMUSG00000014813, ENSMUSG00000022483, ENSMUSG00000003721, ENSMUSG00000028226, ENSMUSG00000040268, ENSMUSG00000022367, ENSMUSG00000027777, ENSMUSG00000019947, ENSMUSG00000018698, ENSMUSG00000039910, ENSMUSG00000039239, ENSMUSG00000032402, ENSMUSG00000064325, ENSMUSG00000063632, ENSMUSG00000027523, ENSMUSG00000027966,…	1511	239	17152	2.32728	0.000224714	2.11976e-06	1.9463e-06
GOTERM_BP_5	GO:0048706~embryonic skeletal system development	32	1.76991	8.88861e-07	ENSMUSG00000005583, ENSMUSG00000032440, ENSMUSG00000052155, ENSMUSG00000032087, ENSMUSG00000022483, ENSMUSG00000024563, ENSMUSG00000028226, ENSMUSG00000026586, ENSMUSG00000008999, ENSMUSG00000025932, ENSMUSG00000048616, ENSMUSG00000021974, ENSMUSG00000014030, ENSMUSG00000052534, ENSMUSG00000031737, ENSMUSG00000018698, ENSMUSG00000032402, ENSMUSG00000039239, ENSMUSG00000036617, ENSMUSG00000027523,…	1511	138	17152	2.63221	0.00442294	3.33222e-05	3.05955e-05
GOTERM_BP_5	GO:0048704~embryonic skeletal system morphogenesis	24	1.32743	3.38623e-05	ENSMUSG00000005583, ENSMUSG00000032440, ENSMUSG00000032087, ENSMUSG00000024563, ENSMUSG00000022483, ENSMUSG00000063632, ENSMUSG00000027523, ENSMUSG00000028226, ENSMUSG00000026586, ENSMUSG00000022770, ENSMUSG00000008999, ENSMUSG00000025932, ENSMUSG00000024238, ENSMUSG00000027966, ENSMUSG00000040675, ENSMUSG00000029844, ENSMUSG00000048616, ENSMUSG00000014030, ENSMUSG00000032717, ENSMUSG00000031737,…	1511	105	17152	2.59461	0.155385	0.000870297	0.000799082
Annotation Cluster 17	Enrichment Score: 6.703268455913177
Category	Term	Count	%	PValue	Genes	List Total	Pop Hits	Pop Total	Fold Enrichment	Bonferroni	Benjamini	FDR
GOTERM_BP_5	GO:0016477~cell migration	185	10.2323	1.49115e-14	ENSMUSG00000035954, ENSMUSG00000015829, ENSMUSG00000004771, ENSMUSG00000031990, ENSMUSG00000005583, ENSMUSG00000059246, ENSMUSG00000032440, ENSMUSG00000053024, ENSMUSG00000031073, ENSMUSG00000021270, ENSMUSG00000001300, ENSMUSG00000020184, ENSMUSG00000045515, ENSMUSG00000022883, ENSMUSG00000024304, ENSMUSG00000025239, ENSMUSG00000063626, ENSMUSG00000028747, ENSMUSG00000022367, ENSMUSG00000027777,…	1511	1199	17152	1.75147	7.41915e-11	1.7702e-12	1.62535e-12
GOTERM_BP_5	GO:0030334~regulation of cell migration	113	6.25	8.18566e-09	ENSMUSG00000035954, ENSMUSG00000059921, ENSMUSG00000004771, ENSMUSG00000031990, ENSMUSG00000032440, ENSMUSG00000020184, ENSMUSG00000018381, ENSMUSG00000022883, ENSMUSG00000063626, ENSMUSG00000022367, ENSMUSG00000029838, ENSMUSG00000028909, ENSMUSG00000020902, ENSMUSG00000032846, ENSMUSG00000039910, ENSMUSG00000039239, ENSMUSG00000038822, ENSMUSG00000031511, ENSMUSG00000054364, ENSMUSG00000032796,…	1511	742	17152	1.72872	4.08211e-05	4.2076e-07	3.86329e-07
GOTERM_BP_5	GO:2000145~regulation of cell motility	115	6.36062	4.18625e-08	ENSMUSG00000035954, ENSMUSG00000059921, ENSMUSG00000004771, ENSMUSG00000031990, ENSMUSG00000032440, ENSMUSG00000020184, ENSMUSG00000018381, ENSMUSG00000022883, ENSMUSG00000063626, ENSMUSG00000022367, ENSMUSG00000029838, ENSMUSG00000028909, ENSMUSG00000020902, ENSMUSG00000032846, ENSMUSG00000039910, ENSMUSG00000039239, ENSMUSG00000038822, ENSMUSG00000031511, ENSMUSG00000054364, ENSMUSG00000032796,…	1511	782	17152	1.66933	0.000208746	1.98787e-06	1.8252e-06
GOTERM_BP_5	GO:0051272~positive regulation of cellular component movement	66	3.65044	0.000191716	ENSMUSG00000035954, ENSMUSG00000030067, ENSMUSG00000028780, ENSMUSG00000004771, ENSMUSG00000032440, ENSMUSG00000027695, ENSMUSG00000050272, ENSMUSG00000020184, ENSMUSG00000022367, ENSMUSG00000021478, ENSMUSG00000068154, ENSMUSG00000020902, ENSMUSG00000010175, ENSMUSG00000054836, ENSMUSG00000039239, ENSMUSG00000032402, ENSMUSG00000031511, ENSMUSG00000054364, ENSMUSG00000005672, ENSMUSG00000005871,…	1511	472	17152	1.58728	0.615642	0.00391761	0.00359704
GOTERM_BP_5	GO:0030335~positive regulation of cell migration	63	3.48451	0.000206426	ENSMUSG00000035954, ENSMUSG00000030067, ENSMUSG00000028780, ENSMUSG00000004771, ENSMUSG00000032440, ENSMUSG00000027695, ENSMUSG00000020184, ENSMUSG00000022367, ENSMUSG00000021478, ENSMUSG00000068154, ENSMUSG00000010175, ENSMUSG00000054836, ENSMUSG00000039239, ENSMUSG00000032402, ENSMUSG00000031511, ENSMUSG00000054364, ENSMUSG00000005672, ENSMUSG00000005871, ENSMUSG00000027200, ENSMUSG00000002489,…	1511	446	17152	1.60345	0.642834	0.00415017	0.00381056
GOTERM_BP_5	GO:2000147~positive regulation of cell motility	64	3.53982	0.00029824	ENSMUSG00000035954, ENSMUSG00000030067, ENSMUSG00000028780, ENSMUSG00000004771, ENSMUSG00000032440, ENSMUSG00000027695, ENSMUSG00000020184, ENSMUSG00000022367, ENSMUSG00000021478, ENSMUSG00000068154, ENSMUSG00000020902, ENSMUSG00000010175, ENSMUSG00000054836, ENSMUSG00000039239, ENSMUSG00000032402, ENSMUSG00000031511, ENSMUSG00000054364, ENSMUSG00000005672, ENSMUSG00000005871, ENSMUSG00000027200,…	1511	461	17152	1.5759	0.774074	0.00569278	0.00522694
Annotation Cluster 18	Enrichment Score: 6.077101143770384
Category	Term	Count	%	PValue	Genes	List Total	Pop Hits	Pop Total	Fold Enrichment	Bonferroni	Benjamini	FDR
GOTERM_BP_5	GO:0021543~pallium development	45	2.48894	2.3795e-10	ENSMUSG00000029595, ENSMUSG00000039419, ENSMUSG00000005583, ENSMUSG00000028883, ENSMUSG00000028683, ENSMUSG00000041415, ENSMUSG00000026686, ENSMUSG00000027433, ENSMUSG00000048895, ENSMUSG00000025810, ENSMUSG00000022883, ENSMUSG00000045515, ENSMUSG00000028747, ENSMUSG00000024304, ENSMUSG00000048799, ENSMUSG00000001761, ENSMUSG00000043557, ENSMUSG00000021379, ENSMUSG00000021478, ENSMUSG00000046743,…	1511	179	17152	2.85371	1.18666e-06	1.52105e-08	1.39658e-08
GOTERM_BP_5	GO:0021761~limbic system development	27	1.49336	5.82757e-06	ENSMUSG00000029595, ENSMUSG00000039419, ENSMUSG00000005583, ENSMUSG00000059246, ENSMUSG00000028883, ENSMUSG00000028683, ENSMUSG00000026686, ENSMUSG00000027433, ENSMUSG00000048895, ENSMUSG00000025810, ENSMUSG00000022346, ENSMUSG00000001761, ENSMUSG00000021379, ENSMUSG00000021478, ENSMUSG00000020647, ENSMUSG00000037771, ENSMUSG00000010175, ENSMUSG00000032036, ENSMUSG00000028078, ENSMUSG00000029484,…	1511	115	17152	2.66512	0.0286439	0.000188677	0.000173238
GOTERM_BP_5	GO:0021766~hippocampus development	19	1.05088	0.000423373	ENSMUSG00000029595, ENSMUSG00000032036, ENSMUSG00000005583, ENSMUSG00000028683, ENSMUSG00000028078, ENSMUSG00000029484, ENSMUSG00000027985, ENSMUSG00000026686, ENSMUSG00000027433, ENSMUSG00000026872, ENSMUSG00000048895, ENSMUSG00000001761, ENSMUSG00000021379, ENSMUSG00000021478, ENSMUSG00000042453, ENSMUSG00000020647, ENSMUSG00000037771, ENSMUSG00000010175, ENSMUSG00000037984	1511	86	17152	2.50787	0.878981	0.00781829	0.00717853
Annotation Cluster 19	Enrichment Score: 6.076998224557473
Category	Term	Count	%	PValue	Genes	List Total	Pop Hits	Pop Total	Fold Enrichment	Bonferroni	Benjamini	FDR
GOTERM_BP_5	GO:0009966~regulation of signal transduction	307	16.9801	4.31606e-11	ENSMUSG00000030265, ENSMUSG00000052298, ENSMUSG00000053024, ENSMUSG00000059003, ENSMUSG00000059363, ENSMUSG00000026686, ENSMUSG00000022883, ENSMUSG00000025239, ENSMUSG00000044548, ENSMUSG00000028747, ENSMUSG00000043456, ENSMUSG00000024268, ENSMUSG00000029833, ENSMUSG00000021559, ENSMUSG00000020901, ENSMUSG00000038665, ENSMUSG00000051401, ENSMUSG00000032327, ENSMUSG00000005871, ENSMUSG00000059810,…	1511	2468	17152	1.41203	2.15242e-07	2.94793e-09	2.7067e-09
GOTERM_BP_5	GO:0010648~negative regulation of cell communication	155	8.57301	9.48648e-08	ENSMUSG00000015829, ENSMUSG00000022483, ENSMUSG00000059363, ENSMUSG00000020184, ENSMUSG00000022883, ENSMUSG00000024304, ENSMUSG00000025239, ENSMUSG00000044548, ENSMUSG00000028747, ENSMUSG00000043456, ENSMUSG00000024268, ENSMUSG00000021559, ENSMUSG00000036880, ENSMUSG00000055725, ENSMUSG00000015944, ENSMUSG00000050711, ENSMUSG00000039239, ENSMUSG00000050830, ENSMUSG00000005871, ENSMUSG00000059810,…	1511	1160	17152	1.51678	0.000472979	4.1858e-06	3.84328e-06
GOTERM_BP_5	GO:0009968~negative regulation of signal transduction	132	7.30088	7.0236e-06	ENSMUSG00000022483, ENSMUSG00000059363, ENSMUSG00000020184, ENSMUSG00000022883, ENSMUSG00000024304, ENSMUSG00000025239, ENSMUSG00000044548, ENSMUSG00000043456, ENSMUSG00000024268, ENSMUSG00000021559, ENSMUSG00000036880, ENSMUSG00000055725, ENSMUSG00000015944, ENSMUSG00000050711, ENSMUSG00000039239, ENSMUSG00000050830, ENSMUSG00000005871, ENSMUSG00000059810, ENSMUSG00000058444, ENSMUSG00000064325,…	1511	1025	17152	1.46184	0.0344205	0.000221643	0.000203507
GOTERM_BP_5	GO:1902532~negative regulation of intracellular signal transduction	55	3.04204	0.0171102	ENSMUSG00000020184, ENSMUSG00000042846, ENSMUSG00000044548, ENSMUSG00000025239, ENSMUSG00000040268, ENSMUSG00000020823, ENSMUSG00000044340, ENSMUSG00000045671, ENSMUSG00000055725, ENSMUSG00000015944, ENSMUSG00000032009, ENSMUSG00000030226, ENSMUSG00000039239, ENSMUSG00000005871, ENSMUSG00000057315, ENSMUSG00000020053, ENSMUSG00000020372, ENSMUSG00000008305, ENSMUSG00000021025, ENSMUSG00000022114,…	1511	459	17152	1.36019	1	0.153438	0.140882
Annotation Cluster 20	Enrichment Score: 5.903554287327205
Category	Term	Count	%	PValue	Genes	List Total	Pop Hits	Pop Total	Fold Enrichment	Bonferroni	Benjamini	FDR
GOTERM_BP_5	GO:0035239~tube morphogenesis	77	4.25885	4.22082e-10	ENSMUSG00000030265, ENSMUSG00000008575, ENSMUSG00000005583, ENSMUSG00000032440, ENSMUSG00000007880, ENSMUSG00000028266, ENSMUSG00000055320, ENSMUSG00000001300, ENSMUSG00000022883, ENSMUSG00000024985, ENSMUSG00000044548, ENSMUSG00000042002, ENSMUSG00000020902, ENSMUSG00000017724, ENSMUSG00000052534, ENSMUSG00000032327, ENSMUSG00000018698, ENSMUSG00000039910, ENSMUSG00000039239, ENSMUSG00000014773,…	1511	413	17152	2.11637	2.10492e-06	2.59815e-08	2.38554e-08
GOTERM_BP_5	GO:0060562~epithelial tube morphogenesis	66	3.65044	4.99032e-08	ENSMUSG00000030265, ENSMUSG00000005583, ENSMUSG00000032440, ENSMUSG00000007880, ENSMUSG00000028266, ENSMUSG00000055320, ENSMUSG00000001300, ENSMUSG00000022883, ENSMUSG00000042002, ENSMUSG00000020902, ENSMUSG00000017724, ENSMUSG00000052534, ENSMUSG00000018698, ENSMUSG00000039910, ENSMUSG00000039239, ENSMUSG00000014773, ENSMUSG00000032402, ENSMUSG00000032796, ENSMUSG00000005034, ENSMUSG00000054364,…	1511	370	17152	2.02485	0.000248836	2.30386e-06	2.11534e-06
GOTERM_BP_5	GO:0002009~morphogenesis of an epithelium	86	4.75664	7.19432e-08	ENSMUSG00000030265, ENSMUSG00000028780, ENSMUSG00000005583, ENSMUSG00000032440, ENSMUSG00000007880, ENSMUSG00000028266, ENSMUSG00000055320, ENSMUSG00000001300, ENSMUSG00000022883, ENSMUSG00000044548, ENSMUSG00000021754, ENSMUSG00000042002, ENSMUSG00000020902, ENSMUSG00000017724, ENSMUSG00000010175, ENSMUSG00000052534, ENSMUSG00000018698, ENSMUSG00000039910, ENSMUSG00000039239, ENSMUSG00000014773,…	1511	538	17152	1.81454	0.000358716	3.23161e-06	2.96717e-06
GOTERM_BP_5	GO:0061138~morphogenesis of a branching epithelium	38	2.10177	7.08374e-05	ENSMUSG00000030265, ENSMUSG00000028780, ENSMUSG00000004231, ENSMUSG00000032440, ENSMUSG00000028883, ENSMUSG00000028364, ENSMUSG00000027996, ENSMUSG00000041415, ENSMUSG00000008999, ENSMUSG00000025810, ENSMUSG00000025932, ENSMUSG00000022346, ENSMUSG00000023951, ENSMUSG00000001761, ENSMUSG00000027678, ENSMUSG00000048616, ENSMUSG00000046743, ENSMUSG00000019880, ENSMUSG00000052534, ENSMUSG00000017724,…	1511	217	17152	1.98781	0.297619	0.00165819	0.00152251
GOTERM_BP_5	GO:0048754~branching morphogenesis of an epithelial tube	33	1.82522	0.000145626	ENSMUSG00000030265, ENSMUSG00000004231, ENSMUSG00000032440, ENSMUSG00000028364, ENSMUSG00000027996, ENSMUSG00000041415, ENSMUSG00000008999, ENSMUSG00000025810, ENSMUSG00000025932, ENSMUSG00000022346, ENSMUSG00000023951, ENSMUSG00000001761, ENSMUSG00000027678, ENSMUSG00000048616, ENSMUSG00000046743, ENSMUSG00000052534, ENSMUSG00000017724, ENSMUSG00000018698, ENSMUSG00000039910, ENSMUSG00000032796,…	1511	184	17152	2.03585	0.5163	0.00308816	0.00283546
GOTERM_BP_5	GO:0035148~tube formation	30	1.65929	0.00024247	ENSMUSG00000028284, ENSMUSG00000008575, ENSMUSG00000004231, ENSMUSG00000007880, ENSMUSG00000028266, ENSMUSG00000016619, ENSMUSG00000027996, ENSMUSG00000008999, ENSMUSG00000004872, ENSMUSG00000026504, ENSMUSG00000023951, ENSMUSG00000060733, ENSMUSG00000048616, ENSMUSG00000070509, ENSMUSG00000031734, ENSMUSG00000039910, ENSMUSG00000039239, ENSMUSG00000005034, ENSMUSG00000076431, ENSMUSG00000063632,…	1511	165	17152	2.0639	0.701607	0.00477848	0.00438746
Annotation Cluster 21	Enrichment Score: 5.391436823670142
Category	Term	Count	%	PValue	Genes	List Total	Pop Hits	Pop Total	Fold Enrichment	Bonferroni	Benjamini	FDR
GOTERM_BP_5	GO:0048588~developmental cell growth	57	3.15265	6.31279e-14	ENSMUSG00000028780, ENSMUSG00000015829, ENSMUSG00000061603, ENSMUSG00000004771, ENSMUSG00000032440, ENSMUSG00000050272, ENSMUSG00000059363, ENSMUSG00000026640, ENSMUSG00000041670, ENSMUSG00000048915, ENSMUSG00000037253, ENSMUSG00000020902, ENSMUSG00000039114, ENSMUSG00000043051, ENSMUSG00000027200, ENSMUSG00000025020, ENSMUSG00000002489, ENSMUSG00000000861, ENSMUSG00000020053, ENSMUSG00000026872,…	1511	215	17152	3.00945	3.15037e-10	6.46695e-12	5.93777e-12
GOTERM_BP_5	GO:0010769~regulation of cell morphogenesis involved in differentiation	80	4.42478	8.29756e-14	ENSMUSG00000052372, ENSMUSG00000028780, ENSMUSG00000015829, ENSMUSG00000004771, ENSMUSG00000032440, ENSMUSG00000053024, ENSMUSG00000050272, ENSMUSG00000027692, ENSMUSG00000059363, ENSMUSG00000032083, ENSMUSG00000028664, ENSMUSG00000026640, ENSMUSG00000022883, ENSMUSG00000024985, ENSMUSG00000024304, ENSMUSG00000022367, ENSMUSG00000048915, ENSMUSG00000020902, ENSMUSG00000034384, ENSMUSG00000043051,…	1511	371	17152	2.44775	4.1359e-10	7.95608e-12	7.30504e-12
GOTERM_BP_5	GO:0050770~regulation of axonogenesis	45	2.48894	1.95861e-10	ENSMUSG00000028780, ENSMUSG00000015829, ENSMUSG00000004771, ENSMUSG00000028289, ENSMUSG00000028883, ENSMUSG00000053024, ENSMUSG00000050272, ENSMUSG00000059146, ENSMUSG00000059363, ENSMUSG00000048895, ENSMUSG00000028664, ENSMUSG00000026640, ENSMUSG00000025810, ENSMUSG00000022883, ENSMUSG00000024304, ENSMUSG00000023951, ENSMUSG00000048915, ENSMUSG00000036264, ENSMUSG00000062991, ENSMUSG00000020902,…	1511	178	17152	2.86974	9.76757e-07	1.26826e-08	1.16448e-08
GOTERM_BP_5	GO:1990138~neuron projection extension	41	2.2677	4.93689e-10	ENSMUSG00000028780, ENSMUSG00000015829, ENSMUSG00000004771, ENSMUSG00000028883, ENSMUSG00000050272, ENSMUSG00000059146, ENSMUSG00000059363, ENSMUSG00000027797, ENSMUSG00000048895, ENSMUSG00000026640, ENSMUSG00000025810, ENSMUSG00000023951, ENSMUSG00000001761, ENSMUSG00000041670, ENSMUSG00000024008, ENSMUSG00000036264, ENSMUSG00000062991, ENSMUSG00000020902, ENSMUSG00000074785, ENSMUSG00000039114,…	1511	157	17152	2.96438	2.46203e-06	3.00187e-08	2.75623e-08
GOTERM_BP_5	GO:0048675~axon extension	34	1.88053	1.57144e-09	ENSMUSG00000028780, ENSMUSG00000015829, ENSMUSG00000004771, ENSMUSG00000028883, ENSMUSG00000050272, ENSMUSG00000059146, ENSMUSG00000059363, ENSMUSG00000027797, ENSMUSG00000048895, ENSMUSG00000026640, ENSMUSG00000025810, ENSMUSG00000023951, ENSMUSG00000001761, ENSMUSG00000036264, ENSMUSG00000062991, ENSMUSG00000020902, ENSMUSG00000074785, ENSMUSG00000043051, ENSMUSG00000034684, ENSMUSG00000019647,…	1511	119	17152	3.24326	7.83673e-06	9.00596e-08	8.26901e-08
GOTERM_BP_5	GO:0061387~regulation of extent of cell growth	31	1.7146	6.08132e-08	ENSMUSG00000028780, ENSMUSG00000015829, ENSMUSG00000004771, ENSMUSG00000028289, ENSMUSG00000028883, ENSMUSG00000050272, ENSMUSG00000059146, ENSMUSG00000059363, ENSMUSG00000048895, ENSMUSG00000026640, ENSMUSG00000025810, ENSMUSG00000023951, ENSMUSG00000048915, ENSMUSG00000036264, ENSMUSG00000062991, ENSMUSG00000020902, ENSMUSG00000034384, ENSMUSG00000070509, ENSMUSG00000074785, ENSMUSG00000043051,…	1511	117	17152	3.00764	0.000303229	2.78179e-06	2.55415e-06
GOTERM_BP_5	GO:0030516~regulation of axon extension	28	1.54867	2.09175e-07	ENSMUSG00000028780, ENSMUSG00000015829, ENSMUSG00000004771, ENSMUSG00000028883, ENSMUSG00000050272, ENSMUSG00000059146, ENSMUSG00000059363, ENSMUSG00000048895, ENSMUSG00000026640, ENSMUSG00000025810, ENSMUSG00000023951, ENSMUSG00000036264, ENSMUSG00000062991, ENSMUSG00000020902, ENSMUSG00000034384, ENSMUSG00000074785, ENSMUSG00000043051, ENSMUSG00000034684, ENSMUSG00000019647, ENSMUSG00000027200,…	1511	104	17152	3.05615	0.00104261	8.69123e-06	7.98003e-06
GOTERM_BP_5	GO:0008361~regulation of cell size	41	2.2677	2.84434e-07	ENSMUSG00000028780, ENSMUSG00000015829, ENSMUSG00000004771, ENSMUSG00000028289, ENSMUSG00000028883, ENSMUSG00000050272, ENSMUSG00000021270, ENSMUSG00000059146, ENSMUSG00000059363, ENSMUSG00000048895, ENSMUSG00000026640, ENSMUSG00000025810, ENSMUSG00000023951, ENSMUSG00000025958, ENSMUSG00000048915, ENSMUSG00000063142, ENSMUSG00000036264, ENSMUSG00000062991, ENSMUSG00000020902, ENSMUSG00000034384,…	1511	194	17152	2.39901	0.00141747	1.153e-05	1.05865e-05
GOTERM_BP_5	GO:0050919~negative chemotaxis	14	0.774336	1.27563e-06	ENSMUSG00000028780, ENSMUSG00000028883, ENSMUSG00000025020, ENSMUSG00000032083, ENSMUSG00000063531, ENSMUSG00000022883, ENSMUSG00000041014, ENSMUSG00000029765, ENSMUSG00000025969, ENSMUSG00000062991, ENSMUSG00000034684, ENSMUSG00000052516, ENSMUSG00000032128, ENSMUSG00000056427	1511	32	17152	4.96625	0.0063414	4.64256e-05	4.26267e-05
GOTERM_BP_5	GO:1902284~neuron projection extension involved in neuron projection guidance	14	0.774336	8.60635e-06	ENSMUSG00000028780, ENSMUSG00000028883, ENSMUSG00000027200, ENSMUSG00000050272, ENSMUSG00000025020, ENSMUSG00000063531, ENSMUSG00000025810, ENSMUSG00000023951, ENSMUSG00000001761, ENSMUSG00000025969, ENSMUSG00000022636, ENSMUSG00000034684, ENSMUSG00000019647, ENSMUSG00000056427	1511	37	17152	4.29513	0.042012	0.000261654	0.000240243
GOTERM_BP_5	GO:0048640~negative regulation of developmental growth	25	1.38274	9.08003e-06	ENSMUSG00000028780, ENSMUSG00000015829, ENSMUSG00000028289, ENSMUSG00000032440, ENSMUSG00000028883, ENSMUSG00000059363, ENSMUSG00000027996, ENSMUSG00000048895, ENSMUSG00000025810, ENSMUSG00000024985, ENSMUSG00000022865, ENSMUSG00000048616, ENSMUSG00000036264, ENSMUSG00000020902, ENSMUSG00000070509, ENSMUSG00000034684, ENSMUSG00000019647, ENSMUSG00000057177, ENSMUSG00000027200, ENSMUSG00000018849,…	1511	104	17152	2.72871	0.0442724	0.000274382	0.00025193
GOTERM_BP_5	GO:0010771~negative regulation of cell morphogenesis involved in differentiation	26	1.43805	2.86477e-05	ENSMUSG00000028780, ENSMUSG00000015829, ENSMUSG00000028289, ENSMUSG00000028883, ENSMUSG00000027996, ENSMUSG00000048895, ENSMUSG00000028664, ENSMUSG00000025810, ENSMUSG00000063887, ENSMUSG00000048616, ENSMUSG00000048915, ENSMUSG00000036264, ENSMUSG00000020902, ENSMUSG00000070509, ENSMUSG00000034684, ENSMUSG00000019647, ENSMUSG00000039239, ENSMUSG00000030224, ENSMUSG00000029287, ENSMUSG00000032011,…	1511	118	17152	2.50116	0.133132	0.000743944	0.000683068
GOTERM_BP_5	GO:0048841~regulation of axon extension involved in axon guidance	13	0.719027	3.5054e-05	ENSMUSG00000028780, ENSMUSG00000028883, ENSMUSG00000027200, ENSMUSG00000050272, ENSMUSG00000025020, ENSMUSG00000063531, ENSMUSG00000026640, ENSMUSG00000025810, ENSMUSG00000029765, ENSMUSG00000023951, ENSMUSG00000074785, ENSMUSG00000034684, ENSMUSG00000019647	1511	36	17152	4.09912	0.16039	0.000896304	0.00082296
GOTERM_BP_5	GO:0048639~positive regulation of developmental growth	35	1.93584	3.64434e-05	ENSMUSG00000061603, ENSMUSG00000004771, ENSMUSG00000005583, ENSMUSG00000032440, ENSMUSG00000050272, ENSMUSG00000059146, ENSMUSG00000059363, ENSMUSG00000025810, ENSMUSG00000023951, ENSMUSG00000001761, ENSMUSG00000041670, ENSMUSG00000021974, ENSMUSG00000025958, ENSMUSG00000024008, ENSMUSG00000048915, ENSMUSG00000062991, ENSMUSG00000020902, ENSMUSG00000010175, ENSMUSG00000035277, ENSMUSG00000043051,…	1511	187	17152	2.1246	0.166187	0.000927075	0.000851214
GOTERM_BP_5	GO:0050771~negative regulation of axonogenesis	17	0.940265	4.29424e-05	ENSMUSG00000028780, ENSMUSG00000015829, ENSMUSG00000032011, ENSMUSG00000028289, ENSMUSG00000028883, ENSMUSG00000027200, ENSMUSG00000025020, ENSMUSG00000048895, ENSMUSG00000063531, ENSMUSG00000028664, ENSMUSG00000025810, ENSMUSG00000028519, ENSMUSG00000036264, ENSMUSG00000020902, ENSMUSG00000070509, ENSMUSG00000034684, ENSMUSG00000019647	1511	60	17152	3.21624	0.192779	0.00107055	0.000982952
GOTERM_BP_5	GO:0001755~neural crest cell migration	16	0.884956	8.7294e-05	ENSMUSG00000062209, ENSMUSG00000028780, ENSMUSG00000028883, ENSMUSG00000027200, ENSMUSG00000031073, ENSMUSG00000027985, ENSMUSG00000026872, ENSMUSG00000063531, ENSMUSG00000042258, ENSMUSG00000004872, ENSMUSG00000025810, ENSMUSG00000001761, ENSMUSG00000027524, ENSMUSG00000025969, ENSMUSG00000034684, ENSMUSG00000019647	1511	57	17152	3.18636	0.352965	0.00198574	0.00182325
GOTERM_BP_5	GO:1902667~regulation of axon guidance	13	0.719027	0.000112309	ENSMUSG00000028780, ENSMUSG00000028883, ENSMUSG00000027200, ENSMUSG00000050272, ENSMUSG00000025020, ENSMUSG00000063531, ENSMUSG00000026640, ENSMUSG00000025810, ENSMUSG00000029765, ENSMUSG00000023951, ENSMUSG00000074785, ENSMUSG00000034684, ENSMUSG00000019647	1511	40	17152	3.68921	0.428856	0.00247774	0.00227499
GOTERM_BP_5	GO:0071526~semaphorin-plexin signaling pathway	12	0.663717	0.000235963	ENSMUSG00000028780, ENSMUSG00000025969, ENSMUSG00000028883, ENSMUSG00000027200, ENSMUSG00000029121, ENSMUSG00000074785, ENSMUSG00000063531, ENSMUSG00000026640, ENSMUSG00000034684, ENSMUSG00000025810, ENSMUSG00000019647, ENSMUSG00000029765	1511	37	17152	3.68154	0.691763	0.0046873	0.00430375
GOTERM_BP_5	GO:0050772~positive regulation of axonogenesis	18	0.995575	0.000367935	ENSMUSG00000004771, ENSMUSG00000050272, ENSMUSG00000059146, ENSMUSG00000002489, ENSMUSG00000059363, ENSMUSG00000026872, ENSMUSG00000022883, ENSMUSG00000025810, ENSMUSG00000005610, ENSMUSG00000021068, ENSMUSG00000023951, ENSMUSG00000052727, ENSMUSG00000048915, ENSMUSG00000000305, ENSMUSG00000062991, ENSMUSG00000020902, ENSMUSG00000043051, ENSMUSG00000052516	1511	78	17152	2.61956	0.840423	0.00681979	0.00626173
GOTERM_BP_5	GO:0030307~positive regulation of cell growth	30	1.65929	0.000496308	ENSMUSG00000061603, ENSMUSG00000004771, ENSMUSG00000050272, ENSMUSG00000059146, ENSMUSG00000059363, ENSMUSG00000027996, ENSMUSG00000025810, ENSMUSG00000023951, ENSMUSG00000027678, ENSMUSG00000041670, ENSMUSG00000044442, ENSMUSG00000024008, ENSMUSG00000048915, ENSMUSG00000062991, ENSMUSG00000020902, ENSMUSG00000043051, ENSMUSG00000039239, ENSMUSG00000061878, ENSMUSG00000058444, ENSMUSG00000027985,…	1511	172	17152	1.9799	0.915896	0.0088454	0.00812159
GOTERM_BP_5	GO:0030517~negative regulation of axon extension	12	0.663717	0.000971117	ENSMUSG00000028780, ENSMUSG00000015829, ENSMUSG00000028883, ENSMUSG00000027200, ENSMUSG00000036264, ENSMUSG00000020902, ENSMUSG00000025020, ENSMUSG00000048895, ENSMUSG00000063531, ENSMUSG00000034684, ENSMUSG00000025810, ENSMUSG00000019647	1511	43	17152	3.16784	0.992135	0.0150841	0.0138498
GOTERM_BP_5	GO:0045773~positive regulation of axon extension	12	0.663717	0.00253784	ENSMUSG00000052727, ENSMUSG00000004771, ENSMUSG00000000305, ENSMUSG00000050272, ENSMUSG00000062991, ENSMUSG00000020902, ENSMUSG00000059146, ENSMUSG00000059363, ENSMUSG00000043051, ENSMUSG00000005610, ENSMUSG00000025810, ENSMUSG00000023951	1511	48	17152	2.83786	0.999997	0.0328711	0.0301813
GOTERM_BP_5	GO:0048843~negative regulation of axon extension involved in axon guidance	8	0.442478	0.00595917	ENSMUSG00000028780, ENSMUSG00000028883, ENSMUSG00000027200, ENSMUSG00000025020, ENSMUSG00000063531, ENSMUSG00000034684, ENSMUSG00000025810, ENSMUSG00000019647	1511	26	17152	3.49275	1	0.0641294	0.0588818
GOTERM_BP_5	GO:1902668~negative regulation of axon guidance	8	0.442478	0.00744481	ENSMUSG00000028780, ENSMUSG00000028883, ENSMUSG00000027200, ENSMUSG00000025020, ENSMUSG00000063531, ENSMUSG00000034684, ENSMUSG00000025810, ENSMUSG00000019647	1511	27	17152	3.36338	1	0.0776684	0.0713129
GOTERM_BP_5	GO:0030308~negative regulation of cell growth	27	1.49336	0.00881644	ENSMUSG00000028780, ENSMUSG00000015829, ENSMUSG00000030222, ENSMUSG00000028289, ENSMUSG00000028883, ENSMUSG00000048450, ENSMUSG00000027996, ENSMUSG00000056493, ENSMUSG00000048895, ENSMUSG00000025810, ENSMUSG00000024921, ENSMUSG00000036264, ENSMUSG00000020902, ENSMUSG00000070509, ENSMUSG00000034684, ENSMUSG00000019647, ENSMUSG00000032402, ENSMUSG00000039239, ENSMUSG00000057177, ENSMUSG00000027200,…	1511	181	17152	1.69331	1	0.0891659	0.0818695
GOTERM_BP_5	GO:0050922~negative regulation of chemotaxis	10	0.553097	0.0361816	ENSMUSG00000028780, ENSMUSG00000028883, ENSMUSG00000027200, ENSMUSG00000025020, ENSMUSG00000063531, ENSMUSG00000034684, ENSMUSG00000052516, ENSMUSG00000022883, ENSMUSG00000025810, ENSMUSG00000019647	1511	52	17152	2.18297	1	0.274584	0.252115
Annotation Cluster 22	Enrichment Score: 5.014363145476667
Category	Term	Count	%	PValue	Genes	List Total	Pop Hits	Pop Total	Fold Enrichment	Bonferroni	Benjamini	FDR
GOTERM_BP_5	GO:0021510~spinal cord development	32	1.76991	5.13612e-09	ENSMUSG00000029595, ENSMUSG00000030067, ENSMUSG00000059246, ENSMUSG00000028266, ENSMUSG00000067724, ENSMUSG00000041415, ENSMUSG00000004872, ENSMUSG00000041730, ENSMUSG00000060534, ENSMUSG00000001761, ENSMUSG00000026468, ENSMUSG00000048616, ENSMUSG00000024924, ENSMUSG00000042002, ENSMUSG00000029838, ENSMUSG00000045591, ENSMUSG00000052516, ENSMUSG00000018698, ENSMUSG00000014773, ENSMUSG00000032368,…	1511	112	17152	3.24326	2.56135e-05	2.78356e-07	2.55578e-07
GOTERM_BP_5	GO:0021517~ventral spinal cord development	16	0.884956	6.99558e-05	ENSMUSG00000030067, ENSMUSG00000076431, ENSMUSG00000041309, ENSMUSG00000028266, ENSMUSG00000067724, ENSMUSG00000020052, ENSMUSG00000041415, ENSMUSG00000042258, ENSMUSG00000026468, ENSMUSG00000024924, ENSMUSG00000028519, ENSMUSG00000042002, ENSMUSG00000042453, ENSMUSG00000045591, ENSMUSG00000035187, ENSMUSG00000018698	1511	56	17152	3.24326	0.294524	0.00165181	0.00151664
GOTERM_BP_5	GO:0021515~cell differentiation in spinal cord	14	0.774336	0.00252029	ENSMUSG00000029595, ENSMUSG00000076431, ENSMUSG00000041309, ENSMUSG00000028266, ENSMUSG00000067724, ENSMUSG00000020052, ENSMUSG00000041415, ENSMUSG00000042258, ENSMUSG00000004872, ENSMUSG00000026468, ENSMUSG00000042002, ENSMUSG00000045591, ENSMUSG00000035187, ENSMUSG00000018698	1511	62	17152	2.56322	0.999997	0.0328711	0.0301813
Annotation Cluster 23	Enrichment Score: 4.8591705941507675
Category	Term	Count	%	PValue	Genes	List Total	Pop Hits	Pop Total	Fold Enrichment	Bonferroni	Benjamini	FDR
GOTERM_BP_5	GO:0045165~cell fate commitment	51	2.8208	1.46154e-07	ENSMUSG00000005583, ENSMUSG00000028266, ENSMUSG00000030020, ENSMUSG00000048078, ENSMUSG00000024420, ENSMUSG00000024985, ENSMUSG00000042002, ENSMUSG00000045591, ENSMUSG00000010175, ENSMUSG00000034384, ENSMUSG00000035277, ENSMUSG00000039239, ENSMUSG00000014773, ENSMUSG00000005871, ENSMUSG00000041309, ENSMUSG00000020052, ENSMUSG00000021540, ENSMUSG00000021464, ENSMUSG00000022114, ENSMUSG00000040610,…	1511	263	17152	2.20123	0.000728603	6.33672e-06	5.81819e-06
GOTERM_BP_5	GO:0048663~neuron fate commitment	22	1.21681	3.04434e-06	ENSMUSG00000048251, ENSMUSG00000041309, ENSMUSG00000059146, ENSMUSG00000024420, ENSMUSG00000067724, ENSMUSG00000020052, ENSMUSG00000026586, ENSMUSG00000042258, ENSMUSG00000004872, ENSMUSG00000025932, ENSMUSG00000048349, ENSMUSG00000040610, ENSMUSG00000022952, ENSMUSG00000020644, ENSMUSG00000042002, ENSMUSG00000062991, ENSMUSG00000045591, ENSMUSG00000035187, ENSMUSG00000047143, ENSMUSG00000014773,…	1511	79	17152	3.16116	0.0150675	0.000105772	9.7117e-05
GOTERM_BP_5	GO:0001708~cell fate specification	20	1.10619	0.000165536	ENSMUSG00000005871, ENSMUSG00000004231, ENSMUSG00000041309, ENSMUSG00000059146, ENSMUSG00000048078, ENSMUSG00000027996, ENSMUSG00000020052, ENSMUSG00000042258, ENSMUSG00000025932, ENSMUSG00000048349, ENSMUSG00000040610, ENSMUSG00000001761, ENSMUSG00000000567, ENSMUSG00000045591, ENSMUSG00000035187, ENSMUSG00000047143, ENSMUSG00000025809, ENSMUSG00000014773, ENSMUSG00000074637, ENSMUSG00000038119	1511	87	17152	2.60952	0.562026	0.00345339	0.0031708
GOTERM_BP_5	GO:0048665~neuron fate specification	11	0.608407	0.000496733	ENSMUSG00000041309, ENSMUSG00000059146, ENSMUSG00000035187, ENSMUSG00000045591, ENSMUSG00000047143, ENSMUSG00000020052, ENSMUSG00000042258, ENSMUSG00000025932, ENSMUSG00000048349, ENSMUSG00000014773, ENSMUSG00000040610	1511	34	17152	3.67252	0.916074	0.0088454	0.00812159
Annotation Cluster 24	Enrichment Score: 4.70923503500592
Category	Term	Count	%	PValue	Genes	List Total	Pop Hits	Pop Total	Fold Enrichment	Bonferroni	Benjamini	FDR
GOTERM_BP_5	GO:0060485~mesenchyme development	48	2.65487	2.95044e-07	ENSMUSG00000028780, ENSMUSG00000004231, ENSMUSG00000005583, ENSMUSG00000028487, ENSMUSG00000032440, ENSMUSG00000028883, ENSMUSG00000048450, ENSMUSG00000031073, ENSMUSG00000085795, ENSMUSG00000055320, ENSMUSG00000027996, ENSMUSG00000024563, ENSMUSG00000020184, ENSMUSG00000041415, ENSMUSG00000008999, ENSMUSG00000004872, ENSMUSG00000025810, ENSMUSG00000024985, ENSMUSG00000022346, ENSMUSG00000001761,…	1511	246	17152	2.21491	0.0014703	1.17687e-05	1.08057e-05
GOTERM_BP_5	GO:0048762~mesenchymal cell differentiation	38	2.10177	1.94639e-06	ENSMUSG00000028780, ENSMUSG00000004231, ENSMUSG00000005583, ENSMUSG00000032440, ENSMUSG00000028883, ENSMUSG00000048450, ENSMUSG00000031073, ENSMUSG00000085795, ENSMUSG00000027996, ENSMUSG00000024563, ENSMUSG00000041415, ENSMUSG00000008999, ENSMUSG00000004872, ENSMUSG00000025810, ENSMUSG00000024985, ENSMUSG00000001761, ENSMUSG00000022367, ENSMUSG00000048616, ENSMUSG00000034684, ENSMUSG00000019647,…	1511	186	17152	2.31911	0.0096597	6.9818e-05	6.41049e-05
GOTERM_BP_5	GO:0014031~mesenchymal cell development	35	1.93584	6.59225e-06	ENSMUSG00000028780, ENSMUSG00000032440, ENSMUSG00000028883, ENSMUSG00000048450, ENSMUSG00000031073, ENSMUSG00000085795, ENSMUSG00000027996, ENSMUSG00000024563, ENSMUSG00000041415, ENSMUSG00000004872, ENSMUSG00000025810, ENSMUSG00000024985, ENSMUSG00000001761, ENSMUSG00000022367, ENSMUSG00000048616, ENSMUSG00000034684, ENSMUSG00000019647, ENSMUSG00000039910, ENSMUSG00000032402, ENSMUSG00000039239,…	1511	173	17152	2.29653	0.0323411	0.000209357	0.000192225
GOTERM_BP_5	GO:0014032~neural crest cell development	21	1.1615	9.41691e-06	ENSMUSG00000062209, ENSMUSG00000028780, ENSMUSG00000028883, ENSMUSG00000027200, ENSMUSG00000031073, ENSMUSG00000027985, ENSMUSG00000063632, ENSMUSG00000041415, ENSMUSG00000026872, ENSMUSG00000063531, ENSMUSG00000042258, ENSMUSG00000004872, ENSMUSG00000025810, ENSMUSG00000001761, ENSMUSG00000021367, ENSMUSG00000027524, ENSMUSG00000025969, ENSMUSG00000000567, ENSMUSG00000034684, ENSMUSG00000019647,…	1511	78	17152	3.05615	0.0458767	0.000282848	0.000259703
GOTERM_BP_5	GO:0001755~neural crest cell migration	16	0.884956	8.7294e-05	ENSMUSG00000062209, ENSMUSG00000028780, ENSMUSG00000028883, ENSMUSG00000027200, ENSMUSG00000031073, ENSMUSG00000027985, ENSMUSG00000026872, ENSMUSG00000063531, ENSMUSG00000042258, ENSMUSG00000004872, ENSMUSG00000025810, ENSMUSG00000001761, ENSMUSG00000027524, ENSMUSG00000025969, ENSMUSG00000034684, ENSMUSG00000019647	1511	57	17152	3.18636	0.352965	0.00198574	0.00182325
GOTERM_BP_5	GO:0001837~epithelial to mesenchymal transition	17	0.940265	0.0178462	ENSMUSG00000029287, ENSMUSG00000032440, ENSMUSG00000048450, ENSMUSG00000085795, ENSMUSG00000024563, ENSMUSG00000027985, ENSMUSG00000027996, ENSMUSG00000024985, ENSMUSG00000004872, ENSMUSG00000000142, ENSMUSG00000026833, ENSMUSG00000022367, ENSMUSG00000048616, ENSMUSG00000000567, ENSMUSG00000032402, ENSMUSG00000039239, ENSMUSG00000030224	1511	103	17152	1.87354	1	0.158895	0.145893
Annotation Cluster 25	Enrichment Score: 4.57712472892432
Category	Term	Count	%	PValue	Genes	List Total	Pop Hits	Pop Total	Fold Enrichment	Bonferroni	Benjamini	FDR
GOTERM_BP_5	GO:1905114~cell surface receptor signaling pathway involved in cell-cell signaling	76	4.20354	1.83586e-07	ENSMUSG00000005583, ENSMUSG00000027692, ENSMUSG00000059003, ENSMUSG00000023055, ENSMUSG00000026686, ENSMUSG00000022240, ENSMUSG00000032280, ENSMUSG00000024985, ENSMUSG00000024304, ENSMUSG00000044548, ENSMUSG00000025239, ENSMUSG00000024268, ENSMUSG00000041670, ENSMUSG00000028909, ENSMUSG00000044461, ENSMUSG00000038665, ENSMUSG00000043051, ENSMUSG00000030223, ENSMUSG00000032402, ENSMUSG00000005871,…	1511	465	17152	1.85529	0.000915126	7.7573e-06	7.12253e-06
GOTERM_BP_5	GO:0198738~cell-cell signaling by wnt	62	3.4292	7.42977e-06	ENSMUSG00000027692, ENSMUSG00000023055, ENSMUSG00000026686, ENSMUSG00000022240, ENSMUSG00000032280, ENSMUSG00000024985, ENSMUSG00000024304, ENSMUSG00000044548, ENSMUSG00000025239, ENSMUSG00000028909, ENSMUSG00000044461, ENSMUSG00000043051, ENSMUSG00000030223, ENSMUSG00000032402, ENSMUSG00000005871, ENSMUSG00000031660, ENSMUSG00000028496, ENSMUSG00000021182, ENSMUSG00000002489, ENSMUSG00000026872,…	1511	391	17152	1.79997	0.0363743	0.000232986	0.000213921
GOTERM_BP_5	GO:0016055~Wnt signaling pathway	61	3.37389	1.38284e-05	ENSMUSG00000027692, ENSMUSG00000023055, ENSMUSG00000026686, ENSMUSG00000022240, ENSMUSG00000032280, ENSMUSG00000024985, ENSMUSG00000024304, ENSMUSG00000044548, ENSMUSG00000025239, ENSMUSG00000028909, ENSMUSG00000044461, ENSMUSG00000043051, ENSMUSG00000030223, ENSMUSG00000032402, ENSMUSG00000005871, ENSMUSG00000031660, ENSMUSG00000028496, ENSMUSG00000021182, ENSMUSG00000002489, ENSMUSG00000026872,…	1511	390	17152	1.77548	0.0666383	0.000405578	0.00037239
GOTERM_BP_5	GO:0030178~negative regulation of Wnt signaling pathway	29	1.60398	1.97443e-05	ENSMUSG00000027996, ENSMUSG00000024985, ENSMUSG00000024304, ENSMUSG00000044548, ENSMUSG00000025239, ENSMUSG00000048616, ENSMUSG00000021974, ENSMUSG00000044167, ENSMUSG00000044365, ENSMUSG00000004637, ENSMUSG00000044461, ENSMUSG00000030223, ENSMUSG00000005871, ENSMUSG00000028496, ENSMUSG00000027985, ENSMUSG00000020372, ENSMUSG00000042258, ENSMUSG00000020176, ENSMUSG00000021464, ENSMUSG00000000142,…	1511	137	17152	2.40286	0.0937733	0.000553062	0.000507806
GOTERM_BP_5	GO:0030111~regulation of Wnt signaling pathway	42	2.32301	4.60427e-05	ENSMUSG00000085795, ENSMUSG00000027996, ENSMUSG00000022240, ENSMUSG00000026686, ENSMUSG00000024985, ENSMUSG00000024304, ENSMUSG00000044548, ENSMUSG00000025239, ENSMUSG00000048616, ENSMUSG00000021974, ENSMUSG00000044167, ENSMUSG00000044365, ENSMUSG00000019880, ENSMUSG00000004637, ENSMUSG00000044461, ENSMUSG00000043051, ENSMUSG00000030223, ENSMUSG00000005871, ENSMUSG00000076431, ENSMUSG00000028496,…	1511	245	17152	1.94596	0.205165	0.00114213	0.00104867
GOTERM_BP_5	GO:0090090~negative regulation of canonical Wnt signaling pathway	21	1.1615	0.000665486	ENSMUSG00000005871, ENSMUSG00000028496, ENSMUSG00000027985, ENSMUSG00000027996, ENSMUSG00000042258, ENSMUSG00000024985, ENSMUSG00000021464, ENSMUSG00000000142, ENSMUSG00000024304, ENSMUSG00000025239, ENSMUSG00000044548, ENSMUSG00000048616, ENSMUSG00000044167, ENSMUSG00000000567, ENSMUSG00000023826, ENSMUSG00000020218, ENSMUSG00000018583, ENSMUSG00000032419, ENSMUSG00000039844, ENSMUSG00000030223,…	1511	104	17152	2.29211	0.963843	0.0110974	0.0101893
GOTERM_BP_5	GO:0060828~regulation of canonical Wnt signaling pathway	30	1.65929	0.000799464	ENSMUSG00000085795, ENSMUSG00000027996, ENSMUSG00000022240, ENSMUSG00000026686, ENSMUSG00000024985, ENSMUSG00000024304, ENSMUSG00000044548, ENSMUSG00000025239, ENSMUSG00000048616, ENSMUSG00000021974, ENSMUSG00000044167, ENSMUSG00000019880, ENSMUSG00000030223, ENSMUSG00000005871, ENSMUSG00000076431, ENSMUSG00000028496, ENSMUSG00000027985, ENSMUSG00000028677, ENSMUSG00000006800, ENSMUSG00000042258,…	1511	177	17152	1.92397	0.981473	0.0128585	0.0118063
Annotation Cluster 26	Enrichment Score: 4.49653200792529
Category	Term	Count	%	PValue	Genes	List Total	Pop Hits	Pop Total	Fold Enrichment	Bonferroni	Benjamini	FDR
GOTERM_BP_5	GO:0010647~positive regulation of cell communication	196	10.8407	4.71181e-09	ENSMUSG00000030265, ENSMUSG00000053024, ENSMUSG00000059003, ENSMUSG00000026686, ENSMUSG00000022883, ENSMUSG00000044548, ENSMUSG00000028747, ENSMUSG00000024027, ENSMUSG00000069601, ENSMUSG00000029838, ENSMUSG00000020901, ENSMUSG00000038665, ENSMUSG00000032327, ENSMUSG00000025583, ENSMUSG00000063632, ENSMUSG00000002489, ENSMUSG00000027523, ENSMUSG00000024256, ENSMUSG00000045867, ENSMUSG00000027524,…	1511	1490	17152	1.49321	2.34975e-05	2.60688e-07	2.39356e-07
GOTERM_BP_5	GO:0006464~cellular protein modification process	392	21.6814	1.6179e-08	ENSMUSG00000019907, ENSMUSG00000024260, ENSMUSG00000059363, ENSMUSG00000029833, ENSMUSG00000051527, ENSMUSG00000045078, ENSMUSG00000020901, ENSMUSG00000005871, ENSMUSG00000025583, ENSMUSG00000002489, ENSMUSG00000027523, ENSMUSG00000022076, ENSMUSG00000024256, ENSMUSG00000026313, ENSMUSG00000027524, ENSMUSG00000039740, ENSMUSG00000046034, ENSMUSG00000052504, ENSMUSG00000036478, ENSMUSG00000074637,…	1511	3474	17152	1.28087	8.06814e-05	8.14833e-07	7.48156e-07
GOTERM_BP_5	GO:0036211~protein modification process	392	21.6814	1.6179e-08	ENSMUSG00000019907, ENSMUSG00000024260, ENSMUSG00000059363, ENSMUSG00000029833, ENSMUSG00000051527, ENSMUSG00000045078, ENSMUSG00000020901, ENSMUSG00000005871, ENSMUSG00000025583, ENSMUSG00000002489, ENSMUSG00000027523, ENSMUSG00000022076, ENSMUSG00000024256, ENSMUSG00000026313, ENSMUSG00000027524, ENSMUSG00000039740, ENSMUSG00000046034, ENSMUSG00000052504, ENSMUSG00000036478, ENSMUSG00000074637,…	1511	3474	17152	1.28087	8.06814e-05	8.14833e-07	7.48156e-07
GOTERM_BP_5	GO:0016310~phosphorylation	247	13.6615	1.8116e-07	ENSMUSG00000030265, ENSMUSG00000032440, ENSMUSG00000055320, ENSMUSG00000059363, ENSMUSG00000018381, ENSMUSG00000025239, ENSMUSG00000044548, ENSMUSG00000029833, ENSMUSG00000039197, ENSMUSG00000022523, ENSMUSG00000048915, ENSMUSG00000021559, ENSMUSG00000020901, ENSMUSG00000038665, ENSMUSG00000032796, ENSMUSG00000005871, ENSMUSG00000025583, ENSMUSG00000002489, ENSMUSG00000027523, ENSMUSG00000024256,…	1511	2063	17152	1.35909	0.000903039	7.72022e-06	7.08848e-06
GOTERM_BP_5	GO:0019220~regulation of phosphate metabolic process	198	10.9513	1.67955e-06	ENSMUSG00000030265, ENSMUSG00000019907, ENSMUSG00000032440, ENSMUSG00000055320, ENSMUSG00000044548, ENSMUSG00000048915, ENSMUSG00000020901, ENSMUSG00000005871, ENSMUSG00000025583, ENSMUSG00000002489, ENSMUSG00000027523, ENSMUSG00000024256, ENSMUSG00000026313, ENSMUSG00000027524, ENSMUSG00000023964, ENSMUSG00000021548, ENSMUSG00000090223, ENSMUSG00000022637, ENSMUSG00000074637, ENSMUSG00000028284,…	1511	1632	17152	1.37719	0.00834093	6.06827e-05	5.57171e-05
GOTERM_BP_5	GO:0009967~positive regulation of signal transduction	165	9.12611	3.55022e-06	ENSMUSG00000030265, ENSMUSG00000061603, ENSMUSG00000036526, ENSMUSG00000005583, ENSMUSG00000053024, ENSMUSG00000031073, ENSMUSG00000059003, ENSMUSG00000026686, ENSMUSG00000022883, ENSMUSG00000024304, ENSMUSG00000024425, ENSMUSG00000044548, ENSMUSG00000028747, ENSMUSG00000041670, ENSMUSG00000020623, ENSMUSG00000020901, ENSMUSG00000038665, ENSMUSG00000043051, ENSMUSG00000032327, ENSMUSG00000039910,…	1511	1328	17152	1.41038	0.0175492	0.000119604	0.000109817
GOTERM_BP_5	GO:0031399~regulation of protein modification process	191	10.5642	1.43127e-05	ENSMUSG00000029397, ENSMUSG00000030265, ENSMUSG00000061603, ENSMUSG00000029673, ENSMUSG00000005583, ENSMUSG00000019907, ENSMUSG00000032440, ENSMUSG00000031073, ENSMUSG00000021270, ENSMUSG00000055320, ENSMUSG00000002997, ENSMUSG00000024304, ENSMUSG00000024425, ENSMUSG00000044548, ENSMUSG00000020623, ENSMUSG00000048915, ENSMUSG00000046442, ENSMUSG00000020901, ENSMUSG00000055725, ENSMUSG00000043051,…	1511	1618	17152	1.34	0.06889	0.000414902	0.000380951
GOTERM_BP_5	GO:0043549~regulation of kinase activity	92	5.0885	2.38879e-05	ENSMUSG00000030265, ENSMUSG00000061603, ENSMUSG00000005583, ENSMUSG00000032440, ENSMUSG00000028266, ENSMUSG00000027692, ENSMUSG00000055320, ENSMUSG00000027699, ENSMUSG00000002997, ENSMUSG00000042846, ENSMUSG00000020541, ENSMUSG00000021478, ENSMUSG00000021754, ENSMUSG00000052539, ENSMUSG00000020623, ENSMUSG00000046442, ENSMUSG00000020901, ENSMUSG00000045671, ENSMUSG00000055725, ENSMUSG00000010175,…	1511	674	17152	1.54945	0.112308	0.000647311	0.000594342
GOTERM_BP_5	GO:1902531~regulation of intracellular signal transduction	183	10.1217	2.47303e-05	ENSMUSG00000030265, ENSMUSG00000061603, ENSMUSG00000036526, ENSMUSG00000005583, ENSMUSG00000026163, ENSMUSG00000031073, ENSMUSG00000020184, ENSMUSG00000026603, ENSMUSG00000022883, ENSMUSG00000024304, ENSMUSG00000024425, ENSMUSG00000025239, ENSMUSG00000044548, ENSMUSG00000028747, ENSMUSG00000029833, ENSMUSG00000020623, ENSMUSG00000020901, ENSMUSG00000055725, ENSMUSG00000038665, ENSMUSG00000015944,…	1511	1552	17152	1.33847	0.116029	0.000662932	0.000608685
GOTERM_BP_5	GO:0045937~positive regulation of phosphate metabolic process	130	7.19027	5.77736e-05	ENSMUSG00000030265, ENSMUSG00000061603, ENSMUSG00000005583, ENSMUSG00000019907, ENSMUSG00000032440, ENSMUSG00000031073, ENSMUSG00000050272, ENSMUSG00000055320, ENSMUSG00000024304, ENSMUSG00000020623, ENSMUSG00000048915, ENSMUSG00000020901, ENSMUSG00000039239, ENSMUSG00000039904, ENSMUSG00000007892, ENSMUSG00000058444, ENSMUSG00000025583, ENSMUSG00000057113, ENSMUSG00000002489, ENSMUSG00000027523,…	1511	1053	17152	1.40141	0.250332	0.0013849	0.00127158
GOTERM_BP_5	GO:0010562~positive regulation of phosphorus metabolic process	130	7.19027	5.77736e-05	ENSMUSG00000030265, ENSMUSG00000061603, ENSMUSG00000005583, ENSMUSG00000019907, ENSMUSG00000032440, ENSMUSG00000031073, ENSMUSG00000050272, ENSMUSG00000055320, ENSMUSG00000024304, ENSMUSG00000020623, ENSMUSG00000048915, ENSMUSG00000020901, ENSMUSG00000039239, ENSMUSG00000039904, ENSMUSG00000007892, ENSMUSG00000058444, ENSMUSG00000025583, ENSMUSG00000057113, ENSMUSG00000002489, ENSMUSG00000027523,…	1511	1053	17152	1.40141	0.250332	0.0013849	0.00127158
GOTERM_BP_5	GO:0051247~positive regulation of protein metabolic process	167	9.23673	9.02555e-05	ENSMUSG00000029397, ENSMUSG00000030265, ENSMUSG00000061603, ENSMUSG00000036526, ENSMUSG00000029673, ENSMUSG00000005583, ENSMUSG00000019907, ENSMUSG00000032440, ENSMUSG00000053024, ENSMUSG00000031073, ENSMUSG00000055320, ENSMUSG00000020184, ENSMUSG00000020340, ENSMUSG00000022883, ENSMUSG00000024304, ENSMUSG00000024425, ENSMUSG00000044548, ENSMUSG00000020623, ENSMUSG00000048915, ENSMUSG00000021559,…	1511	1428	17152	1.32751	0.362451	0.00203626	0.00186964
GOTERM_BP_5	GO:0032270~positive regulation of cellular protein metabolic process	157	8.68363	0.000111019	ENSMUSG00000029397, ENSMUSG00000030265, ENSMUSG00000061603, ENSMUSG00000029673, ENSMUSG00000005583, ENSMUSG00000019907, ENSMUSG00000032440, ENSMUSG00000053024, ENSMUSG00000031073, ENSMUSG00000055320, ENSMUSG00000020184, ENSMUSG00000020340, ENSMUSG00000022883, ENSMUSG00000024304, ENSMUSG00000024425, ENSMUSG00000044548, ENSMUSG00000020623, ENSMUSG00000048915, ENSMUSG00000021559, ENSMUSG00000020901,…	1511	1334	17152	1.33596	0.42517	0.00246018	0.00225886
GOTERM_BP_5	GO:0023014~signal transduction by protein phosphorylation	91	5.03319	0.000122311	ENSMUSG00000030265, ENSMUSG00000005583, ENSMUSG00000031073, ENSMUSG00000027692, ENSMUSG00000025551, ENSMUSG00000024304, ENSMUSG00000044548, ENSMUSG00000021754, ENSMUSG00000022523, ENSMUSG00000052539, ENSMUSG00000020623, ENSMUSG00000020901, ENSMUSG00000044340, ENSMUSG00000045671, ENSMUSG00000055725, ENSMUSG00000033618, ENSMUSG00000050711, ENSMUSG00000030226, ENSMUSG00000039239, ENSMUSG00000005672,…	1511	695	17152	1.4863	0.45665	0.00265044	0.00243356
GOTERM_BP_5	GO:0000165~MAPK cascade	90	4.97788	0.000164248	ENSMUSG00000030265, ENSMUSG00000005583, ENSMUSG00000031073, ENSMUSG00000027692, ENSMUSG00000025551, ENSMUSG00000024304, ENSMUSG00000044548, ENSMUSG00000021754, ENSMUSG00000022523, ENSMUSG00000052539, ENSMUSG00000020623, ENSMUSG00000020901, ENSMUSG00000044340, ENSMUSG00000045671, ENSMUSG00000055725, ENSMUSG00000033618, ENSMUSG00000050711, ENSMUSG00000030226, ENSMUSG00000039239, ENSMUSG00000005672,…	1511	691	17152	1.47848	0.559204	0.00344093	0.00315936
GOTERM_BP_5	GO:0031401~positive regulation of protein modification process	130	7.19027	0.000199858	ENSMUSG00000029397, ENSMUSG00000030265, ENSMUSG00000061603, ENSMUSG00000029673, ENSMUSG00000005583, ENSMUSG00000019907, ENSMUSG00000032440, ENSMUSG00000031073, ENSMUSG00000055320, ENSMUSG00000024304, ENSMUSG00000024425, ENSMUSG00000020623, ENSMUSG00000048915, ENSMUSG00000020901, ENSMUSG00000043051, ENSMUSG00000039239, ENSMUSG00000029267, ENSMUSG00000039904, ENSMUSG00000007892, ENSMUSG00000058444,…	1511	1082	17152	1.36385	0.630938	0.00405078	0.00371931
GOTERM_BP_5	GO:0051347~positive regulation of transferase activity	68	3.76106	0.000240502	ENSMUSG00000030265, ENSMUSG00000061603, ENSMUSG00000005583, ENSMUSG00000032440, ENSMUSG00000028266, ENSMUSG00000027692, ENSMUSG00000055320, ENSMUSG00000027699, ENSMUSG00000032083, ENSMUSG00000029676, ENSMUSG00000020541, ENSMUSG00000021754, ENSMUSG00000052539, ENSMUSG00000020623, ENSMUSG00000020901, ENSMUSG00000010175, ENSMUSG00000033618, ENSMUSG00000034981, ENSMUSG00000055409, ENSMUSG00000039239,…	1511	494	17152	1.56254	0.698663	0.0047585	0.00436912
GOTERM_BP_5	GO:0044267~cellular protein metabolic process	460	25.4425	0.000795239	ENSMUSG00000019907, ENSMUSG00000024260, ENSMUSG00000059363, ENSMUSG00000025239, ENSMUSG00000029833, ENSMUSG00000051527, ENSMUSG00000045078, ENSMUSG00000020901, ENSMUSG00000016510, ENSMUSG00000005871, ENSMUSG00000025583, ENSMUSG00000002489, ENSMUSG00000027523, ENSMUSG00000022076, ENSMUSG00000024256, ENSMUSG00000026313, ENSMUSG00000027524, ENSMUSG00000039740, ENSMUSG00000046034, ENSMUSG00000046032,…	1511	4608	17152	1.13317	0.981078	0.0128319	0.0117819
GOTERM_BP_5	GO:1902533~positive regulation of intracellular signal transduction	108	5.97345	0.000933419	ENSMUSG00000030265, ENSMUSG00000061603, ENSMUSG00000036526, ENSMUSG00000005583, ENSMUSG00000031073, ENSMUSG00000022883, ENSMUSG00000024304, ENSMUSG00000024425, ENSMUSG00000028747, ENSMUSG00000020623, ENSMUSG00000020901, ENSMUSG00000038665, ENSMUSG00000032327, ENSMUSG00000039239, ENSMUSG00000039904, ENSMUSG00000058444, ENSMUSG00000025583, ENSMUSG00000002489, ENSMUSG00000027523, ENSMUSG00000063632,…	1511	905	17152	1.35464	0.990506	0.0145894	0.0133956
GOTERM_BP_5	GO:0043408~regulation of MAPK cascade	83	4.59071	0.00169379	ENSMUSG00000030265, ENSMUSG00000005583, ENSMUSG00000031073, ENSMUSG00000027692, ENSMUSG00000024304, ENSMUSG00000044548, ENSMUSG00000021754, ENSMUSG00000052539, ENSMUSG00000020623, ENSMUSG00000020901, ENSMUSG00000044340, ENSMUSG00000045671, ENSMUSG00000055725, ENSMUSG00000033618, ENSMUSG00000030226, ENSMUSG00000039239, ENSMUSG00000005672, ENSMUSG00000005871, ENSMUSG00000039904, ENSMUSG00000058444,…	1511	675	17152	1.3958	0.999787	0.0238567	0.0219045
GOTERM_BP_5	GO:0043410~positive regulation of MAPK cascade	61	3.37389	0.00188197	ENSMUSG00000030265, ENSMUSG00000005583, ENSMUSG00000031073, ENSMUSG00000027692, ENSMUSG00000024304, ENSMUSG00000021754, ENSMUSG00000052539, ENSMUSG00000020623, ENSMUSG00000020901, ENSMUSG00000033618, ENSMUSG00000039239, ENSMUSG00000005672, ENSMUSG00000039904, ENSMUSG00000058444, ENSMUSG00000058488, ENSMUSG00000051177, ENSMUSG00000026235, ENSMUSG00000002489, ENSMUSG00000024256, ENSMUSG00000020053,…	1511	467	17152	1.48273	0.999917	0.0261379	0.0239991
GOTERM_BP_5	GO:0032268~regulation of cellular protein metabolic process	237	13.1084	0.00479527	ENSMUSG00000029397, ENSMUSG00000030265, ENSMUSG00000019907, ENSMUSG00000032440, ENSMUSG00000053024, ENSMUSG00000055320, ENSMUSG00000020340, ENSMUSG00000022883, ENSMUSG00000025239, ENSMUSG00000044548, ENSMUSG00000048915, ENSMUSG00000021559, ENSMUSG00000020901, ENSMUSG00000005871, ENSMUSG00000029267, ENSMUSG00000025583, ENSMUSG00000002489, ENSMUSG00000027523, ENSMUSG00000024256, ENSMUSG00000026313,…	1511	2298	17152	1.17071	1	0.0542159	0.0497794
GOTERM_BP_5	GO:0051246~regulation of protein metabolic process	251	13.8827	0.00920528	ENSMUSG00000029397, ENSMUSG00000030265, ENSMUSG00000019907, ENSMUSG00000053025, ENSMUSG00000032440, ENSMUSG00000053024, ENSMUSG00000055320, ENSMUSG00000059003, ENSMUSG00000020340, ENSMUSG00000022883, ENSMUSG00000025239, ENSMUSG00000044548, ENSMUSG00000048915, ENSMUSG00000021559, ENSMUSG00000020901, ENSMUSG00000005871, ENSMUSG00000029267, ENSMUSG00000025583, ENSMUSG00000002489, ENSMUSG00000027523,…	1511	2483	17152	1.14749	1	0.0927223	0.0851349
Annotation Cluster 27	Enrichment Score: 4.068966052749045
Category	Term	Count	%	PValue	Genes	List Total	Pop Hits	Pop Total	Fold Enrichment	Bonferroni	Benjamini	FDR
GOTERM_BP_5	GO:0009100~glycoprotein metabolic process	59	3.26327	3.23617e-06	ENSMUSG00000032640, ENSMUSG00000024064, ENSMUSG00000053465, ENSMUSG00000049001, ENSMUSG00000022483, ENSMUSG00000027971, ENSMUSG00000024985, ENSMUSG00000027977, ENSMUSG00000043019, ENSMUSG00000021712, ENSMUSG00000034780, ENSMUSG00000039037, ENSMUSG00000033857, ENSMUSG00000030104, ENSMUSG00000004383, ENSMUSG00000054162, ENSMUSG00000052584, ENSMUSG00000051177, ENSMUSG00000020053, ENSMUSG00000026156,…	1511	356	17152	1.88128	0.0160093	0.00011128	0.000102174
GOTERM_BP_5	GO:0009101~glycoprotein biosynthetic process	53	2.93142	6.39884e-06	ENSMUSG00000032640, ENSMUSG00000024064, ENSMUSG00000053465, ENSMUSG00000027971, ENSMUSG00000024985, ENSMUSG00000027977, ENSMUSG00000043019, ENSMUSG00000021712, ENSMUSG00000034780, ENSMUSG00000039037, ENSMUSG00000033857, ENSMUSG00000030104, ENSMUSG00000004383, ENSMUSG00000052584, ENSMUSG00000051177, ENSMUSG00000020053, ENSMUSG00000026156, ENSMUSG00000021065, ENSMUSG00000028538, ENSMUSG00000061731,…	1511	314	17152	1.916	0.0314073	0.000204517	0.000187781
GOTERM_BP_5	GO:0070085~glycosylation	38	2.10177	0.00150095	ENSMUSG00000024064, ENSMUSG00000030283, ENSMUSG00000027198, ENSMUSG00000024085, ENSMUSG00000049922, ENSMUSG00000043019, ENSMUSG00000021712, ENSMUSG00000034040, ENSMUSG00000034780, ENSMUSG00000039037, ENSMUSG00000033857, ENSMUSG00000030104, ENSMUSG00000019888, ENSMUSG00000017664, ENSMUSG00000004383, ENSMUSG00000060988, ENSMUSG00000030074, ENSMUSG00000052584, ENSMUSG00000022174, ENSMUSG00000026156,…	1511	253	17152	1.70496	0.999442	0.021692	0.019917
GOTERM_BP_5	GO:0043413~macromolecule glycosylation	37	2.04646	0.00170466	ENSMUSG00000024064, ENSMUSG00000030283, ENSMUSG00000027198, ENSMUSG00000024085, ENSMUSG00000043019, ENSMUSG00000021712, ENSMUSG00000034040, ENSMUSG00000034780, ENSMUSG00000039037, ENSMUSG00000033857, ENSMUSG00000030104, ENSMUSG00000019888, ENSMUSG00000017664, ENSMUSG00000004383, ENSMUSG00000060988, ENSMUSG00000030074, ENSMUSG00000052584, ENSMUSG00000022174, ENSMUSG00000026156, ENSMUSG00000021065,…	1511	246	17152	1.70733	0.999798	0.023942	0.0219829
Annotation Cluster 28	Enrichment Score: 4.019435974056602
Category	Term	Count	%	PValue	Genes	List Total	Pop Hits	Pop Total	Fold Enrichment	Bonferroni	Benjamini	FDR
GOTERM_BP_5	GO:0022029~telencephalon cell migration	19	1.05088	1.03422e-05	ENSMUSG00000015829, ENSMUSG00000059246, ENSMUSG00000028883, ENSMUSG00000053024, ENSMUSG00000025020, ENSMUSG00000048895, ENSMUSG00000022883, ENSMUSG00000041014, ENSMUSG00000025810, ENSMUSG00000045515, ENSMUSG00000028747, ENSMUSG00000043557, ENSMUSG00000021478, ENSMUSG00000025969, ENSMUSG00000028519, ENSMUSG00000042453, ENSMUSG00000062991, ENSMUSG00000035277, ENSMUSG00000043051	1511	66	17152	3.26783	0.0502693	0.00030878	0.000283512
GOTERM_BP_5	GO:0021885~forebrain cell migration	19	1.05088	2.01649e-05	ENSMUSG00000015829, ENSMUSG00000059246, ENSMUSG00000028883, ENSMUSG00000053024, ENSMUSG00000025020, ENSMUSG00000048895, ENSMUSG00000022883, ENSMUSG00000041014, ENSMUSG00000025810, ENSMUSG00000045515, ENSMUSG00000028747, ENSMUSG00000043557, ENSMUSG00000021478, ENSMUSG00000025969, ENSMUSG00000028519, ENSMUSG00000042453, ENSMUSG00000062991, ENSMUSG00000035277, ENSMUSG00000043051	1511	69	17152	3.12575	0.095672	0.000558567	0.00051286
GOTERM_BP_5	GO:0021795~cerebral cortex cell migration	12	0.663717	0.00419261	ENSMUSG00000025969, ENSMUSG00000028519, ENSMUSG00000042453, ENSMUSG00000028883, ENSMUSG00000035277, ENSMUSG00000043051, ENSMUSG00000048895, ENSMUSG00000045515, ENSMUSG00000022883, ENSMUSG00000025810, ENSMUSG00000028747, ENSMUSG00000043557	1511	51	17152	2.67092	1	0.048728	0.0447407
Annotation Cluster 29	Enrichment Score: 3.902767027063398
Category	Term	Count	%	PValue	Genes	List Total	Pop Hits	Pop Total	Fold Enrichment	Bonferroni	Benjamini	FDR
GOTERM_BP_5	GO:0016358~dendrite development	58	3.20796	2.05092e-12	ENSMUSG00000052372, ENSMUSG00000005583, ENSMUSG00000050272, ENSMUSG00000027692, ENSMUSG00000028546, ENSMUSG00000069729, ENSMUSG00000022240, ENSMUSG00000028664, ENSMUSG00000022883, ENSMUSG00000044548, ENSMUSG00000025555, ENSMUSG00000039671, ENSMUSG00000025959, ENSMUSG00000043051, ENSMUSG00000052135, ENSMUSG00000034813, ENSMUSG00000026235, ENSMUSG00000002489, ENSMUSG00000022076, ENSMUSG00000000861,…	1511	239	17152	2.75474	1.02279e-08	1.5978e-10	1.46705e-10
GOTERM_BP_5	GO:1900006~positive regulation of dendrite development	24	1.32743	3.30135e-06	ENSMUSG00000052372, ENSMUSG00000028399, ENSMUSG00000031284, ENSMUSG00000029571, ENSMUSG00000026235, ENSMUSG00000002489, ENSMUSG00000028546, ENSMUSG00000024431, ENSMUSG00000061751, ENSMUSG00000000632, ENSMUSG00000029705, ENSMUSG00000008999, ENSMUSG00000005610, ENSMUSG00000063887, ENSMUSG00000068748, ENSMUSG00000042589, ENSMUSG00000024924, ENSMUSG00000019970, ENSMUSG00000042453, ENSMUSG00000039671,…	1511	92	17152	2.96124	0.0163291	0.000112743	0.000103518
GOTERM_BP_5	GO:0060998~regulation of dendritic spine development	20	1.10619	6.38419e-06	ENSMUSG00000005583, ENSMUSG00000031284, ENSMUSG00000057531, ENSMUSG00000026235, ENSMUSG00000002489, ENSMUSG00000024431, ENSMUSG00000048895, ENSMUSG00000061751, ENSMUSG00000022377, ENSMUSG00000005610, ENSMUSG00000063887, ENSMUSG00000042589, ENSMUSG00000021701, ENSMUSG00000042453, ENSMUSG00000039671, ENSMUSG00000062991, ENSMUSG00000036264, ENSMUSG00000032827, ENSMUSG00000043051, ENSMUSG00000052135	1511	70	17152	3.24326	0.0313366	0.000204517	0.000187781
GOTERM_BP_5	GO:0048814~regulation of dendrite morphogenesis	19	1.05088	0.0012741	ENSMUSG00000052372, ENSMUSG00000028399, ENSMUSG00000031284, ENSMUSG00000057531, ENSMUSG00000027692, ENSMUSG00000026235, ENSMUSG00000002489, ENSMUSG00000048895, ENSMUSG00000061751, ENSMUSG00000029705, ENSMUSG00000022883, ENSMUSG00000063887, ENSMUSG00000068748, ENSMUSG00000042589, ENSMUSG00000019970, ENSMUSG00000051615, ENSMUSG00000042453, ENSMUSG00000032827, ENSMUSG00000032867	1511	94	17152	2.29444	0.998267	0.0191924	0.0176219
GOTERM_BP_5	GO:0060999~positive regulation of dendritic spine development	12	0.663717	0.00253784	ENSMUSG00000042453, ENSMUSG00000031284, ENSMUSG00000039671, ENSMUSG00000062991, ENSMUSG00000032827, ENSMUSG00000002489, ENSMUSG00000024431, ENSMUSG00000052135, ENSMUSG00000061751, ENSMUSG00000005610, ENSMUSG00000063887, ENSMUSG00000042589	1511	48	17152	2.83786	0.999997	0.0328711	0.0301813
GOTERM_BP_5	GO:0061001~regulation of dendritic spine morphogenesis	10	0.553097	0.0040002	ENSMUSG00000042453, ENSMUSG00000031284, ENSMUSG00000057531, ENSMUSG00000032827, ENSMUSG00000002489, ENSMUSG00000026235, ENSMUSG00000048895, ENSMUSG00000061751, ENSMUSG00000063887, ENSMUSG00000042589	1511	37	17152	3.06795	1	0.0473717	0.0434953
GOTERM_BP_5	GO:0050775~positive regulation of dendrite morphogenesis	11	0.608407	0.00585442	ENSMUSG00000052372, ENSMUSG00000019970, ENSMUSG00000042453, ENSMUSG00000031284, ENSMUSG00000028399, ENSMUSG00000002489, ENSMUSG00000026235, ENSMUSG00000029705, ENSMUSG00000032867, ENSMUSG00000061751, ENSMUSG00000042589	1511	46	17152	2.71447	1	0.0635951	0.0583911
GOTERM_BP_5	GO:0060997~dendritic spine morphogenesis	9	0.497788	0.0245932	ENSMUSG00000042453, ENSMUSG00000031284, ENSMUSG00000057531, ENSMUSG00000002489, ENSMUSG00000022240, ENSMUSG00000028664, ENSMUSG00000061751, ENSMUSG00000063887, ENSMUSG00000042589	1511	41	17152	2.49178	1	0.201349	0.184873
GOTERM_BP_5	GO:0061003~positive regulation of dendritic spine morphogenesis	5	0.276549	0.0931754	ENSMUSG00000042453, ENSMUSG00000031284, ENSMUSG00000002489, ENSMUSG00000061751, ENSMUSG00000042589	1511	20	17152	2.83786	1	0.522579	0.479817
Annotation Cluster 30	Enrichment Score: 3.883883500983048
Category	Term	Count	%	PValue	Genes	List Total	Pop Hits	Pop Total	Fold Enrichment	Bonferroni	Benjamini	FDR
GOTERM_CC_5	GO:0032589~neuron projection membrane	18	0.995575	3.06834e-06	ENSMUSG00000039419, ENSMUSG00000027270, ENSMUSG00000028172, ENSMUSG00000058248, ENSMUSG00000022494, ENSMUSG00000024044, ENSMUSG00000022883, ENSMUSG00000026768, ENSMUSG00000025876, ENSMUSG00000021730, ENSMUSG00000020436, ENSMUSG00000020524, ENSMUSG00000000766, ENSMUSG00000062991, ENSMUSG00000035681, ENSMUSG00000030525, ENSMUSG00000052516, ENSMUSG00000019943	1473	51	15239	3.65137	0.00223738	0.000186657	0.000179242
GOTERM_CC_5	GO:0031256~leading edge membrane	32	1.76991	2.33794e-05	ENSMUSG00000039419, ENSMUSG00000027270, ENSMUSG00000021270, ENSMUSG00000033392, ENSMUSG00000024044, ENSMUSG00000026768, ENSMUSG00000022883, ENSMUSG00000025876, ENSMUSG00000040268, ENSMUSG00000021730, ENSMUSG00000021314, ENSMUSG00000020524, ENSMUSG00000000915, ENSMUSG00000062991, ENSMUSG00000030525, ENSMUSG00000019943, ENSMUSG00000052516, ENSMUSG00000019889, ENSMUSG00000005871, ENSMUSG00000028172,…	1473	147	15239	2.25209	0.0169223	0.00106668	0.00102431
GOTERM_CC_5	GO:0031253~cell projection membrane	40	2.21239	0.0310895	ENSMUSG00000039419, ENSMUSG00000027270, ENSMUSG00000021270, ENSMUSG00000041734, ENSMUSG00000033392, ENSMUSG00000027015, ENSMUSG00000024044, ENSMUSG00000026768, ENSMUSG00000022883, ENSMUSG00000025876, ENSMUSG00000040268, ENSMUSG00000001761, ENSMUSG00000021730, ENSMUSG00000021478, ENSMUSG00000020524, ENSMUSG00000000915, ENSMUSG00000062991, ENSMUSG00000030525, ENSMUSG00000019943, ENSMUSG00000052516,…	1473	298	15239	1.38866	1	0.420284	0.403587
Annotation Cluster 31	Enrichment Score: 3.8529876472536686
Category	Term	Count	%	PValue	Genes	List Total	Pop Hits	Pop Total	Fold Enrichment	Bonferroni	Benjamini	FDR
GOTERM_CC_5	GO:0033267~axon part	63	3.48451	1.38684e-08	ENSMUSG00000053025, ENSMUSG00000053024, ENSMUSG00000052572, ENSMUSG00000059003, ENSMUSG00000026442, ENSMUSG00000001985, ENSMUSG00000022883, ENSMUSG00000021478, ENSMUSG00000021314, ENSMUSG00000019302, ENSMUSG00000069601, ENSMUSG00000063142, ENSMUSG00000037771, ENSMUSG00000038665, ENSMUSG00000033419, ENSMUSG00000031517, ENSMUSG00000030500, ENSMUSG00000005871, ENSMUSG00000058248, ENSMUSG00000032076,…	1473	307	15239	2.12303	1.01239e-05	1.26549e-06	1.21522e-06
GOTERM_CC_5	GO:0043679~axon terminus	33	1.82522	0.00108126	ENSMUSG00000027273, ENSMUSG00000056553, ENSMUSG00000009406, ENSMUSG00000053025, ENSMUSG00000059003, ENSMUSG00000056073, ENSMUSG00000001985, ENSMUSG00000040640, ENSMUSG00000021730, ENSMUSG00000021478, ENSMUSG00000019302, ENSMUSG00000021314, ENSMUSG00000063142, ENSMUSG00000037771, ENSMUSG00000038665, ENSMUSG00000033419, ENSMUSG00000056755, ENSMUSG00000032532, ENSMUSG00000026235, ENSMUSG00000028931,…	1473	188	15239	1.81597	0.546039	0.0315727	0.0303184
GOTERM_CC_5	GO:0044306~neuron projection terminus	34	1.88053	0.0018504	ENSMUSG00000027273, ENSMUSG00000056553, ENSMUSG00000009406, ENSMUSG00000053025, ENSMUSG00000059003, ENSMUSG00000056073, ENSMUSG00000001985, ENSMUSG00000040640, ENSMUSG00000021730, ENSMUSG00000021478, ENSMUSG00000019302, ENSMUSG00000021314, ENSMUSG00000063142, ENSMUSG00000037771, ENSMUSG00000038665, ENSMUSG00000033419, ENSMUSG00000056755, ENSMUSG00000032532, ENSMUSG00000005871, ENSMUSG00000026235,…	1473	202	15239	1.74133	0.741289	0.0457482	0.0439308
GOTERM_CC_5	GO:0043195~terminal bouton	20	1.10619	0.0139582	ENSMUSG00000027273, ENSMUSG00000032532, ENSMUSG00000056553, ENSMUSG00000053025, ENSMUSG00000059003, ENSMUSG00000056073, ENSMUSG00000024256, ENSMUSG00000001985, ENSMUSG00000063239, ENSMUSG00000040640, ENSMUSG00000019302, ENSMUSG00000021314, ENSMUSG00000027805, ENSMUSG00000023826, ENSMUSG00000063142, ENSMUSG00000004849, ENSMUSG00000035681, ENSMUSG00000033419, ENSMUSG00000056755, ENSMUSG00000035864	1473	115	15239	1.79923	0.999965	0.236964	0.227551
Annotation Cluster 32	Enrichment Score: 3.674541742327268
Category	Term	Count	%	PValue	Genes	List Total	Pop Hits	Pop Total	Fold Enrichment	Bonferroni	Benjamini	FDR
GOTERM_BP_5	GO:0003002~regionalization	64	3.53982	3.93179e-08	ENSMUSG00000028780, ENSMUSG00000032640, ENSMUSG00000005583, ENSMUSG00000059246, ENSMUSG00000026640, ENSMUSG00000061887, ENSMUSG00000042002, ENSMUSG00000041035, ENSMUSG00000052534, ENSMUSG00000018698, ENSMUSG00000039910, ENSMUSG00000014773, ENSMUSG00000032402, ENSMUSG00000005034, ENSMUSG00000005871, ENSMUSG00000029267, ENSMUSG00000041309, ENSMUSG00000028496, ENSMUSG00000064325, ENSMUSG00000020052,…	1511	352	17152	2.0639	0.000196059	1.88499e-06	1.73075e-06
GOTERM_BP_5	GO:0035282~segmentation	22	1.21681	0.000102402	ENSMUSG00000028780, ENSMUSG00000029267, ENSMUSG00000059246, ENSMUSG00000028883, ENSMUSG00000028496, ENSMUSG00000027985, ENSMUSG00000027996, ENSMUSG00000026872, ENSMUSG00000026640, ENSMUSG00000025810, ENSMUSG00000021464, ENSMUSG00000000142, ENSMUSG00000025969, ENSMUSG00000037034, ENSMUSG00000018604, ENSMUSG00000032419, ENSMUSG00000031734, ENSMUSG00000030513, ENSMUSG00000034684, ENSMUSG00000018698,…	1511	98	17152	2.54828	0.399928	0.00227937	0.00209285
GOTERM_BP_5	GO:0009952~anterior/posterior pattern specification	36	1.99115	0.000362685	ENSMUSG00000028780, ENSMUSG00000075394, ENSMUSG00000059246, ENSMUSG00000052155, ENSMUSG00000048450, ENSMUSG00000027996, ENSMUSG00000024563, ENSMUSG00000026640, ENSMUSG00000001761, ENSMUSG00000061887, ENSMUSG00000048616, ENSMUSG00000046982, ENSMUSG00000037034, ENSMUSG00000052534, ENSMUSG00000018698, ENSMUSG00000014773, ENSMUSG00000032402, ENSMUSG00000030551, ENSMUSG00000005871, ENSMUSG00000000085,…	1511	218	17152	1.87455	0.836188	0.00674756	0.00619541
GOTERM_BP_5	GO:0061053~somite development	16	0.884956	0.0128521	ENSMUSG00000028780, ENSMUSG00000059246, ENSMUSG00000027985, ENSMUSG00000063632, ENSMUSG00000027996, ENSMUSG00000026872, ENSMUSG00000026640, ENSMUSG00000021464, ENSMUSG00000000142, ENSMUSG00000001761, ENSMUSG00000048616, ENSMUSG00000037034, ENSMUSG00000032419, ENSMUSG00000018698, ENSMUSG00000032402, ENSMUSG00000014773	1511	91	17152	1.99585	1	0.122291	0.112284
GOTERM_BP_5	GO:0001756~somitogenesis	13	0.719027	0.0225885	ENSMUSG00000028780, ENSMUSG00000059246, ENSMUSG00000027985, ENSMUSG00000027996, ENSMUSG00000026872, ENSMUSG00000026640, ENSMUSG00000021464, ENSMUSG00000000142, ENSMUSG00000037034, ENSMUSG00000032419, ENSMUSG00000018698, ENSMUSG00000032402, ENSMUSG00000014773	1511	72	17152	2.04956	1	0.188024	0.172638
Annotation Cluster 33	Enrichment Score: 3.6065760465456043
Category	Term	Count	%	PValue	Genes	List Total	Pop Hits	Pop Total	Fold Enrichment	Bonferroni	Benjamini	FDR
GOTERM_BP_5	GO:0006029~proteoglycan metabolic process	20	1.10619	8.00449e-06	ENSMUSG00000032640, ENSMUSG00000053465, ENSMUSG00000054162, ENSMUSG00000052430, ENSMUSG00000032252, ENSMUSG00000049001, ENSMUSG00000027198, ENSMUSG00000022483, ENSMUSG00000020053, ENSMUSG00000026156, ENSMUSG00000006800, ENSMUSG00000027971, ENSMUSG00000024985, ENSMUSG00000027977, ENSMUSG00000027966, ENSMUSG00000061731, ENSMUSG00000045216, ENSMUSG00000062184, ENSMUSG00000043587, ENSMUSG00000030657	1511	71	17152	3.19758	0.0391323	0.00024636	0.000226201
GOTERM_BP_5	GO:0015012~heparan sulfate proteoglycan biosynthetic process	11	0.608407	2.58206e-05	ENSMUSG00000062184, ENSMUSG00000043587, ENSMUSG00000053465, ENSMUSG00000032252, ENSMUSG00000027198, ENSMUSG00000027971, ENSMUSG00000030657, ENSMUSG00000024985, ENSMUSG00000027977, ENSMUSG00000061731, ENSMUSG00000045216	1511	25	17152	4.99463	0.120823	0.000688457	0.000632121
GOTERM_BP_5	GO:0030203~glycosaminoglycan metabolic process	19	1.05088	0.00405991	ENSMUSG00000032640, ENSMUSG00000054162, ENSMUSG00000027221, ENSMUSG00000032252, ENSMUSG00000049001, ENSMUSG00000027198, ENSMUSG00000058571, ENSMUSG00000020053, ENSMUSG00000026156, ENSMUSG00000027971, ENSMUSG00000027977, ENSMUSG00000022112, ENSMUSG00000061731, ENSMUSG00000022367, ENSMUSG00000021665, ENSMUSG00000043587, ENSMUSG00000031119, ENSMUSG00000030657, ENSMUSG00000031004	1511	104	17152	2.07382	1	0.0477422	0.0438355
GOTERM_BP_5	GO:0006023~aminoglycan biosynthetic process	14	0.774336	0.0044656	ENSMUSG00000032640, ENSMUSG00000032252, ENSMUSG00000027198, ENSMUSG00000058571, ENSMUSG00000020053, ENSMUSG00000026156, ENSMUSG00000027971, ENSMUSG00000027977, ENSMUSG00000022112, ENSMUSG00000061731, ENSMUSG00000022367, ENSMUSG00000043587, ENSMUSG00000031119, ENSMUSG00000030657	1511	66	17152	2.40788	1	0.0514214	0.0472136
Annotation Cluster 34	Enrichment Score: 3.4548301107218284
Category	Term	Count	%	PValue	Genes	List Total	Pop Hits	Pop Total	Fold Enrichment	Bonferroni	Benjamini	FDR
GOTERM_BP_5	GO:0010001~glial cell differentiation	42	2.32301	2.22685e-06	ENSMUSG00000030265, ENSMUSG00000008575, ENSMUSG00000004231, ENSMUSG00000053024, ENSMUSG00000028683, ENSMUSG00000048078, ENSMUSG00000059146, ENSMUSG00000029636, ENSMUSG00000041415, ENSMUSG00000024985, ENSMUSG00000024304, ENSMUSG00000028945, ENSMUSG00000001761, ENSMUSG00000021379, ENSMUSG00000021478, ENSMUSG00000048616, ENSMUSG00000020644, ENSMUSG00000025812, ENSMUSG00000062078, ENSMUSG00000062991,…	1511	217	17152	2.19705	0.0110439	7.93075e-05	7.28179e-05
GOTERM_BP_5	GO:0021782~glial cell development	19	1.05088	0.000860051	ENSMUSG00000030265, ENSMUSG00000076431, ENSMUSG00000041309, ENSMUSG00000053024, ENSMUSG00000028683, ENSMUSG00000048078, ENSMUSG00000063632, ENSMUSG00000029636, ENSMUSG00000020052, ENSMUSG00000041415, ENSMUSG00000068206, ENSMUSG00000024985, ENSMUSG00000021464, ENSMUSG00000001761, ENSMUSG00000021379, ENSMUSG00000021478, ENSMUSG00000025812, ENSMUSG00000020644, ENSMUSG00000014773	1511	91	17152	2.37008	0.986308	0.0137004	0.0125793
GOTERM_BP_5	GO:0048709~oligodendrocyte differentiation	19	1.05088	0.0016354	ENSMUSG00000029763, ENSMUSG00000041309, ENSMUSG00000053024, ENSMUSG00000028683, ENSMUSG00000048078, ENSMUSG00000063632, ENSMUSG00000029636, ENSMUSG00000020052, ENSMUSG00000024985, ENSMUSG00000028945, ENSMUSG00000068748, ENSMUSG00000021379, ENSMUSG00000041540, ENSMUSG00000020644, ENSMUSG00000027748, ENSMUSG00000000567, ENSMUSG00000062078, ENSMUSG00000062991, ENSMUSG00000035187	1511	96	17152	2.24664	0.999715	0.0232311	0.0213301
GOTERM_BP_5	GO:0014003~oligodendrocyte development	10	0.553097	0.00483994	ENSMUSG00000021379, ENSMUSG00000020644, ENSMUSG00000041309, ENSMUSG00000053024, ENSMUSG00000028683, ENSMUSG00000048078, ENSMUSG00000063632, ENSMUSG00000029636, ENSMUSG00000020052, ENSMUSG00000024985	1511	38	17152	2.98722	1	0.0543512	0.0499037
Annotation Cluster 35	Enrichment Score: 3.4173708128916536
Category	Term	Count	%	PValue	Genes	List Total	Pop Hits	Pop Total	Fold Enrichment	Bonferroni	Benjamini	FDR
GOTERM_BP_5	GO:0006915~apoptotic process	209	11.5597	7.61387e-06	ENSMUSG00000059921, ENSMUSG00000030265, ENSMUSG00000059246, ENSMUSG00000032440, ENSMUSG00000059003, ENSMUSG00000004535, ENSMUSG00000059363, ENSMUSG00000020340, ENSMUSG00000045515, ENSMUSG00000022883, ENSMUSG00000063626, ENSMUSG00000024027, ENSMUSG00000021559, ENSMUSG00000045078, ENSMUSG00000029838, ENSMUSG00000020902, ENSMUSG00000054364, ENSMUSG00000005871, ENSMUSG00000002489, ENSMUSG00000024256,…	1511	1779	17152	1.33358	0.0372587	0.000237267	0.000217852
GOTERM_BP_5	GO:0042981~regulation of apoptotic process	171	9.45796	0.000147215	ENSMUSG00000030265, ENSMUSG00000059921, ENSMUSG00000036526, ENSMUSG00000015709, ENSMUSG00000005583, ENSMUSG00000059246, ENSMUSG00000059003, ENSMUSG00000022483, ENSMUSG00000004535, ENSMUSG00000059363, ENSMUSG00000020184, ENSMUSG00000045515, ENSMUSG00000022883, ENSMUSG00000024027, ENSMUSG00000029833, ENSMUSG00000020623, ENSMUSG00000021559, ENSMUSG00000003604, ENSMUSG00000029838, ENSMUSG00000036880,…	1511	1482	17152	1.30978	0.520117	0.0030971	0.00284367
GOTERM_BP_5	GO:0043067~regulation of programmed cell death	172	9.51327	0.00018187	ENSMUSG00000030265, ENSMUSG00000059921, ENSMUSG00000036526, ENSMUSG00000015709, ENSMUSG00000005583, ENSMUSG00000059246, ENSMUSG00000059003, ENSMUSG00000022483, ENSMUSG00000004535, ENSMUSG00000059363, ENSMUSG00000020184, ENSMUSG00000045515, ENSMUSG00000022883, ENSMUSG00000024027, ENSMUSG00000029833, ENSMUSG00000020623, ENSMUSG00000021559, ENSMUSG00000003604, ENSMUSG00000029838, ENSMUSG00000036880,…	1511	1498	17152	1.30337	0.596293	0.00374712	0.00344049
GOTERM_BP_5	GO:0060548~negative regulation of cell death	125	6.91372	0.000283875	ENSMUSG00000030265, ENSMUSG00000015709, ENSMUSG00000005583, ENSMUSG00000059246, ENSMUSG00000022483, ENSMUSG00000004535, ENSMUSG00000059363, ENSMUSG00000020184, ENSMUSG00000045515, ENSMUSG00000024027, ENSMUSG00000021559, ENSMUSG00000003604, ENSMUSG00000036880, ENSMUSG00000050711, ENSMUSG00000039910, ENSMUSG00000039239, ENSMUSG00000007653, ENSMUSG00000030254, ENSMUSG00000005871, ENSMUSG00000039904,…	1511	1042	17152	1.36173	0.757289	0.00548604	0.00503712
GOTERM_BP_5	GO:0010942~positive regulation of cell death	81	4.48009	0.000322471	ENSMUSG00000059921, ENSMUSG00000005583, ENSMUSG00000059003, ENSMUSG00000027699, ENSMUSG00000022883, ENSMUSG00000024985, ENSMUSG00000024500, ENSMUSG00000025958, ENSMUSG00000020623, ENSMUSG00000021559, ENSMUSG00000029838, ENSMUSG00000063142, ENSMUSG00000055409, ENSMUSG00000032369, ENSMUSG00000039239, ENSMUSG00000032402, ENSMUSG00000031511, ENSMUSG00000054364, ENSMUSG00000026150, ENSMUSG00000005871,…	1511	620	17152	1.48301	0.799797	0.00606732	0.00557084
GOTERM_BP_5	GO:0043065~positive regulation of apoptotic process	75	4.14823	0.000624429	ENSMUSG00000059921, ENSMUSG00000005583, ENSMUSG00000059003, ENSMUSG00000027699, ENSMUSG00000022883, ENSMUSG00000024985, ENSMUSG00000024500, ENSMUSG00000025958, ENSMUSG00000020623, ENSMUSG00000021559, ENSMUSG00000029838, ENSMUSG00000063142, ENSMUSG00000055409, ENSMUSG00000032369, ENSMUSG00000039239, ENSMUSG00000032402, ENSMUSG00000031511, ENSMUSG00000054364, ENSMUSG00000026150, ENSMUSG00000005871,…	1511	577	17152	1.47549	0.955622	0.0104828	0.00962504
GOTERM_BP_5	GO:0043068~positive regulation of programmed cell death	75	4.14823	0.000809657	ENSMUSG00000059921, ENSMUSG00000005583, ENSMUSG00000059003, ENSMUSG00000027699, ENSMUSG00000022883, ENSMUSG00000024985, ENSMUSG00000024500, ENSMUSG00000025958, ENSMUSG00000020623, ENSMUSG00000021559, ENSMUSG00000029838, ENSMUSG00000063142, ENSMUSG00000055409, ENSMUSG00000032369, ENSMUSG00000039239, ENSMUSG00000032402, ENSMUSG00000031511, ENSMUSG00000054364, ENSMUSG00000026150, ENSMUSG00000005871,…	1511	582	17152	1.46281	0.982392	0.0129805	0.0119184
GOTERM_BP_5	GO:0043066~negative regulation of apoptotic process	107	5.91814	0.00401107	ENSMUSG00000030265, ENSMUSG00000015709, ENSMUSG00000005583, ENSMUSG00000059246, ENSMUSG00000022483, ENSMUSG00000004535, ENSMUSG00000059363, ENSMUSG00000020184, ENSMUSG00000045515, ENSMUSG00000024027, ENSMUSG00000021559, ENSMUSG00000003604, ENSMUSG00000036880, ENSMUSG00000050711, ENSMUSG00000039910, ENSMUSG00000039239, ENSMUSG00000007653, ENSMUSG00000005871, ENSMUSG00000058444, ENSMUSG00000057113,…	1511	936	17152	1.29765	1	0.0473717	0.0434953
GOTERM_BP_5	GO:0043069~negative regulation of programmed cell death	108	5.97345	0.00463111	ENSMUSG00000030265, ENSMUSG00000015709, ENSMUSG00000005583, ENSMUSG00000059246, ENSMUSG00000022483, ENSMUSG00000004535, ENSMUSG00000059363, ENSMUSG00000020184, ENSMUSG00000045515, ENSMUSG00000024027, ENSMUSG00000021559, ENSMUSG00000003604, ENSMUSG00000036880, ENSMUSG00000050711, ENSMUSG00000039910, ENSMUSG00000039239, ENSMUSG00000007653, ENSMUSG00000005871, ENSMUSG00000058444, ENSMUSG00000057113,…	1511	951	17152	1.28912	1	0.0528391	0.0485154
Annotation Cluster 36	Enrichment Score: 3.4037968966511247
Category	Term	Count	%	PValue	Genes	List Total	Pop Hits	Pop Total	Fold Enrichment	Bonferroni	Benjamini	FDR
GOTERM_BP_5	GO:1901214~regulation of neuron death	55	3.04204	3.54717e-06	ENSMUSG00000030265, ENSMUSG00000005583, ENSMUSG00000059246, ENSMUSG00000049001, ENSMUSG00000024027, ENSMUSG00000024500, ENSMUSG00000026805, ENSMUSG00000025958, ENSMUSG00000063142, ENSMUSG00000038467, ENSMUSG00000031878, ENSMUSG00000039239, ENSMUSG00000007653, ENSMUSG00000032350, ENSMUSG00000057113, ENSMUSG00000020052, ENSMUSG00000026313, ENSMUSG00000020053, ENSMUSG00000020372, ENSMUSG00000090223,…	1511	324	17152	1.92694	0.0175342	0.000119604	0.000109817
GOTERM_BP_5	GO:0051402~neuron apoptotic process	43	2.37832	7.8678e-05	ENSMUSG00000030265, ENSMUSG00000028086, ENSMUSG00000005583, ENSMUSG00000025076, ENSMUSG00000028289, ENSMUSG00000059246, ENSMUSG00000033352, ENSMUSG00000049001, ENSMUSG00000056073, ENSMUSG00000048895, ENSMUSG00000025810, ENSMUSG00000023951, ENSMUSG00000024500, ENSMUSG00000024027, ENSMUSG00000026805, ENSMUSG00000026826, ENSMUSG00000022105, ENSMUSG00000063142, ENSMUSG00000021615, ENSMUSG00000031878,…	1511	259	17152	1.8846	0.324554	0.00181615	0.00166754
GOTERM_BP_5	GO:0043523~regulation of neuron apoptotic process	41	2.2677	0.000118639	ENSMUSG00000030265, ENSMUSG00000028086, ENSMUSG00000005583, ENSMUSG00000028289, ENSMUSG00000059246, ENSMUSG00000033352, ENSMUSG00000049001, ENSMUSG00000056073, ENSMUSG00000048895, ENSMUSG00000025810, ENSMUSG00000023951, ENSMUSG00000024500, ENSMUSG00000024027, ENSMUSG00000026805, ENSMUSG00000026826, ENSMUSG00000063142, ENSMUSG00000021615, ENSMUSG00000031878, ENSMUSG00000039239, ENSMUSG00000019843,…	1511	247	17152	1.88424	0.446608	0.00258313	0.00237175
GOTERM_BP_5	GO:1901215~negative regulation of neuron death	35	1.93584	0.000684787	ENSMUSG00000030265, ENSMUSG00000005583, ENSMUSG00000059246, ENSMUSG00000033352, ENSMUSG00000049001, ENSMUSG00000056073, ENSMUSG00000025810, ENSMUSG00000023951, ENSMUSG00000024027, ENSMUSG00000026805, ENSMUSG00000025958, ENSMUSG00000026826, ENSMUSG00000021615, ENSMUSG00000038467, ENSMUSG00000039697, ENSMUSG00000019843, ENSMUSG00000007653, ENSMUSG00000029167, ENSMUSG00000030077, ENSMUSG00000057531,…	1511	217	17152	1.83087	0.967163	0.0112936	0.0103695
GOTERM_BP_5	GO:1901216~positive regulation of neuron death	18	0.995575	0.00322918	ENSMUSG00000028086, ENSMUSG00000009406, ENSMUSG00000057177, ENSMUSG00000028289, ENSMUSG00000031284, ENSMUSG00000033352, ENSMUSG00000056073, ENSMUSG00000024431, ENSMUSG00000027104, ENSMUSG00000020052, ENSMUSG00000026313, ENSMUSG00000048895, ENSMUSG00000057691, ENSMUSG00000024500, ENSMUSG00000068748, ENSMUSG00000023826, ENSMUSG00000063142, ENSMUSG00000039239	1511	94	17152	2.17368	1	0.040454	0.0371436
GOTERM_BP_5	GO:0043525~positive regulation of neuron apoptotic process	15	0.829646	0.00365964	ENSMUSG00000028086, ENSMUSG00000057177, ENSMUSG00000028289, ENSMUSG00000031284, ENSMUSG00000033352, ENSMUSG00000056073, ENSMUSG00000024431, ENSMUSG00000027104, ENSMUSG00000020052, ENSMUSG00000026313, ENSMUSG00000048895, ENSMUSG00000024500, ENSMUSG00000023826, ENSMUSG00000063142, ENSMUSG00000039239	1511	72	17152	2.36488	1	0.0442191	0.0406007
GOTERM_BP_5	GO:0043524~negative regulation of neuron apoptotic process	26	1.43805	0.00556381	ENSMUSG00000030265, ENSMUSG00000005583, ENSMUSG00000059246, ENSMUSG00000033352, ENSMUSG00000049001, ENSMUSG00000056073, ENSMUSG00000025810, ENSMUSG00000023951, ENSMUSG00000024027, ENSMUSG00000026805, ENSMUSG00000026826, ENSMUSG00000021615, ENSMUSG00000019843, ENSMUSG00000007653, ENSMUSG00000029167, ENSMUSG00000030077, ENSMUSG00000057113, ENSMUSG00000032350, ENSMUSG00000042258, ENSMUSG00000043668,…	1511	166	17152	1.77793	1	0.061647	0.0566025
Annotation Cluster 37	Enrichment Score: 3.260385174935285
Category	Term	Count	%	PValue	Genes	List Total	Pop Hits	Pop Total	Fold Enrichment	Bonferroni	Benjamini	FDR
GOTERM_BP_5	GO:0003007~heart morphogenesis	46	2.54425	8.3124e-06	ENSMUSG00000028780, ENSMUSG00000008136, ENSMUSG00000005583, ENSMUSG00000032440, ENSMUSG00000048450, ENSMUSG00000055320, ENSMUSG00000022483, ENSMUSG00000027996, ENSMUSG00000020184, ENSMUSG00000027676, ENSMUSG00000041415, ENSMUSG00000008999, ENSMUSG00000025932, ENSMUSG00000023951, ENSMUSG00000001761, ENSMUSG00000022367, ENSMUSG00000048616, ENSMUSG00000046743, ENSMUSG00000021974, ENSMUSG00000020644,…	1511	260	17152	2.00833	0.0406066	0.000254268	0.000233461
GOTERM_BP_5	GO:0003151~outflow tract morphogenesis	20	1.10619	2.81284e-05	ENSMUSG00000029287, ENSMUSG00000028780, ENSMUSG00000005583, ENSMUSG00000030770, ENSMUSG00000032440, ENSMUSG00000030592, ENSMUSG00000063632, ENSMUSG00000027996, ENSMUSG00000027104, ENSMUSG00000041415, ENSMUSG00000042258, ENSMUSG00000025932, ENSMUSG00000023951, ENSMUSG00000048616, ENSMUSG00000044674, ENSMUSG00000017491, ENSMUSG00000018604, ENSMUSG00000039239, ENSMUSG00000039910, ENSMUSG00000036437	1511	77	17152	2.94842	0.130884	0.000738148	0.000677746
GOTERM_BP_5	GO:0003205~cardiac chamber development	35	1.93584	2.89768e-05	ENSMUSG00000028780, ENSMUSG00000008136, ENSMUSG00000005583, ENSMUSG00000007880, ENSMUSG00000032440, ENSMUSG00000028266, ENSMUSG00000027996, ENSMUSG00000020184, ENSMUSG00000008999, ENSMUSG00000022883, ENSMUSG00000001761, ENSMUSG00000048616, ENSMUSG00000021974, ENSMUSG00000020644, ENSMUSG00000020900, ENSMUSG00000035152, ENSMUSG00000062991, ENSMUSG00000010175, ENSMUSG00000032327, ENSMUSG00000039910,…	1511	185	17152	2.14757	0.134553	0.000748592	0.000687335
GOTERM_BP_5	GO:0003279~cardiac septum development	24	1.32743	0.000194694	ENSMUSG00000029287, ENSMUSG00000030770, ENSMUSG00000076431, ENSMUSG00000032440, ENSMUSG00000028266, ENSMUSG00000049672, ENSMUSG00000063632, ENSMUSG00000020184, ENSMUSG00000008999, ENSMUSG00000022883, ENSMUSG00000042258, ENSMUSG00000001761, ENSMUSG00000048616, ENSMUSG00000020644, ENSMUSG00000024713, ENSMUSG00000044674, ENSMUSG00000020900, ENSMUSG00000017491, ENSMUSG00000035152, ENSMUSG00000018604,…	1511	117	17152	2.3285	0.621308	0.00396222	0.00363799
GOTERM_BP_5	GO:0003206~cardiac chamber morphogenesis	26	1.43805	0.000441955	ENSMUSG00000028780, ENSMUSG00000008136, ENSMUSG00000005583, ENSMUSG00000032440, ENSMUSG00000027996, ENSMUSG00000020184, ENSMUSG00000008999, ENSMUSG00000001761, ENSMUSG00000048616, ENSMUSG00000021974, ENSMUSG00000020644, ENSMUSG00000062991, ENSMUSG00000010175, ENSMUSG00000039910, ENSMUSG00000039239, ENSMUSG00000029287, ENSMUSG00000030770, ENSMUSG00000076431, ENSMUSG00000057177, ENSMUSG00000063632,…	1511	139	17152	2.12329	0.889696	0.00813133	0.00746595
GOTERM_BP_5	GO:0060411~cardiac septum morphogenesis	17	0.940265	0.000594953	ENSMUSG00000029287, ENSMUSG00000030770, ENSMUSG00000076431, ENSMUSG00000032440, ENSMUSG00000063632, ENSMUSG00000020184, ENSMUSG00000008999, ENSMUSG00000042258, ENSMUSG00000001761, ENSMUSG00000048616, ENSMUSG00000020644, ENSMUSG00000044674, ENSMUSG00000017491, ENSMUSG00000018604, ENSMUSG00000010175, ENSMUSG00000039239, ENSMUSG00000039910	1511	74	17152	2.60776	0.948589	0.0100899	0.00926426
GOTERM_BP_5	GO:0003231~cardiac ventricle development	26	1.43805	0.000683407	ENSMUSG00000028780, ENSMUSG00000005583, ENSMUSG00000032440, ENSMUSG00000028266, ENSMUSG00000027996, ENSMUSG00000020184, ENSMUSG00000022883, ENSMUSG00000048616, ENSMUSG00000021974, ENSMUSG00000020644, ENSMUSG00000035152, ENSMUSG00000062991, ENSMUSG00000010175, ENSMUSG00000032327, ENSMUSG00000039910, ENSMUSG00000039239, ENSMUSG00000029287, ENSMUSG00000076431, ENSMUSG00000057177, ENSMUSG00000063632,…	1511	143	17152	2.0639	0.966936	0.0112936	0.0103695
GOTERM_BP_5	GO:0003281~ventricular septum development	16	0.884956	0.00385551	ENSMUSG00000029287, ENSMUSG00000076431, ENSMUSG00000032440, ENSMUSG00000028266, ENSMUSG00000063632, ENSMUSG00000020184, ENSMUSG00000022883, ENSMUSG00000048616, ENSMUSG00000020644, ENSMUSG00000044674, ENSMUSG00000035152, ENSMUSG00000018604, ENSMUSG00000010175, ENSMUSG00000032327, ENSMUSG00000039239, ENSMUSG00000039910	1511	80	17152	2.27028	1	0.0459894	0.0422261
GOTERM_BP_5	GO:0003208~cardiac ventricle morphogenesis	16	0.884956	0.00385551	ENSMUSG00000029287, ENSMUSG00000028780, ENSMUSG00000005583, ENSMUSG00000076431, ENSMUSG00000057177, ENSMUSG00000032440, ENSMUSG00000063632, ENSMUSG00000027996, ENSMUSG00000042258, ENSMUSG00000027966, ENSMUSG00000048349, ENSMUSG00000021974, ENSMUSG00000048616, ENSMUSG00000062991, ENSMUSG00000010175, ENSMUSG00000039239	1511	80	17152	2.27028	1	0.0459894	0.0422261
GOTERM_BP_5	GO:0060412~ventricular septum morphogenesis	11	0.608407	0.00496505	ENSMUSG00000029287, ENSMUSG00000048616, ENSMUSG00000020644, ENSMUSG00000044674, ENSMUSG00000076431, ENSMUSG00000032440, ENSMUSG00000063632, ENSMUSG00000018604, ENSMUSG00000010175, ENSMUSG00000039239, ENSMUSG00000039910	1511	45	17152	2.77479	1	0.0556309	0.0510787
GOTERM_BP_5	GO:0003229~ventricular cardiac muscle tissue development	10	0.553097	0.0781379	ENSMUSG00000029287, ENSMUSG00000048616, ENSMUSG00000020644, ENSMUSG00000062991, ENSMUSG00000018604, ENSMUSG00000010175, ENSMUSG00000042258, ENSMUSG00000027966, ENSMUSG00000039239, ENSMUSG00000048349	1511	60	17152	1.8919	1	0.471665	0.433069
Annotation Cluster 38	Enrichment Score: 3.2225651994902806
Category	Term	Count	%	PValue	Genes	List Total	Pop Hits	Pop Total	Fold Enrichment	Bonferroni	Benjamini	FDR
GOTERM_BP_5	GO:0031098~stress-activated protein kinase signaling cascade	41	2.2677	7.51084e-05	ENSMUSG00000028284, ENSMUSG00000033352, ENSMUSG00000031073, ENSMUSG00000027692, ENSMUSG00000046709, ENSMUSG00000056073, ENSMUSG00000027996, ENSMUSG00000025551, ENSMUSG00000041135, ENSMUSG00000027835, ENSMUSG00000044548, ENSMUSG00000028967, ENSMUSG00000023951, ENSMUSG00000022523, ENSMUSG00000021754, ENSMUSG00000044167, ENSMUSG00000052539, ENSMUSG00000044340, ENSMUSG00000033618, ENSMUSG00000039239,…	1511	242	17152	1.92317	0.312422	0.00174182	0.00159928
GOTERM_BP_5	GO:0023014~signal transduction by protein phosphorylation	91	5.03319	0.000122311	ENSMUSG00000030265, ENSMUSG00000005583, ENSMUSG00000031073, ENSMUSG00000027692, ENSMUSG00000025551, ENSMUSG00000024304, ENSMUSG00000044548, ENSMUSG00000021754, ENSMUSG00000022523, ENSMUSG00000052539, ENSMUSG00000020623, ENSMUSG00000020901, ENSMUSG00000044340, ENSMUSG00000045671, ENSMUSG00000055725, ENSMUSG00000033618, ENSMUSG00000050711, ENSMUSG00000030226, ENSMUSG00000039239, ENSMUSG00000005672,…	1511	695	17152	1.4863	0.45665	0.00265044	0.00243356
GOTERM_BP_5	GO:0000165~MAPK cascade	90	4.97788	0.000164248	ENSMUSG00000030265, ENSMUSG00000005583, ENSMUSG00000031073, ENSMUSG00000027692, ENSMUSG00000025551, ENSMUSG00000024304, ENSMUSG00000044548, ENSMUSG00000021754, ENSMUSG00000022523, ENSMUSG00000052539, ENSMUSG00000020623, ENSMUSG00000020901, ENSMUSG00000044340, ENSMUSG00000045671, ENSMUSG00000055725, ENSMUSG00000033618, ENSMUSG00000050711, ENSMUSG00000030226, ENSMUSG00000039239, ENSMUSG00000005672,…	1511	691	17152	1.47848	0.559204	0.00344093	0.00315936
GOTERM_BP_5	GO:0051403~stress-activated MAPK cascade	38	2.10177	0.000201005	ENSMUSG00000028284, ENSMUSG00000033352, ENSMUSG00000031073, ENSMUSG00000027692, ENSMUSG00000046709, ENSMUSG00000056073, ENSMUSG00000027996, ENSMUSG00000025551, ENSMUSG00000041135, ENSMUSG00000027835, ENSMUSG00000044548, ENSMUSG00000023951, ENSMUSG00000022523, ENSMUSG00000021754, ENSMUSG00000044167, ENSMUSG00000052539, ENSMUSG00000044340, ENSMUSG00000033618, ENSMUSG00000039239, ENSMUSG00000029287,…	1511	228	17152	1.8919	0.633045	0.00405754	0.00372552
GOTERM_BP_5	GO:0032872~regulation of stress-activated MAPK cascade	33	1.82522	0.00132079	ENSMUSG00000028284, ENSMUSG00000033352, ENSMUSG00000031073, ENSMUSG00000027692, ENSMUSG00000056073, ENSMUSG00000027996, ENSMUSG00000041135, ENSMUSG00000027835, ENSMUSG00000044548, ENSMUSG00000023951, ENSMUSG00000021754, ENSMUSG00000044167, ENSMUSG00000052539, ENSMUSG00000044340, ENSMUSG00000039239, ENSMUSG00000029287, ENSMUSG00000060548, ENSMUSG00000051177, ENSMUSG00000057531, ENSMUSG00000004085,…	1511	208	17152	1.80095	0.998628	0.0196581	0.0180495
GOTERM_BP_5	GO:0070302~regulation of stress-activated protein kinase signaling cascade	33	1.82522	0.00143116	ENSMUSG00000028284, ENSMUSG00000033352, ENSMUSG00000031073, ENSMUSG00000027692, ENSMUSG00000056073, ENSMUSG00000027996, ENSMUSG00000041135, ENSMUSG00000027835, ENSMUSG00000044548, ENSMUSG00000023951, ENSMUSG00000021754, ENSMUSG00000044167, ENSMUSG00000052539, ENSMUSG00000044340, ENSMUSG00000039239, ENSMUSG00000029287, ENSMUSG00000060548, ENSMUSG00000051177, ENSMUSG00000057531, ENSMUSG00000004085,…	1511	209	17152	1.79233	0.999209	0.0208536	0.0191471
GOTERM_BP_5	GO:0043408~regulation of MAPK cascade	83	4.59071	0.00169379	ENSMUSG00000030265, ENSMUSG00000005583, ENSMUSG00000031073, ENSMUSG00000027692, ENSMUSG00000024304, ENSMUSG00000044548, ENSMUSG00000021754, ENSMUSG00000052539, ENSMUSG00000020623, ENSMUSG00000020901, ENSMUSG00000044340, ENSMUSG00000045671, ENSMUSG00000055725, ENSMUSG00000033618, ENSMUSG00000030226, ENSMUSG00000039239, ENSMUSG00000005672, ENSMUSG00000005871, ENSMUSG00000039904, ENSMUSG00000058444,…	1511	675	17152	1.3958	0.999787	0.0238567	0.0219045
GOTERM_BP_5	GO:0070304~positive regulation of stress-activated protein kinase signaling cascade	22	1.21681	0.0170701	ENSMUSG00000028284, ENSMUSG00000060548, ENSMUSG00000051177, ENSMUSG00000033352, ENSMUSG00000004085, ENSMUSG00000031073, ENSMUSG00000027692, ENSMUSG00000026235, ENSMUSG00000002489, ENSMUSG00000026872, ENSMUSG00000027835, ENSMUSG00000041135, ENSMUSG00000021464, ENSMUSG00000023951, ENSMUSG00000021367, ENSMUSG00000022015, ENSMUSG00000061436, ENSMUSG00000021754, ENSMUSG00000052539, ENSMUSG00000032717,…	1511	146	17152	1.71049	1	0.153354	0.140805
Annotation Cluster 39	Enrichment Score: 3.1999638796110723
Category	Term	Count	%	PValue	Genes	List Total	Pop Hits	Pop Total	Fold Enrichment	Bonferroni	Benjamini	FDR
GOTERM_CC_5	GO:0000139~Golgi membrane	75	4.14823	0.000468811	ENSMUSG00000032640, ENSMUSG00000024064, ENSMUSG00000015747, ENSMUSG00000027695, ENSMUSG00000060992, ENSMUSG00000027971, ENSMUSG00000028945, ENSMUSG00000027977, ENSMUSG00000024425, ENSMUSG00000049922, ENSMUSG00000021432, ENSMUSG00000021712, ENSMUSG00000020986, ENSMUSG00000046321, ENSMUSG00000055725, ENSMUSG00000034780, ENSMUSG00000039037, ENSMUSG00000034981, ENSMUSG00000038822, ENSMUSG00000004383,…	1473	522	15239	1.48643	0.289874	0.0171116	0.0164318
GOTERM_CC_5	GO:0005794~Golgi apparatus	164	9.0708	0.000665843	ENSMUSG00000029672, ENSMUSG00000004771, ENSMUSG00000031990, ENSMUSG00000060992, ENSMUSG00000027014, ENSMUSG00000004415, ENSMUSG00000024425, ENSMUSG00000021432, ENSMUSG00000020585, ENSMUSG00000021314, ENSMUSG00000021712, ENSMUSG00000020986, ENSMUSG00000046321, ENSMUSG00000035152, ENSMUSG00000055725, ENSMUSG00000034981, ENSMUSG00000031119, ENSMUSG00000039239, ENSMUSG00000038822, ENSMUSG00000030301,…	1473	1331	15239	1.27473	0.385058	0.023146	0.0222265
GOTERM_CC_5	GO:0044431~Golgi apparatus part	97	5.36504	0.000804893	ENSMUSG00000004771, ENSMUSG00000060992, ENSMUSG00000024425, ENSMUSG00000021432, ENSMUSG00000021314, ENSMUSG00000021712, ENSMUSG00000020986, ENSMUSG00000046321, ENSMUSG00000035152, ENSMUSG00000055725, ENSMUSG00000034981, ENSMUSG00000031119, ENSMUSG00000039239, ENSMUSG00000038822, ENSMUSG00000004383, ENSMUSG00000033487, ENSMUSG00000053310, ENSMUSG00000027523, ENSMUSG00000027522, ENSMUSG00000026156,…	1473	725	15239	1.38416	0.444457	0.0255466	0.0245317
Annotation Cluster 40	Enrichment Score: 3.130919099334365
Category	Term	Count	%	PValue	Genes	List Total	Pop Hits	Pop Total	Fold Enrichment	Bonferroni	Benjamini	FDR
GOTERM_MF_5	GO:0008066~glutamate receptor activity	11	0.608407	5.19577e-05	ENSMUSG00000041078, ENSMUSG00000020524, ENSMUSG00000049583, ENSMUSG00000059003, ENSMUSG00000003974, ENSMUSG00000056073, ENSMUSG00000024211, ENSMUSG00000039579, ENSMUSG00000001985, ENSMUSG00000063239, ENSMUSG00000056755	1145	27	13115	4.6665	0.0253411	0.00367415	0.00357766
GOTERM_MF_5	GO:0098988~G-protein coupled glutamate receptor activity	6	0.331858	0.000467818	ENSMUSG00000049583, ENSMUSG00000003974, ENSMUSG00000024211, ENSMUSG00000001985, ENSMUSG00000063239, ENSMUSG00000056755	1145	9	13115	7.6361	0.206384	0.0289462	0.028186
GOTERM_BP_5	GO:0007216~G-protein coupled glutamate receptor signaling pathway	5	0.276549	0.0166539	ENSMUSG00000049583, ENSMUSG00000024211, ENSMUSG00000001985, ENSMUSG00000063239, ENSMUSG00000056755	1511	12	17152	4.72976	1	0.150428	0.138119
Annotation Cluster 41	Enrichment Score: 2.9374936953335142
Category	Term	Count	%	PValue	Genes	List Total	Pop Hits	Pop Total	Fold Enrichment	Bonferroni	Benjamini	FDR
GOTERM_BP_5	GO:0060348~bone development	34	1.88053	0.00021696	ENSMUSG00000030067, ENSMUSG00000032640, ENSMUSG00000005583, ENSMUSG00000032440, ENSMUSG00000052430, ENSMUSG00000048450, ENSMUSG00000014813, ENSMUSG00000020160, ENSMUSG00000022483, ENSMUSG00000027996, ENSMUSG00000003721, ENSMUSG00000026147, ENSMUSG00000028226, ENSMUSG00000022641, ENSMUSG00000022367, ENSMUSG00000047415, ENSMUSG00000046743, ENSMUSG00000037034, ENSMUSG00000033713, ENSMUSG00000039910,…	1511	196	17152	1.96912	0.661117	0.00434444	0.00398894
GOTERM_BP_5	GO:0060349~bone morphogenesis	20	1.10619	0.000709825	ENSMUSG00000007279, ENSMUSG00000032640, ENSMUSG00000005583, ENSMUSG00000032440, ENSMUSG00000048450, ENSMUSG00000052430, ENSMUSG00000014813, ENSMUSG00000003721, ENSMUSG00000026147, ENSMUSG00000022483, ENSMUSG00000027523, ENSMUSG00000027996, ENSMUSG00000028226, ENSMUSG00000000142, ENSMUSG00000022367, ENSMUSG00000000567, ENSMUSG00000017491, ENSMUSG00000037034, ENSMUSG00000033713, ENSMUSG00000039910	1511	97	17152	2.3405	0.97102	0.0116039	0.0106544
GOTERM_BP_5	GO:0060350~endochondral bone morphogenesis	12	0.663717	0.0099997	ENSMUSG00000007279, ENSMUSG00000005583, ENSMUSG00000032440, ENSMUSG00000000567, ENSMUSG00000014813, ENSMUSG00000017491, ENSMUSG00000052430, ENSMUSG00000026147, ENSMUSG00000022483, ENSMUSG00000027523, ENSMUSG00000028226, ENSMUSG00000000142	1511	57	17152	2.38977	1	0.0989256	0.0908306
Annotation Cluster 42	Enrichment Score: 2.925032074336982
Category	Term	Count	%	PValue	Genes	List Total	Pop Hits	Pop Total	Fold Enrichment	Bonferroni	Benjamini	FDR
GOTERM_BP_5	GO:0071559~response to transforming growth factor beta	38	2.10177	1.99526e-05	ENSMUSG00000028284, ENSMUSG00000005583, ENSMUSG00000032440, ENSMUSG00000052430, ENSMUSG00000085795, ENSMUSG00000024563, ENSMUSG00000026768, ENSMUSG00000021754, ENSMUSG00000025958, ENSMUSG00000004637, ENSMUSG00000049907, ENSMUSG00000039410, ENSMUSG00000038400, ENSMUSG00000019889, ENSMUSG00000039910, ENSMUSG00000032402, ENSMUSG00000039239, ENSMUSG00000019843, ENSMUSG00000030224, ENSMUSG00000029287,…	1511	205	17152	2.10417	0.0947144	0.000555776	0.000510297
GOTERM_BP_5	GO:0007179~transforming growth factor beta receptor signaling pathway	24	1.32743	0.00280371	ENSMUSG00000029287, ENSMUSG00000028284, ENSMUSG00000032440, ENSMUSG00000052430, ENSMUSG00000024563, ENSMUSG00000040998, ENSMUSG00000021065, ENSMUSG00000021540, ENSMUSG00000026768, ENSMUSG00000024598, ENSMUSG00000061436, ENSMUSG00000021754, ENSMUSG00000025958, ENSMUSG00000017376, ENSMUSG00000049907, ENSMUSG00000039410, ENSMUSG00000051159, ENSMUSG00000025809, ENSMUSG00000038400, ENSMUSG00000019889,…	1511	141	17152	1.93216	0.999999	0.0354804	0.0325771
GOTERM_BP_5	GO:0017015~regulation of transforming growth factor beta receptor signaling pathway	15	0.829646	0.0300034	ENSMUSG00000029287, ENSMUSG00000085795, ENSMUSG00000024563, ENSMUSG00000063632, ENSMUSG00000040998, ENSMUSG00000026768, ENSMUSG00000024238, ENSMUSG00000024598, ENSMUSG00000061436, ENSMUSG00000049907, ENSMUSG00000039410, ENSMUSG00000038400, ENSMUSG00000032402, ENSMUSG00000039910, ENSMUSG00000030224	1511	92	17152	1.85078	1	0.236704	0.217335
Annotation Cluster 43	Enrichment Score: 2.9194746440541413
Category	Term	Count	%	PValue	Genes	List Total	Pop Hits	Pop Total	Fold Enrichment	Bonferroni	Benjamini	FDR
GOTERM_BP_5	GO:0030323~respiratory tube development	38	2.10177	0.000339999	ENSMUSG00000030265, ENSMUSG00000030067, ENSMUSG00000028086, ENSMUSG00000008575, ENSMUSG00000032440, ENSMUSG00000028364, ENSMUSG00000024085, ENSMUSG00000024563, ENSMUSG00000027676, ENSMUSG00000041415, ENSMUSG00000023991, ENSMUSG00000025932, ENSMUSG00000028967, ENSMUSG00000045216, ENSMUSG00000023951, ENSMUSG00000020422, ENSMUSG00000048616, ENSMUSG00000021974, ENSMUSG00000025958, ENSMUSG00000021217,…	1511	234	17152	1.84339	0.816559	0.00637306	0.00585156
GOTERM_BP_5	GO:0030324~lung development	37	2.04646	0.000536769	ENSMUSG00000030265, ENSMUSG00000030067, ENSMUSG00000028086, ENSMUSG00000008575, ENSMUSG00000032440, ENSMUSG00000028364, ENSMUSG00000024085, ENSMUSG00000024563, ENSMUSG00000027676, ENSMUSG00000041415, ENSMUSG00000023991, ENSMUSG00000025932, ENSMUSG00000028967, ENSMUSG00000045216, ENSMUSG00000023951, ENSMUSG00000020422, ENSMUSG00000048616, ENSMUSG00000021974, ENSMUSG00000025958, ENSMUSG00000021217,…	1511	231	17152	1.81819	0.931271	0.00929175	0.00853141
GOTERM_BP_5	GO:0060541~respiratory system development	40	2.21239	0.000871317	ENSMUSG00000030265, ENSMUSG00000030067, ENSMUSG00000028086, ENSMUSG00000008575, ENSMUSG00000032440, ENSMUSG00000028364, ENSMUSG00000024085, ENSMUSG00000024563, ENSMUSG00000027676, ENSMUSG00000026565, ENSMUSG00000041415, ENSMUSG00000023991, ENSMUSG00000025932, ENSMUSG00000028967, ENSMUSG00000045216, ENSMUSG00000023951, ENSMUSG00000020422, ENSMUSG00000048616, ENSMUSG00000021974, ENSMUSG00000025958,…	1511	263	17152	1.72645	0.987056	0.0138356	0.0127035
GOTERM_BP_5	GO:0060425~lung morphogenesis	13	0.719027	0.0132026	ENSMUSG00000032796, ENSMUSG00000030265, ENSMUSG00000029563, ENSMUSG00000008575, ENSMUSG00000032440, ENSMUSG00000028364, ENSMUSG00000064325, ENSMUSG00000063632, ENSMUSG00000020053, ENSMUSG00000022114, ENSMUSG00000048616, ENSMUSG00000000567, ENSMUSG00000074637	1511	67	17152	2.20251	1	0.124439	0.114256
Annotation Cluster 44	Enrichment Score: 2.8883969425582223
Category	Term	Count	%	PValue	Genes	List Total	Pop Hits	Pop Total	Fold Enrichment	Bonferroni	Benjamini	FDR
GOTERM_BP_5	GO:0014706~striated muscle tissue development	71	3.92699	6.68617e-08	ENSMUSG00000030067, ENSMUSG00000028780, ENSMUSG00000061603, ENSMUSG00000008136, ENSMUSG00000005583, ENSMUSG00000032440, ENSMUSG00000007880, ENSMUSG00000048078, ENSMUSG00000001300, ENSMUSG00000025278, ENSMUSG00000024985, ENSMUSG00000005148, ENSMUSG00000025958, ENSMUSG00000020900, ENSMUSG00000010175, ENSMUSG00000039910, ENSMUSG00000039239, ENSMUSG00000014773, ENSMUSG00000036766, ENSMUSG00000017817,…	1511	413	17152	1.95146	0.000333384	3.03066e-06	2.78266e-06
GOTERM_BP_5	GO:0048738~cardiac muscle tissue development	46	2.54425	2.5972e-07	ENSMUSG00000030067, ENSMUSG00000061603, ENSMUSG00000008136, ENSMUSG00000005583, ENSMUSG00000007880, ENSMUSG00000024042, ENSMUSG00000032440, ENSMUSG00000033352, ENSMUSG00000048078, ENSMUSG00000001300, ENSMUSG00000041415, ENSMUSG00000008999, ENSMUSG00000004872, ENSMUSG00000045414, ENSMUSG00000023951, ENSMUSG00000022865, ENSMUSG00000048616, ENSMUSG00000021974, ENSMUSG00000025958, ENSMUSG00000020644,…	1511	230	17152	2.27028	0.00129438	1.06145e-05	9.74588e-06
GOTERM_BP_5	GO:0060419~heart growth	23	1.27212	1.39435e-05	ENSMUSG00000062209, ENSMUSG00000030067, ENSMUSG00000029287, ENSMUSG00000061603, ENSMUSG00000005583, ENSMUSG00000057177, ENSMUSG00000032440, ENSMUSG00000033352, ENSMUSG00000048078, ENSMUSG00000024431, ENSMUSG00000020053, ENSMUSG00000045414, ENSMUSG00000021367, ENSMUSG00000022865, ENSMUSG00000021974, ENSMUSG00000048616, ENSMUSG00000039542, ENSMUSG00000053819, ENSMUSG00000010175, ENSMUSG00000045092,…	1511	93	17152	2.80734	0.0671742	0.000406564	0.000373295
GOTERM_BP_5	GO:0035051~cardiocyte differentiation	32	1.76991	1.50243e-05	ENSMUSG00000030067, ENSMUSG00000061603, ENSMUSG00000008136, ENSMUSG00000005583, ENSMUSG00000007880, ENSMUSG00000024042, ENSMUSG00000033352, ENSMUSG00000048078, ENSMUSG00000001300, ENSMUSG00000041415, ENSMUSG00000004872, ENSMUSG00000023951, ENSMUSG00000022865, ENSMUSG00000072720, ENSMUSG00000020900, ENSMUSG00000062991, ENSMUSG00000010175, ENSMUSG00000039910, ENSMUSG00000039239, ENSMUSG00000029287,…	1511	157	17152	2.31367	0.0721884	0.000433012	0.000397579
GOTERM_BP_5	GO:0042692~muscle cell differentiation	63	3.48451	2.28948e-05	ENSMUSG00000030265, ENSMUSG00000030067, ENSMUSG00000061603, ENSMUSG00000008136, ENSMUSG00000005583, ENSMUSG00000007880, ENSMUSG00000001300, ENSMUSG00000024985, ENSMUSG00000026768, ENSMUSG00000024304, ENSMUSG00000020623, ENSMUSG00000020900, ENSMUSG00000010175, ENSMUSG00000014773, ENSMUSG00000036766, ENSMUSG00000005672, ENSMUSG00000051177, ENSMUSG00000026313, ENSMUSG00000020053, ENSMUSG00000027763,…	1511	414	17152	1.72739	0.107901	0.00062674	0.000575455
GOTERM_BP_5	GO:0055007~cardiac muscle cell differentiation	27	1.49336	2.42026e-05	ENSMUSG00000030067, ENSMUSG00000061603, ENSMUSG00000008136, ENSMUSG00000005583, ENSMUSG00000007880, ENSMUSG00000024042, ENSMUSG00000033352, ENSMUSG00000001300, ENSMUSG00000041415, ENSMUSG00000004872, ENSMUSG00000023951, ENSMUSG00000022865, ENSMUSG00000072720, ENSMUSG00000020900, ENSMUSG00000062991, ENSMUSG00000010175, ENSMUSG00000057177, ENSMUSG00000024431, ENSMUSG00000020053, ENSMUSG00000021367,…	1511	124	17152	2.47168	0.1137	0.000652292	0.000598916
GOTERM_BP_5	GO:0055006~cardiac cell development	18	0.995575	0.000785101	ENSMUSG00000029287, ENSMUSG00000061603, ENSMUSG00000008136, ENSMUSG00000057177, ENSMUSG00000033352, ENSMUSG00000024431, ENSMUSG00000041415, ENSMUSG00000020053, ENSMUSG00000023951, ENSMUSG00000021367, ENSMUSG00000022865, ENSMUSG00000072720, ENSMUSG00000020900, ENSMUSG00000053819, ENSMUSG00000018604, ENSMUSG00000010175, ENSMUSG00000030314, ENSMUSG00000052920	1511	83	17152	2.46175	0.980096	0.0127095	0.0116695
GOTERM_BP_5	GO:0055013~cardiac muscle cell development	17	0.940265	0.00108845	ENSMUSG00000061603, ENSMUSG00000008136, ENSMUSG00000057177, ENSMUSG00000033352, ENSMUSG00000024431, ENSMUSG00000041415, ENSMUSG00000020053, ENSMUSG00000023951, ENSMUSG00000021367, ENSMUSG00000022865, ENSMUSG00000072720, ENSMUSG00000020900, ENSMUSG00000053819, ENSMUSG00000018604, ENSMUSG00000010175, ENSMUSG00000030314, ENSMUSG00000052920	1511	78	17152	2.47403	0.995622	0.0168019	0.015427
GOTERM_BP_5	GO:0014897~striated muscle hypertrophy	17	0.940265	0.00189126	ENSMUSG00000031068, ENSMUSG00000061603, ENSMUSG00000005583, ENSMUSG00000038518, ENSMUSG00000057177, ENSMUSG00000033352, ENSMUSG00000002489, ENSMUSG00000024431, ENSMUSG00000020053, ENSMUSG00000028967, ENSMUSG00000021367, ENSMUSG00000042105, ENSMUSG00000039197, ENSMUSG00000027716, ENSMUSG00000053819, ENSMUSG00000032402, ENSMUSG00000052920	1511	82	17152	2.35334	0.999921	0.026194	0.0240505
GOTERM_BP_5	GO:2000727~positive regulation of cardiac muscle cell differentiation	8	0.442478	0.00366275	ENSMUSG00000030067, ENSMUSG00000061603, ENSMUSG00000005583, ENSMUSG00000062991, ENSMUSG00000001300, ENSMUSG00000024431, ENSMUSG00000020053, ENSMUSG00000021367	1511	24	17152	3.78381	1	0.0442191	0.0406007
GOTERM_BP_5	GO:0051146~striated muscle cell differentiation	40	2.21239	0.00380569	ENSMUSG00000030265, ENSMUSG00000030067, ENSMUSG00000061603, ENSMUSG00000008136, ENSMUSG00000005583, ENSMUSG00000007880, ENSMUSG00000024042, ENSMUSG00000033352, ENSMUSG00000048450, ENSMUSG00000001300, ENSMUSG00000041415, ENSMUSG00000004872, ENSMUSG00000024304, ENSMUSG00000023951, ENSMUSG00000001761, ENSMUSG00000022865, ENSMUSG00000022105, ENSMUSG00000072720, ENSMUSG00000020900, ENSMUSG00000062991,…	1511	285	17152	1.59318	1	0.0456134	0.0418809
GOTERM_BP_5	GO:0014743~regulation of muscle hypertrophy	12	0.663717	0.00570642	ENSMUSG00000031068, ENSMUSG00000061603, ENSMUSG00000039197, ENSMUSG00000027716, ENSMUSG00000038518, ENSMUSG00000057177, ENSMUSG00000053819, ENSMUSG00000024431, ENSMUSG00000020053, ENSMUSG00000028967, ENSMUSG00000032402, ENSMUSG00000021367	1511	53	17152	2.57013	1	0.0628084	0.0576688
GOTERM_BP_5	GO:0043502~regulation of muscle adaptation	15	0.829646	0.00856455	ENSMUSG00000031068, ENSMUSG00000029167, ENSMUSG00000061603, ENSMUSG00000038518, ENSMUSG00000057177, ENSMUSG00000055320, ENSMUSG00000024431, ENSMUSG00000026313, ENSMUSG00000020053, ENSMUSG00000028967, ENSMUSG00000021367, ENSMUSG00000039197, ENSMUSG00000027716, ENSMUSG00000053819, ENSMUSG00000032402	1511	79	17152	2.15533	1	0.0869711	0.0798544
GOTERM_BP_5	GO:2000725~regulation of cardiac muscle cell differentiation	9	0.497788	0.00967304	ENSMUSG00000030067, ENSMUSG00000061603, ENSMUSG00000005583, ENSMUSG00000057177, ENSMUSG00000062991, ENSMUSG00000001300, ENSMUSG00000024431, ENSMUSG00000020053, ENSMUSG00000021367	1511	35	17152	2.91894	1	0.0958843	0.0880382
GOTERM_BP_5	GO:0061049~cell growth involved in cardiac muscle cell development	8	0.442478	0.0112103	ENSMUSG00000061603, ENSMUSG00000057177, ENSMUSG00000033352, ENSMUSG00000053819, ENSMUSG00000024431, ENSMUSG00000020053, ENSMUSG00000052920, ENSMUSG00000021367	1511	29	17152	3.13143	1	0.109169	0.100236
GOTERM_BP_5	GO:0003298~physiological muscle hypertrophy	8	0.442478	0.0112103	ENSMUSG00000061603, ENSMUSG00000057177, ENSMUSG00000033352, ENSMUSG00000053819, ENSMUSG00000024431, ENSMUSG00000020053, ENSMUSG00000052920, ENSMUSG00000021367	1511	29	17152	3.13143	1	0.109169	0.100236
GOTERM_BP_5	GO:0003301~physiological cardiac muscle hypertrophy	8	0.442478	0.0112103	ENSMUSG00000061603, ENSMUSG00000057177, ENSMUSG00000033352, ENSMUSG00000053819, ENSMUSG00000024431, ENSMUSG00000020053, ENSMUSG00000052920, ENSMUSG00000021367	1511	29	17152	3.13143	1	0.109169	0.100236
GOTERM_BP_5	GO:0055001~muscle cell development	25	1.38274	0.0221217	ENSMUSG00000030067, ENSMUSG00000061603, ENSMUSG00000008136, ENSMUSG00000033352, ENSMUSG00000041415, ENSMUSG00000023951, ENSMUSG00000001761, ENSMUSG00000022865, ENSMUSG00000072720, ENSMUSG00000020900, ENSMUSG00000032826, ENSMUSG00000010175, ENSMUSG00000036766, ENSMUSG00000057177, ENSMUSG00000030592, ENSMUSG00000027985, ENSMUSG00000024431, ENSMUSG00000020053, ENSMUSG00000020354, ENSMUSG00000021367,…	1511	177	17152	1.60331	1	0.18663	0.171359
GOTERM_BP_5	GO:0055002~striated muscle cell development	23	1.27212	0.0239308	ENSMUSG00000030067, ENSMUSG00000061603, ENSMUSG00000008136, ENSMUSG00000057177, ENSMUSG00000033352, ENSMUSG00000030592, ENSMUSG00000027985, ENSMUSG00000024431, ENSMUSG00000041415, ENSMUSG00000020053, ENSMUSG00000023951, ENSMUSG00000001761, ENSMUSG00000021367, ENSMUSG00000022865, ENSMUSG00000072720, ENSMUSG00000020900, ENSMUSG00000053819, ENSMUSG00000018604, ENSMUSG00000010175, ENSMUSG00000025809,…	1511	160	17152	1.63177	1	0.197221	0.181083
GOTERM_BP_5	GO:0010613~positive regulation of cardiac muscle hypertrophy	7	0.387168	0.0377018	ENSMUSG00000061603, ENSMUSG00000039197, ENSMUSG00000027716, ENSMUSG00000053819, ENSMUSG00000024431, ENSMUSG00000020053, ENSMUSG00000021367	1511	29	17152	2.74	1	0.282678	0.259547
GOTERM_BP_5	GO:0061050~regulation of cell growth involved in cardiac muscle cell development	5	0.276549	0.0798597	ENSMUSG00000061603, ENSMUSG00000057177, ENSMUSG00000024431, ENSMUSG00000020053, ENSMUSG00000021367	1511	19	17152	2.98722	1	0.475723	0.436795
GOTERM_BP_5	GO:0061051~positive regulation of cell growth involved in cardiac muscle cell development	4	0.221239	0.0821198	ENSMUSG00000061603, ENSMUSG00000024431, ENSMUSG00000020053, ENSMUSG00000021367	1511	12	17152	3.78381	1	0.482841	0.443331
GOTERM_BP_5	GO:0010614~negative regulation of cardiac muscle hypertrophy	5	0.276549	0.0931754	ENSMUSG00000031068, ENSMUSG00000038518, ENSMUSG00000057177, ENSMUSG00000028967, ENSMUSG00000032402	1511	20	17152	2.83786	1	0.522579	0.479817
Annotation Cluster 45	Enrichment Score: 2.791991968479108
Category	Term	Count	%	PValue	Genes	List Total	Pop Hits	Pop Total	Fold Enrichment	Bonferroni	Benjamini	FDR
GOTERM_BP_5	GO:0048048~embryonic eye morphogenesis	12	0.663717	0.000180008	ENSMUSG00000004231, ENSMUSG00000007880, ENSMUSG00000017491, ENSMUSG00000063632, ENSMUSG00000010175, ENSMUSG00000032327, ENSMUSG00000008999, ENSMUSG00000027109, ENSMUSG00000024238, ENSMUSG00000039910, ENSMUSG00000024598, ENSMUSG00000061436	1511	36	17152	3.78381	0.592526	0.00372414	0.0034194
GOTERM_BP_5	GO:0048596~embryonic camera-type eye morphogenesis	10	0.553097	0.000457157	ENSMUSG00000004231, ENSMUSG00000007880, ENSMUSG00000063632, ENSMUSG00000010175, ENSMUSG00000032327, ENSMUSG00000008999, ENSMUSG00000027109, ENSMUSG00000024238, ENSMUSG00000039910, ENSMUSG00000061436	1511	28	17152	4.05408	0.897753	0.00832915	0.00764758
GOTERM_BP_5	GO:0031076~embryonic camera-type eye development	10	0.553097	0.00692405	ENSMUSG00000004231, ENSMUSG00000007880, ENSMUSG00000063632, ENSMUSG00000010175, ENSMUSG00000032327, ENSMUSG00000008999, ENSMUSG00000027109, ENSMUSG00000024238, ENSMUSG00000039910, ENSMUSG00000061436	1511	40	17152	2.83786	1	0.0726806	0.0667333
GOTERM_BP_5	GO:0060900~embryonic camera-type eye formation	5	0.276549	0.0119211	ENSMUSG00000004231, ENSMUSG00000007880, ENSMUSG00000063632, ENSMUSG00000010175, ENSMUSG00000032327	1511	11	17152	5.15974	1	0.114746	0.105357
Annotation Cluster 46	Enrichment Score: 2.6626153911086052
Category	Term	Count	%	PValue	Genes	List Total	Pop Hits	Pop Total	Fold Enrichment	Bonferroni	Benjamini	FDR
GOTERM_CC_5	GO:0008328~ionotropic glutamate receptor complex	16	0.884956	4.77697e-05	ENSMUSG00000052572, ENSMUSG00000059003, ENSMUSG00000022494, ENSMUSG00000032172, ENSMUSG00000056073, ENSMUSG00000025277, ENSMUSG00000022770, ENSMUSG00000045648, ENSMUSG00000026833, ENSMUSG00000063887, ENSMUSG00000040373, ENSMUSG00000020524, ENSMUSG00000039579, ENSMUSG00000053930, ENSMUSG00000039114, ENSMUSG00000050830	1473	50	15239	3.31058	0.0342717	0.00193733	0.00186036
GOTERM_CC_5	GO:0034702~ion channel complex	45	2.48894	0.000296302	ENSMUSG00000027273, ENSMUSG00000028020, ENSMUSG00000061603, ENSMUSG00000039419, ENSMUSG00000053024, ENSMUSG00000052572, ENSMUSG00000059003, ENSMUSG00000056073, ENSMUSG00000022342, ENSMUSG00000025277, ENSMUSG00000042604, ENSMUSG00000063887, ENSMUSG00000057182, ENSMUSG00000028525, ENSMUSG00000020722, ENSMUSG00000020524, ENSMUSG00000063142, ENSMUSG00000039579, ENSMUSG00000039114, ENSMUSG00000030525,…	1473	267	15239	1.74363	0.194533	0.0113842	0.010932
GOTERM_CC_5	GO:1902495~transmembrane transporter complex	47	2.59956	0.000706157	ENSMUSG00000027273, ENSMUSG00000028020, ENSMUSG00000061603, ENSMUSG00000039419, ENSMUSG00000053024, ENSMUSG00000052572, ENSMUSG00000059003, ENSMUSG00000056073, ENSMUSG00000022342, ENSMUSG00000025277, ENSMUSG00000042604, ENSMUSG00000063887, ENSMUSG00000057182, ENSMUSG00000028525, ENSMUSG00000020722, ENSMUSG00000020524, ENSMUSG00000063142, ENSMUSG00000039579, ENSMUSG00000039114, ENSMUSG00000030525,…	1473	294	15239	1.65388	0.402904	0.0234316	0.0225007
GOTERM_CC_5	GO:0032281~AMPA glutamate receptor complex	10	0.553097	0.00156447	ENSMUSG00000040373, ENSMUSG00000020524, ENSMUSG00000032172, ENSMUSG00000022494, ENSMUSG00000053930, ENSMUSG00000039114, ENSMUSG00000025277, ENSMUSG00000026833, ENSMUSG00000045648, ENSMUSG00000050830	1473	30	15239	3.44852	0.681125	0.0422986	0.0406182
GOTERM_CC_5	GO:0008076~voltage-gated potassium channel complex	18	0.995575	0.00163895	ENSMUSG00000027273, ENSMUSG00000039419, ENSMUSG00000036815, ENSMUSG00000058248, ENSMUSG00000053024, ENSMUSG00000052572, ENSMUSG00000028931, ENSMUSG00000061576, ENSMUSG00000022342, ENSMUSG00000025221, ENSMUSG00000042604, ENSMUSG00000001175, ENSMUSG00000057182, ENSMUSG00000063142, ENSMUSG00000035681, ENSMUSG00000074575, ENSMUSG00000033998, ENSMUSG00000037624	1473	81	15239	2.29901	0.698025	0.0427297	0.0410322
GOTERM_MF_5	GO:0022836~gated channel activity	43	2.37832	0.00259847	ENSMUSG00000052372, ENSMUSG00000027273, ENSMUSG00000028020, ENSMUSG00000079157, ENSMUSG00000028420, ENSMUSG00000059742, ENSMUSG00000059003, ENSMUSG00000056073, ENSMUSG00000022342, ENSMUSG00000001985, ENSMUSG00000042604, ENSMUSG00000000197, ENSMUSG00000057182, ENSMUSG00000021730, ENSMUSG00000041078, ENSMUSG00000027716, ENSMUSG00000026824, ENSMUSG00000020722, ENSMUSG00000020524, ENSMUSG00000063142,…	1145	309	13115	1.59394	0.723436	0.0925744	0.0901432
GOTERM_CC_5	GO:0098802~plasma membrane receptor complex	28	1.54867	0.00410237	ENSMUSG00000036526, ENSMUSG00000052572, ENSMUSG00000059003, ENSMUSG00000055980, ENSMUSG00000056073, ENSMUSG00000025277, ENSMUSG00000026768, ENSMUSG00000063887, ENSMUSG00000020524, ENSMUSG00000039579, ENSMUSG00000039114, ENSMUSG00000039115, ENSMUSG00000030525, ENSMUSG00000033998, ENSMUSG00000050830, ENSMUSG00000022494, ENSMUSG00000032172, ENSMUSG00000040998, ENSMUSG00000022770, ENSMUSG00000045648,…	1473	164	15239	1.76631	0.950257	0.0855637	0.0821646
GOTERM_CC_5	GO:0098797~plasma membrane protein complex	64	3.53982	0.00793484	ENSMUSG00000036526, ENSMUSG00000028020, ENSMUSG00000053024, ENSMUSG00000052572, ENSMUSG00000059003, ENSMUSG00000025277, ENSMUSG00000042604, ENSMUSG00000026768, ENSMUSG00000024304, ENSMUSG00000057182, ENSMUSG00000024302, ENSMUSG00000063142, ENSMUSG00000033419, ENSMUSG00000039114, ENSMUSG00000039115, ENSMUSG00000050830, ENSMUSG00000005871, ENSMUSG00000027162, ENSMUSG00000058248, ENSMUSG00000027523,…	1473	482	15239	1.37368	0.997019	0.156552	0.150333
GOTERM_MF_5	GO:0005216~ion channel activity	50	2.76549	0.0113808	ENSMUSG00000052372, ENSMUSG00000028020, ENSMUSG00000028420, ENSMUSG00000059003, ENSMUSG00000001985, ENSMUSG00000042604, ENSMUSG00000057182, ENSMUSG00000041078, ENSMUSG00000039156, ENSMUSG00000063142, ENSMUSG00000031517, ENSMUSG00000033854, ENSMUSG00000007653, ENSMUSG00000058248, ENSMUSG00000017817, ENSMUSG00000028931, ENSMUSG00000025221, ENSMUSG00000063873, ENSMUSG00000040373, ENSMUSG00000035580,…	1145	404	13115	1.41759	0.996498	0.281676	0.274278
GOTERM_MF_5	GO:0022838~substrate-specific channel activity	51	2.8208	0.0130952	ENSMUSG00000052372, ENSMUSG00000028020, ENSMUSG00000028420, ENSMUSG00000059003, ENSMUSG00000001985, ENSMUSG00000042604, ENSMUSG00000057182, ENSMUSG00000041078, ENSMUSG00000039156, ENSMUSG00000063142, ENSMUSG00000031517, ENSMUSG00000033854, ENSMUSG00000007653, ENSMUSG00000058248, ENSMUSG00000017817, ENSMUSG00000028931, ENSMUSG00000025221, ENSMUSG00000063873, ENSMUSG00000040373, ENSMUSG00000035580,…	1145	417	13115	1.40087	0.998514	0.294643	0.286905
GOTERM_CC_5	GO:0034703~cation channel complex	25	1.38274	0.0159196	ENSMUSG00000027273, ENSMUSG00000061603, ENSMUSG00000039419, ENSMUSG00000053024, ENSMUSG00000052572, ENSMUSG00000022342, ENSMUSG00000042604, ENSMUSG00000057182, ENSMUSG00000028525, ENSMUSG00000020722, ENSMUSG00000063142, ENSMUSG00000033998, ENSMUSG00000036815, ENSMUSG00000058248, ENSMUSG00000030592, ENSMUSG00000028931, ENSMUSG00000025221, ENSMUSG00000061576, ENSMUSG00000001175, ENSMUSG00000027748,…	1473	157	15239	1.64738	0.999992	0.264121	0.253629
Annotation Cluster 47	Enrichment Score: 2.6604367148771617
Category	Term	Count	%	PValue	Genes	List Total	Pop Hits	Pop Total	Fold Enrichment	Bonferroni	Benjamini	FDR
GOTERM_BP_5	GO:0035107~appendage morphogenesis	32	1.76991	0.000116584	ENSMUSG00000028780, ENSMUSG00000009207, ENSMUSG00000052430, ENSMUSG00000048450, ENSMUSG00000022483, ENSMUSG00000027996, ENSMUSG00000041415, ENSMUSG00000026586, ENSMUSG00000026640, ENSMUSG00000008999, ENSMUSG00000024565, ENSMUSG00000048616, ENSMUSG00000021974, ENSMUSG00000052534, ENSMUSG00000038765, ENSMUSG00000037138, ENSMUSG00000039239, ENSMUSG00000076431, ENSMUSG00000040913, ENSMUSG00000004085,…	1511	174	17152	2.08762	0.440905	0.0025495	0.00234087
GOTERM_BP_5	GO:0035108~limb morphogenesis	32	1.76991	0.000116584	ENSMUSG00000028780, ENSMUSG00000009207, ENSMUSG00000052430, ENSMUSG00000048450, ENSMUSG00000022483, ENSMUSG00000027996, ENSMUSG00000041415, ENSMUSG00000026586, ENSMUSG00000026640, ENSMUSG00000008999, ENSMUSG00000024565, ENSMUSG00000048616, ENSMUSG00000021974, ENSMUSG00000052534, ENSMUSG00000038765, ENSMUSG00000037138, ENSMUSG00000039239, ENSMUSG00000076431, ENSMUSG00000040913, ENSMUSG00000004085,…	1511	174	17152	2.08762	0.440905	0.0025495	0.00234087
GOTERM_BP_5	GO:0060173~limb development	33	1.82522	0.000515379	ENSMUSG00000028780, ENSMUSG00000009207, ENSMUSG00000052430, ENSMUSG00000048450, ENSMUSG00000022483, ENSMUSG00000027996, ENSMUSG00000041415, ENSMUSG00000026586, ENSMUSG00000026640, ENSMUSG00000008999, ENSMUSG00000024565, ENSMUSG00000048616, ENSMUSG00000021974, ENSMUSG00000052534, ENSMUSG00000038765, ENSMUSG00000037138, ENSMUSG00000039239, ENSMUSG00000030551, ENSMUSG00000076431, ENSMUSG00000040913,…	1511	197	17152	1.90151	0.92353	0.00904816	0.00830776
GOTERM_BP_5	GO:0030326~embryonic limb morphogenesis	23	1.27212	0.00755303	ENSMUSG00000009207, ENSMUSG00000048450, ENSMUSG00000040913, ENSMUSG00000004085, ENSMUSG00000027985, ENSMUSG00000027523, ENSMUSG00000027996, ENSMUSG00000041415, ENSMUSG00000026586, ENSMUSG00000027763, ENSMUSG00000008999, ENSMUSG00000021464, ENSMUSG00000024598, ENSMUSG00000021974, ENSMUSG00000048616, ENSMUSG00000066687, ENSMUSG00000017491, ENSMUSG00000018604, ENSMUSG00000052534, ENSMUSG00000038765,…	1511	144	17152	1.81307	1	0.0783268	0.0719174
GOTERM_BP_5	GO:0035113~embryonic appendage morphogenesis	23	1.27212	0.00755303	ENSMUSG00000009207, ENSMUSG00000048450, ENSMUSG00000040913, ENSMUSG00000004085, ENSMUSG00000027985, ENSMUSG00000027523, ENSMUSG00000027996, ENSMUSG00000041415, ENSMUSG00000026586, ENSMUSG00000027763, ENSMUSG00000008999, ENSMUSG00000021464, ENSMUSG00000024598, ENSMUSG00000021974, ENSMUSG00000048616, ENSMUSG00000066687, ENSMUSG00000017491, ENSMUSG00000018604, ENSMUSG00000052534, ENSMUSG00000038765,…	1511	144	17152	1.81307	1	0.0783268	0.0719174
GOTERM_BP_5	GO:0042733~embryonic digit morphogenesis	9	0.497788	0.272732	ENSMUSG00000048616, ENSMUSG00000009207, ENSMUSG00000066687, ENSMUSG00000048450, ENSMUSG00000040913, ENSMUSG00000004085, ENSMUSG00000018604, ENSMUSG00000027996, ENSMUSG00000021464	1511	70	17152	1.45947	1	0.933317	0.856945
Annotation Cluster 48	Enrichment Score: 2.607436537014123
Category	Term	Count	%	PValue	Genes	List Total	Pop Hits	Pop Total	Fold Enrichment	Bonferroni	Benjamini	FDR
GOTERM_BP_5	GO:0072073~kidney epithelium development	33	1.82522	5.51942e-06	ENSMUSG00000004231, ENSMUSG00000005583, ENSMUSG00000028289, ENSMUSG00000001300, ENSMUSG00000024563, ENSMUSG00000008999, ENSMUSG00000045515, ENSMUSG00000025932, ENSMUSG00000022346, ENSMUSG00000023951, ENSMUSG00000001761, ENSMUSG00000048616, ENSMUSG00000046743, ENSMUSG00000021217, ENSMUSG00000052534, ENSMUSG00000031734, ENSMUSG00000052516, ENSMUSG00000018698, ENSMUSG00000014773, ENSMUSG00000030223,…	1511	157	17152	2.38597	0.02715	0.000181051	0.000166236
GOTERM_BP_5	GO:0001822~kidney development	50	2.76549	1.87088e-05	ENSMUSG00000005583, ENSMUSG00000001300, ENSMUSG00000045515, ENSMUSG00000026768, ENSMUSG00000022367, ENSMUSG00000027777, ENSMUSG00000010175, ENSMUSG00000019947, ENSMUSG00000052534, ENSMUSG00000032327, ENSMUSG00000018698, ENSMUSG00000039910, ENSMUSG00000039239, ENSMUSG00000014773, ENSMUSG00000030223, ENSMUSG00000032402, ENSMUSG00000005871, ENSMUSG00000032036, ENSMUSG00000026235, ENSMUSG00000063632,…	1511	301	17152	1.88562	0.0890814	0.000530012	0.000486642
GOTERM_BP_5	GO:0072001~renal system development	52	2.87611	2.30031e-05	ENSMUSG00000005583, ENSMUSG00000001300, ENSMUSG00000045515, ENSMUSG00000026768, ENSMUSG00000022367, ENSMUSG00000027777, ENSMUSG00000010175, ENSMUSG00000019947, ENSMUSG00000052534, ENSMUSG00000032327, ENSMUSG00000018698, ENSMUSG00000039910, ENSMUSG00000039239, ENSMUSG00000014773, ENSMUSG00000030223, ENSMUSG00000032402, ENSMUSG00000005871, ENSMUSG00000032036, ENSMUSG00000026235, ENSMUSG00000063632,…	1511	320	17152	1.84461	0.108382	0.00062674	0.000575455
GOTERM_BP_5	GO:0001655~urogenital system development	57	3.15265	2.64775e-05	ENSMUSG00000005583, ENSMUSG00000059246, ENSMUSG00000001300, ENSMUSG00000028664, ENSMUSG00000045515, ENSMUSG00000026768, ENSMUSG00000022367, ENSMUSG00000027777, ENSMUSG00000010175, ENSMUSG00000019947, ENSMUSG00000052534, ENSMUSG00000032327, ENSMUSG00000018698, ENSMUSG00000039910, ENSMUSG00000039239, ENSMUSG00000014773, ENSMUSG00000030223, ENSMUSG00000032402, ENSMUSG00000005871, ENSMUSG00000032036,…	1511	364	17152	1.77756	0.123699	0.000702218	0.000644757
GOTERM_BP_5	GO:0001823~mesonephros development	25	1.38274	3.93756e-05	ENSMUSG00000004231, ENSMUSG00000024563, ENSMUSG00000008999, ENSMUSG00000025932, ENSMUSG00000022346, ENSMUSG00000023951, ENSMUSG00000001761, ENSMUSG00000048616, ENSMUSG00000046743, ENSMUSG00000021217, ENSMUSG00000052534, ENSMUSG00000052516, ENSMUSG00000018698, ENSMUSG00000039910, ENSMUSG00000032402, ENSMUSG00000026494, ENSMUSG00000040998, ENSMUSG00000022770, ENSMUSG00000021540, ENSMUSG00000049538,…	1511	113	17152	2.51138	0.178292	0.000986566	0.000905836
GOTERM_BP_5	GO:0001657~ureteric bud development	24	1.32743	4.6414e-05	ENSMUSG00000004231, ENSMUSG00000026494, ENSMUSG00000024563, ENSMUSG00000040998, ENSMUSG00000022770, ENSMUSG00000008999, ENSMUSG00000021540, ENSMUSG00000025932, ENSMUSG00000022346, ENSMUSG00000023951, ENSMUSG00000001761, ENSMUSG00000049538, ENSMUSG00000048616, ENSMUSG00000046743, ENSMUSG00000021217, ENSMUSG00000000567, ENSMUSG00000017491, ENSMUSG00000052534, ENSMUSG00000051159, ENSMUSG00000052516,…	1511	107	17152	2.54611	0.206635	0.00114565	0.0010519
GOTERM_BP_5	GO:0072163~mesonephric epithelium development	24	1.32743	5.41338e-05	ENSMUSG00000004231, ENSMUSG00000026494, ENSMUSG00000024563, ENSMUSG00000040998, ENSMUSG00000022770, ENSMUSG00000008999, ENSMUSG00000021540, ENSMUSG00000025932, ENSMUSG00000022346, ENSMUSG00000023951, ENSMUSG00000001761, ENSMUSG00000049538, ENSMUSG00000048616, ENSMUSG00000046743, ENSMUSG00000021217, ENSMUSG00000000567, ENSMUSG00000017491, ENSMUSG00000052534, ENSMUSG00000051159, ENSMUSG00000052516,…	1511	108	17152	2.52254	0.236599	0.00131664	0.0012089
GOTERM_BP_5	GO:0072164~mesonephric tubule development	24	1.32743	5.41338e-05	ENSMUSG00000004231, ENSMUSG00000026494, ENSMUSG00000024563, ENSMUSG00000040998, ENSMUSG00000022770, ENSMUSG00000008999, ENSMUSG00000021540, ENSMUSG00000025932, ENSMUSG00000022346, ENSMUSG00000023951, ENSMUSG00000001761, ENSMUSG00000049538, ENSMUSG00000048616, ENSMUSG00000046743, ENSMUSG00000021217, ENSMUSG00000000567, ENSMUSG00000017491, ENSMUSG00000052534, ENSMUSG00000051159, ENSMUSG00000052516,…	1511	108	17152	2.52254	0.236599	0.00131664	0.0012089
GOTERM_BP_5	GO:0061138~morphogenesis of a branching epithelium	38	2.10177	7.08374e-05	ENSMUSG00000030265, ENSMUSG00000028780, ENSMUSG00000004231, ENSMUSG00000032440, ENSMUSG00000028883, ENSMUSG00000028364, ENSMUSG00000027996, ENSMUSG00000041415, ENSMUSG00000008999, ENSMUSG00000025810, ENSMUSG00000025932, ENSMUSG00000022346, ENSMUSG00000023951, ENSMUSG00000001761, ENSMUSG00000027678, ENSMUSG00000048616, ENSMUSG00000046743, ENSMUSG00000019880, ENSMUSG00000052534, ENSMUSG00000017724,…	1511	217	17152	1.98781	0.297619	0.00165819	0.00152251
GOTERM_BP_5	GO:0048754~branching morphogenesis of an epithelial tube	33	1.82522	0.000145626	ENSMUSG00000030265, ENSMUSG00000004231, ENSMUSG00000032440, ENSMUSG00000028364, ENSMUSG00000027996, ENSMUSG00000041415, ENSMUSG00000008999, ENSMUSG00000025810, ENSMUSG00000025932, ENSMUSG00000022346, ENSMUSG00000023951, ENSMUSG00000001761, ENSMUSG00000027678, ENSMUSG00000048616, ENSMUSG00000046743, ENSMUSG00000052534, ENSMUSG00000017724, ENSMUSG00000018698, ENSMUSG00000039910, ENSMUSG00000032796,…	1511	184	17152	2.03585	0.5163	0.00308816	0.00283546
GOTERM_BP_5	GO:0001658~branching involved in ureteric bud morphogenesis	15	0.829646	0.00113619	ENSMUSG00000004231, ENSMUSG00000040998, ENSMUSG00000022770, ENSMUSG00000025932, ENSMUSG00000022346, ENSMUSG00000023951, ENSMUSG00000001761, ENSMUSG00000049538, ENSMUSG00000048616, ENSMUSG00000046743, ENSMUSG00000000567, ENSMUSG00000052534, ENSMUSG00000051159, ENSMUSG00000018698, ENSMUSG00000039910	1511	64	17152	2.66049	0.99655	0.0173774	0.0159554
GOTERM_BP_5	GO:0061333~renal tubule morphogenesis	18	0.995575	0.00119222	ENSMUSG00000004231, ENSMUSG00000005583, ENSMUSG00000026494, ENSMUSG00000040998, ENSMUSG00000022770, ENSMUSG00000025932, ENSMUSG00000022346, ENSMUSG00000023951, ENSMUSG00000001761, ENSMUSG00000049538, ENSMUSG00000048616, ENSMUSG00000046743, ENSMUSG00000000567, ENSMUSG00000052534, ENSMUSG00000051159, ENSMUSG00000031734, ENSMUSG00000018698, ENSMUSG00000039910	1511	86	17152	2.37588	0.997392	0.0180682	0.0165897
GOTERM_BP_5	GO:0072028~nephron morphogenesis	18	0.995575	0.00119222	ENSMUSG00000004231, ENSMUSG00000026494, ENSMUSG00000040998, ENSMUSG00000022770, ENSMUSG00000008999, ENSMUSG00000025932, ENSMUSG00000022346, ENSMUSG00000023951, ENSMUSG00000001761, ENSMUSG00000049538, ENSMUSG00000048616, ENSMUSG00000046743, ENSMUSG00000000567, ENSMUSG00000052534, ENSMUSG00000051159, ENSMUSG00000031734, ENSMUSG00000018698, ENSMUSG00000039910	1511	86	17152	2.37588	0.997392	0.0180682	0.0165897
GOTERM_BP_5	GO:0072171~mesonephric tubule morphogenesis	16	0.884956	0.00130465	ENSMUSG00000004231, ENSMUSG00000026494, ENSMUSG00000040998, ENSMUSG00000022770, ENSMUSG00000025932, ENSMUSG00000022346, ENSMUSG00000023951, ENSMUSG00000001761, ENSMUSG00000049538, ENSMUSG00000048616, ENSMUSG00000046743, ENSMUSG00000000567, ENSMUSG00000052534, ENSMUSG00000051159, ENSMUSG00000018698, ENSMUSG00000039910	1511	72	17152	2.52254	0.998512	0.019498	0.0179025
GOTERM_BP_5	GO:0072080~nephron tubule development	20	1.10619	0.0013355	ENSMUSG00000004231, ENSMUSG00000005583, ENSMUSG00000026494, ENSMUSG00000040998, ENSMUSG00000022770, ENSMUSG00000045515, ENSMUSG00000025932, ENSMUSG00000022346, ENSMUSG00000023951, ENSMUSG00000001761, ENSMUSG00000049538, ENSMUSG00000048616, ENSMUSG00000046743, ENSMUSG00000000567, ENSMUSG00000052534, ENSMUSG00000051159, ENSMUSG00000031734, ENSMUSG00000018698, ENSMUSG00000014773, ENSMUSG00000039910	1511	102	17152	2.22577	0.998725	0.0197006	0.0180885
GOTERM_BP_5	GO:0060993~kidney morphogenesis	20	1.10619	0.0013355	ENSMUSG00000004231, ENSMUSG00000076431, ENSMUSG00000026494, ENSMUSG00000040998, ENSMUSG00000022770, ENSMUSG00000008999, ENSMUSG00000025932, ENSMUSG00000022346, ENSMUSG00000023951, ENSMUSG00000001761, ENSMUSG00000049538, ENSMUSG00000048616, ENSMUSG00000046743, ENSMUSG00000021217, ENSMUSG00000000567, ENSMUSG00000052534, ENSMUSG00000051159, ENSMUSG00000031734, ENSMUSG00000018698, ENSMUSG00000039910	1511	102	17152	2.22577	0.998725	0.0197006	0.0180885
GOTERM_BP_5	GO:0072078~nephron tubule morphogenesis	17	0.940265	0.00165472	ENSMUSG00000004231, ENSMUSG00000026494, ENSMUSG00000040998, ENSMUSG00000022770, ENSMUSG00000025932, ENSMUSG00000022346, ENSMUSG00000023951, ENSMUSG00000001761, ENSMUSG00000049538, ENSMUSG00000048616, ENSMUSG00000046743, ENSMUSG00000000567, ENSMUSG00000052534, ENSMUSG00000051159, ENSMUSG00000031734, ENSMUSG00000018698, ENSMUSG00000039910	1511	81	17152	2.3824	0.999741	0.0234388	0.0215208
GOTERM_BP_5	GO:0072009~nephron epithelium development	22	1.21681	0.00194104	ENSMUSG00000004231, ENSMUSG00000005583, ENSMUSG00000026494, ENSMUSG00000040998, ENSMUSG00000022770, ENSMUSG00000045515, ENSMUSG00000025932, ENSMUSG00000022346, ENSMUSG00000023951, ENSMUSG00000001761, ENSMUSG00000049538, ENSMUSG00000048616, ENSMUSG00000046743, ENSMUSG00000000567, ENSMUSG00000025608, ENSMUSG00000052534, ENSMUSG00000051159, ENSMUSG00000031734, ENSMUSG00000018698, ENSMUSG00000014773,…	1511	121	17152	2.0639	0.999938	0.026809	0.0246152
GOTERM_BP_5	GO:0061326~renal tubule development	20	1.10619	0.00212826	ENSMUSG00000004231, ENSMUSG00000005583, ENSMUSG00000026494, ENSMUSG00000040998, ENSMUSG00000022770, ENSMUSG00000045515, ENSMUSG00000025932, ENSMUSG00000022346, ENSMUSG00000023951, ENSMUSG00000001761, ENSMUSG00000049538, ENSMUSG00000048616, ENSMUSG00000046743, ENSMUSG00000000567, ENSMUSG00000052534, ENSMUSG00000051159, ENSMUSG00000031734, ENSMUSG00000018698, ENSMUSG00000014773, ENSMUSG00000039910	1511	106	17152	2.14178	0.999976	0.0289142	0.0265482
GOTERM_BP_5	GO:0072088~nephron epithelium morphogenesis	17	0.940265	0.00244962	ENSMUSG00000004231, ENSMUSG00000026494, ENSMUSG00000040998, ENSMUSG00000022770, ENSMUSG00000025932, ENSMUSG00000022346, ENSMUSG00000023951, ENSMUSG00000001761, ENSMUSG00000049538, ENSMUSG00000048616, ENSMUSG00000046743, ENSMUSG00000000567, ENSMUSG00000052534, ENSMUSG00000051159, ENSMUSG00000031734, ENSMUSG00000018698, ENSMUSG00000039910	1511	84	17152	2.29731	0.999995	0.0324746	0.0298172
GOTERM_BP_5	GO:0072006~nephron development	25	1.38274	0.00355384	ENSMUSG00000004231, ENSMUSG00000005583, ENSMUSG00000008999, ENSMUSG00000045515, ENSMUSG00000025932, ENSMUSG00000022346, ENSMUSG00000023951, ENSMUSG00000001761, ENSMUSG00000048616, ENSMUSG00000046743, ENSMUSG00000052534, ENSMUSG00000031734, ENSMUSG00000018698, ENSMUSG00000014773, ENSMUSG00000030223, ENSMUSG00000039910, ENSMUSG00000032036, ENSMUSG00000026494, ENSMUSG00000040998, ENSMUSG00000006800,…	1511	152	17152	1.86701	1	0.0434748	0.0399173
GOTERM_BP_5	GO:0001656~metanephros development	16	0.884956	0.0170288	ENSMUSG00000004231, ENSMUSG00000026494, ENSMUSG00000008999, ENSMUSG00000026768, ENSMUSG00000045515, ENSMUSG00000025932, ENSMUSG00000022346, ENSMUSG00000001761, ENSMUSG00000046743, ENSMUSG00000020644, ENSMUSG00000021217, ENSMUSG00000000567, ENSMUSG00000051159, ENSMUSG00000031734, ENSMUSG00000052516, ENSMUSG00000018698	1511	94	17152	1.93216	1	0.153259	0.140718
GOTERM_BP_5	GO:0072283~metanephric renal vesicle morphogenesis	5	0.276549	0.0371584	ENSMUSG00000004231, ENSMUSG00000026494, ENSMUSG00000051159, ENSMUSG00000018698, ENSMUSG00000001761	1511	15	17152	3.78381	1	0.279024	0.256192
GOTERM_BP_5	GO:0060688~regulation of morphogenesis of a branching structure	11	0.608407	0.0432642	ENSMUSG00000048616, ENSMUSG00000004231, ENSMUSG00000020019, ENSMUSG00000000567, ENSMUSG00000017724, ENSMUSG00000000861, ENSMUSG00000013089, ENSMUSG00000008999, ENSMUSG00000018698, ENSMUSG00000023951, ENSMUSG00000001761	1511	62	17152	2.01396	1	0.309935	0.284574
GOTERM_BP_5	GO:0072077~renal vesicle morphogenesis	5	0.276549	0.0461922	ENSMUSG00000004231, ENSMUSG00000026494, ENSMUSG00000051159, ENSMUSG00000018698, ENSMUSG00000001761	1511	16	17152	3.54732	1	0.326687	0.299955
GOTERM_BP_5	GO:0090190~positive regulation of branching involved in ureteric bud morphogenesis	6	0.331858	0.0463958	ENSMUSG00000048616, ENSMUSG00000004231, ENSMUSG00000000567, ENSMUSG00000018698, ENSMUSG00000023951, ENSMUSG00000001761	1511	23	17152	2.96124	1	0.327199	0.300424
GOTERM_BP_5	GO:0072273~metanephric nephron morphogenesis	6	0.331858	0.0633989	ENSMUSG00000004231, ENSMUSG00000000567, ENSMUSG00000026494, ENSMUSG00000051159, ENSMUSG00000018698, ENSMUSG00000001761	1511	25	17152	2.72434	1	0.410529	0.376935
GOTERM_BP_5	GO:0061213~positive regulation of mesonephros development	6	0.331858	0.0633989	ENSMUSG00000048616, ENSMUSG00000004231, ENSMUSG00000000567, ENSMUSG00000018698, ENSMUSG00000023951, ENSMUSG00000001761	1511	25	17152	2.72434	1	0.410529	0.376935
GOTERM_BP_5	GO:0072087~renal vesicle development	5	0.276549	0.0675657	ENSMUSG00000004231, ENSMUSG00000026494, ENSMUSG00000051159, ENSMUSG00000018698, ENSMUSG00000001761	1511	18	17152	3.15317	1	0.423752	0.389077
GOTERM_BP_5	GO:0090189~regulation of branching involved in ureteric bud morphogenesis	6	0.331858	0.0730472	ENSMUSG00000048616, ENSMUSG00000004231, ENSMUSG00000000567, ENSMUSG00000018698, ENSMUSG00000023951, ENSMUSG00000001761	1511	26	17152	2.61956	1	0.450097	0.413266
GOTERM_BP_5	GO:0090183~regulation of kidney development	10	0.553097	0.0781379	ENSMUSG00000048616, ENSMUSG00000046743, ENSMUSG00000004231, ENSMUSG00000000567, ENSMUSG00000051159, ENSMUSG00000008999, ENSMUSG00000018698, ENSMUSG00000022346, ENSMUSG00000023951, ENSMUSG00000001761	1511	60	17152	1.8919	1	0.471665	0.433069
GOTERM_BP_5	GO:0061217~regulation of mesonephros development	6	0.331858	0.094584	ENSMUSG00000048616, ENSMUSG00000004231, ENSMUSG00000000567, ENSMUSG00000018698, ENSMUSG00000023951, ENSMUSG00000001761	1511	28	17152	2.43245	1	0.525748	0.482726
GOTERM_BP_5	GO:0003338~metanephros morphogenesis	6	0.331858	0.132168	ENSMUSG00000004231, ENSMUSG00000000567, ENSMUSG00000026494, ENSMUSG00000051159, ENSMUSG00000018698, ENSMUSG00000001761	1511	31	17152	2.19705	1	0.642918	0.590309
GOTERM_BP_5	GO:0090184~positive regulation of kidney development	7	0.387168	0.200986	ENSMUSG00000048616, ENSMUSG00000004231, ENSMUSG00000000567, ENSMUSG00000018698, ENSMUSG00000022346, ENSMUSG00000023951, ENSMUSG00000001761	1511	45	17152	1.76578	1	0.796594	0.73141
GOTERM_BP_5	GO:0072210~metanephric nephron development	6	0.331858	0.309305	ENSMUSG00000004231, ENSMUSG00000000567, ENSMUSG00000026494, ENSMUSG00000051159, ENSMUSG00000018698, ENSMUSG00000001761	1511	42	17152	1.62163	1	0.981157	0.90087
Annotation Cluster 49	Enrichment Score: 2.605223486579585
Category	Term	Count	%	PValue	Genes	List Total	Pop Hits	Pop Total	Fold Enrichment	Bonferroni	Benjamini	FDR
GOTERM_BP_5	GO:0014706~striated muscle tissue development	71	3.92699	6.68617e-08	ENSMUSG00000030067, ENSMUSG00000028780, ENSMUSG00000061603, ENSMUSG00000008136, ENSMUSG00000005583, ENSMUSG00000032440, ENSMUSG00000007880, ENSMUSG00000048078, ENSMUSG00000001300, ENSMUSG00000025278, ENSMUSG00000024985, ENSMUSG00000005148, ENSMUSG00000025958, ENSMUSG00000020900, ENSMUSG00000010175, ENSMUSG00000039910, ENSMUSG00000039239, ENSMUSG00000014773, ENSMUSG00000036766, ENSMUSG00000017817,…	1511	413	17152	1.95146	0.000333384	3.03066e-06	2.78266e-06
GOTERM_BP_5	GO:0007517~muscle organ development	61	3.37389	1.17906e-05	ENSMUSG00000030067, ENSMUSG00000061603, ENSMUSG00000005583, ENSMUSG00000032440, ENSMUSG00000001300, ENSMUSG00000025278, ENSMUSG00000056493, ENSMUSG00000024985, ENSMUSG00000005148, ENSMUSG00000025958, ENSMUSG00000010175, ENSMUSG00000019947, ENSMUSG00000032327, ENSMUSG00000039910, ENSMUSG00000039239, ENSMUSG00000014773, ENSMUSG00000032402, ENSMUSG00000036766, ENSMUSG00000004383, ENSMUSG00000010505,…	1511	388	17152	1.78463	0.057105	0.00034993	0.000321295
GOTERM_BP_5	GO:0055017~cardiac muscle tissue growth	22	1.21681	1.29053e-05	ENSMUSG00000062209, ENSMUSG00000030067, ENSMUSG00000029287, ENSMUSG00000061603, ENSMUSG00000005583, ENSMUSG00000057177, ENSMUSG00000032440, ENSMUSG00000033352, ENSMUSG00000048078, ENSMUSG00000024431, ENSMUSG00000020053, ENSMUSG00000045414, ENSMUSG00000021367, ENSMUSG00000022865, ENSMUSG00000021974, ENSMUSG00000048616, ENSMUSG00000039542, ENSMUSG00000053819, ENSMUSG00000045092, ENSMUSG00000039239,…	1511	86	17152	2.90385	0.0623316	0.000380743	0.000349587
GOTERM_BP_5	GO:0060419~heart growth	23	1.27212	1.39435e-05	ENSMUSG00000062209, ENSMUSG00000030067, ENSMUSG00000029287, ENSMUSG00000061603, ENSMUSG00000005583, ENSMUSG00000057177, ENSMUSG00000032440, ENSMUSG00000033352, ENSMUSG00000048078, ENSMUSG00000024431, ENSMUSG00000020053, ENSMUSG00000045414, ENSMUSG00000021367, ENSMUSG00000022865, ENSMUSG00000021974, ENSMUSG00000048616, ENSMUSG00000039542, ENSMUSG00000053819, ENSMUSG00000010175, ENSMUSG00000045092,…	1511	93	17152	2.80734	0.0671742	0.000406564	0.000373295
GOTERM_BP_5	GO:0055024~regulation of cardiac muscle tissue development	19	1.05088	0.000138002	ENSMUSG00000062209, ENSMUSG00000030067, ENSMUSG00000029287, ENSMUSG00000061603, ENSMUSG00000005583, ENSMUSG00000057177, ENSMUSG00000032440, ENSMUSG00000017817, ENSMUSG00000001300, ENSMUSG00000024431, ENSMUSG00000020053, ENSMUSG00000021367, ENSMUSG00000022865, ENSMUSG00000021974, ENSMUSG00000048616, ENSMUSG00000025958, ENSMUSG00000039542, ENSMUSG00000062991, ENSMUSG00000037624	1511	79	17152	2.73009	0.497552	0.00294051	0.00269989
GOTERM_BP_5	GO:0046620~regulation of organ growth	21	1.1615	0.000513087	ENSMUSG00000062209, ENSMUSG00000030067, ENSMUSG00000029287, ENSMUSG00000061603, ENSMUSG00000005583, ENSMUSG00000057177, ENSMUSG00000032440, ENSMUSG00000018849, ENSMUSG00000059363, ENSMUSG00000024431, ENSMUSG00000020053, ENSMUSG00000024985, ENSMUSG00000001761, ENSMUSG00000021367, ENSMUSG00000022865, ENSMUSG00000021974, ENSMUSG00000048616, ENSMUSG00000039542, ENSMUSG00000010175, ENSMUSG00000035277,…	1511	102	17152	2.33706	0.922651	0.00903977	0.00830005
GOTERM_BP_5	GO:0055021~regulation of cardiac muscle tissue growth	15	0.829646	0.000574155	ENSMUSG00000062209, ENSMUSG00000030067, ENSMUSG00000029287, ENSMUSG00000061603, ENSMUSG00000005583, ENSMUSG00000057177, ENSMUSG00000032440, ENSMUSG00000024431, ENSMUSG00000020053, ENSMUSG00000021367, ENSMUSG00000022865, ENSMUSG00000021974, ENSMUSG00000048616, ENSMUSG00000039542, ENSMUSG00000037624	1511	60	17152	2.83786	0.942967	0.00983759	0.00903258
GOTERM_BP_5	GO:0055025~positive regulation of cardiac muscle tissue development	13	0.719027	0.000589268	ENSMUSG00000062209, ENSMUSG00000030067, ENSMUSG00000029287, ENSMUSG00000061603, ENSMUSG00000005583, ENSMUSG00000001300, ENSMUSG00000024431, ENSMUSG00000020053, ENSMUSG00000021367, ENSMUSG00000021974, ENSMUSG00000025958, ENSMUSG00000039542, ENSMUSG00000062991	1511	47	17152	3.13976	0.94711	0.010062	0.0092386
GOTERM_BP_5	GO:0060420~regulation of heart growth	16	0.884956	0.000592383	ENSMUSG00000062209, ENSMUSG00000030067, ENSMUSG00000029287, ENSMUSG00000061603, ENSMUSG00000005583, ENSMUSG00000057177, ENSMUSG00000032440, ENSMUSG00000024431, ENSMUSG00000020053, ENSMUSG00000021367, ENSMUSG00000022865, ENSMUSG00000021974, ENSMUSG00000048616, ENSMUSG00000039542, ENSMUSG00000010175, ENSMUSG00000037624	1511	67	17152	2.71079	0.947926	0.0100806	0.00925572
GOTERM_BP_5	GO:0016202~regulation of striated muscle tissue development	26	1.43805	0.00138718	ENSMUSG00000030067, ENSMUSG00000061603, ENSMUSG00000005583, ENSMUSG00000032440, ENSMUSG00000001300, ENSMUSG00000024985, ENSMUSG00000024208, ENSMUSG00000022865, ENSMUSG00000048616, ENSMUSG00000021974, ENSMUSG00000025958, ENSMUSG00000062991, ENSMUSG00000014773, ENSMUSG00000032402, ENSMUSG00000062209, ENSMUSG00000029287, ENSMUSG00000057177, ENSMUSG00000017817, ENSMUSG00000027985, ENSMUSG00000024431,…	1511	150	17152	1.96758	0.999015	0.0202829	0.0186232
GOTERM_BP_5	GO:0048634~regulation of muscle organ development	26	1.43805	0.00167792	ENSMUSG00000030067, ENSMUSG00000061603, ENSMUSG00000005583, ENSMUSG00000032440, ENSMUSG00000001300, ENSMUSG00000024985, ENSMUSG00000024208, ENSMUSG00000022865, ENSMUSG00000048616, ENSMUSG00000021974, ENSMUSG00000025958, ENSMUSG00000062991, ENSMUSG00000014773, ENSMUSG00000032402, ENSMUSG00000062209, ENSMUSG00000029287, ENSMUSG00000057177, ENSMUSG00000017817, ENSMUSG00000027985, ENSMUSG00000024431,…	1511	152	17152	1.94169	0.999769	0.0237	0.0217606
GOTERM_BP_5	GO:0060038~cardiac muscle cell proliferation	12	0.663717	0.00253784	ENSMUSG00000029287, ENSMUSG00000022865, ENSMUSG00000062209, ENSMUSG00000021974, ENSMUSG00000048616, ENSMUSG00000005583, ENSMUSG00000032440, ENSMUSG00000039542, ENSMUSG00000048078, ENSMUSG00000039239, ENSMUSG00000045414, ENSMUSG00000037624	1511	48	17152	2.83786	0.999997	0.0328711	0.0301813
GOTERM_BP_5	GO:1905209~positive regulation of cardiocyte differentiation	9	0.497788	0.00356484	ENSMUSG00000030067, ENSMUSG00000061603, ENSMUSG00000005583, ENSMUSG00000062991, ENSMUSG00000001300, ENSMUSG00000024431, ENSMUSG00000020053, ENSMUSG00000039239, ENSMUSG00000021367	1511	30	17152	3.40543	1	0.0434748	0.0399173
GOTERM_BP_5	GO:2000727~positive regulation of cardiac muscle cell differentiation	8	0.442478	0.00366275	ENSMUSG00000030067, ENSMUSG00000061603, ENSMUSG00000005583, ENSMUSG00000062991, ENSMUSG00000001300, ENSMUSG00000024431, ENSMUSG00000020053, ENSMUSG00000021367	1511	24	17152	3.78381	1	0.0442191	0.0406007
GOTERM_BP_5	GO:0046622~positive regulation of organ growth	12	0.663717	0.00419261	ENSMUSG00000029287, ENSMUSG00000062209, ENSMUSG00000061603, ENSMUSG00000021974, ENSMUSG00000005583, ENSMUSG00000039542, ENSMUSG00000010175, ENSMUSG00000024431, ENSMUSG00000020053, ENSMUSG00000035277, ENSMUSG00000001761, ENSMUSG00000021367	1511	51	17152	2.67092	1	0.048728	0.0447407
GOTERM_BP_5	GO:0060421~positive regulation of heart growth	10	0.553097	0.00483994	ENSMUSG00000029287, ENSMUSG00000062209, ENSMUSG00000061603, ENSMUSG00000021974, ENSMUSG00000005583, ENSMUSG00000039542, ENSMUSG00000010175, ENSMUSG00000024431, ENSMUSG00000020053, ENSMUSG00000021367	1511	38	17152	2.98722	1	0.0543512	0.0499037
GOTERM_BP_5	GO:0045844~positive regulation of striated muscle tissue development	15	0.829646	0.00536198	ENSMUSG00000062209, ENSMUSG00000030067, ENSMUSG00000029287, ENSMUSG00000061603, ENSMUSG00000005583, ENSMUSG00000001300, ENSMUSG00000024431, ENSMUSG00000020053, ENSMUSG00000021367, ENSMUSG00000021974, ENSMUSG00000025958, ENSMUSG00000039542, ENSMUSG00000062991, ENSMUSG00000014773, ENSMUSG00000038119	1511	75	17152	2.27028	1	0.0598095	0.0549153
GOTERM_BP_5	GO:0048636~positive regulation of muscle organ development	15	0.829646	0.00536198	ENSMUSG00000062209, ENSMUSG00000030067, ENSMUSG00000029287, ENSMUSG00000061603, ENSMUSG00000005583, ENSMUSG00000001300, ENSMUSG00000024431, ENSMUSG00000020053, ENSMUSG00000021367, ENSMUSG00000021974, ENSMUSG00000025958, ENSMUSG00000039542, ENSMUSG00000062991, ENSMUSG00000014773, ENSMUSG00000038119	1511	75	17152	2.27028	1	0.0598095	0.0549153
GOTERM_BP_5	GO:0051149~positive regulation of muscle cell differentiation	18	0.995575	0.0075562	ENSMUSG00000005672, ENSMUSG00000030067, ENSMUSG00000061603, ENSMUSG00000005583, ENSMUSG00000051177, ENSMUSG00000001300, ENSMUSG00000032172, ENSMUSG00000024431, ENSMUSG00000020053, ENSMUSG00000020167, ENSMUSG00000021367, ENSMUSG00000021217, ENSMUSG00000020623, ENSMUSG00000062991, ENSMUSG00000010175, ENSMUSG00000051675, ENSMUSG00000036478, ENSMUSG00000038119	1511	102	17152	2.00319	1	0.0783268	0.0719174
GOTERM_BP_5	GO:0060043~regulation of cardiac muscle cell proliferation	10	0.553097	0.00819409	ENSMUSG00000029287, ENSMUSG00000022865, ENSMUSG00000062209, ENSMUSG00000030067, ENSMUSG00000021974, ENSMUSG00000048616, ENSMUSG00000005583, ENSMUSG00000032440, ENSMUSG00000039542, ENSMUSG00000037624	1511	41	17152	2.76864	1	0.0837208	0.07687
GOTERM_BP_5	GO:2000725~regulation of cardiac muscle cell differentiation	9	0.497788	0.00967304	ENSMUSG00000030067, ENSMUSG00000061603, ENSMUSG00000005583, ENSMUSG00000057177, ENSMUSG00000062991, ENSMUSG00000001300, ENSMUSG00000024431, ENSMUSG00000020053, ENSMUSG00000021367	1511	35	17152	2.91894	1	0.0958843	0.0880382
GOTERM_BP_5	GO:0055023~positive regulation of cardiac muscle tissue growth	9	0.497788	0.00967304	ENSMUSG00000029287, ENSMUSG00000062209, ENSMUSG00000061603, ENSMUSG00000021974, ENSMUSG00000005583, ENSMUSG00000039542, ENSMUSG00000024431, ENSMUSG00000020053, ENSMUSG00000021367	1511	35	17152	2.91894	1	0.0958843	0.0880382
GOTERM_BP_5	GO:0003298~physiological muscle hypertrophy	8	0.442478	0.0112103	ENSMUSG00000061603, ENSMUSG00000057177, ENSMUSG00000033352, ENSMUSG00000053819, ENSMUSG00000024431, ENSMUSG00000020053, ENSMUSG00000052920, ENSMUSG00000021367	1511	29	17152	3.13143	1	0.109169	0.100236
GOTERM_BP_5	GO:0003301~physiological cardiac muscle hypertrophy	8	0.442478	0.0112103	ENSMUSG00000061603, ENSMUSG00000057177, ENSMUSG00000033352, ENSMUSG00000053819, ENSMUSG00000024431, ENSMUSG00000020053, ENSMUSG00000052920, ENSMUSG00000021367	1511	29	17152	3.13143	1	0.109169	0.100236
GOTERM_BP_5	GO:0061049~cell growth involved in cardiac muscle cell development	8	0.442478	0.0112103	ENSMUSG00000061603, ENSMUSG00000057177, ENSMUSG00000033352, ENSMUSG00000053819, ENSMUSG00000024431, ENSMUSG00000020053, ENSMUSG00000052920, ENSMUSG00000021367	1511	29	17152	3.13143	1	0.109169	0.100236
GOTERM_BP_5	GO:1905207~regulation of cardiocyte differentiation	10	0.553097	0.013074	ENSMUSG00000030067, ENSMUSG00000061603, ENSMUSG00000005583, ENSMUSG00000057177, ENSMUSG00000062991, ENSMUSG00000001300, ENSMUSG00000024431, ENSMUSG00000020053, ENSMUSG00000039239, ENSMUSG00000021367	1511	44	17152	2.57987	1	0.12356	0.113449
GOTERM_BP_5	GO:0010613~positive regulation of cardiac muscle hypertrophy	7	0.387168	0.0377018	ENSMUSG00000061603, ENSMUSG00000039197, ENSMUSG00000027716, ENSMUSG00000053819, ENSMUSG00000024431, ENSMUSG00000020053, ENSMUSG00000021367	1511	29	17152	2.74	1	0.282678	0.259547
GOTERM_BP_5	GO:0061050~regulation of cell growth involved in cardiac muscle cell development	5	0.276549	0.0798597	ENSMUSG00000061603, ENSMUSG00000057177, ENSMUSG00000024431, ENSMUSG00000020053, ENSMUSG00000021367	1511	19	17152	2.98722	1	0.475723	0.436795
GOTERM_BP_5	GO:0061051~positive regulation of cell growth involved in cardiac muscle cell development	4	0.221239	0.0821198	ENSMUSG00000061603, ENSMUSG00000024431, ENSMUSG00000020053, ENSMUSG00000021367	1511	12	17152	3.78381	1	0.482841	0.443331
GOTERM_BP_5	GO:0051153~regulation of striated muscle cell differentiation	15	0.829646	0.0917092	ENSMUSG00000030067, ENSMUSG00000061603, ENSMUSG00000005583, ENSMUSG00000057177, ENSMUSG00000024042, ENSMUSG00000048450, ENSMUSG00000001300, ENSMUSG00000024431, ENSMUSG00000026313, ENSMUSG00000020053, ENSMUSG00000021367, ENSMUSG00000038132, ENSMUSG00000062991, ENSMUSG00000010175, ENSMUSG00000051675	1511	108	17152	1.57659	1	0.520207	0.477639
GOTERM_BP_5	GO:0060045~positive regulation of cardiac muscle cell proliferation	5	0.276549	0.138726	ENSMUSG00000029287, ENSMUSG00000062209, ENSMUSG00000021974, ENSMUSG00000005583, ENSMUSG00000039542	1511	23	17152	2.4677	1	0.6636	0.609298
GOTERM_BP_5	GO:0051155~positive regulation of striated muscle cell differentiation	10	0.553097	0.141217	ENSMUSG00000030067, ENSMUSG00000061603, ENSMUSG00000005583, ENSMUSG00000062991, ENSMUSG00000001300, ENSMUSG00000010175, ENSMUSG00000024431, ENSMUSG00000051675, ENSMUSG00000020053, ENSMUSG00000021367	1511	68	17152	1.66933	1	0.671711	0.616745
Annotation Cluster 50	Enrichment Score: 2.570569430113419
Category	Term	Count	%	PValue	Genes	List Total	Pop Hits	Pop Total	Fold Enrichment	Bonferroni	Benjamini	FDR
GOTERM_BP_5	GO:0021559~trigeminal nerve development	8	0.442478	3.82347e-06	ENSMUSG00000025969, ENSMUSG00000028883, ENSMUSG00000034684, ENSMUSG00000042258, ENSMUSG00000025810, ENSMUSG00000041730, ENSMUSG00000029765, ENSMUSG00000048349	1511	10	17152	9.08114	0.018887	0.000127945	0.000117475
GOTERM_BP_5	GO:0021675~nerve development	19	1.05088	6.72555e-05	ENSMUSG00000007653, ENSMUSG00000004231, ENSMUSG00000058897, ENSMUSG00000005360, ENSMUSG00000028883, ENSMUSG00000041415, ENSMUSG00000006800, ENSMUSG00000028664, ENSMUSG00000042258, ENSMUSG00000025810, ENSMUSG00000041730, ENSMUSG00000029765, ENSMUSG00000048349, ENSMUSG00000029844, ENSMUSG00000025969, ENSMUSG00000052512, ENSMUSG00000030029, ENSMUSG00000034684, ENSMUSG00000039910	1511	75	17152	2.87569	0.284958	0.00159684	0.00146617
GOTERM_BP_5	GO:0071526~semaphorin-plexin signaling pathway	12	0.663717	0.000235963	ENSMUSG00000028780, ENSMUSG00000025969, ENSMUSG00000028883, ENSMUSG00000027200, ENSMUSG00000029121, ENSMUSG00000074785, ENSMUSG00000063531, ENSMUSG00000026640, ENSMUSG00000034684, ENSMUSG00000025810, ENSMUSG00000019647, ENSMUSG00000029765	1511	37	17152	3.68154	0.691763	0.0046873	0.00430375
GOTERM_BP_5	GO:0061548~ganglion development	7	0.387168	0.000459389	ENSMUSG00000025969, ENSMUSG00000068154, ENSMUSG00000028883, ENSMUSG00000020052, ENSMUSG00000041415, ENSMUSG00000034684, ENSMUSG00000025810	1511	13	17152	6.1123	0.898885	0.00832915	0.00764758
GOTERM_BP_5	GO:0021604~cranial nerve structural organization	7	0.387168	0.000459389	ENSMUSG00000025969, ENSMUSG00000004231, ENSMUSG00000028883, ENSMUSG00000034684, ENSMUSG00000025810, ENSMUSG00000029765, ENSMUSG00000029844	1511	13	17152	6.1123	0.898885	0.00832915	0.00764758
GOTERM_BP_5	GO:1902285~semaphorin-plexin signaling pathway involved in neuron projection guidance	7	0.387168	0.000459389	ENSMUSG00000025969, ENSMUSG00000028883, ENSMUSG00000074785, ENSMUSG00000026640, ENSMUSG00000034684, ENSMUSG00000025810, ENSMUSG00000029765	1511	13	17152	6.1123	0.898885	0.00832915	0.00764758
GOTERM_BP_5	GO:0061549~sympathetic ganglion development	6	0.331858	0.00048929	ENSMUSG00000025969, ENSMUSG00000068154, ENSMUSG00000028883, ENSMUSG00000020052, ENSMUSG00000034684, ENSMUSG00000025810	1511	9	17152	7.56762	0.912899	0.00877555	0.00805745
GOTERM_BP_5	GO:0048485~sympathetic nervous system development	9	0.497788	0.000520434	ENSMUSG00000025969, ENSMUSG00000076431, ENSMUSG00000068154, ENSMUSG00000028883, ENSMUSG00000063632, ENSMUSG00000020052, ENSMUSG00000034684, ENSMUSG00000025810, ENSMUSG00000029765	1511	23	17152	4.44186	0.925435	0.00907301	0.00833058
GOTERM_BP_5	GO:0021636~trigeminal nerve morphogenesis	5	0.276549	0.00077623	ENSMUSG00000025969, ENSMUSG00000028883, ENSMUSG00000034684, ENSMUSG00000025810, ENSMUSG00000029765	1511	6	17152	9.45952	0.979195	0.0126068	0.0115752
GOTERM_BP_5	GO:0021637~trigeminal nerve structural organization	5	0.276549	0.00077623	ENSMUSG00000025969, ENSMUSG00000028883, ENSMUSG00000034684, ENSMUSG00000025810, ENSMUSG00000029765	1511	6	17152	9.45952	0.979195	0.0126068	0.0115752
GOTERM_BP_5	GO:0021612~facial nerve structural organization	6	0.331858	0.000907652	ENSMUSG00000025969, ENSMUSG00000028883, ENSMUSG00000034684, ENSMUSG00000025810, ENSMUSG00000029765, ENSMUSG00000029844	1511	10	17152	6.81085	0.989203	0.0142762	0.013108
GOTERM_BP_5	GO:0021800~cerebral cortex tangential migration	6	0.331858	0.000907652	ENSMUSG00000025969, ENSMUSG00000042453, ENSMUSG00000028883, ENSMUSG00000035277, ENSMUSG00000022883, ENSMUSG00000025810	1511	10	17152	6.81085	0.989203	0.0142762	0.013108
GOTERM_BP_5	GO:0048486~parasympathetic nervous system development	8	0.442478	0.00112129	ENSMUSG00000025969, ENSMUSG00000028883, ENSMUSG00000052512, ENSMUSG00000020052, ENSMUSG00000034684, ENSMUSG00000025810, ENSMUSG00000029765, ENSMUSG00000029844	1511	20	17152	4.54057	0.996284	0.0172555	0.0158435
GOTERM_BP_5	GO:0021602~cranial nerve morphogenesis	9	0.497788	0.00130612	ENSMUSG00000025969, ENSMUSG00000004231, ENSMUSG00000028883, ENSMUSG00000028664, ENSMUSG00000034684, ENSMUSG00000025810, ENSMUSG00000029765, ENSMUSG00000039910, ENSMUSG00000029844	1511	26	17152	3.92934	0.998523	0.019498	0.0179025
GOTERM_BP_5	GO:0021561~facial nerve development	6	0.331858	0.0015437	ENSMUSG00000025969, ENSMUSG00000028883, ENSMUSG00000034684, ENSMUSG00000025810, ENSMUSG00000029765, ENSMUSG00000029844	1511	11	17152	6.19169	0.999549	0.0219912	0.0201917
GOTERM_BP_5	GO:0021610~facial nerve morphogenesis	6	0.331858	0.0015437	ENSMUSG00000025969, ENSMUSG00000028883, ENSMUSG00000034684, ENSMUSG00000025810, ENSMUSG00000029765, ENSMUSG00000029844	1511	11	17152	6.19169	0.999549	0.0219912	0.0201917
GOTERM_BP_5	GO:0021783~preganglionic parasympathetic fiber development	7	0.387168	0.00243531	ENSMUSG00000025969, ENSMUSG00000028883, ENSMUSG00000052512, ENSMUSG00000034684, ENSMUSG00000025810, ENSMUSG00000029765, ENSMUSG00000029844	1511	17	17152	4.67412	0.999995	0.0324664	0.0298097
GOTERM_BP_5	GO:0097490~sympathetic neuron projection extension	4	0.221239	0.00254477	ENSMUSG00000025969, ENSMUSG00000028883, ENSMUSG00000034684, ENSMUSG00000025810	1511	4	17152	11.3514	0.999997	0.0328711	0.0301813
GOTERM_BP_5	GO:0097491~sympathetic neuron projection guidance	4	0.221239	0.00254477	ENSMUSG00000025969, ENSMUSG00000028883, ENSMUSG00000034684, ENSMUSG00000025810	1511	4	17152	11.3514	0.999997	0.0328711	0.0301813
GOTERM_BP_5	GO:0021854~hypothalamus development	8	0.442478	0.00470642	ENSMUSG00000025969, ENSMUSG00000059246, ENSMUSG00000028883, ENSMUSG00000020647, ENSMUSG00000027985, ENSMUSG00000025810, ENSMUSG00000021685, ENSMUSG00000022346	1511	25	17152	3.63246	1	0.0535759	0.0491918
GOTERM_BP_5	GO:0048483~autonomic nervous system development	11	0.608407	0.00585442	ENSMUSG00000025969, ENSMUSG00000076431, ENSMUSG00000068154, ENSMUSG00000028883, ENSMUSG00000063632, ENSMUSG00000052512, ENSMUSG00000020052, ENSMUSG00000034684, ENSMUSG00000025810, ENSMUSG00000029765, ENSMUSG00000029844	1511	46	17152	2.71447	1	0.0635951	0.0583911
GOTERM_BP_5	GO:0021855~hypothalamus cell migration	4	0.221239	0.00594459	ENSMUSG00000025969, ENSMUSG00000059246, ENSMUSG00000028883, ENSMUSG00000025810	1511	5	17152	9.08114	1	0.0641294	0.0588818
GOTERM_BP_5	GO:0006929~substrate-dependent cell migration	8	0.442478	0.00744481	ENSMUSG00000024219, ENSMUSG00000025969, ENSMUSG00000028883, ENSMUSG00000020900, ENSMUSG00000020902, ENSMUSG00000022883, ENSMUSG00000025810, ENSMUSG00000015533	1511	27	17152	3.36338	1	0.0776684	0.0713129
GOTERM_BP_5	GO:0007350~blastoderm segmentation	6	0.331858	0.00744595	ENSMUSG00000025969, ENSMUSG00000028883, ENSMUSG00000018604, ENSMUSG00000030513, ENSMUSG00000034684, ENSMUSG00000025810	1511	15	17152	4.54057	1	0.0776684	0.0713129
GOTERM_BP_5	GO:0021825~substrate-dependent cerebral cortex tangential migration	4	0.221239	0.0111129	ENSMUSG00000025969, ENSMUSG00000028883, ENSMUSG00000022883, ENSMUSG00000025810	1511	6	17152	7.56762	1	0.109073	0.100148
GOTERM_BP_5	GO:1901166~neural crest cell migration involved in autonomic nervous system development	4	0.221239	0.0181841	ENSMUSG00000025969, ENSMUSG00000028883, ENSMUSG00000034684, ENSMUSG00000025810	1511	7	17152	6.48653	1	0.160187	0.147079
GOTERM_MF_5	GO:0017154~semaphorin receptor activity	5	0.276549	0.0217147	ENSMUSG00000025969, ENSMUSG00000074785, ENSMUSG00000026640, ENSMUSG00000025810, ENSMUSG00000029765	1145	13	13115	4.40544	0.999981	0.398784	0.388311
GOTERM_BP_5	GO:0021828~gonadotrophin-releasing hormone neuronal migration to the hypothalamus	3	0.165929	0.021875	ENSMUSG00000025969, ENSMUSG00000028883, ENSMUSG00000025810	1511	3	17152	11.3514	1	0.185226	0.17007
GOTERM_BP_5	GO:0021856~hypothalamic tangential migration using cell-axon interactions	3	0.165929	0.021875	ENSMUSG00000025969, ENSMUSG00000028883, ENSMUSG00000025810	1511	3	17152	11.3514	1	0.185226	0.17007
GOTERM_BP_5	GO:0021979~hypothalamus cell differentiation	4	0.221239	0.0272135	ENSMUSG00000025969, ENSMUSG00000028883, ENSMUSG00000025810, ENSMUSG00000021685	1511	8	17152	5.67571	1	0.219424	0.201469
GOTERM_BP_5	GO:0021648~vestibulocochlear nerve morphogenesis	3	0.165929	0.0412052	ENSMUSG00000025969, ENSMUSG00000004231, ENSMUSG00000025810	1511	4	17152	8.51357	1	0.297753	0.273388
GOTERM_BP_5	GO:0021886~hypothalamus gonadotrophin-releasing hormone neuron differentiation	3	0.165929	0.0412052	ENSMUSG00000025969, ENSMUSG00000028883, ENSMUSG00000025810	1511	4	17152	8.51357	1	0.297753	0.273388
GOTERM_BP_5	GO:0061550~cranial ganglion development	3	0.165929	0.091512	ENSMUSG00000025969, ENSMUSG00000028883, ENSMUSG00000025810	1511	6	17152	5.67571	1	0.51968	0.477155
GOTERM_BP_5	GO:0021562~vestibulocochlear nerve development	3	0.165929	0.120843	ENSMUSG00000025969, ENSMUSG00000004231, ENSMUSG00000025810	1511	7	17152	4.8649	1	0.604337	0.554885
Annotation Cluster 51	Enrichment Score: 2.5544594751412166
Category	Term	Count	%	PValue	Genes	List Total	Pop Hits	Pop Total	Fold Enrichment	Bonferroni	Benjamini	FDR
GOTERM_BP_5	GO:0051271~negative regulation of cellular component movement	40	2.21239	0.00134046	ENSMUSG00000028780, ENSMUSG00000033278, ENSMUSG00000028883, ENSMUSG00000014813, ENSMUSG00000027996, ENSMUSG00000033392, ENSMUSG00000025277, ENSMUSG00000041014, ENSMUSG00000025810, ENSMUSG00000022883, ENSMUSG00000027835, ENSMUSG00000021478, ENSMUSG00000048616, ENSMUSG00000026109, ENSMUSG00000029838, ENSMUSG00000028909, ENSMUSG00000062991, ENSMUSG00000034684, ENSMUSG00000019647, ENSMUSG00000019889,…	1511	269	17152	1.68794	0.998756	0.0197155	0.0181022
GOTERM_BP_5	GO:0030336~negative regulation of cell migration	34	1.88053	0.00268589	ENSMUSG00000033278, ENSMUSG00000028883, ENSMUSG00000014813, ENSMUSG00000027996, ENSMUSG00000033392, ENSMUSG00000025277, ENSMUSG00000041014, ENSMUSG00000022883, ENSMUSG00000027835, ENSMUSG00000021478, ENSMUSG00000048616, ENSMUSG00000026109, ENSMUSG00000029838, ENSMUSG00000028909, ENSMUSG00000062991, ENSMUSG00000019889, ENSMUSG00000039910, ENSMUSG00000030224, ENSMUSG00000054364, ENSMUSG00000030551,…	1511	226	17152	1.70774	0.999999	0.0340759	0.0312875
GOTERM_BP_5	GO:2000146~negative regulation of cell motility	34	1.88053	0.00602947	ENSMUSG00000033278, ENSMUSG00000028883, ENSMUSG00000014813, ENSMUSG00000027996, ENSMUSG00000033392, ENSMUSG00000025277, ENSMUSG00000041014, ENSMUSG00000022883, ENSMUSG00000027835, ENSMUSG00000021478, ENSMUSG00000048616, ENSMUSG00000026109, ENSMUSG00000029838, ENSMUSG00000028909, ENSMUSG00000062991, ENSMUSG00000019889, ENSMUSG00000039910, ENSMUSG00000030224, ENSMUSG00000054364, ENSMUSG00000030551,…	1511	238	17152	1.62163	1	0.0646515	0.0593611
Annotation Cluster 52	Enrichment Score: 2.5277103227356426
Category	Term	Count	%	PValue	Genes	List Total	Pop Hits	Pop Total	Fold Enrichment	Bonferroni	Benjamini	FDR
GOTERM_BP_5	GO:0045161~neuronal ion channel clustering	6	0.331858	0.000907652	ENSMUSG00000020598, ENSMUSG00000039419, ENSMUSG00000053024, ENSMUSG00000052572, ENSMUSG00000025221, ENSMUSG00000026442	1511	10	17152	6.81085	0.989203	0.0142762	0.013108
GOTERM_BP_5	GO:0071205~protein localization to juxtaparanode region of axon	4	0.221239	0.00254477	ENSMUSG00000039419, ENSMUSG00000053024, ENSMUSG00000024044, ENSMUSG00000026442	1511	4	17152	11.3514	0.999997	0.0328711	0.0301813
GOTERM_CC_5	GO:0044224~juxtaparanode region of axon	5	0.276549	0.0113058	ENSMUSG00000039419, ENSMUSG00000053024, ENSMUSG00000052572, ENSMUSG00000028931, ENSMUSG00000024044	1473	10	15239	5.17278	0.999752	0.201298	0.193301
Annotation Cluster 53	Enrichment Score: 2.4653327961344678
Category	Term	Count	%	PValue	Genes	List Total	Pop Hits	Pop Total	Fold Enrichment	Bonferroni	Benjamini	FDR
GOTERM_BP_5	GO:0050954~sensory perception of mechanical stimulus	36	1.99115	2.80394e-06	ENSMUSG00000075470, ENSMUSG00000005360, ENSMUSG00000059003, ENSMUSG00000022483, ENSMUSG00000041730, ENSMUSG00000022346, ENSMUSG00000026805, ENSMUSG00000021217, ENSMUSG00000063142, ENSMUSG00000052512, ENSMUSG00000030029, ENSMUSG00000038248, ENSMUSG00000038127, ENSMUSG00000056755, ENSMUSG00000056854, ENSMUSG00000052613, ENSMUSG00000019843, ENSMUSG00000007653, ENSMUSG00000034997, ENSMUSG00000005672,…	1511	174	17152	2.34857	0.0138859	9.84537e-05	9.03973e-05
GOTERM_BP_5	GO:0050974~detection of mechanical stimulus involved in sensory perception	13	0.719027	0.000146171	ENSMUSG00000034997, ENSMUSG00000005672, ENSMUSG00000059003, ENSMUSG00000024211, ENSMUSG00000020053, ENSMUSG00000024798, ENSMUSG00000027966, ENSMUSG00000022346, ENSMUSG00000041482, ENSMUSG00000052613, ENSMUSG00000074637, ENSMUSG00000015533, ENSMUSG00000019843	1511	41	17152	3.59923	0.517612	0.00308816	0.00283546
GOTERM_BP_5	GO:0050966~detection of mechanical stimulus involved in sensory perception of pain	6	0.331858	0.017021	ENSMUSG00000034997, ENSMUSG00000059003, ENSMUSG00000024211, ENSMUSG00000024798, ENSMUSG00000019843, ENSMUSG00000015533	1511	18	17152	3.78381	1	0.153259	0.140718
GOTERM_BP_5	GO:0050910~detection of mechanical stimulus involved in sensory perception of sound	5	0.276549	0.0675657	ENSMUSG00000005672, ENSMUSG00000027966, ENSMUSG00000052613, ENSMUSG00000022346, ENSMUSG00000074637	1511	18	17152	3.15317	1	0.423752	0.389077
GOTERM_BP_5	GO:0050906~detection of stimulus involved in sensory perception	13	0.719027	0.999993	ENSMUSG00000034997, ENSMUSG00000005672, ENSMUSG00000059003, ENSMUSG00000024211, ENSMUSG00000020053, ENSMUSG00000024798, ENSMUSG00000027966, ENSMUSG00000022346, ENSMUSG00000041482, ENSMUSG00000052613, ENSMUSG00000074637, ENSMUSG00000015533, ENSMUSG00000019843	1511	365	17152	0.404297	1	1	0.999993
Annotation Cluster 54	Enrichment Score: 2.4651757985111766
Category	Term	Count	%	PValue	Genes	List Total	Pop Hits	Pop Total	Fold Enrichment	Bonferroni	Benjamini	FDR
GOTERM_BP_5	GO:0007369~gastrulation	32	1.76991	0.000361491	ENSMUSG00000004231, ENSMUSG00000007880, ENSMUSG00000032440, ENSMUSG00000052155, ENSMUSG00000027198, ENSMUSG00000048078, ENSMUSG00000027996, ENSMUSG00000024563, ENSMUSG00000032083, ENSMUSG00000008999, ENSMUSG00000026768, ENSMUSG00000044548, ENSMUSG00000025932, ENSMUSG00000020167, ENSMUSG00000048616, ENSMUSG00000031839, ENSMUSG00000068196, ENSMUSG00000018698, ENSMUSG00000032402, ENSMUSG00000038844,…	1511	185	17152	1.96349	0.83521	0.00674756	0.00619541
GOTERM_BP_5	GO:0001704~formation of primary germ layer	22	1.21681	0.00174571	ENSMUSG00000004231, ENSMUSG00000029763, ENSMUSG00000007880, ENSMUSG00000027198, ENSMUSG00000024563, ENSMUSG00000027985, ENSMUSG00000027996, ENSMUSG00000008999, ENSMUSG00000026768, ENSMUSG00000025932, ENSMUSG00000027966, ENSMUSG00000027009, ENSMUSG00000022895, ENSMUSG00000048616, ENSMUSG00000031839, ENSMUSG00000068196, ENSMUSG00000025809, ENSMUSG00000018698, ENSMUSG00000032402, ENSMUSG00000074637,…	1511	120	17152	2.08109	0.999836	0.0243812	0.0223861
GOTERM_BP_5	GO:0048332~mesoderm morphogenesis	14	0.774336	0.0118824	ENSMUSG00000004231, ENSMUSG00000029763, ENSMUSG00000027198, ENSMUSG00000024563, ENSMUSG00000027985, ENSMUSG00000027996, ENSMUSG00000008999, ENSMUSG00000026768, ENSMUSG00000025932, ENSMUSG00000048616, ENSMUSG00000018604, ENSMUSG00000025809, ENSMUSG00000032402, ENSMUSG00000015533	1511	74	17152	2.14757	1	0.114746	0.105357
GOTERM_BP_5	GO:0001707~mesoderm formation	13	0.719027	0.018379	ENSMUSG00000004231, ENSMUSG00000029763, ENSMUSG00000027198, ENSMUSG00000024563, ENSMUSG00000027985, ENSMUSG00000027996, ENSMUSG00000008999, ENSMUSG00000026768, ENSMUSG00000025932, ENSMUSG00000048616, ENSMUSG00000025809, ENSMUSG00000032402, ENSMUSG00000015533	1511	70	17152	2.10812	1	0.160608	0.147465
Annotation Cluster 55	Enrichment Score: 2.2950442572583145
Category	Term	Count	%	PValue	Genes	List Total	Pop Hits	Pop Total	Fold Enrichment	Bonferroni	Benjamini	FDR
GOTERM_BP_5	GO:0060428~lung epithelium development	12	0.663717	0.00356623	ENSMUSG00000030067, ENSMUSG00000025958, ENSMUSG00000029563, ENSMUSG00000008575, ENSMUSG00000000567, ENSMUSG00000020052, ENSMUSG00000020053, ENSMUSG00000023991, ENSMUSG00000027883, ENSMUSG00000032327, ENSMUSG00000025932, ENSMUSG00000028967	1511	50	17152	2.72434	1	0.0434748	0.0399173
GOTERM_BP_5	GO:0060487~lung epithelial cell differentiation	9	0.497788	0.00547174	ENSMUSG00000030067, ENSMUSG00000025958, ENSMUSG00000008575, ENSMUSG00000000567, ENSMUSG00000020052, ENSMUSG00000020053, ENSMUSG00000023991, ENSMUSG00000027883, ENSMUSG00000025932	1511	32	17152	3.19259	1	0.0607619	0.0557898
GOTERM_BP_5	GO:0060479~lung cell differentiation	9	0.497788	0.00667625	ENSMUSG00000030067, ENSMUSG00000025958, ENSMUSG00000008575, ENSMUSG00000000567, ENSMUSG00000020052, ENSMUSG00000020053, ENSMUSG00000023991, ENSMUSG00000027883, ENSMUSG00000025932	1511	33	17152	3.09584	1	0.0709761	0.0651681
Annotation Cluster 56	Enrichment Score: 2.154112144201076
Category	Term	Count	%	PValue	Genes	List Total	Pop Hits	Pop Total	Fold Enrichment	Bonferroni	Benjamini	FDR
GOTERM_BP_5	GO:0006836~neurotransmitter transport	31	1.7146	0.000299139	ENSMUSG00000027273, ENSMUSG00000056553, ENSMUSG00000005583, ENSMUSG00000053025, ENSMUSG00000062995, ENSMUSG00000028747, ENSMUSG00000063887, ENSMUSG00000041670, ENSMUSG00000037771, ENSMUSG00000032827, ENSMUSG00000038665, ENSMUSG00000033419, ENSMUSG00000030500, ENSMUSG00000066392, ENSMUSG00000027162, ENSMUSG00000030310, ENSMUSG00000061878, ENSMUSG00000051111, ENSMUSG00000027220, ENSMUSG00000057531,…	1511	175	17152	2.01082	0.775084	0.00569278	0.00522694
GOTERM_BP_5	GO:0046928~regulation of neurotransmitter secretion	13	0.719027	0.00472123	ENSMUSG00000061878, ENSMUSG00000005583, ENSMUSG00000057531, ENSMUSG00000024211, ENSMUSG00000062995, ENSMUSG00000024534, ENSMUSG00000028747, ENSMUSG00000063887, ENSMUSG00000027524, ENSMUSG00000041670, ENSMUSG00000027805, ENSMUSG00000023826, ENSMUSG00000032827	1511	59	17152	2.50116	1	0.053622	0.0492341
GOTERM_BP_5	GO:0051588~regulation of neurotransmitter transport	13	0.719027	0.018379	ENSMUSG00000061878, ENSMUSG00000005583, ENSMUSG00000057531, ENSMUSG00000024211, ENSMUSG00000062995, ENSMUSG00000024534, ENSMUSG00000028747, ENSMUSG00000063887, ENSMUSG00000027524, ENSMUSG00000041670, ENSMUSG00000027805, ENSMUSG00000023826, ENSMUSG00000032827	1511	70	17152	2.10812	1	0.160608	0.147465
GOTERM_BP_5	GO:0051590~positive regulation of neurotransmitter transport	5	0.276549	0.0931754	ENSMUSG00000041670, ENSMUSG00000061878, ENSMUSG00000023826, ENSMUSG00000057531, ENSMUSG00000063887	1511	20	17152	2.83786	1	0.522579	0.479817
Annotation Cluster 57	Enrichment Score: 2.1046983737510083
Category	Term	Count	%	PValue	Genes	List Total	Pop Hits	Pop Total	Fold Enrichment	Bonferroni	Benjamini	FDR
GOTERM_BP_5	GO:0045667~regulation of osteoblast differentiation	26	1.43805	0.00021933	ENSMUSG00000005583, ENSMUSG00000052430, ENSMUSG00000052155, ENSMUSG00000027996, ENSMUSG00000008999, ENSMUSG00000025239, ENSMUSG00000023951, ENSMUSG00000021379, ENSMUSG00000048616, ENSMUSG00000020644, ENSMUSG00000055409, ENSMUSG00000032402, ENSMUSG00000007279, ENSMUSG00000005871, ENSMUSG00000027523, ENSMUSG00000063632, ENSMUSG00000026313, ENSMUSG00000023087, ENSMUSG00000020053, ENSMUSG00000040998,…	1511	133	17152	2.21908	0.665099	0.00437433	0.00401638
GOTERM_BP_5	GO:0030279~negative regulation of ossification	14	0.774336	0.0405409	ENSMUSG00000032640, ENSMUSG00000005583, ENSMUSG00000023087, ENSMUSG00000026313, ENSMUSG00000000142, ENSMUSG00000025239, ENSMUSG00000036192, ENSMUSG00000048616, ENSMUSG00000023964, ENSMUSG00000020644, ENSMUSG00000000567, ENSMUSG00000051159, ENSMUSG00000032402, ENSMUSG00000074637	1511	87	17152	1.82667	1	0.296824	0.272535
GOTERM_BP_5	GO:0045668~negative regulation of osteoblast differentiation	10	0.553097	0.0545648	ENSMUSG00000036192, ENSMUSG00000048616, ENSMUSG00000020644, ENSMUSG00000051159, ENSMUSG00000026313, ENSMUSG00000023087, ENSMUSG00000000142, ENSMUSG00000025239, ENSMUSG00000032402, ENSMUSG00000074637	1511	56	17152	2.02704	1	0.367152	0.337109
Annotation Cluster 58	Enrichment Score: 2.091947630038314
Category	Term	Count	%	PValue	Genes	List Total	Pop Hits	Pop Total	Fold Enrichment	Bonferroni	Benjamini	FDR
GOTERM_BP_5	GO:0021772~olfactory bulb development	11	0.608407	0.00418518	ENSMUSG00000062209, ENSMUSG00000020644, ENSMUSG00000028883, ENSMUSG00000025020, ENSMUSG00000041415, ENSMUSG00000035277, ENSMUSG00000052516, ENSMUSG00000022883, ENSMUSG00000061731, ENSMUSG00000024565, ENSMUSG00000029546	1511	44	17152	2.83786	1	0.048728	0.0447407
GOTERM_BP_5	GO:0021889~olfactory bulb interneuron differentiation	7	0.387168	0.00458153	ENSMUSG00000062209, ENSMUSG00000041415, ENSMUSG00000035277, ENSMUSG00000052516, ENSMUSG00000022883, ENSMUSG00000024565, ENSMUSG00000029546	1511	19	17152	4.1821	1	0.0523934	0.0481061
GOTERM_BP_5	GO:0021988~olfactory lobe development	11	0.608407	0.00585442	ENSMUSG00000062209, ENSMUSG00000020644, ENSMUSG00000028883, ENSMUSG00000025020, ENSMUSG00000041415, ENSMUSG00000035277, ENSMUSG00000052516, ENSMUSG00000022883, ENSMUSG00000061731, ENSMUSG00000024565, ENSMUSG00000029546	1511	46	17152	2.71447	1	0.0635951	0.0583911
GOTERM_BP_5	GO:0021891~olfactory bulb interneuron development	4	0.221239	0.0381945	ENSMUSG00000035277, ENSMUSG00000052516, ENSMUSG00000022883, ENSMUSG00000024565	1511	9	17152	5.04508	1	0.283812	0.260588
Annotation Cluster 59	Enrichment Score: 2.0554147237987093
Category	Term	Count	%	PValue	Genes	List Total	Pop Hits	Pop Total	Fold Enrichment	Bonferroni	Benjamini	FDR
GOTERM_BP_5	GO:0035148~tube formation	30	1.65929	0.00024247	ENSMUSG00000028284, ENSMUSG00000008575, ENSMUSG00000004231, ENSMUSG00000007880, ENSMUSG00000028266, ENSMUSG00000016619, ENSMUSG00000027996, ENSMUSG00000008999, ENSMUSG00000004872, ENSMUSG00000026504, ENSMUSG00000023951, ENSMUSG00000060733, ENSMUSG00000048616, ENSMUSG00000070509, ENSMUSG00000031734, ENSMUSG00000039910, ENSMUSG00000039239, ENSMUSG00000005034, ENSMUSG00000076431, ENSMUSG00000063632,…	1511	165	17152	2.0639	0.701607	0.00477848	0.00438746
GOTERM_BP_5	GO:0021915~neural tube development	30	1.65929	0.0022552	ENSMUSG00000028780, ENSMUSG00000028284, ENSMUSG00000004231, ENSMUSG00000007880, ENSMUSG00000059246, ENSMUSG00000028266, ENSMUSG00000016619, ENSMUSG00000027996, ENSMUSG00000026640, ENSMUSG00000008999, ENSMUSG00000004872, ENSMUSG00000024985, ENSMUSG00000044548, ENSMUSG00000001761, ENSMUSG00000060733, ENSMUSG00000061887, ENSMUSG00000048616, ENSMUSG00000070509, ENSMUSG00000039910, ENSMUSG00000039239,…	1511	189	17152	1.80181	0.999987	0.0305556	0.0280552
GOTERM_BP_5	GO:0072175~epithelial tube formation	25	1.38274	0.00298251	ENSMUSG00000028284, ENSMUSG00000004231, ENSMUSG00000007880, ENSMUSG00000028266, ENSMUSG00000016619, ENSMUSG00000027996, ENSMUSG00000008999, ENSMUSG00000004872, ENSMUSG00000060733, ENSMUSG00000048616, ENSMUSG00000070509, ENSMUSG00000031734, ENSMUSG00000039910, ENSMUSG00000039239, ENSMUSG00000005034, ENSMUSG00000076431, ENSMUSG00000063632, ENSMUSG00000026872, ENSMUSG00000047407, ENSMUSG00000040675,…	1511	150	17152	1.8919	1	0.0375525	0.0344797
GOTERM_BP_5	GO:0001841~neural tube formation	22	1.21681	0.00354404	ENSMUSG00000005034, ENSMUSG00000028284, ENSMUSG00000004231, ENSMUSG00000007880, ENSMUSG00000076431, ENSMUSG00000028266, ENSMUSG00000016619, ENSMUSG00000063632, ENSMUSG00000027996, ENSMUSG00000026872, ENSMUSG00000008999, ENSMUSG00000004872, ENSMUSG00000047407, ENSMUSG00000040675, ENSMUSG00000060733, ENSMUSG00000048616, ENSMUSG00000044674, ENSMUSG00000070509, ENSMUSG00000019979, ENSMUSG00000039239,…	1511	127	17152	1.96639	1	0.0434748	0.0399173
GOTERM_BP_5	GO:0001838~embryonic epithelial tube formation	24	1.32743	0.00564593	ENSMUSG00000005034, ENSMUSG00000028284, ENSMUSG00000004231, ENSMUSG00000007880, ENSMUSG00000076431, ENSMUSG00000028266, ENSMUSG00000016619, ENSMUSG00000063632, ENSMUSG00000027996, ENSMUSG00000026872, ENSMUSG00000008999, ENSMUSG00000004872, ENSMUSG00000047407, ENSMUSG00000040675, ENSMUSG00000060733, ENSMUSG00000048616, ENSMUSG00000044674, ENSMUSG00000000567, ENSMUSG00000070509, ENSMUSG00000031734,…	1511	149	17152	1.82842	1	0.0622802	0.0571838
GOTERM_BP_5	GO:0016331~morphogenesis of embryonic epithelium	25	1.38274	0.0195353	ENSMUSG00000028284, ENSMUSG00000004231, ENSMUSG00000007880, ENSMUSG00000028266, ENSMUSG00000016619, ENSMUSG00000027996, ENSMUSG00000008999, ENSMUSG00000004872, ENSMUSG00000060733, ENSMUSG00000048616, ENSMUSG00000070509, ENSMUSG00000031734, ENSMUSG00000039910, ENSMUSG00000039239, ENSMUSG00000005034, ENSMUSG00000076431, ENSMUSG00000063632, ENSMUSG00000026872, ENSMUSG00000047407, ENSMUSG00000040675,…	1511	175	17152	1.62163	1	0.168809	0.154996
GOTERM_BP_5	GO:0014020~primary neural tube formation	16	0.884956	0.0706792	ENSMUSG00000005034, ENSMUSG00000004231, ENSMUSG00000007880, ENSMUSG00000028266, ENSMUSG00000027996, ENSMUSG00000026872, ENSMUSG00000008999, ENSMUSG00000004872, ENSMUSG00000047407, ENSMUSG00000040675, ENSMUSG00000048616, ENSMUSG00000044674, ENSMUSG00000070509, ENSMUSG00000019979, ENSMUSG00000039239, ENSMUSG00000039910	1511	113	17152	1.60728	1	0.440685	0.404624
GOTERM_BP_5	GO:0001843~neural tube closure	15	0.829646	0.0814087	ENSMUSG00000005034, ENSMUSG00000004231, ENSMUSG00000007880, ENSMUSG00000028266, ENSMUSG00000027996, ENSMUSG00000026872, ENSMUSG00000004872, ENSMUSG00000047407, ENSMUSG00000040675, ENSMUSG00000048616, ENSMUSG00000044674, ENSMUSG00000070509, ENSMUSG00000019979, ENSMUSG00000039239, ENSMUSG00000039910	1511	106	17152	1.60633	1	0.482841	0.443331
GOTERM_BP_5	GO:0060606~tube closure	15	0.829646	0.086462	ENSMUSG00000005034, ENSMUSG00000004231, ENSMUSG00000007880, ENSMUSG00000028266, ENSMUSG00000027996, ENSMUSG00000026872, ENSMUSG00000004872, ENSMUSG00000047407, ENSMUSG00000040675, ENSMUSG00000048616, ENSMUSG00000044674, ENSMUSG00000070509, ENSMUSG00000019979, ENSMUSG00000039239, ENSMUSG00000039910	1511	107	17152	1.59132	1	0.500115	0.459191
Annotation Cluster 60	Enrichment Score: 2.045559240385723
Category	Term	Count	%	PValue	Genes	List Total	Pop Hits	Pop Total	Fold Enrichment	Bonferroni	Benjamini	FDR
GOTERM_BP_5	GO:0030808~regulation of nucleotide biosynthetic process	24	1.32743	0.000831969	ENSMUSG00000029167, ENSMUSG00000061603, ENSMUSG00000057455, ENSMUSG00000057177, ENSMUSG00000024211, ENSMUSG00000027523, ENSMUSG00000024553, ENSMUSG00000024256, ENSMUSG00000021373, ENSMUSG00000045658, ENSMUSG00000001175, ENSMUSG00000024524, ENSMUSG00000022346, ENSMUSG00000021367, ENSMUSG00000029778, ENSMUSG00000021478, ENSMUSG00000023964, ENSMUSG00000015243, ENSMUSG00000021536, ENSMUSG00000023826,…	1511	129	17152	2.11189	0.984247	0.0132955	0.0122075
GOTERM_BP_5	GO:0045980~negative regulation of nucleotide metabolic process	11	0.608407	0.028788	ENSMUSG00000061603, ENSMUSG00000029167, ENSMUSG00000000766, ENSMUSG00000006362, ENSMUSG00000024211, ENSMUSG00000026313, ENSMUSG00000030659, ENSMUSG00000024553, ENSMUSG00000045658, ENSMUSG00000056755, ENSMUSG00000021367	1511	58	17152	2.15286	1	0.228926	0.210193
GOTERM_BP_5	GO:0030809~negative regulation of nucleotide biosynthetic process	8	0.442478	0.0304793	ENSMUSG00000061603, ENSMUSG00000000766, ENSMUSG00000024211, ENSMUSG00000030659, ENSMUSG00000024553, ENSMUSG00000045658, ENSMUSG00000056755, ENSMUSG00000021367	1511	35	17152	2.59461	1	0.239322	0.219739
Annotation Cluster 61	Enrichment Score: 1.9986081059425551
Category	Term	Count	%	PValue	Genes	List Total	Pop Hits	Pop Total	Fold Enrichment	Bonferroni	Benjamini	FDR
GOTERM_BP_5	GO:0010717~regulation of epithelial to mesenchymal transition	15	0.829646	0.00416951	ENSMUSG00000029287, ENSMUSG00000032440, ENSMUSG00000085795, ENSMUSG00000024563, ENSMUSG00000027985, ENSMUSG00000027996, ENSMUSG00000033392, ENSMUSG00000024985, ENSMUSG00000000142, ENSMUSG00000026833, ENSMUSG00000048616, ENSMUSG00000052504, ENSMUSG00000032402, ENSMUSG00000039239, ENSMUSG00000030224	1511	73	17152	2.33248	1	0.048728	0.0447407
GOTERM_BP_5	GO:0010718~positive regulation of epithelial to mesenchymal transition	9	0.497788	0.0135689	ENSMUSG00000032440, ENSMUSG00000085795, ENSMUSG00000024563, ENSMUSG00000027985, ENSMUSG00000024985, ENSMUSG00000026833, ENSMUSG00000000142, ENSMUSG00000039239, ENSMUSG00000032402	1511	37	17152	2.76116	1	0.12717	0.116764
GOTERM_BP_5	GO:0001837~epithelial to mesenchymal transition	17	0.940265	0.0178462	ENSMUSG00000029287, ENSMUSG00000032440, ENSMUSG00000048450, ENSMUSG00000085795, ENSMUSG00000024563, ENSMUSG00000027985, ENSMUSG00000027996, ENSMUSG00000024985, ENSMUSG00000004872, ENSMUSG00000000142, ENSMUSG00000026833, ENSMUSG00000022367, ENSMUSG00000048616, ENSMUSG00000000567, ENSMUSG00000032402, ENSMUSG00000039239, ENSMUSG00000030224	1511	103	17152	1.87354	1	0.158895	0.145893
Annotation Cluster 62	Enrichment Score: 1.9336157127389806
Category	Term	Count	%	PValue	Genes	List Total	Pop Hits	Pop Total	Fold Enrichment	Bonferroni	Benjamini	FDR
GOTERM_BP_5	GO:0045936~negative regulation of phosphate metabolic process	73	4.03761	0.000688579	ENSMUSG00000061603, ENSMUSG00000052572, ENSMUSG00000002997, ENSMUSG00000042846, ENSMUSG00000044548, ENSMUSG00000025555, ENSMUSG00000021478, ENSMUSG00000068154, ENSMUSG00000046442, ENSMUSG00000045671, ENSMUSG00000055725, ENSMUSG00000055409, ENSMUSG00000032601, ENSMUSG00000030226, ENSMUSG00000039239, ENSMUSG00000030224, ENSMUSG00000005871, ENSMUSG00000029420, ENSMUSG00000006362, ENSMUSG00000057113,…	1511	560	17152	1.47974	0.967779	0.0112936	0.0103695
GOTERM_BP_5	GO:0010563~negative regulation of phosphorus metabolic process	73	4.03761	0.000688579	ENSMUSG00000061603, ENSMUSG00000052572, ENSMUSG00000002997, ENSMUSG00000042846, ENSMUSG00000044548, ENSMUSG00000025555, ENSMUSG00000021478, ENSMUSG00000068154, ENSMUSG00000046442, ENSMUSG00000045671, ENSMUSG00000055725, ENSMUSG00000055409, ENSMUSG00000032601, ENSMUSG00000030226, ENSMUSG00000039239, ENSMUSG00000030224, ENSMUSG00000005871, ENSMUSG00000029420, ENSMUSG00000006362, ENSMUSG00000057113,…	1511	560	17152	1.47974	0.967779	0.0112936	0.0103695
GOTERM_BP_5	GO:0031400~negative regulation of protein modification process	67	3.70575	0.00202261	ENSMUSG00000002997, ENSMUSG00000042846, ENSMUSG00000044548, ENSMUSG00000029910, ENSMUSG00000021478, ENSMUSG00000068154, ENSMUSG00000046442, ENSMUSG00000045671, ENSMUSG00000055725, ENSMUSG00000055409, ENSMUSG00000032601, ENSMUSG00000030226, ENSMUSG00000030224, ENSMUSG00000005871, ENSMUSG00000029267, ENSMUSG00000032350, ENSMUSG00000057113, ENSMUSG00000020053, ENSMUSG00000020372, ENSMUSG00000044813,…	1511	525	17152	1.44866	0.999959	0.0277816	0.0255083
GOTERM_BP_5	GO:0051348~negative regulation of transferase activity	34	1.88053	0.0243151	ENSMUSG00000056153, ENSMUSG00000027996, ENSMUSG00000027951, ENSMUSG00000002997, ENSMUSG00000042846, ENSMUSG00000029676, ENSMUSG00000008999, ENSMUSG00000028967, ENSMUSG00000029910, ENSMUSG00000021478, ENSMUSG00000045776, ENSMUSG00000022105, ENSMUSG00000046442, ENSMUSG00000045671, ENSMUSG00000055725, ENSMUSG00000055409, ENSMUSG00000032601, ENSMUSG00000030551, ENSMUSG00000005871, ENSMUSG00000032011,…	1511	263	17152	1.46748	1	0.199728	0.183385
GOTERM_BP_5	GO:0051248~negative regulation of protein metabolic process	95	5.25442	0.314212	ENSMUSG00000059003, ENSMUSG00000020184, ENSMUSG00000002997, ENSMUSG00000042846, ENSMUSG00000044548, ENSMUSG00000025239, ENSMUSG00000029910, ENSMUSG00000021478, ENSMUSG00000021559, ENSMUSG00000068154, ENSMUSG00000046442, ENSMUSG00000045671, ENSMUSG00000055725, ENSMUSG00000055409, ENSMUSG00000032601, ENSMUSG00000030226, ENSMUSG00000032402, ENSMUSG00000030224, ENSMUSG00000005871, ENSMUSG00000029267,…	1511	1014	17152	1.0635	1	0.993445	0.912152
GOTERM_BP_5	GO:0032269~negative regulation of cellular protein metabolic process	89	4.92257	0.341497	ENSMUSG00000020184, ENSMUSG00000002997, ENSMUSG00000042846, ENSMUSG00000044548, ENSMUSG00000025239, ENSMUSG00000029910, ENSMUSG00000021478, ENSMUSG00000021559, ENSMUSG00000068154, ENSMUSG00000046442, ENSMUSG00000045671, ENSMUSG00000055725, ENSMUSG00000055409, ENSMUSG00000032601, ENSMUSG00000030226, ENSMUSG00000030224, ENSMUSG00000005871, ENSMUSG00000029267, ENSMUSG00000054162, ENSMUSG00000058444,…	1511	956	17152	1.05677	1	1	0.918355
Annotation Cluster 63	Enrichment Score: 1.9329162540654135
Category	Term	Count	%	PValue	Genes	List Total	Pop Hits	Pop Total	Fold Enrichment	Bonferroni	Benjamini	FDR
GOTERM_BP_5	GO:0031646~positive regulation of neurological system process	9	0.497788	0.00444023	ENSMUSG00000015829, ENSMUSG00000025812, ENSMUSG00000021647, ENSMUSG00000062991, ENSMUSG00000048078, ENSMUSG00000029636, ENSMUSG00000041415, ENSMUSG00000035200, ENSMUSG00000015533	1511	31	17152	3.29557	1	0.0514214	0.0472136
GOTERM_BP_5	GO:0031641~regulation of myelination	10	0.553097	0.0096336	ENSMUSG00000025812, ENSMUSG00000017491, ENSMUSG00000062991, ENSMUSG00000048078, ENSMUSG00000029636, ENSMUSG00000041415, ENSMUSG00000022770, ENSMUSG00000024985, ENSMUSG00000024304, ENSMUSG00000038417	1511	42	17152	2.70272	1	0.0958745	0.0880292
GOTERM_BP_5	GO:0031643~positive regulation of myelination	5	0.276549	0.0371584	ENSMUSG00000025812, ENSMUSG00000062991, ENSMUSG00000048078, ENSMUSG00000029636, ENSMUSG00000041415	1511	15	17152	3.78381	1	0.279024	0.256192
Annotation Cluster 64	Enrichment Score: 1.9324808847836286
Category	Term	Count	%	PValue	Genes	List Total	Pop Hits	Pop Total	Fold Enrichment	Bonferroni	Benjamini	FDR
GOTERM_BP_5	GO:0055123~digestive system development	26	1.43805	0.00342032	ENSMUSG00000032024, ENSMUSG00000032440, ENSMUSG00000027996, ENSMUSG00000024563, ENSMUSG00000027676, ENSMUSG00000041415, ENSMUSG00000023991, ENSMUSG00000005148, ENSMUSG00000024985, ENSMUSG00000044548, ENSMUSG00000001761, ENSMUSG00000046743, ENSMUSG00000021974, ENSMUSG00000022105, ENSMUSG00000020644, ENSMUSG00000000915, ENSMUSG00000032327, ENSMUSG00000032402, ENSMUSG00000039239, ENSMUSG00000005672,…	1511	160	17152	1.84461	1	0.0424222	0.0389508
GOTERM_BP_5	GO:0048565~digestive tract development	24	1.32743	0.0040189	ENSMUSG00000005672, ENSMUSG00000032024, ENSMUSG00000032440, ENSMUSG00000024563, ENSMUSG00000063632, ENSMUSG00000027996, ENSMUSG00000027676, ENSMUSG00000020052, ENSMUSG00000041415, ENSMUSG00000023991, ENSMUSG00000005148, ENSMUSG00000024985, ENSMUSG00000044548, ENSMUSG00000001761, ENSMUSG00000021974, ENSMUSG00000046743, ENSMUSG00000022105, ENSMUSG00000028519, ENSMUSG00000020644, ENSMUSG00000024713,…	1511	145	17152	1.87886	1	0.0473717	0.0434953
GOTERM_BP_5	GO:0048546~digestive tract morphogenesis	9	0.497788	0.11598	ENSMUSG00000020644, ENSMUSG00000024563, ENSMUSG00000063632, ENSMUSG00000027996, ENSMUSG00000023991, ENSMUSG00000032327, ENSMUSG00000024985, ENSMUSG00000044548, ENSMUSG00000032402	1511	56	17152	1.82434	1	0.59863	0.549644
Annotation Cluster 65	Enrichment Score: 1.9281079004161354
Category	Term	Count	%	PValue	Genes	List Total	Pop Hits	Pop Total	Fold Enrichment	Bonferroni	Benjamini	FDR
GOTERM_MF_5	GO:0008066~glutamate receptor activity	11	0.608407	5.19577e-05	ENSMUSG00000041078, ENSMUSG00000020524, ENSMUSG00000049583, ENSMUSG00000059003, ENSMUSG00000003974, ENSMUSG00000056073, ENSMUSG00000024211, ENSMUSG00000039579, ENSMUSG00000001985, ENSMUSG00000063239, ENSMUSG00000056755	1145	27	13115	4.6665	0.0253411	0.00367415	0.00357766
GOTERM_MF_5	GO:0004970~ionotropic glutamate receptor activity	6	0.331858	0.0206772	ENSMUSG00000041078, ENSMUSG00000020524, ENSMUSG00000059003, ENSMUSG00000056073, ENSMUSG00000039579, ENSMUSG00000001985	1145	19	13115	3.6171	0.999967	0.398784	0.388311
GOTERM_MF_5	GO:0022824~transmitter-gated ion channel activity	7	0.387168	0.0484461	ENSMUSG00000041078, ENSMUSG00000020524, ENSMUSG00000059003, ENSMUSG00000056073, ENSMUSG00000039579, ENSMUSG00000030525, ENSMUSG00000001985	1145	31	13115	2.58642	1	0.666133	0.648639
GOTERM_MF_5	GO:0022835~transmitter-gated channel activity	7	0.387168	0.0484461	ENSMUSG00000041078, ENSMUSG00000020524, ENSMUSG00000059003, ENSMUSG00000056073, ENSMUSG00000039579, ENSMUSG00000030525, ENSMUSG00000001985	1145	31	13115	2.58642	1	0.666133	0.648639
GOTERM_MF_5	GO:0015276~ligand-gated ion channel activity	17	0.940265	0.0907409	ENSMUSG00000007653, ENSMUSG00000028020, ENSMUSG00000059742, ENSMUSG00000030592, ENSMUSG00000017817, ENSMUSG00000059003, ENSMUSG00000056073, ENSMUSG00000001985, ENSMUSG00000021730, ENSMUSG00000041078, ENSMUSG00000020436, ENSMUSG00000026824, ENSMUSG00000020524, ENSMUSG00000039579, ENSMUSG00000035200, ENSMUSG00000030525, ENSMUSG00000033998	1145	128	13115	1.52125	1	1	0.975709
Annotation Cluster 66	Enrichment Score: 1.9026588497517003
Category	Term	Count	%	PValue	Genes	List Total	Pop Hits	Pop Total	Fold Enrichment	Bonferroni	Benjamini	FDR
GOTERM_BP_5	GO:0001667~ameboidal-type cell migration	50	2.76549	0.000558353	ENSMUSG00000030067, ENSMUSG00000028780, ENSMUSG00000004771, ENSMUSG00000032440, ENSMUSG00000014813, ENSMUSG00000031073, ENSMUSG00000001300, ENSMUSG00000032083, ENSMUSG00000022883, ENSMUSG00000022367, ENSMUSG00000027777, ENSMUSG00000010175, ENSMUSG00000019947, ENSMUSG00000039239, ENSMUSG00000030224, ENSMUSG00000031511, ENSMUSG00000054364, ENSMUSG00000005672, ENSMUSG00000027200, ENSMUSG00000058444,…	1511	345	17152	1.64513	0.938288	0.00959982	0.00881427
GOTERM_BP_5	GO:0010631~epithelial cell migration	32	1.76991	0.015046	ENSMUSG00000030067, ENSMUSG00000028086, ENSMUSG00000033278, ENSMUSG00000004771, ENSMUSG00000032440, ENSMUSG00000028883, ENSMUSG00000014813, ENSMUSG00000001300, ENSMUSG00000033392, ENSMUSG00000032083, ENSMUSG00000025810, ENSMUSG00000022883, ENSMUSG00000027835, ENSMUSG00000023951, ENSMUSG00000022367, ENSMUSG00000010175, ENSMUSG00000039239, ENSMUSG00000030224, ENSMUSG00000054364, ENSMUSG00000005672,…	1511	235	17152	1.54573	1	0.139182	0.127793
GOTERM_BP_5	GO:0010632~regulation of epithelial cell migration	25	1.38274	0.0221217	ENSMUSG00000030067, ENSMUSG00000028086, ENSMUSG00000033278, ENSMUSG00000004771, ENSMUSG00000032440, ENSMUSG00000028883, ENSMUSG00000014813, ENSMUSG00000033392, ENSMUSG00000027835, ENSMUSG00000023951, ENSMUSG00000022367, ENSMUSG00000010175, ENSMUSG00000039239, ENSMUSG00000030224, ENSMUSG00000054364, ENSMUSG00000030551, ENSMUSG00000029287, ENSMUSG00000058444, ENSMUSG00000029484, ENSMUSG00000028517,…	1511	177	17152	1.60331	1	0.18663	0.171359
GOTERM_BP_5	GO:0010634~positive regulation of epithelial cell migration	14	0.774336	0.131892	ENSMUSG00000054364, ENSMUSG00000030067, ENSMUSG00000004771, ENSMUSG00000032440, ENSMUSG00000029484, ENSMUSG00000033392, ENSMUSG00000028517, ENSMUSG00000023951, ENSMUSG00000022367, ENSMUSG00000000567, ENSMUSG00000010175, ENSMUSG00000059439, ENSMUSG00000039239, ENSMUSG00000015533	1511	105	17152	1.51352	1	0.642918	0.590309
Annotation Cluster 67	Enrichment Score: 1.8885889819920312
Category	Term	Count	%	PValue	Genes	List Total	Pop Hits	Pop Total	Fold Enrichment	Bonferroni	Benjamini	FDR
GOTERM_BP_5	GO:0060079~excitatory postsynaptic potential	15	0.829646	0.00242587	ENSMUSG00000005583, ENSMUSG00000059003, ENSMUSG00000056073, ENSMUSG00000000632, ENSMUSG00000045903, ENSMUSG00000063887, ENSMUSG00000024268, ENSMUSG00000042589, ENSMUSG00000041670, ENSMUSG00000042453, ENSMUSG00000023826, ENSMUSG00000000766, ENSMUSG00000032827, ENSMUSG00000038665, ENSMUSG00000050321	1511	69	17152	2.4677	0.999995	0.0324273	0.0297738
GOTERM_BP_5	GO:0099565~chemical synaptic transmission, postsynaptic	15	0.829646	0.00764989	ENSMUSG00000005583, ENSMUSG00000059003, ENSMUSG00000056073, ENSMUSG00000000632, ENSMUSG00000045903, ENSMUSG00000063887, ENSMUSG00000024268, ENSMUSG00000042589, ENSMUSG00000041670, ENSMUSG00000042453, ENSMUSG00000023826, ENSMUSG00000000766, ENSMUSG00000032827, ENSMUSG00000038665, ENSMUSG00000050321	1511	78	17152	2.18297	1	0.0791335	0.0726581
GOTERM_BP_5	GO:0098815~modulation of excitatory postsynaptic potential	9	0.497788	0.0158966	ENSMUSG00000041670, ENSMUSG00000042453, ENSMUSG00000023826, ENSMUSG00000039671, ENSMUSG00000059003, ENSMUSG00000050321, ENSMUSG00000063887, ENSMUSG00000024268, ENSMUSG00000042589	1511	38	17152	2.68849	1	0.145814	0.133882
GOTERM_BP_5	GO:2000463~positive regulation of excitatory postsynaptic potential	6	0.331858	0.094584	ENSMUSG00000041670, ENSMUSG00000042453, ENSMUSG00000059003, ENSMUSG00000050321, ENSMUSG00000063887, ENSMUSG00000042589	1511	28	17152	2.43245	1	0.525748	0.482726
Annotation Cluster 68	Enrichment Score: 1.7950269147688247
Category	Term	Count	%	PValue	Genes	List Total	Pop Hits	Pop Total	Fold Enrichment	Bonferroni	Benjamini	FDR
GOTERM_BP_5	GO:0045823~positive regulation of heart contraction	10	0.553097	0.00483994	ENSMUSG00000028172, ENSMUSG00000057177, ENSMUSG00000021270, ENSMUSG00000033161, ENSMUSG00000030525, ENSMUSG00000050541, ENSMUSG00000039239, ENSMUSG00000027524, ENSMUSG00000024027, ENSMUSG00000021367	1511	38	17152	2.98722	1	0.0543512	0.0499037
GOTERM_BP_5	GO:0008016~regulation of heart contraction	25	1.38274	0.00796759	ENSMUSG00000061603, ENSMUSG00000028883, ENSMUSG00000014813, ENSMUSG00000021270, ENSMUSG00000020184, ENSMUSG00000028525, ENSMUSG00000024027, ENSMUSG00000022865, ENSMUSG00000042002, ENSMUSG00000032826, ENSMUSG00000031737, ENSMUSG00000030525, ENSMUSG00000039239, ENSMUSG00000031068, ENSMUSG00000028172, ENSMUSG00000057177, ENSMUSG00000025323, ENSMUSG00000026313, ENSMUSG00000033161, ENSMUSG00000001175,…	1511	162	17152	1.75176	1	0.0820794	0.0753629
GOTERM_BP_5	GO:0060047~heart contraction	26	1.43805	0.0182208	ENSMUSG00000061603, ENSMUSG00000028883, ENSMUSG00000014813, ENSMUSG00000021270, ENSMUSG00000020184, ENSMUSG00000028525, ENSMUSG00000024027, ENSMUSG00000022865, ENSMUSG00000020623, ENSMUSG00000032826, ENSMUSG00000031737, ENSMUSG00000030525, ENSMUSG00000039239, ENSMUSG00000031068, ENSMUSG00000028172, ENSMUSG00000057177, ENSMUSG00000026313, ENSMUSG00000033161, ENSMUSG00000001175, ENSMUSG00000021540,…	1511	183	17152	1.61277	1	0.160227	0.147116
GOTERM_BP_5	GO:0006937~regulation of muscle contraction	21	1.1615	0.0275094	ENSMUSG00000035954, ENSMUSG00000061603, ENSMUSG00000061878, ENSMUSG00000028172, ENSMUSG00000014813, ENSMUSG00000030592, ENSMUSG00000021270, ENSMUSG00000026313, ENSMUSG00000033161, ENSMUSG00000040998, ENSMUSG00000047904, ENSMUSG00000001175, ENSMUSG00000021367, ENSMUSG00000028525, ENSMUSG00000046159, ENSMUSG00000063142, ENSMUSG00000032826, ENSMUSG00000035200, ENSMUSG00000050541, ENSMUSG00000015533,…	1511	144	17152	1.65542	1	0.220547	0.2025
GOTERM_BP_5	GO:1903524~positive regulation of blood circulation	16	0.884956	0.0547835	ENSMUSG00000034997, ENSMUSG00000033278, ENSMUSG00000028172, ENSMUSG00000057177, ENSMUSG00000021270, ENSMUSG00000033161, ENSMUSG00000024256, ENSMUSG00000021367, ENSMUSG00000027524, ENSMUSG00000024027, ENSMUSG00000063142, ENSMUSG00000030525, ENSMUSG00000050541, ENSMUSG00000039239, ENSMUSG00000036437, ENSMUSG00000052920	1511	109	17152	1.66626	1	0.368127	0.338004
Annotation Cluster 69	Enrichment Score: 1.7804524512777506
Category	Term	Count	%	PValue	Genes	List Total	Pop Hits	Pop Total	Fold Enrichment	Bonferroni	Benjamini	FDR
GOTERM_BP_5	GO:0045667~regulation of osteoblast differentiation	26	1.43805	0.00021933	ENSMUSG00000005583, ENSMUSG00000052430, ENSMUSG00000052155, ENSMUSG00000027996, ENSMUSG00000008999, ENSMUSG00000025239, ENSMUSG00000023951, ENSMUSG00000021379, ENSMUSG00000048616, ENSMUSG00000020644, ENSMUSG00000055409, ENSMUSG00000032402, ENSMUSG00000007279, ENSMUSG00000005871, ENSMUSG00000027523, ENSMUSG00000063632, ENSMUSG00000026313, ENSMUSG00000023087, ENSMUSG00000020053, ENSMUSG00000040998,…	1511	133	17152	2.21908	0.665099	0.00437433	0.00401638
GOTERM_BP_5	GO:0001649~osteoblast differentiation	37	2.04646	0.00024698	ENSMUSG00000008136, ENSMUSG00000005583, ENSMUSG00000052430, ENSMUSG00000052155, ENSMUSG00000028364, ENSMUSG00000027996, ENSMUSG00000027951, ENSMUSG00000008999, ENSMUSG00000025239, ENSMUSG00000023951, ENSMUSG00000001761, ENSMUSG00000021379, ENSMUSG00000048616, ENSMUSG00000021974, ENSMUSG00000020644, ENSMUSG00000004637, ENSMUSG00000038567, ENSMUSG00000055409, ENSMUSG00000032402, ENSMUSG00000007279,…	1511	222	17152	1.8919	0.708246	0.00482063	0.00442616
GOTERM_BP_5	GO:0045669~positive regulation of osteoblast differentiation	15	0.829646	0.00210042	ENSMUSG00000007279, ENSMUSG00000005583, ENSMUSG00000052430, ENSMUSG00000052155, ENSMUSG00000063632, ENSMUSG00000027523, ENSMUSG00000027996, ENSMUSG00000020053, ENSMUSG00000040998, ENSMUSG00000008999, ENSMUSG00000021540, ENSMUSG00000024598, ENSMUSG00000023951, ENSMUSG00000021379, ENSMUSG00000055409	1511	68	17152	2.50399	0.999972	0.0286139	0.0262724
GOTERM_BP_5	GO:0045778~positive regulation of ossification	19	1.05088	0.00262105	ENSMUSG00000007279, ENSMUSG00000005583, ENSMUSG00000052430, ENSMUSG00000058488, ENSMUSG00000052155, ENSMUSG00000063632, ENSMUSG00000027523, ENSMUSG00000027996, ENSMUSG00000020053, ENSMUSG00000040998, ENSMUSG00000008999, ENSMUSG00000021540, ENSMUSG00000024598, ENSMUSG00000023951, ENSMUSG00000021379, ENSMUSG00000066687, ENSMUSG00000055409, ENSMUSG00000032402, ENSMUSG00000039239	1511	100	17152	2.15677	0.999998	0.0334234	0.0306884
GOTERM_BP_5	GO:0030501~positive regulation of bone mineralization	8	0.442478	0.0578242	ENSMUSG00000005583, ENSMUSG00000052430, ENSMUSG00000052155, ENSMUSG00000058488, ENSMUSG00000055409, ENSMUSG00000008999, ENSMUSG00000032402, ENSMUSG00000024598	1511	40	17152	2.27028	1	0.382884	0.351553
GOTERM_BP_5	GO:0070169~positive regulation of biomineral tissue development	8	0.442478	0.0880032	ENSMUSG00000005583, ENSMUSG00000052430, ENSMUSG00000052155, ENSMUSG00000058488, ENSMUSG00000055409, ENSMUSG00000008999, ENSMUSG00000032402, ENSMUSG00000024598	1511	44	17152	2.0639	1	0.507265	0.465756
GOTERM_BP_5	GO:0030282~bone mineralization	13	0.719027	0.108553	ENSMUSG00000005583, ENSMUSG00000052430, ENSMUSG00000058488, ENSMUSG00000052155, ENSMUSG00000020053, ENSMUSG00000008999, ENSMUSG00000024985, ENSMUSG00000000142, ENSMUSG00000024598, ENSMUSG00000000567, ENSMUSG00000029838, ENSMUSG00000055409, ENSMUSG00000032402	1511	92	17152	1.60401	1	0.567344	0.520919
GOTERM_BP_5	GO:0070167~regulation of biomineral tissue development	11	0.608407	0.192675	ENSMUSG00000005583, ENSMUSG00000000567, ENSMUSG00000052430, ENSMUSG00000052155, ENSMUSG00000058488, ENSMUSG00000041415, ENSMUSG00000055409, ENSMUSG00000008999, ENSMUSG00000045092, ENSMUSG00000032402, ENSMUSG00000024598	1511	83	17152	1.50441	1	0.771627	0.708486
GOTERM_BP_5	GO:0030500~regulation of bone mineralization	10	0.553097	0.2123	ENSMUSG00000005583, ENSMUSG00000000567, ENSMUSG00000052430, ENSMUSG00000052155, ENSMUSG00000058488, ENSMUSG00000055409, ENSMUSG00000008999, ENSMUSG00000045092, ENSMUSG00000032402, ENSMUSG00000024598	1511	75	17152	1.51352	1	0.821839	0.754589
GOTERM_BP_5	GO:0031214~biomineral tissue development	16	0.884956	0.23276	ENSMUSG00000005583, ENSMUSG00000052430, ENSMUSG00000058488, ENSMUSG00000052155, ENSMUSG00000041415, ENSMUSG00000020053, ENSMUSG00000008999, ENSMUSG00000024985, ENSMUSG00000000142, ENSMUSG00000024598, ENSMUSG00000044167, ENSMUSG00000000567, ENSMUSG00000029838, ENSMUSG00000055409, ENSMUSG00000045092, ENSMUSG00000032402	1511	138	17152	1.31611	1	0.86584	0.794989
Annotation Cluster 70	Enrichment Score: 1.7673539966072531
Category	Term	Count	%	PValue	Genes	List Total	Pop Hits	Pop Total	Fold Enrichment	Bonferroni	Benjamini	FDR
GOTERM_BP_5	GO:0010564~regulation of cell cycle process	66	3.65044	0.00204411	ENSMUSG00000032565, ENSMUSG00000004771, ENSMUSG00000029554, ENSMUSG00000027699, ENSMUSG00000020184, ENSMUSG00000020185, ENSMUSG00000023015, ENSMUSG00000044548, ENSMUSG00000048799, ENSMUSG00000020541, ENSMUSG00000066979, ENSMUSG00000029910, ENSMUSG00000023932, ENSMUSG00000024943, ENSMUSG00000068154, ENSMUSG00000010175, ENSMUSG00000052534, ENSMUSG00000038467, ENSMUSG00000031878, ENSMUSG00000005871,…	1511	516	17152	1.45193	0.999963	0.0279998	0.0257086
GOTERM_BP_5	GO:0045787~positive regulation of cell cycle	41	2.2677	0.00874851	ENSMUSG00000032565, ENSMUSG00000004771, ENSMUSG00000048450, ENSMUSG00000059586, ENSMUSG00000027699, ENSMUSG00000020184, ENSMUSG00000020185, ENSMUSG00000048895, ENSMUSG00000044847, ENSMUSG00000023015, ENSMUSG00000048799, ENSMUSG00000022346, ENSMUSG00000020167, ENSMUSG00000029910, ENSMUSG00000022105, ENSMUSG00000020644, ENSMUSG00000024943, ENSMUSG00000068154, ENSMUSG00000052534, ENSMUSG00000010175,…	1511	309	17152	1.50618	1	0.0886587	0.0814038
GOTERM_BP_5	GO:0090068~positive regulation of cell cycle process	28	1.54867	0.0238238	ENSMUSG00000032565, ENSMUSG00000004771, ENSMUSG00000048450, ENSMUSG00000059586, ENSMUSG00000027699, ENSMUSG00000020184, ENSMUSG00000020185, ENSMUSG00000048895, ENSMUSG00000044847, ENSMUSG00000023015, ENSMUSG00000048799, ENSMUSG00000029910, ENSMUSG00000022105, ENSMUSG00000020644, ENSMUSG00000024943, ENSMUSG00000068154, ENSMUSG00000052534, ENSMUSG00000010175, ENSMUSG00000076431, ENSMUSG00000051177,…	1511	206	17152	1.54291	1	0.196664	0.180572
GOTERM_BP_5	GO:0045931~positive regulation of mitotic cell cycle	16	0.884956	0.200049	ENSMUSG00000061878, ENSMUSG00000004771, ENSMUSG00000051177, ENSMUSG00000028156, ENSMUSG00000059586, ENSMUSG00000020184, ENSMUSG00000020053, ENSMUSG00000044813, ENSMUSG00000044847, ENSMUSG00000021367, ENSMUSG00000027524, ENSMUSG00000029910, ENSMUSG00000022105, ENSMUSG00000024943, ENSMUSG00000036097, ENSMUSG00000052534	1511	134	17152	1.35539	1	0.796594	0.73141
Annotation Cluster 71	Enrichment Score: 1.715059078432507
Category	Term	Count	%	PValue	Genes	List Total	Pop Hits	Pop Total	Fold Enrichment	Bonferroni	Benjamini	FDR
GOTERM_BP_5	GO:0007346~regulation of mitotic cell cycle	61	3.37389	0.000122794	ENSMUSG00000004771, ENSMUSG00000029554, ENSMUSG00000020184, ENSMUSG00000020185, ENSMUSG00000044548, ENSMUSG00000020541, ENSMUSG00000066979, ENSMUSG00000029910, ENSMUSG00000017485, ENSMUSG00000024943, ENSMUSG00000052534, ENSMUSG00000038467, ENSMUSG00000037214, ENSMUSG00000031878, ENSMUSG00000032402, ENSMUSG00000005871, ENSMUSG00000031660, ENSMUSG00000051177, ENSMUSG00000020052, ENSMUSG00000020053,…	1511	420	17152	1.64866	0.457959	0.00265044	0.00243356
GOTERM_BP_5	GO:0045930~negative regulation of mitotic cell cycle	31	1.7146	0.00143457	ENSMUSG00000004031, ENSMUSG00000029554, ENSMUSG00000020184, ENSMUSG00000020185, ENSMUSG00000008999, ENSMUSG00000044548, ENSMUSG00000020541, ENSMUSG00000066979, ENSMUSG00000029910, ENSMUSG00000017485, ENSMUSG00000022105, ENSMUSG00000020326, ENSMUSG00000035131, ENSMUSG00000038764, ENSMUSG00000019923, ENSMUSG00000031878, ENSMUSG00000033713, ENSMUSG00000032402, ENSMUSG00000038569, ENSMUSG00000028351,…	1511	192	17152	1.83278	0.999222	0.0208536	0.0191471
GOTERM_BP_5	GO:0010564~regulation of cell cycle process	66	3.65044	0.00204411	ENSMUSG00000032565, ENSMUSG00000004771, ENSMUSG00000029554, ENSMUSG00000027699, ENSMUSG00000020184, ENSMUSG00000020185, ENSMUSG00000023015, ENSMUSG00000044548, ENSMUSG00000048799, ENSMUSG00000020541, ENSMUSG00000066979, ENSMUSG00000029910, ENSMUSG00000023932, ENSMUSG00000024943, ENSMUSG00000068154, ENSMUSG00000010175, ENSMUSG00000052534, ENSMUSG00000038467, ENSMUSG00000031878, ENSMUSG00000005871,…	1511	516	17152	1.45193	0.999963	0.0279998	0.0257086
GOTERM_BP_5	GO:0044772~mitotic cell cycle phase transition	42	2.32301	0.00812651	ENSMUSG00000004771, ENSMUSG00000029554, ENSMUSG00000059586, ENSMUSG00000029176, ENSMUSG00000033392, ENSMUSG00000020184, ENSMUSG00000020185, ENSMUSG00000044847, ENSMUSG00000045658, ENSMUSG00000043556, ENSMUSG00000044548, ENSMUSG00000066979, ENSMUSG00000020167, ENSMUSG00000029910, ENSMUSG00000021379, ENSMUSG00000026749, ENSMUSG00000022105, ENSMUSG00000020644, ENSMUSG00000024943, ENSMUSG00000021932,…	1511	317	17152	1.50397	1	0.0834156	0.0765898
GOTERM_BP_5	GO:0044770~cell cycle phase transition	45	2.48894	0.0102606	ENSMUSG00000004771, ENSMUSG00000029554, ENSMUSG00000059586, ENSMUSG00000029176, ENSMUSG00000033392, ENSMUSG00000020184, ENSMUSG00000020185, ENSMUSG00000044847, ENSMUSG00000045658, ENSMUSG00000043556, ENSMUSG00000044548, ENSMUSG00000066979, ENSMUSG00000020167, ENSMUSG00000029910, ENSMUSG00000023932, ENSMUSG00000021379, ENSMUSG00000026749, ENSMUSG00000022105, ENSMUSG00000020644, ENSMUSG00000024943,…	1511	350	17152	1.45947	1	0.101105	0.0928317
GOTERM_BP_5	GO:1901987~regulation of cell cycle phase transition	34	1.88053	0.0130257	ENSMUSG00000004771, ENSMUSG00000029554, ENSMUSG00000059586, ENSMUSG00000029176, ENSMUSG00000020184, ENSMUSG00000020185, ENSMUSG00000044847, ENSMUSG00000045658, ENSMUSG00000044548, ENSMUSG00000066979, ENSMUSG00000020167, ENSMUSG00000029910, ENSMUSG00000023932, ENSMUSG00000026749, ENSMUSG00000022105, ENSMUSG00000020644, ENSMUSG00000024943, ENSMUSG00000021932, ENSMUSG00000020326, ENSMUSG00000052534,…	1511	251	17152	1.53764	1	0.123472	0.113368
GOTERM_BP_5	GO:1901990~regulation of mitotic cell cycle phase transition	31	1.7146	0.0152789	ENSMUSG00000004771, ENSMUSG00000029554, ENSMUSG00000059586, ENSMUSG00000029176, ENSMUSG00000020184, ENSMUSG00000020185, ENSMUSG00000044847, ENSMUSG00000045658, ENSMUSG00000044548, ENSMUSG00000066979, ENSMUSG00000020167, ENSMUSG00000029910, ENSMUSG00000026749, ENSMUSG00000022105, ENSMUSG00000020644, ENSMUSG00000024943, ENSMUSG00000021932, ENSMUSG00000020326, ENSMUSG00000052534, ENSMUSG00000031878,…	1511	226	17152	1.55705	1	0.140814	0.129292
GOTERM_BP_5	GO:1903047~mitotic cell cycle process	78	4.31416	0.0252931	ENSMUSG00000004771, ENSMUSG00000029554, ENSMUSG00000019907, ENSMUSG00000026683, ENSMUSG00000020184, ENSMUSG00000024660, ENSMUSG00000020185, ENSMUSG00000023015, ENSMUSG00000021595, ENSMUSG00000044548, ENSMUSG00000020541, ENSMUSG00000066979, ENSMUSG00000029910, ENSMUSG00000017485, ENSMUSG00000021115, ENSMUSG00000069601, ENSMUSG00000024943, ENSMUSG00000020900, ENSMUSG00000052534, ENSMUSG00000038467,…	1511	702	17152	1.26127	1	0.20674	0.189823
GOTERM_BP_5	GO:0000075~cell cycle checkpoint	25	1.38274	0.0333073	ENSMUSG00000029554, ENSMUSG00000020184, ENSMUSG00000021595, ENSMUSG00000066979, ENSMUSG00000029910, ENSMUSG00000017485, ENSMUSG00000023932, ENSMUSG00000026749, ENSMUSG00000021932, ENSMUSG00000020326, ENSMUSG00000039298, ENSMUSG00000010175, ENSMUSG00000019923, ENSMUSG00000031878, ENSMUSG00000033713, ENSMUSG00000038569, ENSMUSG00000005871, ENSMUSG00000076431, ENSMUSG00000034639, ENSMUSG00000027242,…	1511	184	17152	1.54231	1	0.255886	0.234947
GOTERM_BP_5	GO:0010948~negative regulation of cell cycle process	25	1.38274	0.0773952	ENSMUSG00000028086, ENSMUSG00000029554, ENSMUSG00000020184, ENSMUSG00000020185, ENSMUSG00000008999, ENSMUSG00000044548, ENSMUSG00000020541, ENSMUSG00000066979, ENSMUSG00000029910, ENSMUSG00000023932, ENSMUSG00000022105, ENSMUSG00000020326, ENSMUSG00000039298, ENSMUSG00000031878, ENSMUSG00000033713, ENSMUSG00000005871, ENSMUSG00000031660, ENSMUSG00000076431, ENSMUSG00000034639, ENSMUSG00000057113,…	1511	201	17152	1.41187	1	0.468885	0.430517
GOTERM_BP_5	GO:1901988~negative regulation of cell cycle phase transition	18	0.995575	0.0800681	ENSMUSG00000005871, ENSMUSG00000031660, ENSMUSG00000029554, ENSMUSG00000076431, ENSMUSG00000063632, ENSMUSG00000020184, ENSMUSG00000020185, ENSMUSG00000045867, ENSMUSG00000026932, ENSMUSG00000044548, ENSMUSG00000066979, ENSMUSG00000029910, ENSMUSG00000023932, ENSMUSG00000021127, ENSMUSG00000022105, ENSMUSG00000020326, ENSMUSG00000031878, ENSMUSG00000033713	1511	134	17152	1.52482	1	0.475828	0.436891
GOTERM_BP_5	GO:0007093~mitotic cell cycle checkpoint	16	0.884956	0.0893632	ENSMUSG00000005871, ENSMUSG00000029554, ENSMUSG00000076431, ENSMUSG00000034639, ENSMUSG00000027104, ENSMUSG00000020184, ENSMUSG00000045867, ENSMUSG00000066979, ENSMUSG00000029910, ENSMUSG00000017485, ENSMUSG00000020326, ENSMUSG00000021701, ENSMUSG00000019923, ENSMUSG00000031878, ENSMUSG00000033713, ENSMUSG00000038569	1511	117	17152	1.55233	1	0.513916	0.471862
GOTERM_BP_5	GO:1901991~negative regulation of mitotic cell cycle phase transition	16	0.884956	0.10525	ENSMUSG00000005871, ENSMUSG00000031660, ENSMUSG00000029554, ENSMUSG00000076431, ENSMUSG00000020184, ENSMUSG00000020185, ENSMUSG00000045867, ENSMUSG00000026932, ENSMUSG00000044548, ENSMUSG00000066979, ENSMUSG00000029910, ENSMUSG00000021127, ENSMUSG00000022105, ENSMUSG00000020326, ENSMUSG00000031878, ENSMUSG00000033713	1511	120	17152	1.51352	1	0.559462	0.513682
GOTERM_BP_5	GO:1902807~negative regulation of cell cycle G1/S phase transition	8	0.442478	0.220012	ENSMUSG00000022105, ENSMUSG00000031660, ENSMUSG00000076431, ENSMUSG00000020184, ENSMUSG00000020185, ENSMUSG00000045867, ENSMUSG00000026932, ENSMUSG00000044548	1511	56	17152	1.62163	1	0.837391	0.768868
GOTERM_BP_5	GO:1902806~regulation of cell cycle G1/S phase transition	13	0.719027	0.291205	ENSMUSG00000031660, ENSMUSG00000076431, ENSMUSG00000051177, ENSMUSG00000020184, ENSMUSG00000020185, ENSMUSG00000044847, ENSMUSG00000045658, ENSMUSG00000045867, ENSMUSG00000026932, ENSMUSG00000044548, ENSMUSG00000020167, ENSMUSG00000022105, ENSMUSG00000020644	1511	113	17152	1.30592	1	0.964737	0.885794
Annotation Cluster 72	Enrichment Score: 1.7118175898111903
Category	Term	Count	%	PValue	Genes	List Total	Pop Hits	Pop Total	Fold Enrichment	Bonferroni	Benjamini	FDR
GOTERM_BP_5	GO:0023061~signal release	65	3.59513	5.21351e-05	ENSMUSG00000053025, ENSMUSG00000024985, ENSMUSG00000028747, ENSMUSG00000024027, ENSMUSG00000047415, ENSMUSG00000041670, ENSMUSG00000025958, ENSMUSG00000048915, ENSMUSG00000024900, ENSMUSG00000038665, ENSMUSG00000033419, ENSMUSG00000031511, ENSMUSG00000027162, ENSMUSG00000025583, ENSMUSG00000051177, ENSMUSG00000010505, ENSMUSG00000063632, ENSMUSG00000002489, ENSMUSG00000027523, ENSMUSG00000062542,…	1511	443	17152	1.66556	0.228952	0.00128052	0.00117574
GOTERM_BP_5	GO:0046903~secretion	132	7.30088	7.02333e-05	ENSMUSG00000036526, ENSMUSG00000004771, ENSMUSG00000005583, ENSMUSG00000059246, ENSMUSG00000053025, ENSMUSG00000028747, ENSMUSG00000024027, ENSMUSG00000047415, ENSMUSG00000041670, ENSMUSG00000020623, ENSMUSG00000048915, ENSMUSG00000020900, ENSMUSG00000032849, ENSMUSG00000038665, ENSMUSG00000033419, ENSMUSG00000039239, ENSMUSG00000031511, ENSMUSG00000025583, ENSMUSG00000002489, ENSMUSG00000027523,…	1511	1076	17152	1.39255	0.295499	0.00165181	0.00151664
GOTERM_BP_5	GO:0032940~secretion by cell	114	6.30531	0.000297016	ENSMUSG00000036526, ENSMUSG00000004771, ENSMUSG00000005583, ENSMUSG00000053025, ENSMUSG00000028747, ENSMUSG00000024027, ENSMUSG00000047415, ENSMUSG00000041670, ENSMUSG00000048915, ENSMUSG00000020900, ENSMUSG00000038665, ENSMUSG00000033419, ENSMUSG00000039239, ENSMUSG00000031511, ENSMUSG00000025583, ENSMUSG00000002489, ENSMUSG00000027523, ENSMUSG00000062542, ENSMUSG00000063632, ENSMUSG00000024256,…	1511	935	17152	1.38402	0.772689	0.00569278	0.00522694
GOTERM_BP_5	GO:0046883~regulation of hormone secretion	43	2.37832	0.000915493	ENSMUSG00000027273, ENSMUSG00000040929, ENSMUSG00000052155, ENSMUSG00000055980, ENSMUSG00000026343, ENSMUSG00000062995, ENSMUSG00000024985, ENSMUSG00000020684, ENSMUSG00000024027, ENSMUSG00000024208, ENSMUSG00000047415, ENSMUSG00000025958, ENSMUSG00000044288, ENSMUSG00000048915, ENSMUSG00000024900, ENSMUSG00000031511, ENSMUSG00000034997, ENSMUSG00000076431, ENSMUSG00000025583, ENSMUSG00000051177,…	1511	290	17152	1.68314	0.989618	0.0143542	0.0131796
GOTERM_BP_5	GO:0046887~positive regulation of hormone secretion	24	1.32743	0.00336548	ENSMUSG00000027273, ENSMUSG00000076431, ENSMUSG00000052155, ENSMUSG00000055980, ENSMUSG00000063632, ENSMUSG00000024553, ENSMUSG00000024256, ENSMUSG00000026343, ENSMUSG00000042258, ENSMUSG00000024985, ENSMUSG00000022454, ENSMUSG00000020684, ENSMUSG00000021367, ENSMUSG00000027524, ENSMUSG00000022015, ENSMUSG00000024027, ENSMUSG00000047415, ENSMUSG00000022952, ENSMUSG00000025958, ENSMUSG00000021647,…	1511	143	17152	1.90513	1	0.0419508	0.038518
GOTERM_BP_5	GO:0046879~hormone secretion	47	2.59956	0.00351985	ENSMUSG00000027273, ENSMUSG00000056553, ENSMUSG00000040929, ENSMUSG00000052155, ENSMUSG00000055980, ENSMUSG00000024563, ENSMUSG00000026343, ENSMUSG00000062995, ENSMUSG00000024985, ENSMUSG00000020684, ENSMUSG00000024027, ENSMUSG00000024208, ENSMUSG00000047415, ENSMUSG00000025958, ENSMUSG00000044288, ENSMUSG00000048915, ENSMUSG00000024900, ENSMUSG00000047591, ENSMUSG00000031511, ENSMUSG00000076431,…	1511	348	17152	1.53309	1	0.0433333	0.0397874
GOTERM_BP_5	GO:0051046~regulation of secretion	88	4.86726	0.00478712	ENSMUSG00000052372, ENSMUSG00000032883, ENSMUSG00000005583, ENSMUSG00000014813, ENSMUSG00000032083, ENSMUSG00000024985, ENSMUSG00000028747, ENSMUSG00000024027, ENSMUSG00000047415, ENSMUSG00000041670, ENSMUSG00000025958, ENSMUSG00000020623, ENSMUSG00000048915, ENSMUSG00000024900, ENSMUSG00000039239, ENSMUSG00000031511, ENSMUSG00000025583, ENSMUSG00000032076, ENSMUSG00000051177, ENSMUSG00000010505,…	1511	751	17152	1.33013	1	0.0542159	0.0497794
GOTERM_BP_5	GO:0009914~hormone transport	47	2.59956	0.00539659	ENSMUSG00000027273, ENSMUSG00000056553, ENSMUSG00000040929, ENSMUSG00000052155, ENSMUSG00000055980, ENSMUSG00000024563, ENSMUSG00000026343, ENSMUSG00000062995, ENSMUSG00000024985, ENSMUSG00000020684, ENSMUSG00000024027, ENSMUSG00000024208, ENSMUSG00000047415, ENSMUSG00000025958, ENSMUSG00000044288, ENSMUSG00000048915, ENSMUSG00000024900, ENSMUSG00000047591, ENSMUSG00000031511, ENSMUSG00000076431,…	1511	356	17152	1.49864	1	0.0600611	0.0551464
GOTERM_BP_5	GO:0015833~peptide transport	41	2.2677	0.00596792	ENSMUSG00000027273, ENSMUSG00000056553, ENSMUSG00000040929, ENSMUSG00000025790, ENSMUSG00000055980, ENSMUSG00000029416, ENSMUSG00000024563, ENSMUSG00000026343, ENSMUSG00000062995, ENSMUSG00000024985, ENSMUSG00000020684, ENSMUSG00000024027, ENSMUSG00000024208, ENSMUSG00000047415, ENSMUSG00000044288, ENSMUSG00000048915, ENSMUSG00000024900, ENSMUSG00000015243, ENSMUSG00000047591, ENSMUSG00000031511,…	1511	302	17152	1.54109	1	0.0641294	0.0588818
GOTERM_BP_5	GO:0002790~peptide secretion	39	2.15708	0.00652305	ENSMUSG00000027273, ENSMUSG00000056553, ENSMUSG00000040929, ENSMUSG00000055980, ENSMUSG00000024563, ENSMUSG00000026343, ENSMUSG00000062995, ENSMUSG00000024985, ENSMUSG00000020684, ENSMUSG00000024027, ENSMUSG00000024208, ENSMUSG00000047415, ENSMUSG00000044288, ENSMUSG00000048915, ENSMUSG00000024900, ENSMUSG00000015243, ENSMUSG00000047591, ENSMUSG00000031511, ENSMUSG00000076431, ENSMUSG00000025583,…	1511	285	17152	1.55335	1	0.0694956	0.0638089
GOTERM_BP_5	GO:1903530~regulation of secretion by cell	81	4.48009	0.00889748	ENSMUSG00000052372, ENSMUSG00000005583, ENSMUSG00000032083, ENSMUSG00000024985, ENSMUSG00000028747, ENSMUSG00000024027, ENSMUSG00000047415, ENSMUSG00000041670, ENSMUSG00000025958, ENSMUSG00000048915, ENSMUSG00000024900, ENSMUSG00000039239, ENSMUSG00000031511, ENSMUSG00000025583, ENSMUSG00000032076, ENSMUSG00000051177, ENSMUSG00000010505, ENSMUSG00000063632, ENSMUSG00000002489, ENSMUSG00000027523,…	1511	699	17152	1.3154	1	0.0898033	0.0824547
GOTERM_BP_5	GO:0042886~amide transport	42	2.32301	0.00949714	ENSMUSG00000027273, ENSMUSG00000056553, ENSMUSG00000040929, ENSMUSG00000025790, ENSMUSG00000055980, ENSMUSG00000029416, ENSMUSG00000024563, ENSMUSG00000026343, ENSMUSG00000062995, ENSMUSG00000024985, ENSMUSG00000020684, ENSMUSG00000024027, ENSMUSG00000024208, ENSMUSG00000047415, ENSMUSG00000044288, ENSMUSG00000048915, ENSMUSG00000024900, ENSMUSG00000015243, ENSMUSG00000047591, ENSMUSG00000031511,…	1511	320	17152	1.48987	1	0.0948953	0.0871301
GOTERM_BP_5	GO:0090276~regulation of peptide hormone secretion	32	1.76991	0.0119622	ENSMUSG00000027273, ENSMUSG00000040929, ENSMUSG00000055980, ENSMUSG00000026343, ENSMUSG00000062995, ENSMUSG00000024985, ENSMUSG00000020684, ENSMUSG00000024027, ENSMUSG00000024208, ENSMUSG00000047415, ENSMUSG00000044288, ENSMUSG00000048915, ENSMUSG00000024900, ENSMUSG00000031511, ENSMUSG00000076431, ENSMUSG00000025583, ENSMUSG00000051177, ENSMUSG00000010505, ENSMUSG00000002489, ENSMUSG00000062542,…	1511	231	17152	1.57249	1	0.11492	0.105516
GOTERM_BP_5	GO:0002791~regulation of peptide secretion	32	1.76991	0.0159091	ENSMUSG00000027273, ENSMUSG00000040929, ENSMUSG00000055980, ENSMUSG00000026343, ENSMUSG00000062995, ENSMUSG00000024985, ENSMUSG00000020684, ENSMUSG00000024027, ENSMUSG00000024208, ENSMUSG00000047415, ENSMUSG00000044288, ENSMUSG00000048915, ENSMUSG00000024900, ENSMUSG00000031511, ENSMUSG00000076431, ENSMUSG00000025583, ENSMUSG00000051177, ENSMUSG00000010505, ENSMUSG00000002489, ENSMUSG00000062542,…	1511	236	17152	1.53918	1	0.145814	0.133882
GOTERM_BP_5	GO:0090087~regulation of peptide transport	32	1.76991	0.0177543	ENSMUSG00000027273, ENSMUSG00000040929, ENSMUSG00000055980, ENSMUSG00000026343, ENSMUSG00000062995, ENSMUSG00000024985, ENSMUSG00000020684, ENSMUSG00000024027, ENSMUSG00000024208, ENSMUSG00000047415, ENSMUSG00000044288, ENSMUSG00000048915, ENSMUSG00000024900, ENSMUSG00000031511, ENSMUSG00000076431, ENSMUSG00000025583, ENSMUSG00000051177, ENSMUSG00000010505, ENSMUSG00000002489, ENSMUSG00000062542,…	1511	238	17152	1.52624	1	0.158359	0.145401
GOTERM_BP_5	GO:0050796~regulation of insulin secretion	26	1.43805	0.0308942	ENSMUSG00000027273, ENSMUSG00000040929, ENSMUSG00000055980, ENSMUSG00000026343, ENSMUSG00000062995, ENSMUSG00000024985, ENSMUSG00000024027, ENSMUSG00000024208, ENSMUSG00000047415, ENSMUSG00000044288, ENSMUSG00000048915, ENSMUSG00000024900, ENSMUSG00000076431, ENSMUSG00000025583, ENSMUSG00000051177, ENSMUSG00000010505, ENSMUSG00000002489, ENSMUSG00000062542, ENSMUSG00000004347, ENSMUSG00000042258,…	1511	192	17152	1.53717	1	0.241819	0.222031
GOTERM_BP_5	GO:0051047~positive regulation of secretion	50	2.76549	0.0331923	ENSMUSG00000032883, ENSMUSG00000024985, ENSMUSG00000028747, ENSMUSG00000024027, ENSMUSG00000047415, ENSMUSG00000041670, ENSMUSG00000025958, ENSMUSG00000020623, ENSMUSG00000039239, ENSMUSG00000031511, ENSMUSG00000032076, ENSMUSG00000063632, ENSMUSG00000062542, ENSMUSG00000024256, ENSMUSG00000020053, ENSMUSG00000027524, ENSMUSG00000022952, ENSMUSG00000026835, ENSMUSG00000090223, ENSMUSG00000031906,…	1511	427	17152	1.32921	1	0.255397	0.234498
GOTERM_BP_5	GO:1903532~positive regulation of secretion by cell	46	2.54425	0.0497061	ENSMUSG00000027273, ENSMUSG00000052155, ENSMUSG00000055980, ENSMUSG00000033392, ENSMUSG00000026343, ENSMUSG00000024985, ENSMUSG00000028747, ENSMUSG00000020684, ENSMUSG00000063887, ENSMUSG00000024027, ENSMUSG00000041670, ENSMUSG00000047415, ENSMUSG00000025958, ENSMUSG00000032504, ENSMUSG00000050335, ENSMUSG00000039239, ENSMUSG00000031511, ENSMUSG00000032532, ENSMUSG00000061878, ENSMUSG00000076431,…	1511	398	17152	1.31197	1	0.345655	0.31737
GOTERM_BP_5	GO:0090277~positive regulation of peptide hormone secretion	14	0.774336	0.138949	ENSMUSG00000076431, ENSMUSG00000055980, ENSMUSG00000024256, ENSMUSG00000026343, ENSMUSG00000042258, ENSMUSG00000024985, ENSMUSG00000020684, ENSMUSG00000022015, ENSMUSG00000024027, ENSMUSG00000047415, ENSMUSG00000023826, ENSMUSG00000035187, ENSMUSG00000030314, ENSMUSG00000031511	1511	106	17152	1.49924	1	0.6636	0.609298
GOTERM_BP_5	GO:0002793~positive regulation of peptide secretion	14	0.774336	0.169162	ENSMUSG00000076431, ENSMUSG00000055980, ENSMUSG00000024256, ENSMUSG00000026343, ENSMUSG00000042258, ENSMUSG00000024985, ENSMUSG00000020684, ENSMUSG00000022015, ENSMUSG00000024027, ENSMUSG00000047415, ENSMUSG00000023826, ENSMUSG00000035187, ENSMUSG00000030314, ENSMUSG00000031511	1511	110	17152	1.44473	1	0.723365	0.664173
GOTERM_BP_5	GO:0032024~positive regulation of insulin secretion	9	0.497788	0.380332	ENSMUSG00000047415, ENSMUSG00000076431, ENSMUSG00000023826, ENSMUSG00000035187, ENSMUSG00000026343, ENSMUSG00000042258, ENSMUSG00000024985, ENSMUSG00000030314, ENSMUSG00000024027	1511	78	17152	1.30978	1	1	0.918355
GOTERM_BP_5	GO:0030073~insulin secretion	19	1.05088	0.426022	ENSMUSG00000056553, ENSMUSG00000076431, ENSMUSG00000025583, ENSMUSG00000010505, ENSMUSG00000055980, ENSMUSG00000024563, ENSMUSG00000002489, ENSMUSG00000004347, ENSMUSG00000026343, ENSMUSG00000042258, ENSMUSG00000024985, ENSMUSG00000029524, ENSMUSG00000024027, ENSMUSG00000047415, ENSMUSG00000048915, ENSMUSG00000023826, ENSMUSG00000035187, ENSMUSG00000047591, ENSMUSG00000030314	1511	192	17152	1.12332	1	1	0.918355
GOTERM_BP_5	GO:0009306~protein secretion	47	2.59956	0.470124	ENSMUSG00000027273, ENSMUSG00000030067, ENSMUSG00000056553, ENSMUSG00000036526, ENSMUSG00000040929, ENSMUSG00000055980, ENSMUSG00000024563, ENSMUSG00000032083, ENSMUSG00000026343, ENSMUSG00000062995, ENSMUSG00000024985, ENSMUSG00000024027, ENSMUSG00000024208, ENSMUSG00000047415, ENSMUSG00000044288, ENSMUSG00000068732, ENSMUSG00000048915, ENSMUSG00000024900, ENSMUSG00000015243, ENSMUSG00000020964,…	1511	513	17152	1.03999	1	1	0.918355
GOTERM_BP_5	GO:0061178~regulation of insulin secretion involved in cellular response to glucose stimulus	8	0.442478	0.508423	ENSMUSG00000047415, ENSMUSG00000048915, ENSMUSG00000023826, ENSMUSG00000010505, ENSMUSG00000002489, ENSMUSG00000026343, ENSMUSG00000024985, ENSMUSG00000030314	1511	76	17152	1.19489	1	1	0.918355
GOTERM_BP_5	GO:0035774~positive regulation of insulin secretion involved in cellular response to glucose stimulus	4	0.221239	0.543749	ENSMUSG00000047415, ENSMUSG00000023826, ENSMUSG00000026343, ENSMUSG00000030314	1511	32	17152	1.41893	1	1	0.918355
GOTERM_BP_5	GO:0050708~regulation of protein secretion	36	1.99115	0.728374	ENSMUSG00000027273, ENSMUSG00000040929, ENSMUSG00000055980, ENSMUSG00000032083, ENSMUSG00000026343, ENSMUSG00000062995, ENSMUSG00000024985, ENSMUSG00000024027, ENSMUSG00000024208, ENSMUSG00000047415, ENSMUSG00000044288, ENSMUSG00000048915, ENSMUSG00000024900, ENSMUSG00000039239, ENSMUSG00000076431, ENSMUSG00000025583, ENSMUSG00000032076, ENSMUSG00000051177, ENSMUSG00000010505, ENSMUSG00000002489,…	1511	433	17152	0.943767	1	1	0.918355
GOTERM_BP_5	GO:0050714~positive regulation of protein secretion	15	0.829646	0.97026	ENSMUSG00000076431, ENSMUSG00000032076, ENSMUSG00000020053, ENSMUSG00000026343, ENSMUSG00000042258, ENSMUSG00000024985, ENSMUSG00000026778, ENSMUSG00000024027, ENSMUSG00000047415, ENSMUSG00000026835, ENSMUSG00000023826, ENSMUSG00000035187, ENSMUSG00000030314, ENSMUSG00000037944, ENSMUSG00000039239	1511	243	17152	0.700705	1	1	0.97026
Annotation Cluster 73	Enrichment Score: 1.6661948629085641
Category	Term	Count	%	PValue	Genes	List Total	Pop Hits	Pop Total	Fold Enrichment	Bonferroni	Benjamini	FDR
GOTERM_CC_5	GO:0044459~plasma membrane part	284	15.708	0.00425137	ENSMUSG00000030265, ENSMUSG00000032440, ENSMUSG00000052298, ENSMUSG00000030020, ENSMUSG00000053024, ENSMUSG00000059003, ENSMUSG00000022883, ENSMUSG00000028747, ENSMUSG00000057182, ENSMUSG00000020102, ENSMUSG00000024027, ENSMUSG00000021314, ENSMUSG00000069601, ENSMUSG00000048915, ENSMUSG00000039079, ENSMUSG00000047495, ENSMUSG00000038665, ENSMUSG00000051401, ENSMUSG00000033419, ENSMUSG00000031119,…	1473	2548	15239	1.15312	0.955404	0.0862083	0.0827836
GOTERM_CC_5	GO:0031226~intrinsic component of plasma membrane	156	8.62832	0.0447921	ENSMUSG00000028581, ENSMUSG00000032440, ENSMUSG00000053024, ENSMUSG00000052572, ENSMUSG00000050272, ENSMUSG00000048078, ENSMUSG00000059003, ENSMUSG00000028226, ENSMUSG00000025876, ENSMUSG00000028747, ENSMUSG00000057182, ENSMUSG00000022367, ENSMUSG00000020102, ENSMUSG00000024027, ENSMUSG00000048915, ENSMUSG00000039079, ENSMUSG00000039114, ENSMUSG00000039115, ENSMUSG00000055447, ENSMUSG00000050558,…	1473	1413	15239	1.14218	1	0.561049	0.538761
GOTERM_CC_5	GO:0005887~integral component of plasma membrane	148	8.18584	0.0526847	ENSMUSG00000028581, ENSMUSG00000032440, ENSMUSG00000053024, ENSMUSG00000052572, ENSMUSG00000050272, ENSMUSG00000048078, ENSMUSG00000059003, ENSMUSG00000028226, ENSMUSG00000028747, ENSMUSG00000057182, ENSMUSG00000022367, ENSMUSG00000020102, ENSMUSG00000024027, ENSMUSG00000039079, ENSMUSG00000039114, ENSMUSG00000039115, ENSMUSG00000055447, ENSMUSG00000050558, ENSMUSG00000050830, ENSMUSG00000032324,…	1473	1342	15239	1.14094	1	0.610474	0.586222
Annotation Cluster 74	Enrichment Score: 1.6455970744711563
Category	Term	Count	%	PValue	Genes	List Total	Pop Hits	Pop Total	Fold Enrichment	Bonferroni	Benjamini	FDR
GOTERM_BP_5	GO:0031223~auditory behavior	5	0.276549	0.0166539	ENSMUSG00000029563, ENSMUSG00000039419, ENSMUSG00000005360, ENSMUSG00000032327, ENSMUSG00000033768	1511	12	17152	4.72976	1	0.150428	0.138119
GOTERM_BP_5	GO:0042297~vocal learning	4	0.221239	0.0181841	ENSMUSG00000029563, ENSMUSG00000039419, ENSMUSG00000032327, ENSMUSG00000033768	1511	7	17152	6.48653	1	0.160187	0.147079
GOTERM_BP_5	GO:0098597~observational learning	4	0.221239	0.0381945	ENSMUSG00000029563, ENSMUSG00000039419, ENSMUSG00000032327, ENSMUSG00000033768	1511	9	17152	5.04508	1	0.283812	0.260588
Annotation Cluster 75	Enrichment Score: 1.6437702194183366
Category	Term	Count	%	PValue	Genes	List Total	Pop Hits	Pop Total	Fold Enrichment	Bonferroni	Benjamini	FDR
GOTERM_BP_5	GO:0071407~cellular response to organic cyclic compound	73	4.03761	7.4891e-05	ENSMUSG00000030067, ENSMUSG00000061603, ENSMUSG00000005583, ENSMUSG00000007880, ENSMUSG00000014813, ENSMUSG00000023055, ENSMUSG00000020184, ENSMUSG00000005148, ENSMUSG00000023932, ENSMUSG00000021478, ENSMUSG00000048915, ENSMUSG00000029838, ENSMUSG00000019943, ENSMUSG00000030226, ENSMUSG00000007653, ENSMUSG00000032350, ENSMUSG00000057113, ENSMUSG00000027523, ENSMUSG00000001674, ENSMUSG00000033161,…	1511	520	17152	1.59357	0.311676	0.00174182	0.00159928
GOTERM_BP_5	GO:0032870~cellular response to hormone stimulus	72	3.9823	0.000637653	ENSMUSG00000030067, ENSMUSG00000005583, ENSMUSG00000007880, ENSMUSG00000014813, ENSMUSG00000023055, ENSMUSG00000020184, ENSMUSG00000023932, ENSMUSG00000025958, ENSMUSG00000048915, ENSMUSG00000032009, ENSMUSG00000019943, ENSMUSG00000030226, ENSMUSG00000005672, ENSMUSG00000058488, ENSMUSG00000051177, ENSMUSG00000032350, ENSMUSG00000027523, ENSMUSG00000033161, ENSMUSG00000026313, ENSMUSG00000024256,…	1511	549	17152	1.48871	0.958456	0.0106689	0.0097959
GOTERM_BP_5	GO:0048545~response to steroid hormone	51	2.8208	0.00151983	ENSMUSG00000030265, ENSMUSG00000030067, ENSMUSG00000032440, ENSMUSG00000007880, ENSMUSG00000014813, ENSMUSG00000023055, ENSMUSG00000020184, ENSMUSG00000054717, ENSMUSG00000029838, ENSMUSG00000063142, ENSMUSG00000028909, ENSMUSG00000019943, ENSMUSG00000030226, ENSMUSG00000039239, ENSMUSG00000033161, ENSMUSG00000024256, ENSMUSG00000020053, ENSMUSG00000045903, ENSMUSG00000036192, ENSMUSG00000023964,…	1511	370	17152	1.56466	0.999492	0.0219013	0.0201091
GOTERM_BP_5	GO:0071383~cellular response to steroid hormone stimulus	32	1.76991	0.0068722	ENSMUSG00000030067, ENSMUSG00000007880, ENSMUSG00000014813, ENSMUSG00000023055, ENSMUSG00000008999, ENSMUSG00000028967, ENSMUSG00000027678, ENSMUSG00000026826, ENSMUSG00000044167, ENSMUSG00000019943, ENSMUSG00000030226, ENSMUSG00000030551, ENSMUSG00000013833, ENSMUSG00000028156, ENSMUSG00000026610, ENSMUSG00000024431, ENSMUSG00000033161, ENSMUSG00000040359, ENSMUSG00000024256, ENSMUSG00000020053,…	1511	222	17152	1.63624	1	0.0724414	0.0665136
GOTERM_BP_5	GO:0071396~cellular response to lipid	67	3.70575	0.0275131	ENSMUSG00000030067, ENSMUSG00000005583, ENSMUSG00000007880, ENSMUSG00000014813, ENSMUSG00000055320, ENSMUSG00000023055, ENSMUSG00000025958, ENSMUSG00000048915, ENSMUSG00000024900, ENSMUSG00000054717, ENSMUSG00000029838, ENSMUSG00000019943, ENSMUSG00000030226, ENSMUSG00000032369, ENSMUSG00000001674, ENSMUSG00000033161, ENSMUSG00000024256, ENSMUSG00000020053, ENSMUSG00000045903, ENSMUSG00000021025,…	1511	592	17152	1.2847	1	0.220547	0.2025
GOTERM_BP_5	GO:0043401~steroid hormone mediated signaling pathway	21	1.1615	0.0477919	ENSMUSG00000030551, ENSMUSG00000030067, ENSMUSG00000013833, ENSMUSG00000007880, ENSMUSG00000023055, ENSMUSG00000026610, ENSMUSG00000024431, ENSMUSG00000040359, ENSMUSG00000020053, ENSMUSG00000008999, ENSMUSG00000042258, ENSMUSG00000027678, ENSMUSG00000036192, ENSMUSG00000026826, ENSMUSG00000019970, ENSMUSG00000017491, ENSMUSG00000031688, ENSMUSG00000032557, ENSMUSG00000032238, ENSMUSG00000030226,…	1511	153	17152	1.55804	1	0.335148	0.307723
GOTERM_BP_5	GO:0030522~intracellular receptor signaling pathway	23	1.27212	0.0793199	ENSMUSG00000030067, ENSMUSG00000030970, ENSMUSG00000013833, ENSMUSG00000007880, ENSMUSG00000023055, ENSMUSG00000026610, ENSMUSG00000024431, ENSMUSG00000040359, ENSMUSG00000020053, ENSMUSG00000042258, ENSMUSG00000041135, ENSMUSG00000043456, ENSMUSG00000047407, ENSMUSG00000021025, ENSMUSG00000027678, ENSMUSG00000017491, ENSMUSG00000020823, ENSMUSG00000046034, ENSMUSG00000031688, ENSMUSG00000032557,…	1511	182	17152	1.43452	1	0.475723	0.436795
GOTERM_BP_5	GO:0009755~hormone-mediated signaling pathway	21	1.1615	0.184739	ENSMUSG00000030551, ENSMUSG00000030067, ENSMUSG00000013833, ENSMUSG00000007880, ENSMUSG00000023055, ENSMUSG00000026610, ENSMUSG00000024431, ENSMUSG00000040359, ENSMUSG00000020053, ENSMUSG00000008999, ENSMUSG00000042258, ENSMUSG00000027678, ENSMUSG00000036192, ENSMUSG00000026826, ENSMUSG00000019970, ENSMUSG00000017491, ENSMUSG00000031688, ENSMUSG00000032557, ENSMUSG00000032238, ENSMUSG00000030226,…	1511	183	17152	1.30262	1	0.751752	0.690237
GOTERM_BP_5	GO:0030518~intracellular steroid hormone receptor signaling pathway	12	0.663717	0.341077	ENSMUSG00000030067, ENSMUSG00000013833, ENSMUSG00000007880, ENSMUSG00000023055, ENSMUSG00000024431, ENSMUSG00000040359, ENSMUSG00000020053, ENSMUSG00000031688, ENSMUSG00000042258, ENSMUSG00000032557, ENSMUSG00000030226, ENSMUSG00000027678	1511	107	17152	1.27306	1	1	0.918355
GOTERM_BP_5	GO:0033143~regulation of intracellular steroid hormone receptor signaling pathway	8	0.442478	0.465092	ENSMUSG00000030067, ENSMUSG00000024431, ENSMUSG00000040359, ENSMUSG00000020053, ENSMUSG00000042258, ENSMUSG00000032557, ENSMUSG00000030226, ENSMUSG00000027678	1511	73	17152	1.24399	1	1	0.918355
GOTERM_BP_5	GO:0033146~regulation of intracellular estrogen receptor signaling pathway	4	0.221239	0.543749	ENSMUSG00000040359, ENSMUSG00000042258, ENSMUSG00000032557, ENSMUSG00000027678	1511	32	17152	1.41893	1	1	0.918355
Annotation Cluster 76	Enrichment Score: 1.64358320713915
Category	Term	Count	%	PValue	Genes	List Total	Pop Hits	Pop Total	Fold Enrichment	Bonferroni	Benjamini	FDR
GOTERM_BP_5	GO:0007215~glutamate receptor signaling pathway	17	0.940265	0.000100096	ENSMUSG00000029167, ENSMUSG00000005583, ENSMUSG00000049583, ENSMUSG00000051177, ENSMUSG00000059003, ENSMUSG00000024211, ENSMUSG00000022494, ENSMUSG00000048895, ENSMUSG00000001985, ENSMUSG00000063239, ENSMUSG00000063887, ENSMUSG00000040373, ENSMUSG00000042453, ENSMUSG00000021559, ENSMUSG00000000766, ENSMUSG00000039579, ENSMUSG00000056755	1511	64	17152	3.01522	0.392987	0.00224811	0.00206414
GOTERM_BP_5	GO:2000310~regulation of N-methyl-D-aspartate selective glutamate receptor activity	6	0.331858	0.0100571	ENSMUSG00000029167, ENSMUSG00000042453, ENSMUSG00000005583, ENSMUSG00000021559, ENSMUSG00000000766, ENSMUSG00000063887	1511	16	17152	4.25678	1	0.0992963	0.091171
GOTERM_BP_5	GO:1900449~regulation of glutamate receptor signaling pathway	8	0.442478	0.0225613	ENSMUSG00000040373, ENSMUSG00000029167, ENSMUSG00000042453, ENSMUSG00000005583, ENSMUSG00000021559, ENSMUSG00000000766, ENSMUSG00000022494, ENSMUSG00000063887	1511	33	17152	2.75186	1	0.188024	0.172638
GOTERM_BP_5	GO:0099601~regulation of neurotransmitter receptor activity	8	0.442478	0.0225613	ENSMUSG00000040373, ENSMUSG00000029167, ENSMUSG00000042453, ENSMUSG00000005583, ENSMUSG00000021559, ENSMUSG00000000766, ENSMUSG00000022494, ENSMUSG00000063887	1511	33	17152	2.75186	1	0.188024	0.172638
GOTERM_BP_5	GO:0032412~regulation of ion transmembrane transporter activity	24	1.32743	0.0732307	ENSMUSG00000027030, ENSMUSG00000029167, ENSMUSG00000061603, ENSMUSG00000005583, ENSMUSG00000051177, ENSMUSG00000017817, ENSMUSG00000022494, ENSMUSG00000025551, ENSMUSG00000001175, ENSMUSG00000063887, ENSMUSG00000028525, ENSMUSG00000021730, ENSMUSG00000040373, ENSMUSG00000022523, ENSMUSG00000069601, ENSMUSG00000042453, ENSMUSG00000021559, ENSMUSG00000039156, ENSMUSG00000000766, ENSMUSG00000053819,…	1511	190	17152	1.43386	1	0.450166	0.413329
GOTERM_BP_5	GO:0022898~regulation of transmembrane transporter activity	24	1.32743	0.0993834	ENSMUSG00000027030, ENSMUSG00000029167, ENSMUSG00000061603, ENSMUSG00000005583, ENSMUSG00000051177, ENSMUSG00000017817, ENSMUSG00000022494, ENSMUSG00000025551, ENSMUSG00000001175, ENSMUSG00000063887, ENSMUSG00000028525, ENSMUSG00000021730, ENSMUSG00000040373, ENSMUSG00000022523, ENSMUSG00000069601, ENSMUSG00000042453, ENSMUSG00000021559, ENSMUSG00000039156, ENSMUSG00000000766, ENSMUSG00000053819,…	1511	197	17152	1.38291	1	0.538622	0.494547
GOTERM_BP_5	GO:2000311~regulation of alpha-amino-3-hydroxy-5-methyl-4-isoxazole propionate selective glutamate receptor activity	5	0.276549	0.107464	ENSMUSG00000040373, ENSMUSG00000042453, ENSMUSG00000005583, ENSMUSG00000022494, ENSMUSG00000063887	1511	21	17152	2.70272	1	0.564016	0.517863
GOTERM_BP_5	GO:0010469~regulation of receptor activity	14	0.774336	0.177194	ENSMUSG00000028086, ENSMUSG00000029167, ENSMUSG00000061603, ENSMUSG00000005583, ENSMUSG00000017817, ENSMUSG00000022494, ENSMUSG00000001175, ENSMUSG00000028967, ENSMUSG00000063887, ENSMUSG00000040373, ENSMUSG00000042453, ENSMUSG00000021559, ENSMUSG00000022637, ENSMUSG00000000766	1511	111	17152	1.43171	1	0.73747	0.677123
Annotation Cluster 77	Enrichment Score: 1.6097268507313534
Category	Term	Count	%	PValue	Genes	List Total	Pop Hits	Pop Total	Fold Enrichment	Bonferroni	Benjamini	FDR
GOTERM_BP_5	GO:0031929~TOR signaling	17	0.940265	0.00125543	ENSMUSG00000030298, ENSMUSG00000032740, ENSMUSG00000057177, ENSMUSG00000025583, ENSMUSG00000028945, ENSMUSG00000028747, ENSMUSG00000028646, ENSMUSG00000021368, ENSMUSG00000042453, ENSMUSG00000011096, ENSMUSG00000038332, ENSMUSG00000043051, ENSMUSG00000038696, ENSMUSG00000032009, ENSMUSG00000015944, ENSMUSG00000019699, ENSMUSG00000036106	1511	79	17152	2.44271	0.998098	0.0189684	0.0174162
GOTERM_BP_5	GO:0032006~regulation of TOR signaling	13	0.719027	0.0301776	ENSMUSG00000030298, ENSMUSG00000057177, ENSMUSG00000025583, ENSMUSG00000028945, ENSMUSG00000028747, ENSMUSG00000028646, ENSMUSG00000021368, ENSMUSG00000042453, ENSMUSG00000011096, ENSMUSG00000038332, ENSMUSG00000032009, ENSMUSG00000015944, ENSMUSG00000019699	1511	75	17152	1.96758	1	0.237702	0.218251
GOTERM_BP_5	GO:0032008~positive regulation of TOR signaling	7	0.387168	0.0503555	ENSMUSG00000030298, ENSMUSG00000042453, ENSMUSG00000025583, ENSMUSG00000028945, ENSMUSG00000028747, ENSMUSG00000019699, ENSMUSG00000028646	1511	31	17152	2.56322	1	0.348228	0.319733
GOTERM_BP_5	GO:0032007~negative regulation of TOR signaling	6	0.331858	0.190796	ENSMUSG00000021368, ENSMUSG00000057177, ENSMUSG00000011096, ENSMUSG00000038332, ENSMUSG00000032009, ENSMUSG00000015944	1511	35	17152	1.94596	1	0.768672	0.705772
Annotation Cluster 78	Enrichment Score: 1.6067675532671468
Category	Term	Count	%	PValue	Genes	List Total	Pop Hits	Pop Total	Fold Enrichment	Bonferroni	Benjamini	FDR
GOTERM_BP_5	GO:0060074~synapse maturation	7	0.387168	0.00786819	ENSMUSG00000062209, ENSMUSG00000042453, ENSMUSG00000038255, ENSMUSG00000000632, ENSMUSG00000028565, ENSMUSG00000013033, ENSMUSG00000066392	1511	21	17152	3.78381	1	0.0812232	0.0745767
GOTERM_BP_5	GO:0090128~regulation of synapse maturation	5	0.276549	0.0292351	ENSMUSG00000042453, ENSMUSG00000038255, ENSMUSG00000043051, ENSMUSG00000013033, ENSMUSG00000066392	1511	14	17152	4.05408	1	0.231743	0.21278
GOTERM_BP_5	GO:0090129~positive regulation of synapse maturation	4	0.221239	0.0657534	ENSMUSG00000042453, ENSMUSG00000038255, ENSMUSG00000013033, ENSMUSG00000066392	1511	11	17152	4.12779	1	0.414995	0.381037
Annotation Cluster 79	Enrichment Score: 1.5553105831971745
Category	Term	Count	%	PValue	Genes	List Total	Pop Hits	Pop Total	Fold Enrichment	Bonferroni	Benjamini	FDR
GOTERM_BP_5	GO:2000179~positive regulation of neural precursor cell proliferation	15	0.829646	0.000478378	ENSMUSG00000029595, ENSMUSG00000020052, ENSMUSG00000020053, ENSMUSG00000021685, ENSMUSG00000023951, ENSMUSG00000001761, ENSMUSG00000026727, ENSMUSG00000048616, ENSMUSG00000068154, ENSMUSG00000010175, ENSMUSG00000047143, ENSMUSG00000043051, ENSMUSG00000018698, ENSMUSG00000074637, ENSMUSG00000038119	1511	59	17152	2.88595	0.908025	0.0086108	0.00790618
GOTERM_BP_5	GO:0002052~positive regulation of neuroblast proliferation	6	0.331858	0.0730472	ENSMUSG00000047143, ENSMUSG00000043051, ENSMUSG00000021685, ENSMUSG00000074637, ENSMUSG00000023951, ENSMUSG00000001761	1511	26	17152	2.61956	1	0.450097	0.413266
GOTERM_BP_5	GO:2000648~positive regulation of stem cell proliferation	9	0.497788	0.0831806	ENSMUSG00000063632, ENSMUSG00000018604, ENSMUSG00000047143, ENSMUSG00000043051, ENSMUSG00000029655, ENSMUSG00000021685, ENSMUSG00000074637, ENSMUSG00000023951, ENSMUSG00000001761	1511	52	17152	1.96467	1	0.486782	0.446949
GOTERM_BP_5	GO:1902692~regulation of neuroblast proliferation	6	0.331858	0.20671	ENSMUSG00000047143, ENSMUSG00000043051, ENSMUSG00000021685, ENSMUSG00000074637, ENSMUSG00000023951, ENSMUSG00000001761	1511	36	17152	1.8919	1	0.809562	0.743316
Annotation Cluster 80	Enrichment Score: 1.5388039433898262
Category	Term	Count	%	PValue	Genes	List Total	Pop Hits	Pop Total	Fold Enrichment	Bonferroni	Benjamini	FDR
GOTERM_BP_5	GO:0043269~regulation of ion transport	76	4.20354	0.000507673	ENSMUSG00000055761, ENSMUSG00000061603, ENSMUSG00000005583, ENSMUSG00000014813, ENSMUSG00000025551, ENSMUSG00000042604, ENSMUSG00000028747, ENSMUSG00000024027, ENSMUSG00000021478, ENSMUSG00000022523, ENSMUSG00000069601, ENSMUSG00000020623, ENSMUSG00000021559, ENSMUSG00000039156, ENSMUSG00000063142, ENSMUSG00000039239, ENSMUSG00000058248, ENSMUSG00000051177, ENSMUSG00000017817, ENSMUSG00000027523,…	1511	582	17152	1.48232	0.920532	0.00897608	0.00824158
GOTERM_MF_5	GO:0022836~gated channel activity	43	2.37832	0.00259847	ENSMUSG00000052372, ENSMUSG00000027273, ENSMUSG00000028020, ENSMUSG00000079157, ENSMUSG00000028420, ENSMUSG00000059742, ENSMUSG00000059003, ENSMUSG00000056073, ENSMUSG00000022342, ENSMUSG00000001985, ENSMUSG00000042604, ENSMUSG00000000197, ENSMUSG00000057182, ENSMUSG00000021730, ENSMUSG00000041078, ENSMUSG00000027716, ENSMUSG00000026824, ENSMUSG00000020722, ENSMUSG00000020524, ENSMUSG00000063142,…	1145	309	13115	1.59394	0.723436	0.0925744	0.0901432
GOTERM_MF_5	GO:0005216~ion channel activity	50	2.76549	0.0113808	ENSMUSG00000052372, ENSMUSG00000028020, ENSMUSG00000028420, ENSMUSG00000059003, ENSMUSG00000001985, ENSMUSG00000042604, ENSMUSG00000057182, ENSMUSG00000041078, ENSMUSG00000039156, ENSMUSG00000063142, ENSMUSG00000031517, ENSMUSG00000033854, ENSMUSG00000007653, ENSMUSG00000058248, ENSMUSG00000017817, ENSMUSG00000028931, ENSMUSG00000025221, ENSMUSG00000063873, ENSMUSG00000040373, ENSMUSG00000035580,…	1145	404	13115	1.41759	0.996498	0.281676	0.274278
GOTERM_BP_5	GO:0010959~regulation of metal ion transport	46	2.54425	0.01152	ENSMUSG00000055761, ENSMUSG00000061603, ENSMUSG00000027030, ENSMUSG00000024042, ENSMUSG00000014813, ENSMUSG00000026343, ENSMUSG00000025551, ENSMUSG00000028525, ENSMUSG00000024027, ENSMUSG00000029778, ENSMUSG00000021478, ENSMUSG00000022523, ENSMUSG00000069601, ENSMUSG00000027716, ENSMUSG00000039156, ENSMUSG00000038764, ENSMUSG00000032826, ENSMUSG00000050335, ENSMUSG00000039239, ENSMUSG00000034997,…	1511	362	17152	1.44245	1	0.111967	0.102804
GOTERM_MF_5	GO:0022838~substrate-specific channel activity	51	2.8208	0.0130952	ENSMUSG00000052372, ENSMUSG00000028020, ENSMUSG00000028420, ENSMUSG00000059003, ENSMUSG00000001985, ENSMUSG00000042604, ENSMUSG00000057182, ENSMUSG00000041078, ENSMUSG00000039156, ENSMUSG00000063142, ENSMUSG00000031517, ENSMUSG00000033854, ENSMUSG00000007653, ENSMUSG00000058248, ENSMUSG00000017817, ENSMUSG00000028931, ENSMUSG00000025221, ENSMUSG00000063873, ENSMUSG00000040373, ENSMUSG00000035580,…	1145	417	13115	1.40087	0.998514	0.294643	0.286905
GOTERM_BP_5	GO:0034220~ion transmembrane transport	76	4.20354	0.0305873	ENSMUSG00000028020, ENSMUSG00000061603, ENSMUSG00000005583, ENSMUSG00000028420, ENSMUSG00000025551, ENSMUSG00000042604, ENSMUSG00000020102, ENSMUSG00000024027, ENSMUSG00000021478, ENSMUSG00000019302, ENSMUSG00000022523, ENSMUSG00000069601, ENSMUSG00000021559, ENSMUSG00000039156, ENSMUSG00000063142, ENSMUSG00000018770, ENSMUSG00000019943, ENSMUSG00000039239, ENSMUSG00000033854, ENSMUSG00000007653,…	1511	688	17152	1.25394	1	0.239793	0.220171
GOTERM_BP_5	GO:0034765~regulation of ion transmembrane transport	46	2.54425	0.031665	ENSMUSG00000061603, ENSMUSG00000027030, ENSMUSG00000005362, ENSMUSG00000005583, ENSMUSG00000059742, ENSMUSG00000026343, ENSMUSG00000025551, ENSMUSG00000022342, ENSMUSG00000042604, ENSMUSG00000000197, ENSMUSG00000063887, ENSMUSG00000028525, ENSMUSG00000021730, ENSMUSG00000021478, ENSMUSG00000022523, ENSMUSG00000069601, ENSMUSG00000026824, ENSMUSG00000020722, ENSMUSG00000021559, ENSMUSG00000039156,…	1511	386	17152	1.35276	1	0.245922	0.225798
GOTERM_BP_5	GO:0098660~inorganic ion transmembrane transport	62	3.4292	0.033145	ENSMUSG00000028020, ENSMUSG00000061603, ENSMUSG00000028420, ENSMUSG00000025551, ENSMUSG00000042604, ENSMUSG00000024027, ENSMUSG00000021478, ENSMUSG00000019302, ENSMUSG00000022523, ENSMUSG00000069601, ENSMUSG00000039156, ENSMUSG00000063142, ENSMUSG00000018770, ENSMUSG00000019943, ENSMUSG00000039239, ENSMUSG00000033854, ENSMUSG00000007653, ENSMUSG00000058248, ENSMUSG00000051177, ENSMUSG00000017817,…	1511	548	17152	1.28429	1	0.255397	0.234498
GOTERM_BP_5	GO:0098655~cation transmembrane transport	60	3.31858	0.0365312	ENSMUSG00000061603, ENSMUSG00000028420, ENSMUSG00000025551, ENSMUSG00000042604, ENSMUSG00000024027, ENSMUSG00000021478, ENSMUSG00000019302, ENSMUSG00000022523, ENSMUSG00000069601, ENSMUSG00000039156, ENSMUSG00000063142, ENSMUSG00000018770, ENSMUSG00000019943, ENSMUSG00000039239, ENSMUSG00000033854, ENSMUSG00000058248, ENSMUSG00000051177, ENSMUSG00000017817, ENSMUSG00000028931, ENSMUSG00000033161,…	1511	531	17152	1.28265	1	0.276815	0.254164
GOTERM_BP_5	GO:0034762~regulation of transmembrane transport	46	2.54425	0.0574239	ENSMUSG00000061603, ENSMUSG00000027030, ENSMUSG00000005362, ENSMUSG00000005583, ENSMUSG00000059742, ENSMUSG00000026343, ENSMUSG00000025551, ENSMUSG00000022342, ENSMUSG00000042604, ENSMUSG00000000197, ENSMUSG00000063887, ENSMUSG00000028525, ENSMUSG00000021730, ENSMUSG00000021478, ENSMUSG00000022523, ENSMUSG00000069601, ENSMUSG00000026824, ENSMUSG00000020722, ENSMUSG00000021559, ENSMUSG00000039156,…	1511	403	17152	1.2957	1	0.381246	0.350049
GOTERM_BP_5	GO:0034767~positive regulation of ion transmembrane transport	18	0.995575	0.0639991	ENSMUSG00000027030, ENSMUSG00000061603, ENSMUSG00000032011, ENSMUSG00000051177, ENSMUSG00000017817, ENSMUSG00000026343, ENSMUSG00000061576, ENSMUSG00000025551, ENSMUSG00000001175, ENSMUSG00000027524, ENSMUSG00000021730, ENSMUSG00000021478, ENSMUSG00000069601, ENSMUSG00000042453, ENSMUSG00000039156, ENSMUSG00000035681, ENSMUSG00000032826, ENSMUSG00000052920	1511	130	17152	1.57174	1	0.413341	0.379518
GOTERM_BP_5	GO:0006812~cation transport	94	5.19912	0.0707076	ENSMUSG00000055761, ENSMUSG00000061603, ENSMUSG00000028420, ENSMUSG00000014813, ENSMUSG00000059003, ENSMUSG00000025551, ENSMUSG00000042604, ENSMUSG00000028747, ENSMUSG00000024425, ENSMUSG00000024027, ENSMUSG00000021478, ENSMUSG00000019302, ENSMUSG00000022523, ENSMUSG00000069601, ENSMUSG00000039156, ENSMUSG00000063142, ENSMUSG00000020823, ENSMUSG00000018770, ENSMUSG00000019943, ENSMUSG00000030500,…	1511	910	17152	1.17256	1	0.440685	0.404624
GOTERM_MF_5	GO:0008324~cation transmembrane transporter activity	61	3.37389	0.0780494	ENSMUSG00000052372, ENSMUSG00000028420, ENSMUSG00000059003, ENSMUSG00000042604, ENSMUSG00000029632, ENSMUSG00000057182, ENSMUSG00000019302, ENSMUSG00000039156, ENSMUSG00000063142, ENSMUSG00000018770, ENSMUSG00000037771, ENSMUSG00000031517, ENSMUSG00000019943, ENSMUSG00000033854, ENSMUSG00000058248, ENSMUSG00000017817, ENSMUSG00000028931, ENSMUSG00000033161, ENSMUSG00000025221, ENSMUSG00000063873,…	1145	574	13115	1.21725	1	1	0.975709
GOTERM_BP_5	GO:0055085~transmembrane transport	101	5.58628	0.0977403	ENSMUSG00000061603, ENSMUSG00000005583, ENSMUSG00000053025, ENSMUSG00000021270, ENSMUSG00000021432, ENSMUSG00000020102, ENSMUSG00000024027, ENSMUSG00000022523, ENSMUSG00000069601, ENSMUSG00000021559, ENSMUSG00000018770, ENSMUSG00000032849, ENSMUSG00000039239, ENSMUSG00000007653, ENSMUSG00000028975, ENSMUSG00000025221, ENSMUSG00000061576, ENSMUSG00000063873, ENSMUSG00000025986, ENSMUSG00000027524,…	1511	1001	17152	1.14535	1	0.537302	0.493335
GOTERM_BP_5	GO:0034764~positive regulation of transmembrane transport	18	0.995575	0.0985749	ENSMUSG00000027030, ENSMUSG00000061603, ENSMUSG00000032011, ENSMUSG00000051177, ENSMUSG00000017817, ENSMUSG00000026343, ENSMUSG00000061576, ENSMUSG00000025551, ENSMUSG00000001175, ENSMUSG00000027524, ENSMUSG00000021730, ENSMUSG00000021478, ENSMUSG00000069601, ENSMUSG00000042453, ENSMUSG00000039156, ENSMUSG00000035681, ENSMUSG00000032826, ENSMUSG00000052920	1511	138	17152	1.48062	1	0.538622	0.494547
GOTERM_BP_5	GO:0006811~ion transport	133	7.35619	0.111045	ENSMUSG00000061603, ENSMUSG00000005583, ENSMUSG00000059003, ENSMUSG00000059363, ENSMUSG00000024425, ENSMUSG00000028747, ENSMUSG00000020102, ENSMUSG00000024027, ENSMUSG00000022523, ENSMUSG00000069601, ENSMUSG00000020623, ENSMUSG00000021559, ENSMUSG00000018770, ENSMUSG00000032849, ENSMUSG00000039239, ENSMUSG00000007653, ENSMUSG00000027523, ENSMUSG00000024256, ENSMUSG00000025221, ENSMUSG00000020053,…	1511	1354	17152	1.11502	1	0.578005	0.530707
GOTERM_BP_5	GO:1904062~regulation of cation transmembrane transport	27	1.49336	0.120129	ENSMUSG00000061603, ENSMUSG00000027030, ENSMUSG00000026343, ENSMUSG00000025551, ENSMUSG00000028525, ENSMUSG00000021730, ENSMUSG00000021478, ENSMUSG00000022523, ENSMUSG00000069601, ENSMUSG00000039156, ENSMUSG00000038764, ENSMUSG00000032826, ENSMUSG00000039239, ENSMUSG00000036815, ENSMUSG00000032011, ENSMUSG00000051177, ENSMUSG00000017817, ENSMUSG00000028931, ENSMUSG00000025221, ENSMUSG00000061576,…	1511	232	17152	1.32107	1	0.604337	0.554885
Annotation Cluster 81	Enrichment Score: 1.5214372471955564
Category	Term	Count	%	PValue	Genes	List Total	Pop Hits	Pop Total	Fold Enrichment	Bonferroni	Benjamini	FDR
GOTERM_BP_5	GO:0031103~axon regeneration	11	0.608407	0.0035052	ENSMUSG00000015829, ENSMUSG00000031990, ENSMUSG00000030077, ENSMUSG00000028364, ENSMUSG00000059146, ENSMUSG00000026235, ENSMUSG00000070509, ENSMUSG00000032083, ENSMUSG00000030657, ENSMUSG00000042258, ENSMUSG00000042105	1511	43	17152	2.90385	1	0.0432597	0.0397198
GOTERM_BP_5	GO:0048681~negative regulation of axon regeneration	5	0.276549	0.0119211	ENSMUSG00000015829, ENSMUSG00000026235, ENSMUSG00000070509, ENSMUSG00000030657, ENSMUSG00000042105	1511	11	17152	5.15974	1	0.114746	0.105357
GOTERM_BP_5	GO:0070571~negative regulation of neuron projection regeneration	5	0.276549	0.0224099	ENSMUSG00000015829, ENSMUSG00000026235, ENSMUSG00000070509, ENSMUSG00000030657, ENSMUSG00000042105	1511	13	17152	4.36593	1	0.187723	0.172362
GOTERM_BP_5	GO:0031102~neuron projection regeneration	11	0.608407	0.028788	ENSMUSG00000015829, ENSMUSG00000031990, ENSMUSG00000030077, ENSMUSG00000028364, ENSMUSG00000059146, ENSMUSG00000026235, ENSMUSG00000070509, ENSMUSG00000032083, ENSMUSG00000030657, ENSMUSG00000042258, ENSMUSG00000042105	1511	58	17152	2.15286	1	0.228926	0.210193
GOTERM_BP_5	GO:0070570~regulation of neuron projection regeneration	7	0.387168	0.0437429	ENSMUSG00000015829, ENSMUSG00000059146, ENSMUSG00000026235, ENSMUSG00000070509, ENSMUSG00000026586, ENSMUSG00000030657, ENSMUSG00000042105	1511	30	17152	2.64867	1	0.312916	0.28731
GOTERM_BP_5	GO:0048679~regulation of axon regeneration	6	0.331858	0.0730472	ENSMUSG00000015829, ENSMUSG00000059146, ENSMUSG00000026235, ENSMUSG00000070509, ENSMUSG00000030657, ENSMUSG00000042105	1511	26	17152	2.61956	1	0.450097	0.413266
GOTERM_BP_5	GO:1903035~negative regulation of response to wounding	9	0.497788	0.259865	ENSMUSG00000015829, ENSMUSG00000053399, ENSMUSG00000026235, ENSMUSG00000033392, ENSMUSG00000070509, ENSMUSG00000030657, ENSMUSG00000032402, ENSMUSG00000052920, ENSMUSG00000042105	1511	69	17152	1.48062	1	0.897478	0.824038
Annotation Cluster 82	Enrichment Score: 1.5067277693553385
Category	Term	Count	%	PValue	Genes	List Total	Pop Hits	Pop Total	Fold Enrichment	Bonferroni	Benjamini	FDR
GOTERM_BP_5	GO:0030808~regulation of nucleotide biosynthetic process	24	1.32743	0.000831969	ENSMUSG00000029167, ENSMUSG00000061603, ENSMUSG00000057455, ENSMUSG00000057177, ENSMUSG00000024211, ENSMUSG00000027523, ENSMUSG00000024553, ENSMUSG00000024256, ENSMUSG00000021373, ENSMUSG00000045658, ENSMUSG00000001175, ENSMUSG00000024524, ENSMUSG00000022346, ENSMUSG00000021367, ENSMUSG00000029778, ENSMUSG00000021478, ENSMUSG00000023964, ENSMUSG00000015243, ENSMUSG00000021536, ENSMUSG00000023826,…	1511	129	17152	2.11189	0.984247	0.0132955	0.0122075
GOTERM_BP_5	GO:0019693~ribose phosphate metabolic process	63	3.48451	0.00102011	ENSMUSG00000032565, ENSMUSG00000061603, ENSMUSG00000059363, ENSMUSG00000026005, ENSMUSG00000059040, ENSMUSG00000000253, ENSMUSG00000021478, ENSMUSG00000039197, ENSMUSG00000019302, ENSMUSG00000022407, ENSMUSG00000021911, ENSMUSG00000047454, ENSMUSG00000018770, ENSMUSG00000039956, ENSMUSG00000006362, ENSMUSG00000027523, ENSMUSG00000024211, ENSMUSG00000004347, ENSMUSG00000026313, ENSMUSG00000024256,…	1511	474	17152	1.50873	0.993841	0.0157959	0.0145033
GOTERM_BP_5	GO:0009259~ribonucleotide metabolic process	61	3.37389	0.00154294	ENSMUSG00000032565, ENSMUSG00000061603, ENSMUSG00000059363, ENSMUSG00000059040, ENSMUSG00000000253, ENSMUSG00000021478, ENSMUSG00000039197, ENSMUSG00000019302, ENSMUSG00000022407, ENSMUSG00000021911, ENSMUSG00000047454, ENSMUSG00000018770, ENSMUSG00000039956, ENSMUSG00000006362, ENSMUSG00000027523, ENSMUSG00000024211, ENSMUSG00000004347, ENSMUSG00000026313, ENSMUSG00000024256, ENSMUSG00000020053,…	1511	463	17152	1.49554	0.999547	0.0219912	0.0201917
GOTERM_BP_5	GO:0006140~regulation of nucleotide metabolic process	32	1.76991	0.00239673	ENSMUSG00000061603, ENSMUSG00000021373, ENSMUSG00000027630, ENSMUSG00000045658, ENSMUSG00000024524, ENSMUSG00000022346, ENSMUSG00000023951, ENSMUSG00000029778, ENSMUSG00000024208, ENSMUSG00000021478, ENSMUSG00000015243, ENSMUSG00000021536, ENSMUSG00000039956, ENSMUSG00000056755, ENSMUSG00000034997, ENSMUSG00000029167, ENSMUSG00000057455, ENSMUSG00000057177, ENSMUSG00000006362, ENSMUSG00000027523,…	1511	207	17152	1.75481	0.999994	0.0321239	0.0294952
GOTERM_BP_5	GO:0009117~nucleotide metabolic process	74	4.09292	0.00244967	ENSMUSG00000032565, ENSMUSG00000061603, ENSMUSG00000059363, ENSMUSG00000026005, ENSMUSG00000059040, ENSMUSG00000000253, ENSMUSG00000021478, ENSMUSG00000039197, ENSMUSG00000019302, ENSMUSG00000024228, ENSMUSG00000022407, ENSMUSG00000021911, ENSMUSG00000047454, ENSMUSG00000018770, ENSMUSG00000030225, ENSMUSG00000039956, ENSMUSG00000006362, ENSMUSG00000027523, ENSMUSG00000024211, ENSMUSG00000028931,…	1511	596	17152	1.4094	0.999995	0.0324746	0.0298172
GOTERM_BP_5	GO:0006163~purine nucleotide metabolic process	61	3.37389	0.00253675	ENSMUSG00000032565, ENSMUSG00000061603, ENSMUSG00000059363, ENSMUSG00000059040, ENSMUSG00000000253, ENSMUSG00000021478, ENSMUSG00000039197, ENSMUSG00000019302, ENSMUSG00000022407, ENSMUSG00000021911, ENSMUSG00000047454, ENSMUSG00000018770, ENSMUSG00000039956, ENSMUSG00000006362, ENSMUSG00000027523, ENSMUSG00000024211, ENSMUSG00000004347, ENSMUSG00000026313, ENSMUSG00000024256, ENSMUSG00000020053,…	1511	473	17152	1.46393	0.999997	0.0328711	0.0301813
GOTERM_BP_5	GO:0006753~nucleoside phosphate metabolic process	74	4.09292	0.00362971	ENSMUSG00000032565, ENSMUSG00000061603, ENSMUSG00000059363, ENSMUSG00000026005, ENSMUSG00000059040, ENSMUSG00000000253, ENSMUSG00000021478, ENSMUSG00000039197, ENSMUSG00000019302, ENSMUSG00000024228, ENSMUSG00000022407, ENSMUSG00000021911, ENSMUSG00000047454, ENSMUSG00000018770, ENSMUSG00000030225, ENSMUSG00000039956, ENSMUSG00000006362, ENSMUSG00000027523, ENSMUSG00000024211, ENSMUSG00000028931,…	1511	606	17152	1.38615	1	0.0441409	0.0405289
GOTERM_BP_5	GO:0055086~nucleobase-containing small molecule metabolic process	77	4.25885	0.0082658	ENSMUSG00000032565, ENSMUSG00000061603, ENSMUSG00000059363, ENSMUSG00000026005, ENSMUSG00000059040, ENSMUSG00000000253, ENSMUSG00000021478, ENSMUSG00000039197, ENSMUSG00000019302, ENSMUSG00000024228, ENSMUSG00000022407, ENSMUSG00000021911, ENSMUSG00000047454, ENSMUSG00000018770, ENSMUSG00000030225, ENSMUSG00000039956, ENSMUSG00000006362, ENSMUSG00000027523, ENSMUSG00000024211, ENSMUSG00000028931,…	1511	657	17152	1.33038	1	0.0842808	0.0773841
GOTERM_BP_5	GO:0030810~positive regulation of nucleotide biosynthetic process	16	0.884956	0.0141444	ENSMUSG00000029167, ENSMUSG00000057455, ENSMUSG00000057177, ENSMUSG00000027523, ENSMUSG00000024256, ENSMUSG00000045658, ENSMUSG00000001175, ENSMUSG00000024524, ENSMUSG00000022346, ENSMUSG00000029778, ENSMUSG00000021478, ENSMUSG00000023964, ENSMUSG00000015243, ENSMUSG00000021536, ENSMUSG00000023826, ENSMUSG00000039956	1511	92	17152	1.97416	1	0.131575	0.120808
GOTERM_BP_5	GO:0045981~positive regulation of nucleotide metabolic process	19	1.05088	0.0189558	ENSMUSG00000034997, ENSMUSG00000029167, ENSMUSG00000057455, ENSMUSG00000057177, ENSMUSG00000027523, ENSMUSG00000024256, ENSMUSG00000020053, ENSMUSG00000020372, ENSMUSG00000045658, ENSMUSG00000001175, ENSMUSG00000024524, ENSMUSG00000022346, ENSMUSG00000029778, ENSMUSG00000021478, ENSMUSG00000023964, ENSMUSG00000015243, ENSMUSG00000021536, ENSMUSG00000023826, ENSMUSG00000039956	1511	121	17152	1.78245	1	0.164514	0.151052
GOTERM_BP_5	GO:0072522~purine-containing compound biosynthetic process	33	1.82522	0.0203821	ENSMUSG00000061603, ENSMUSG00000021373, ENSMUSG00000045658, ENSMUSG00000024524, ENSMUSG00000022346, ENSMUSG00000029778, ENSMUSG00000021478, ENSMUSG00000019302, ENSMUSG00000039197, ENSMUSG00000015243, ENSMUSG00000021536, ENSMUSG00000022407, ENSMUSG00000018770, ENSMUSG00000039956, ENSMUSG00000056755, ENSMUSG00000029167, ENSMUSG00000057455, ENSMUSG00000057177, ENSMUSG00000027523, ENSMUSG00000024211,…	1511	250	17152	1.49839	1	0.175518	0.161156
GOTERM_BP_5	GO:0046390~ribose phosphate biosynthetic process	33	1.82522	0.0203821	ENSMUSG00000061603, ENSMUSG00000021373, ENSMUSG00000045658, ENSMUSG00000024524, ENSMUSG00000022346, ENSMUSG00000029778, ENSMUSG00000021478, ENSMUSG00000019302, ENSMUSG00000039197, ENSMUSG00000015243, ENSMUSG00000021536, ENSMUSG00000022407, ENSMUSG00000018770, ENSMUSG00000039956, ENSMUSG00000056755, ENSMUSG00000029167, ENSMUSG00000057455, ENSMUSG00000057177, ENSMUSG00000027523, ENSMUSG00000024211,…	1511	250	17152	1.49839	1	0.175518	0.161156
GOTERM_BP_5	GO:0009165~nucleotide biosynthetic process	35	1.93584	0.0632987	ENSMUSG00000061603, ENSMUSG00000021373, ENSMUSG00000045658, ENSMUSG00000024524, ENSMUSG00000022346, ENSMUSG00000029778, ENSMUSG00000021478, ENSMUSG00000019302, ENSMUSG00000039197, ENSMUSG00000015243, ENSMUSG00000021536, ENSMUSG00000022407, ENSMUSG00000018770, ENSMUSG00000039956, ENSMUSG00000056755, ENSMUSG00000029167, ENSMUSG00000057455, ENSMUSG00000031562, ENSMUSG00000057177, ENSMUSG00000027523,…	1511	295	17152	1.34678	1	0.410529	0.376935
GOTERM_BP_5	GO:1901293~nucleoside phosphate biosynthetic process	35	1.93584	0.0760804	ENSMUSG00000061603, ENSMUSG00000021373, ENSMUSG00000045658, ENSMUSG00000024524, ENSMUSG00000022346, ENSMUSG00000029778, ENSMUSG00000021478, ENSMUSG00000019302, ENSMUSG00000039197, ENSMUSG00000015243, ENSMUSG00000021536, ENSMUSG00000022407, ENSMUSG00000018770, ENSMUSG00000039956, ENSMUSG00000056755, ENSMUSG00000029167, ENSMUSG00000057455, ENSMUSG00000031562, ENSMUSG00000057177, ENSMUSG00000027523,…	1511	300	17152	1.32433	1	0.462042	0.424234
GOTERM_BP_5	GO:0090407~organophosphate biosynthetic process	51	2.8208	0.0999897	ENSMUSG00000061603, ENSMUSG00000027695, ENSMUSG00000023452, ENSMUSG00000021478, ENSMUSG00000039197, ENSMUSG00000019302, ENSMUSG00000022407, ENSMUSG00000047454, ENSMUSG00000018770, ENSMUSG00000039956, ENSMUSG00000032369, ENSMUSG00000027523, ENSMUSG00000024211, ENSMUSG00000024256, ENSMUSG00000024978, ENSMUSG00000021665, ENSMUSG00000023964, ENSMUSG00000064120, ENSMUSG00000030659, ENSMUSG00000015112,…	1511	473	17152	1.22394	1	0.538622	0.494547
GOTERM_BP_5	GO:0009124~nucleoside monophosphate biosynthetic process	12	0.663717	0.1665	ENSMUSG00000019302, ENSMUSG00000029167, ENSMUSG00000039197, ENSMUSG00000031562, ENSMUSG00000022814, ENSMUSG00000023826, ENSMUSG00000022407, ENSMUSG00000018770, ENSMUSG00000045658, ENSMUSG00000006589, ENSMUSG00000015112, ENSMUSG00000022346	1511	90	17152	1.51352	1	0.720411	0.66146
GOTERM_BP_5	GO:0009163~nucleoside biosynthetic process	14	0.774336	0.185408	ENSMUSG00000029167, ENSMUSG00000045658, ENSMUSG00000006589, ENSMUSG00000063953, ENSMUSG00000022346, ENSMUSG00000019302, ENSMUSG00000039197, ENSMUSG00000022814, ENSMUSG00000022704, ENSMUSG00000022407, ENSMUSG00000023826, ENSMUSG00000018770, ENSMUSG00000018846, ENSMUSG00000015112	1511	112	17152	1.41893	1	0.752804	0.691203
GOTERM_BP_5	GO:0009123~nucleoside monophosphate metabolic process	28	1.54867	0.187263	ENSMUSG00000026260, ENSMUSG00000059363, ENSMUSG00000043319, ENSMUSG00000045658, ENSMUSG00000059040, ENSMUSG00000022346, ENSMUSG00000063524, ENSMUSG00000024208, ENSMUSG00000019302, ENSMUSG00000039197, ENSMUSG00000022407, ENSMUSG00000021911, ENSMUSG00000018770, ENSMUSG00000030884, ENSMUSG00000034997, ENSMUSG00000029167, ENSMUSG00000031562, ENSMUSG00000006362, ENSMUSG00000026313, ENSMUSG00000024256,…	1511	256	17152	1.24156	1	0.758576	0.696502
GOTERM_BP_5	GO:1901659~glycosyl compound biosynthetic process	14	0.774336	0.202363	ENSMUSG00000029167, ENSMUSG00000045658, ENSMUSG00000006589, ENSMUSG00000063953, ENSMUSG00000022346, ENSMUSG00000019302, ENSMUSG00000039197, ENSMUSG00000022814, ENSMUSG00000022704, ENSMUSG00000022407, ENSMUSG00000023826, ENSMUSG00000018770, ENSMUSG00000018846, ENSMUSG00000015112	1511	114	17152	1.39403	1	0.799509	0.734086
GOTERM_BP_5	GO:0009141~nucleoside triphosphate metabolic process	28	1.54867	0.203974	ENSMUSG00000026260, ENSMUSG00000032565, ENSMUSG00000059363, ENSMUSG00000043319, ENSMUSG00000045658, ENSMUSG00000059040, ENSMUSG00000022346, ENSMUSG00000063524, ENSMUSG00000024208, ENSMUSG00000019302, ENSMUSG00000039197, ENSMUSG00000021911, ENSMUSG00000047454, ENSMUSG00000018770, ENSMUSG00000030884, ENSMUSG00000034997, ENSMUSG00000029167, ENSMUSG00000006362, ENSMUSG00000026313, ENSMUSG00000024256,…	1511	259	17152	1.22718	1	0.803902	0.73812
GOTERM_BP_5	GO:0009116~nucleoside metabolic process	35	1.93584	0.20412	ENSMUSG00000026260, ENSMUSG00000059363, ENSMUSG00000043319, ENSMUSG00000022066, ENSMUSG00000045658, ENSMUSG00000059040, ENSMUSG00000022346, ENSMUSG00000063524, ENSMUSG00000024208, ENSMUSG00000019302, ENSMUSG00000039197, ENSMUSG00000022704, ENSMUSG00000022407, ENSMUSG00000021911, ENSMUSG00000047454, ENSMUSG00000018770, ENSMUSG00000030225, ENSMUSG00000030884, ENSMUSG00000034997, ENSMUSG00000029167,…	1511	333	17152	1.19309	1	0.803902	0.73812
GOTERM_BP_5	GO:0009119~ribonucleoside metabolic process	33	1.82522	0.210331	ENSMUSG00000026260, ENSMUSG00000059363, ENSMUSG00000043319, ENSMUSG00000022066, ENSMUSG00000045658, ENSMUSG00000059040, ENSMUSG00000022346, ENSMUSG00000063524, ENSMUSG00000024208, ENSMUSG00000019302, ENSMUSG00000039197, ENSMUSG00000022704, ENSMUSG00000022407, ENSMUSG00000021911, ENSMUSG00000047454, ENSMUSG00000018770, ENSMUSG00000030884, ENSMUSG00000034997, ENSMUSG00000029167, ENSMUSG00000006362,…	1511	313	17152	1.1968	1	0.816074	0.749295
GOTERM_BP_5	GO:0042278~purine nucleoside metabolic process	30	1.65929	0.280079	ENSMUSG00000026260, ENSMUSG00000059363, ENSMUSG00000043319, ENSMUSG00000045658, ENSMUSG00000059040, ENSMUSG00000022346, ENSMUSG00000063524, ENSMUSG00000024208, ENSMUSG00000019302, ENSMUSG00000039197, ENSMUSG00000022407, ENSMUSG00000021911, ENSMUSG00000047454, ENSMUSG00000018770, ENSMUSG00000030884, ENSMUSG00000034997, ENSMUSG00000029167, ENSMUSG00000006362, ENSMUSG00000026313, ENSMUSG00000024256,…	1511	293	17152	1.16226	1	0.946874	0.869392
GOTERM_BP_5	GO:0009142~nucleoside triphosphate biosynthetic process	9	0.497788	0.394091	ENSMUSG00000019302, ENSMUSG00000029167, ENSMUSG00000039197, ENSMUSG00000023826, ENSMUSG00000018770, ENSMUSG00000020638, ENSMUSG00000045658, ENSMUSG00000015112, ENSMUSG00000022346	1511	79	17152	1.2932	1	1	0.918355
GOTERM_BP_5	GO:0045333~cellular respiration	14	0.774336	0.60496	ENSMUSG00000026260, ENSMUSG00000029167, ENSMUSG00000005360, ENSMUSG00000006362, ENSMUSG00000059363, ENSMUSG00000043319, ENSMUSG00000042148, ENSMUSG00000022354, ENSMUSG00000022346, ENSMUSG00000022407, ENSMUSG00000017778, ENSMUSG00000015112, ENSMUSG00000030652, ENSMUSG00000030884	1511	154	17152	1.03195	1	1	0.918355
Annotation Cluster 83	Enrichment Score: 1.4787390321080212
Category	Term	Count	%	PValue	Genes	List Total	Pop Hits	Pop Total	Fold Enrichment	Bonferroni	Benjamini	FDR
GOTERM_BP_5	GO:0031646~positive regulation of neurological system process	9	0.497788	0.00444023	ENSMUSG00000015829, ENSMUSG00000025812, ENSMUSG00000021647, ENSMUSG00000062991, ENSMUSG00000048078, ENSMUSG00000029636, ENSMUSG00000041415, ENSMUSG00000035200, ENSMUSG00000015533	1511	31	17152	3.29557	1	0.0514214	0.0472136
GOTERM_BP_5	GO:0051971~positive regulation of transmission of nerve impulse	4	0.221239	0.0510718	ENSMUSG00000015829, ENSMUSG00000021647, ENSMUSG00000035200, ENSMUSG00000015533	1511	10	17152	4.54057	1	0.349964	0.321327
GOTERM_BP_5	GO:0051969~regulation of transmission of nerve impulse	4	0.221239	0.161509	ENSMUSG00000015829, ENSMUSG00000021647, ENSMUSG00000035200, ENSMUSG00000015533	1511	16	17152	2.83786	1	0.710753	0.652593
Annotation Cluster 84	Enrichment Score: 1.4471312713350823
Category	Term	Count	%	PValue	Genes	List Total	Pop Hits	Pop Total	Fold Enrichment	Bonferroni	Benjamini	FDR
GOTERM_BP_5	GO:0032870~cellular response to hormone stimulus	72	3.9823	0.000637653	ENSMUSG00000030067, ENSMUSG00000005583, ENSMUSG00000007880, ENSMUSG00000014813, ENSMUSG00000023055, ENSMUSG00000020184, ENSMUSG00000023932, ENSMUSG00000025958, ENSMUSG00000048915, ENSMUSG00000032009, ENSMUSG00000019943, ENSMUSG00000030226, ENSMUSG00000005672, ENSMUSG00000058488, ENSMUSG00000051177, ENSMUSG00000032350, ENSMUSG00000027523, ENSMUSG00000033161, ENSMUSG00000026313, ENSMUSG00000024256,…	1511	549	17152	1.48871	0.958456	0.0106689	0.0097959
GOTERM_BP_5	GO:1901653~cellular response to peptide	35	1.93584	0.0204491	ENSMUSG00000029178, ENSMUSG00000055980, ENSMUSG00000020184, ENSMUSG00000005148, ENSMUSG00000045658, ENSMUSG00000041135, ENSMUSG00000028967, ENSMUSG00000022346, ENSMUSG00000023932, ENSMUSG00000025958, ENSMUSG00000026826, ENSMUSG00000044167, ENSMUSG00000032009, ENSMUSG00000019843, ENSMUSG00000005057, ENSMUSG00000059436, ENSMUSG00000057177, ENSMUSG00000058488, ENSMUSG00000051177, ENSMUSG00000032350,…	1511	269	17152	1.47695	1	0.175792	0.161407
GOTERM_BP_5	GO:0071375~cellular response to peptide hormone stimulus	32	1.76991	0.0296747	ENSMUSG00000055980, ENSMUSG00000020184, ENSMUSG00000045658, ENSMUSG00000028967, ENSMUSG00000022346, ENSMUSG00000023932, ENSMUSG00000025958, ENSMUSG00000026826, ENSMUSG00000044167, ENSMUSG00000032009, ENSMUSG00000019843, ENSMUSG00000005057, ENSMUSG00000059436, ENSMUSG00000057177, ENSMUSG00000058488, ENSMUSG00000051177, ENSMUSG00000032350, ENSMUSG00000020053, ENSMUSG00000033083, ENSMUSG00000006589,…	1511	248	17152	1.4647	1	0.234482	0.215294
GOTERM_BP_5	GO:0071417~cellular response to organonitrogen compound	56	3.09735	0.0968544	ENSMUSG00000061603, ENSMUSG00000005583, ENSMUSG00000014813, ENSMUSG00000059003, ENSMUSG00000020184, ENSMUSG00000005148, ENSMUSG00000023932, ENSMUSG00000021478, ENSMUSG00000025958, ENSMUSG00000032009, ENSMUSG00000007653, ENSMUSG00000025583, ENSMUSG00000058488, ENSMUSG00000051177, ENSMUSG00000032350, ENSMUSG00000027523, ENSMUSG00000020053, ENSMUSG00000033083, ENSMUSG00000020176, ENSMUSG00000024456,…	1511	524	17152	1.21313	1	0.534199	0.490486
GOTERM_BP_5	GO:1901652~response to peptide	45	2.48894	0.122019	ENSMUSG00000029178, ENSMUSG00000027695, ENSMUSG00000028683, ENSMUSG00000055980, ENSMUSG00000003721, ENSMUSG00000020184, ENSMUSG00000005148, ENSMUSG00000045658, ENSMUSG00000008999, ENSMUSG00000041135, ENSMUSG00000028967, ENSMUSG00000022346, ENSMUSG00000029833, ENSMUSG00000023932, ENSMUSG00000025958, ENSMUSG00000026826, ENSMUSG00000044167, ENSMUSG00000032009, ENSMUSG00000019843, ENSMUSG00000005057,…	1511	418	17152	1.22204	1	0.607758	0.558025
GOTERM_BP_5	GO:0032868~response to insulin	27	1.49336	0.124489	ENSMUSG00000055980, ENSMUSG00000003721, ENSMUSG00000045658, ENSMUSG00000028967, ENSMUSG00000022346, ENSMUSG00000044167, ENSMUSG00000032009, ENSMUSG00000005057, ENSMUSG00000059436, ENSMUSG00000057177, ENSMUSG00000058488, ENSMUSG00000051177, ENSMUSG00000032350, ENSMUSG00000033083, ENSMUSG00000006589, ENSMUSG00000020176, ENSMUSG00000026778, ENSMUSG00000073725, ENSMUSG00000024978, ENSMUSG00000021127,…	1511	233	17152	1.3154	1	0.615168	0.564829
GOTERM_BP_5	GO:0043434~response to peptide hormone	41	2.2677	0.130244	ENSMUSG00000027695, ENSMUSG00000028683, ENSMUSG00000055980, ENSMUSG00000003721, ENSMUSG00000020184, ENSMUSG00000045658, ENSMUSG00000008999, ENSMUSG00000028967, ENSMUSG00000022346, ENSMUSG00000029833, ENSMUSG00000023932, ENSMUSG00000025958, ENSMUSG00000026826, ENSMUSG00000044167, ENSMUSG00000032009, ENSMUSG00000019843, ENSMUSG00000005057, ENSMUSG00000059436, ENSMUSG00000057177, ENSMUSG00000058488,…	1511	378	17152	1.23124	1	0.63854	0.586289
Annotation Cluster 85	Enrichment Score: 1.4247319577932804
Category	Term	Count	%	PValue	Genes	List Total	Pop Hits	Pop Total	Fold Enrichment	Bonferroni	Benjamini	FDR
GOTERM_BP_5	GO:0090092~regulation of transmembrane receptor protein serine/threonine kinase signaling pathway	31	1.7146	0.00561103	ENSMUSG00000052155, ENSMUSG00000048450, ENSMUSG00000085795, ENSMUSG00000027996, ENSMUSG00000024563, ENSMUSG00000008999, ENSMUSG00000026768, ENSMUSG00000024985, ENSMUSG00000044548, ENSMUSG00000048616, ENSMUSG00000021974, ENSMUSG00000045333, ENSMUSG00000049907, ENSMUSG00000039410, ENSMUSG00000070509, ENSMUSG00000038400, ENSMUSG00000039910, ENSMUSG00000032402, ENSMUSG00000039239, ENSMUSG00000050830,…	1511	210	17152	1.67569	1	0.0620324	0.0569563
GOTERM_BP_5	GO:0030510~regulation of BMP signaling pathway	15	0.829646	0.0176137	ENSMUSG00000029287, ENSMUSG00000048450, ENSMUSG00000052155, ENSMUSG00000024563, ENSMUSG00000063632, ENSMUSG00000027996, ENSMUSG00000024985, ENSMUSG00000045648, ENSMUSG00000061436, ENSMUSG00000048616, ENSMUSG00000045333, ENSMUSG00000044674, ENSMUSG00000070509, ENSMUSG00000031963, ENSMUSG00000050830	1511	86	17152	1.9799	1	0.157387	0.144508
GOTERM_BP_5	GO:0030509~BMP signaling pathway	21	1.1615	0.045122	ENSMUSG00000029287, ENSMUSG00000048450, ENSMUSG00000052430, ENSMUSG00000052155, ENSMUSG00000024563, ENSMUSG00000027985, ENSMUSG00000063632, ENSMUSG00000027996, ENSMUSG00000048027, ENSMUSG00000008999, ENSMUSG00000024985, ENSMUSG00000021540, ENSMUSG00000021464, ENSMUSG00000045648, ENSMUSG00000061436, ENSMUSG00000048616, ENSMUSG00000045333, ENSMUSG00000044674, ENSMUSG00000070509, ENSMUSG00000031963,…	1511	152	17152	1.56829	1	0.321398	0.295098
GOTERM_BP_5	GO:0071772~response to BMP	22	1.21681	0.0550774	ENSMUSG00000029287, ENSMUSG00000048450, ENSMUSG00000052430, ENSMUSG00000052155, ENSMUSG00000024563, ENSMUSG00000027985, ENSMUSG00000022483, ENSMUSG00000063632, ENSMUSG00000027996, ENSMUSG00000048027, ENSMUSG00000008999, ENSMUSG00000024985, ENSMUSG00000021540, ENSMUSG00000021464, ENSMUSG00000045648, ENSMUSG00000061436, ENSMUSG00000048616, ENSMUSG00000045333, ENSMUSG00000044674, ENSMUSG00000070509,…	1511	165	17152	1.51352	1	0.369604	0.33936
GOTERM_BP_5	GO:0090101~negative regulation of transmembrane receptor protein serine/threonine kinase signaling pathway	14	0.774336	0.0997203	ENSMUSG00000029287, ENSMUSG00000027996, ENSMUSG00000024985, ENSMUSG00000045648, ENSMUSG00000024598, ENSMUSG00000061436, ENSMUSG00000048616, ENSMUSG00000044674, ENSMUSG00000049907, ENSMUSG00000039410, ENSMUSG00000038400, ENSMUSG00000031963, ENSMUSG00000050830, ENSMUSG00000030224	1511	100	17152	1.5892	1	0.538622	0.494547
GOTERM_BP_5	GO:0030514~negative regulation of BMP signaling pathway	8	0.442478	0.115497	ENSMUSG00000048616, ENSMUSG00000044674, ENSMUSG00000027996, ENSMUSG00000024985, ENSMUSG00000031963, ENSMUSG00000045648, ENSMUSG00000050830, ENSMUSG00000061436	1511	47	17152	1.93216	1	0.596754	0.547923
Annotation Cluster 86	Enrichment Score: 1.4187458048675203
Category	Term	Count	%	PValue	Genes	List Total	Pop Hits	Pop Total	Fold Enrichment	Bonferroni	Benjamini	FDR
GOTERM_BP_5	GO:0032288~myelin assembly	6	0.331858	0.0214636	ENSMUSG00000048078, ENSMUSG00000041415, ENSMUSG00000024044, ENSMUSG00000026442, ENSMUSG00000038417, ENSMUSG00000018217	1511	19	17152	3.58466	1	0.182936	0.167967
GOTERM_BP_5	GO:0042552~myelination	17	0.940265	0.047622	ENSMUSG00000031990, ENSMUSG00000041309, ENSMUSG00000053024, ENSMUSG00000048078, ENSMUSG00000029636, ENSMUSG00000028402, ENSMUSG00000041415, ENSMUSG00000024044, ENSMUSG00000026442, ENSMUSG00000021379, ENSMUSG00000021665, ENSMUSG00000025812, ENSMUSG00000062078, ENSMUSG00000062991, ENSMUSG00000038417, ENSMUSG00000018217, ENSMUSG00000019843	1511	116	17152	1.66357	1	0.334427	0.307061
GOTERM_BP_5	GO:0007272~ensheathment of neurons	17	0.940265	0.0542315	ENSMUSG00000031990, ENSMUSG00000041309, ENSMUSG00000053024, ENSMUSG00000048078, ENSMUSG00000029636, ENSMUSG00000028402, ENSMUSG00000041415, ENSMUSG00000024044, ENSMUSG00000026442, ENSMUSG00000021379, ENSMUSG00000021665, ENSMUSG00000025812, ENSMUSG00000062078, ENSMUSG00000062991, ENSMUSG00000038417, ENSMUSG00000018217, ENSMUSG00000019843	1511	118	17152	1.63537	1	0.367152	0.337109
Annotation Cluster 87	Enrichment Score: 1.3985067829882707
Category	Term	Count	%	PValue	Genes	List Total	Pop Hits	Pop Total	Fold Enrichment	Bonferroni	Benjamini	FDR
GOTERM_CC_5	GO:0008021~synaptic vesicle	29	1.60398	0.00104011	ENSMUSG00000027273, ENSMUSG00000056553, ENSMUSG00000053025, ENSMUSG00000059003, ENSMUSG00000062995, ENSMUSG00000026347, ENSMUSG00000026787, ENSMUSG00000028525, ENSMUSG00000020961, ENSMUSG00000040560, ENSMUSG00000021314, ENSMUSG00000020524, ENSMUSG00000037771, ENSMUSG00000038665, ENSMUSG00000033419, ENSMUSG00000043051, ENSMUSG00000030500, ENSMUSG00000026150, ENSMUSG00000061878, ENSMUSG00000032076,…	1473	157	15239	1.91096	0.532181	0.0315727	0.0303184
GOTERM_CC_5	GO:0070382~exocytic vesicle	30	1.65929	0.00209325	ENSMUSG00000027273, ENSMUSG00000056553, ENSMUSG00000053025, ENSMUSG00000059003, ENSMUSG00000062995, ENSMUSG00000026347, ENSMUSG00000026787, ENSMUSG00000028525, ENSMUSG00000020961, ENSMUSG00000040560, ENSMUSG00000021314, ENSMUSG00000020524, ENSMUSG00000037771, ENSMUSG00000038665, ENSMUSG00000033419, ENSMUSG00000043051, ENSMUSG00000030500, ENSMUSG00000026150, ENSMUSG00000061878, ENSMUSG00000032076,…	1473	172	15239	1.80446	0.783394	0.0477523	0.0458553
GOTERM_CC_5	GO:0030133~transport vesicle	44	2.43363	0.0107948	ENSMUSG00000027273, ENSMUSG00000056553, ENSMUSG00000004771, ENSMUSG00000053025, ENSMUSG00000059003, ENSMUSG00000062995, ENSMUSG00000022463, ENSMUSG00000026347, ENSMUSG00000023830, ENSMUSG00000026787, ENSMUSG00000028525, ENSMUSG00000020961, ENSMUSG00000040560, ENSMUSG00000041891, ENSMUSG00000021314, ENSMUSG00000049969, ENSMUSG00000020524, ENSMUSG00000020986, ENSMUSG00000037771, ENSMUSG00000045671,…	1473	312	15239	1.45899	0.999638	0.197005	0.189178
GOTERM_CC_5	GO:0030672~synaptic vesicle membrane	13	0.719027	0.0255841	ENSMUSG00000056553, ENSMUSG00000053025, ENSMUSG00000051111, ENSMUSG00000057531, ENSMUSG00000062542, ENSMUSG00000062995, ENSMUSG00000026347, ENSMUSG00000026787, ENSMUSG00000042078, ENSMUSG00000021314, ENSMUSG00000023826, ENSMUSG00000030500, ENSMUSG00000035864	1473	67	15239	2.00735	1	0.381151	0.366009
GOTERM_CC_5	GO:0099501~exocytic vesicle membrane	13	0.719027	0.0255841	ENSMUSG00000056553, ENSMUSG00000053025, ENSMUSG00000051111, ENSMUSG00000057531, ENSMUSG00000062542, ENSMUSG00000062995, ENSMUSG00000026347, ENSMUSG00000026787, ENSMUSG00000042078, ENSMUSG00000021314, ENSMUSG00000023826, ENSMUSG00000030500, ENSMUSG00000035864	1473	67	15239	2.00735	1	0.381151	0.366009
GOTERM_CC_5	GO:0030658~transport vesicle membrane	20	1.10619	0.0289243	ENSMUSG00000030298, ENSMUSG00000056553, ENSMUSG00000041308, ENSMUSG00000053025, ENSMUSG00000051111, ENSMUSG00000053310, ENSMUSG00000057531, ENSMUSG00000062542, ENSMUSG00000022463, ENSMUSG00000062995, ENSMUSG00000026347, ENSMUSG00000026787, ENSMUSG00000042078, ENSMUSG00000021314, ENSMUSG00000020986, ENSMUSG00000023826, ENSMUSG00000004849, ENSMUSG00000045671, ENSMUSG00000030500, ENSMUSG00000035864	1473	124	15239	1.66864	1	0.414014	0.397567
GOTERM_CC_5	GO:0031410~cytoplasmic vesicle	131	7.24558	0.0919634	ENSMUSG00000029672, ENSMUSG00000058799, ENSMUSG00000004771, ENSMUSG00000053025, ENSMUSG00000021270, ENSMUSG00000059003, ENSMUSG00000060992, ENSMUSG00000046846, ENSMUSG00000049969, ENSMUSG00000021314, ENSMUSG00000020105, ENSMUSG00000020986, ENSMUSG00000032849, ENSMUSG00000038665, ENSMUSG00000033419, ENSMUSG00000043051, ENSMUSG00000050711, ENSMUSG00000039239, ENSMUSG00000056268, ENSMUSG00000026150,…	1473	1205	15239	1.1247	1	0.871861	0.837225
GOTERM_CC_5	GO:0097708~intracellular vesicle	131	7.24558	0.097095	ENSMUSG00000029672, ENSMUSG00000058799, ENSMUSG00000004771, ENSMUSG00000053025, ENSMUSG00000021270, ENSMUSG00000059003, ENSMUSG00000060992, ENSMUSG00000046846, ENSMUSG00000049969, ENSMUSG00000021314, ENSMUSG00000020105, ENSMUSG00000020986, ENSMUSG00000032849, ENSMUSG00000038665, ENSMUSG00000033419, ENSMUSG00000043051, ENSMUSG00000050711, ENSMUSG00000039239, ENSMUSG00000056268, ENSMUSG00000026150,…	1473	1209	15239	1.12098	1	0.90871	0.87261
GOTERM_CC_5	GO:0016023~cytoplasmic, membrane-bounded vesicle	117	6.47124	0.132186	ENSMUSG00000029672, ENSMUSG00000058799, ENSMUSG00000004771, ENSMUSG00000053025, ENSMUSG00000021270, ENSMUSG00000059003, ENSMUSG00000060992, ENSMUSG00000046846, ENSMUSG00000049969, ENSMUSG00000021314, ENSMUSG00000020105, ENSMUSG00000020986, ENSMUSG00000032849, ENSMUSG00000038665, ENSMUSG00000033419, ENSMUSG00000043051, ENSMUSG00000050711, ENSMUSG00000039239, ENSMUSG00000056268, ENSMUSG00000026150,…	1473	1087	15239	1.11355	1	1	0.961591
GOTERM_CC_5	GO:0030659~cytoplasmic vesicle membrane	43	2.37832	0.257434	ENSMUSG00000056553, ENSMUSG00000053184, ENSMUSG00000027270, ENSMUSG00000053025, ENSMUSG00000062995, ENSMUSG00000022463, ENSMUSG00000060992, ENSMUSG00000022269, ENSMUSG00000026347, ENSMUSG00000045414, ENSMUSG00000001761, ENSMUSG00000026787, ENSMUSG00000020642, ENSMUSG00000019302, ENSMUSG00000021314, ENSMUSG00000020105, ENSMUSG00000020986, ENSMUSG00000000915, ENSMUSG00000037771, ENSMUSG00000045671,…	1473	392	15239	1.13484	1	1	0.961591
GOTERM_CC_5	GO:0099503~secretory vesicle	52	2.87611	0.28718	ENSMUSG00000053184, ENSMUSG00000053025, ENSMUSG00000059003, ENSMUSG00000023015, ENSMUSG00000046846, ENSMUSG00000021314, ENSMUSG00000037771, ENSMUSG00000032849, ENSMUSG00000038665, ENSMUSG00000033419, ENSMUSG00000043051, ENSMUSG00000050711, ENSMUSG00000030500, ENSMUSG00000039239, ENSMUSG00000005672, ENSMUSG00000026150, ENSMUSG00000033487, ENSMUSG00000032076, ENSMUSG00000062542, ENSMUSG00000020053,…	1473	487	15239	1.10466	1	1	0.961591
GOTERM_CC_5	GO:0044433~cytoplasmic vesicle part	43	2.37832	0.425386	ENSMUSG00000056553, ENSMUSG00000053184, ENSMUSG00000027270, ENSMUSG00000053025, ENSMUSG00000062995, ENSMUSG00000022463, ENSMUSG00000060992, ENSMUSG00000022269, ENSMUSG00000026347, ENSMUSG00000045414, ENSMUSG00000001761, ENSMUSG00000026787, ENSMUSG00000020642, ENSMUSG00000019302, ENSMUSG00000021314, ENSMUSG00000020105, ENSMUSG00000020986, ENSMUSG00000000915, ENSMUSG00000037771, ENSMUSG00000045671,…	1473	420	15239	1.05919	1	1	0.961591
Annotation Cluster 88	Enrichment Score: 1.3682792747233201
Category	Term	Count	%	PValue	Genes	List Total	Pop Hits	Pop Total	Fold Enrichment	Bonferroni	Benjamini	FDR
GOTERM_BP_5	GO:1902116~negative regulation of organelle assembly	8	0.442478	0.00595917	ENSMUSG00000021368, ENSMUSG00000011832, ENSMUSG00000056121, ENSMUSG00000039298, ENSMUSG00000038467, ENSMUSG00000052302, ENSMUSG00000032118, ENSMUSG00000032479	1511	26	17152	3.49275	1	0.0641294	0.0588818
GOTERM_BP_5	GO:1902018~negative regulation of cilium assembly	4	0.221239	0.0381945	ENSMUSG00000021368, ENSMUSG00000011832, ENSMUSG00000052302, ENSMUSG00000032479	1511	9	17152	5.04508	1	0.283812	0.260588
GOTERM_BP_5	GO:1902017~regulation of cilium assembly	6	0.331858	0.345124	ENSMUSG00000021368, ENSMUSG00000011832, ENSMUSG00000052302, ENSMUSG00000048799, ENSMUSG00000032479, ENSMUSG00000049538	1511	44	17152	1.54792	1	1	0.918355
Annotation Cluster 89	Enrichment Score: 1.366842381117576
Category	Term	Count	%	PValue	Genes	List Total	Pop Hits	Pop Total	Fold Enrichment	Bonferroni	Benjamini	FDR
GOTERM_BP_5	GO:0072132~mesenchyme morphogenesis	13	0.719027	0.00128849	ENSMUSG00000029763, ENSMUSG00000032440, ENSMUSG00000048450, ENSMUSG00000024563, ENSMUSG00000027985, ENSMUSG00000020184, ENSMUSG00000008999, ENSMUSG00000042258, ENSMUSG00000022346, ENSMUSG00000048616, ENSMUSG00000000567, ENSMUSG00000032402, ENSMUSG00000039239	1511	51	17152	2.8935	0.998387	0.0193506	0.0177672
GOTERM_BP_5	GO:0003149~membranous septum morphogenesis	5	0.276549	0.0081475	ENSMUSG00000048616, ENSMUSG00000020644, ENSMUSG00000044674, ENSMUSG00000032440, ENSMUSG00000039239	1511	10	17152	5.67571	1	0.0834156	0.0765898
GOTERM_BP_5	GO:0003197~endocardial cushion development	10	0.553097	0.0096336	ENSMUSG00000048616, ENSMUSG00000032440, ENSMUSG00000000567, ENSMUSG00000048450, ENSMUSG00000020184, ENSMUSG00000008999, ENSMUSG00000042258, ENSMUSG00000052504, ENSMUSG00000039239, ENSMUSG00000039910	1511	42	17152	2.70272	1	0.0958745	0.0880292
GOTERM_BP_5	GO:0003203~endocardial cushion morphogenesis	8	0.442478	0.0161905	ENSMUSG00000048616, ENSMUSG00000032440, ENSMUSG00000000567, ENSMUSG00000048450, ENSMUSG00000020184, ENSMUSG00000008999, ENSMUSG00000042258, ENSMUSG00000039239	1511	31	17152	2.9294	1	0.14812	0.136
GOTERM_BP_5	GO:0060317~cardiac epithelial to mesenchymal transition	7	0.387168	0.0503555	ENSMUSG00000029287, ENSMUSG00000048616, ENSMUSG00000032440, ENSMUSG00000048450, ENSMUSG00000026833, ENSMUSG00000039239, ENSMUSG00000022367	1511	31	17152	2.56322	1	0.348228	0.319733
GOTERM_BP_5	GO:0060037~pharyngeal system development	6	0.331858	0.0730472	ENSMUSG00000048616, ENSMUSG00000026640, ENSMUSG00000008999, ENSMUSG00000042258, ENSMUSG00000025932, ENSMUSG00000039239	1511	26	17152	2.61956	1	0.450097	0.413266
GOTERM_BP_5	GO:2000826~regulation of heart morphogenesis	7	0.387168	0.0921293	ENSMUSG00000048616, ENSMUSG00000032440, ENSMUSG00000000567, ENSMUSG00000042258, ENSMUSG00000025932, ENSMUSG00000039239, ENSMUSG00000001761	1511	36	17152	2.20722	1	0.521996	0.479282
GOTERM_BP_5	GO:0003272~endocardial cushion formation	5	0.276549	0.138726	ENSMUSG00000048616, ENSMUSG00000032440, ENSMUSG00000048450, ENSMUSG00000008999, ENSMUSG00000039239	1511	23	17152	2.4677	1	0.6636	0.609298
GOTERM_BP_5	GO:1905005~regulation of epithelial to mesenchymal transition involved in endocardial cushion formation	3	0.165929	0.152053	ENSMUSG00000048616, ENSMUSG00000032440, ENSMUSG00000039239	1511	8	17152	4.25678	1	0.692362	0.635707
GOTERM_BP_5	GO:0003198~epithelial to mesenchymal transition involved in endocardial cushion formation	4	0.221239	0.207343	ENSMUSG00000048616, ENSMUSG00000032440, ENSMUSG00000048450, ENSMUSG00000039239	1511	18	17152	2.52254	1	0.809562	0.743316
GOTERM_BP_5	GO:0061037~negative regulation of cartilage development	4	0.221239	0.379919	ENSMUSG00000048616, ENSMUSG00000000567, ENSMUSG00000017491, ENSMUSG00000039239	1511	25	17152	1.81623	1	1	0.918355
Annotation Cluster 90	Enrichment Score: 1.365003369066255
Category	Term	Count	%	PValue	Genes	List Total	Pop Hits	Pop Total	Fold Enrichment	Bonferroni	Benjamini	FDR
GOTERM_BP_5	GO:0030810~positive regulation of nucleotide biosynthetic process	16	0.884956	0.0141444	ENSMUSG00000029167, ENSMUSG00000057455, ENSMUSG00000057177, ENSMUSG00000027523, ENSMUSG00000024256, ENSMUSG00000045658, ENSMUSG00000001175, ENSMUSG00000024524, ENSMUSG00000022346, ENSMUSG00000029778, ENSMUSG00000021478, ENSMUSG00000023964, ENSMUSG00000015243, ENSMUSG00000021536, ENSMUSG00000023826, ENSMUSG00000039956	1511	92	17152	1.97416	1	0.131575	0.120808
GOTERM_BP_5	GO:0045981~positive regulation of nucleotide metabolic process	19	1.05088	0.0189558	ENSMUSG00000034997, ENSMUSG00000029167, ENSMUSG00000057455, ENSMUSG00000057177, ENSMUSG00000027523, ENSMUSG00000024256, ENSMUSG00000020053, ENSMUSG00000020372, ENSMUSG00000045658, ENSMUSG00000001175, ENSMUSG00000024524, ENSMUSG00000022346, ENSMUSG00000029778, ENSMUSG00000021478, ENSMUSG00000023964, ENSMUSG00000015243, ENSMUSG00000021536, ENSMUSG00000023826, ENSMUSG00000039956	1511	121	17152	1.78245	1	0.164514	0.151052
GOTERM_BP_5	GO:0045761~regulation of adenylate cyclase activity	10	0.553097	0.0403098	ENSMUSG00000021478, ENSMUSG00000057455, ENSMUSG00000023964, ENSMUSG00000021536, ENSMUSG00000000766, ENSMUSG00000024553, ENSMUSG00000024256, ENSMUSG00000021373, ENSMUSG00000001175, ENSMUSG00000024524	1511	53	17152	2.14178	1	0.295891	0.271679
GOTERM_BP_5	GO:0051349~positive regulation of lyase activity	8	0.442478	0.0797562	ENSMUSG00000021478, ENSMUSG00000057455, ENSMUSG00000023964, ENSMUSG00000021536, ENSMUSG00000059363, ENSMUSG00000024256, ENSMUSG00000001175, ENSMUSG00000024524	1511	43	17152	2.11189	1	0.475723	0.436795
GOTERM_BP_5	GO:0031281~positive regulation of cyclase activity	7	0.387168	0.173572	ENSMUSG00000021478, ENSMUSG00000057455, ENSMUSG00000023964, ENSMUSG00000021536, ENSMUSG00000024256, ENSMUSG00000001175, ENSMUSG00000024524	1511	43	17152	1.84791	1	0.730321	0.670559
Annotation Cluster 91	Enrichment Score: 1.3346961542173048
Category	Term	Count	%	PValue	Genes	List Total	Pop Hits	Pop Total	Fold Enrichment	Bonferroni	Benjamini	FDR
GOTERM_CC_5	GO:0005634~nucleus	702	38.8274	0.00208274	ENSMUSG00000026683, ENSMUSG00000059246, ENSMUSG00000059005, ENSMUSG00000024260, ENSMUSG00000027655, ENSMUSG00000023055, ENSMUSG00000026686, ENSMUSG00000026565, ENSMUSG00000028741, ENSMUSG00000025239, ENSMUSG00000024268, ENSMUSG00000029832, ENSMUSG00000029833, ENSMUSG00000026688, ENSMUSG00000045078, ENSMUSG00000020900, ENSMUSG00000020901, ENSMUSG00000017724, ENSMUSG00000038665, ENSMUSG00000038544,…	1473	6713	15239	1.08187	0.781722	0.0477523	0.0458553
GOTERM_CC_5	GO:0005654~nucleoplasm	256	14.1593	0.0127621	ENSMUSG00000029397, ENSMUSG00000032565, ENSMUSG00000056895, ENSMUSG00000052056, ENSMUSG00000059005, ENSMUSG00000024260, ENSMUSG00000055320, ENSMUSG00000026565, ENSMUSG00000069729, ENSMUSG00000028741, ENSMUSG00000022641, ENSMUSG00000044548, ENSMUSG00000039197, ENSMUSG00000024943, ENSMUSG00000022529, ENSMUSG00000038665, ENSMUSG00000038544, ENSMUSG00000037214, ENSMUSG00000030254, ENSMUSG00000004661,…	1473	2325	15239	1.13912	0.999915	0.221818	0.213006
GOTERM_CC_5	GO:0031981~nuclear lumen	331	18.3075	0.0382984	ENSMUSG00000029397, ENSMUSG00000032565, ENSMUSG00000056895, ENSMUSG00000008575, ENSMUSG00000052056, ENSMUSG00000059005, ENSMUSG00000024260, ENSMUSG00000055320, ENSMUSG00000023055, ENSMUSG00000026565, ENSMUSG00000069729, ENSMUSG00000028741, ENSMUSG00000022641, ENSMUSG00000044548, ENSMUSG00000029833, ENSMUSG00000039197, ENSMUSG00000024943, ENSMUSG00000044783, ENSMUSG00000022529, ENSMUSG00000038665,…	1473	3139	15239	1.09091	1	0.499247	0.479414
GOTERM_CC_5	GO:0043231~intracellular membrane-bounded organelle	1056	58.4071	0.0462278	ENSMUSG00000004771, ENSMUSG00000059246, ENSMUSG00000059005, ENSMUSG00000059003, ENSMUSG00000027655, ENSMUSG00000023055, ENSMUSG00000026565, ENSMUSG00000028741, ENSMUSG00000025239, ENSMUSG00000029832, ENSMUSG00000029833, ENSMUSG00000029838, ENSMUSG00000045078, ENSMUSG00000038544, ENSMUSG00000035275, ENSMUSG00000037214, ENSMUSG00000068196, ENSMUSG00000035277, ENSMUSG00000016510, ENSMUSG00000005871,…	1473	10626	15239	1.02813	1	0.562439	0.540095
GOTERM_CC_5	GO:0044428~nuclear part	376	20.7965	0.0594109	ENSMUSG00000029397, ENSMUSG00000032565, ENSMUSG00000056895, ENSMUSG00000008575, ENSMUSG00000052056, ENSMUSG00000030020, ENSMUSG00000059005, ENSMUSG00000024260, ENSMUSG00000055320, ENSMUSG00000027655, ENSMUSG00000023055, ENSMUSG00000026565, ENSMUSG00000069729, ENSMUSG00000028741, ENSMUSG00000022641, ENSMUSG00000044548, ENSMUSG00000029833, ENSMUSG00000026688, ENSMUSG00000039197, ENSMUSG00000024943,…	1473	3625	15239	1.07308	1	0.676418	0.649547
GOTERM_CC_5	GO:0043229~intracellular organelle	1157	63.9934	0.0754019	ENSMUSG00000004771, ENSMUSG00000059246, ENSMUSG00000059005, ENSMUSG00000059003, ENSMUSG00000027655, ENSMUSG00000023055, ENSMUSG00000026565, ENSMUSG00000028741, ENSMUSG00000025239, ENSMUSG00000029832, ENSMUSG00000029833, ENSMUSG00000029838, ENSMUSG00000045078, ENSMUSG00000047495, ENSMUSG00000038544, ENSMUSG00000035275, ENSMUSG00000037214, ENSMUSG00000068196, ENSMUSG00000035277, ENSMUSG00000016510,…	1473	11735	15239	1.02001	1	0.764491	0.734121
GOTERM_CC_5	GO:0070013~intracellular organelle lumen	362	20.0221	0.121492	ENSMUSG00000029397, ENSMUSG00000032565, ENSMUSG00000056895, ENSMUSG00000008575, ENSMUSG00000052056, ENSMUSG00000059005, ENSMUSG00000024260, ENSMUSG00000055320, ENSMUSG00000023055, ENSMUSG00000026565, ENSMUSG00000069729, ENSMUSG00000028741, ENSMUSG00000022641, ENSMUSG00000044548, ENSMUSG00000029833, ENSMUSG00000039197, ENSMUSG00000024943, ENSMUSG00000022889, ENSMUSG00000044783, ENSMUSG00000022529,…	1473	3548	15239	1.05555	1	1	0.961591
GOTERM_CC_5	GO:0044446~intracellular organelle part	708	39.1593	0.82034	ENSMUSG00000004771, ENSMUSG00000026683, ENSMUSG00000019907, ENSMUSG00000059005, ENSMUSG00000024260, ENSMUSG00000027655, ENSMUSG00000023055, ENSMUSG00000027534, ENSMUSG00000026565, ENSMUSG00000028741, ENSMUSG00000024269, ENSMUSG00000029833, ENSMUSG00000026688, ENSMUSG00000020900, ENSMUSG00000035152, ENSMUSG00000017724, ENSMUSG00000038665, ENSMUSG00000038544, ENSMUSG00000050312, ENSMUSG00000037214,…	1473	7483	15239	0.978839	1	1	0.961591
Annotation Cluster 92	Enrichment Score: 1.3098575994480461
Category	Term	Count	%	PValue	Genes	List Total	Pop Hits	Pop Total	Fold Enrichment	Bonferroni	Benjamini	FDR
GOTERM_BP_5	GO:0060350~endochondral bone morphogenesis	12	0.663717	0.0099997	ENSMUSG00000007279, ENSMUSG00000005583, ENSMUSG00000032440, ENSMUSG00000000567, ENSMUSG00000014813, ENSMUSG00000017491, ENSMUSG00000052430, ENSMUSG00000026147, ENSMUSG00000022483, ENSMUSG00000027523, ENSMUSG00000028226, ENSMUSG00000000142	1511	57	17152	2.38977	1	0.0989256	0.0908306
GOTERM_BP_5	GO:0060351~cartilage development involved in endochondral bone morphogenesis	8	0.442478	0.0135372	ENSMUSG00000007279, ENSMUSG00000032440, ENSMUSG00000000567, ENSMUSG00000014813, ENSMUSG00000017491, ENSMUSG00000026147, ENSMUSG00000022483, ENSMUSG00000000142	1511	30	17152	3.02705	1	0.127112	0.11671
GOTERM_BP_5	GO:0003416~endochondral bone growth	5	0.276549	0.107464	ENSMUSG00000032440, ENSMUSG00000028487, ENSMUSG00000014813, ENSMUSG00000017491, ENSMUSG00000026147	1511	21	17152	2.70272	1	0.564016	0.517863
GOTERM_BP_5	GO:0098868~bone growth	5	0.276549	0.138726	ENSMUSG00000032440, ENSMUSG00000028487, ENSMUSG00000014813, ENSMUSG00000017491, ENSMUSG00000026147	1511	23	17152	2.4677	1	0.6636	0.609298
GOTERM_BP_5	GO:0003417~growth plate cartilage development	4	0.221239	0.139887	ENSMUSG00000032440, ENSMUSG00000014813, ENSMUSG00000017491, ENSMUSG00000026147	1511	15	17152	3.02705	1	0.666167	0.611655
Annotation Cluster 93	Enrichment Score: 1.286994493475472
Category	Term	Count	%	PValue	Genes	List Total	Pop Hits	Pop Total	Fold Enrichment	Bonferroni	Benjamini	FDR
GOTERM_BP_5	GO:2001020~regulation of response to DNA damage stimulus	24	1.32743	0.0121868	ENSMUSG00000032565, ENSMUSG00000034639, ENSMUSG00000009628, ENSMUSG00000052144, ENSMUSG00000057113, ENSMUSG00000029461, ENSMUSG00000027242, ENSMUSG00000020184, ENSMUSG00000026603, ENSMUSG00000090083, ENSMUSG00000025932, ENSMUSG00000000142, ENSMUSG00000026932, ENSMUSG00000022346, ENSMUSG00000044337, ENSMUSG00000021932, ENSMUSG00000036097, ENSMUSG00000021911, ENSMUSG00000045671, ENSMUSG00000051675,…	1511	159	17152	1.71342	1	0.116853	0.107291
GOTERM_BP_5	GO:2001022~positive regulation of response to DNA damage stimulus	13	0.719027	0.039449	ENSMUSG00000032565, ENSMUSG00000034639, ENSMUSG00000029461, ENSMUSG00000090083, ENSMUSG00000025932, ENSMUSG00000026932, ENSMUSG00000022346, ENSMUSG00000036097, ENSMUSG00000021911, ENSMUSG00000045671, ENSMUSG00000054612, ENSMUSG00000032369, ENSMUSG00000017897	1511	78	17152	1.8919	1	0.291397	0.267552
GOTERM_BP_5	GO:0045739~positive regulation of DNA repair	9	0.497788	0.0407187	ENSMUSG00000032565, ENSMUSG00000036097, ENSMUSG00000021911, ENSMUSG00000034639, ENSMUSG00000029461, ENSMUSG00000090083, ENSMUSG00000025932, ENSMUSG00000054612, ENSMUSG00000017897	1511	45	17152	2.27028	1	0.297253	0.272929
GOTERM_BP_5	GO:0006282~regulation of DNA repair	13	0.719027	0.0590373	ENSMUSG00000032565, ENSMUSG00000034639, ENSMUSG00000009628, ENSMUSG00000052144, ENSMUSG00000029461, ENSMUSG00000090083, ENSMUSG00000025932, ENSMUSG00000000142, ENSMUSG00000036097, ENSMUSG00000021911, ENSMUSG00000075324, ENSMUSG00000054612, ENSMUSG00000017897	1511	83	17152	1.77793	1	0.389365	0.357503
GOTERM_BP_5	GO:0051054~positive regulation of DNA metabolic process	22	1.21681	0.31782	ENSMUSG00000032565, ENSMUSG00000029167, ENSMUSG00000031284, ENSMUSG00000034639, ENSMUSG00000033352, ENSMUSG00000057113, ENSMUSG00000029461, ENSMUSG00000029484, ENSMUSG00000020053, ENSMUSG00000020185, ENSMUSG00000029676, ENSMUSG00000090083, ENSMUSG00000025932, ENSMUSG00000026778, ENSMUSG00000022346, ENSMUSG00000036097, ENSMUSG00000021911, ENSMUSG00000031529, ENSMUSG00000034981, ENSMUSG00000054612,…	1511	212	17152	1.17798	1	0.995583	0.914115
Annotation Cluster 94	Enrichment Score: 1.2766299866863633
Category	Term	Count	%	PValue	Genes	List Total	Pop Hits	Pop Total	Fold Enrichment	Bonferroni	Benjamini	FDR
GOTERM_BP_5	GO:0030902~hindbrain development	31	1.7146	0.000243664	ENSMUSG00000029595, ENSMUSG00000008575, ENSMUSG00000026686, ENSMUSG00000048895, ENSMUSG00000000632, ENSMUSG00000026640, ENSMUSG00000008999, ENSMUSG00000001761, ENSMUSG00000048616, ENSMUSG00000029838, ENSMUSG00000020900, ENSMUSG00000020647, ENSMUSG00000010175, ENSMUSG00000038765, ENSMUSG00000018698, ENSMUSG00000014773, ENSMUSG00000029167, ENSMUSG00000029563, ENSMUSG00000028134, ENSMUSG00000027985,…	1511	173	17152	2.03407	0.703379	0.0047831	0.0043917
GOTERM_BP_5	GO:0022037~metencephalon development	23	1.27212	0.0011418	ENSMUSG00000029595, ENSMUSG00000029167, ENSMUSG00000029563, ENSMUSG00000028134, ENSMUSG00000022076, ENSMUSG00000020052, ENSMUSG00000026686, ENSMUSG00000048895, ENSMUSG00000000632, ENSMUSG00000047904, ENSMUSG00000029844, ENSMUSG00000001761, ENSMUSG00000028519, ENSMUSG00000029838, ENSMUSG00000020900, ENSMUSG00000020647, ENSMUSG00000038255, ENSMUSG00000010175, ENSMUSG00000038765, ENSMUSG00000018698,…	1511	124	17152	2.10551	0.996645	0.0174098	0.0159852
GOTERM_BP_5	GO:0021549~cerebellum development	21	1.1615	0.00172876	ENSMUSG00000029595, ENSMUSG00000029167, ENSMUSG00000029563, ENSMUSG00000028134, ENSMUSG00000022076, ENSMUSG00000026686, ENSMUSG00000048895, ENSMUSG00000000632, ENSMUSG00000047904, ENSMUSG00000001761, ENSMUSG00000028519, ENSMUSG00000029838, ENSMUSG00000020900, ENSMUSG00000020647, ENSMUSG00000038255, ENSMUSG00000010175, ENSMUSG00000038765, ENSMUSG00000018698, ENSMUSG00000030314, ENSMUSG00000032238,…	1511	112	17152	2.12839	0.999821	0.0242123	0.022231
GOTERM_BP_5	GO:0021680~cerebellar Purkinje cell layer development	8	0.442478	0.026318	ENSMUSG00000029595, ENSMUSG00000020900, ENSMUSG00000022076, ENSMUSG00000000632, ENSMUSG00000018698, ENSMUSG00000030314, ENSMUSG00000032238, ENSMUSG00000014773	1511	34	17152	2.67092	1	0.214065	0.196548
GOTERM_BP_5	GO:0021695~cerebellar cortex development	11	0.608407	0.0392586	ENSMUSG00000029595, ENSMUSG00000020900, ENSMUSG00000038255, ENSMUSG00000022076, ENSMUSG00000010175, ENSMUSG00000000632, ENSMUSG00000018698, ENSMUSG00000030314, ENSMUSG00000032238, ENSMUSG00000014773, ENSMUSG00000001761	1511	61	17152	2.04698	1	0.290852	0.267052
GOTERM_BP_5	GO:0021940~positive regulation of cerebellar granule cell precursor proliferation	4	0.221239	0.0510718	ENSMUSG00000029595, ENSMUSG00000020053, ENSMUSG00000018698, ENSMUSG00000001761	1511	10	17152	4.54057	1	0.349964	0.321327
GOTERM_BP_5	GO:0021924~cell proliferation in external granule layer	5	0.276549	0.0563336	ENSMUSG00000029595, ENSMUSG00000020053, ENSMUSG00000018698, ENSMUSG00000032238, ENSMUSG00000001761	1511	17	17152	3.33865	1	0.375507	0.34478
GOTERM_BP_5	GO:0021534~cell proliferation in hindbrain	5	0.276549	0.0675657	ENSMUSG00000029595, ENSMUSG00000020053, ENSMUSG00000018698, ENSMUSG00000032238, ENSMUSG00000001761	1511	18	17152	3.15317	1	0.423752	0.389077
GOTERM_BP_5	GO:0021937~cerebellar Purkinje cell-granule cell precursor cell signaling involved in regulation of granule cell precursor cell proliferation	3	0.165929	0.091512	ENSMUSG00000029595, ENSMUSG00000018698, ENSMUSG00000001761	1511	6	17152	5.67571	1	0.51968	0.477155
GOTERM_BP_5	GO:0021936~regulation of cerebellar granule cell precursor proliferation	4	0.221239	0.100033	ENSMUSG00000029595, ENSMUSG00000020053, ENSMUSG00000018698, ENSMUSG00000001761	1511	13	17152	3.49275	1	0.538622	0.494547
GOTERM_BP_5	GO:0021587~cerebellum morphogenesis	8	0.442478	0.146927	ENSMUSG00000029595, ENSMUSG00000028519, ENSMUSG00000010175, ENSMUSG00000038765, ENSMUSG00000018698, ENSMUSG00000032238, ENSMUSG00000014773, ENSMUSG00000001761	1511	50	17152	1.81623	1	0.688515	0.632175
GOTERM_BP_5	GO:0021575~hindbrain morphogenesis	8	0.442478	0.194306	ENSMUSG00000029595, ENSMUSG00000028519, ENSMUSG00000010175, ENSMUSG00000038765, ENSMUSG00000018698, ENSMUSG00000032238, ENSMUSG00000014773, ENSMUSG00000001761	1511	54	17152	1.68169	1	0.775049	0.711627
GOTERM_BP_5	GO:0021533~cell differentiation in hindbrain	5	0.276549	0.21008	ENSMUSG00000029595, ENSMUSG00000048616, ENSMUSG00000010175, ENSMUSG00000018698, ENSMUSG00000032238	1511	27	17152	2.10212	1	0.815779	0.749025
GOTERM_BP_5	GO:0021697~cerebellar cortex formation	5	0.276549	0.22933	ENSMUSG00000029595, ENSMUSG00000010175, ENSMUSG00000018698, ENSMUSG00000032238, ENSMUSG00000014773	1511	28	17152	2.02704	1	0.860375	0.789971
GOTERM_BP_5	GO:0021692~cerebellar Purkinje cell layer morphogenesis	4	0.221239	0.231246	ENSMUSG00000029595, ENSMUSG00000018698, ENSMUSG00000032238, ENSMUSG00000014773	1511	19	17152	2.38977	1	0.862372	0.791804
GOTERM_BP_5	GO:0021696~cerebellar cortex morphogenesis	6	0.331858	0.274058	ENSMUSG00000029595, ENSMUSG00000010175, ENSMUSG00000018698, ENSMUSG00000032238, ENSMUSG00000014773, ENSMUSG00000001761	1511	40	17152	1.70271	1	0.934007	0.857578
GOTERM_BP_5	GO:0021702~cerebellar Purkinje cell differentiation	3	0.165929	0.352838	ENSMUSG00000029595, ENSMUSG00000018698, ENSMUSG00000032238	1511	14	17152	2.43245	1	1	0.918355
GOTERM_BP_5	GO:0021694~cerebellar Purkinje cell layer formation	3	0.165929	0.385599	ENSMUSG00000029595, ENSMUSG00000018698, ENSMUSG00000032238	1511	15	17152	2.27028	1	1	0.918355
Annotation Cluster 95	Enrichment Score: 1.2677231472882697
Category	Term	Count	%	PValue	Genes	List Total	Pop Hits	Pop Total	Fold Enrichment	Bonferroni	Benjamini	FDR
GOTERM_BP_5	GO:0021826~substrate-independent telencephalic tangential migration	5	0.276549	0.0081475	ENSMUSG00000021478, ENSMUSG00000053024, ENSMUSG00000062991, ENSMUSG00000035277, ENSMUSG00000041014	1511	10	17152	5.67571	1	0.0834156	0.0765898
GOTERM_BP_5	GO:0021892~cerebral cortex GABAergic interneuron differentiation	4	0.221239	0.0821198	ENSMUSG00000021478, ENSMUSG00000053024, ENSMUSG00000020052, ENSMUSG00000035277	1511	12	17152	3.78381	1	0.482841	0.443331
GOTERM_BP_5	GO:1904936~interneuron migration	3	0.165929	0.091512	ENSMUSG00000021478, ENSMUSG00000053024, ENSMUSG00000035277	1511	6	17152	5.67571	1	0.51968	0.477155
GOTERM_BP_5	GO:0021895~cerebral cortex neuron differentiation	5	0.276549	0.138726	ENSMUSG00000021478, ENSMUSG00000021379, ENSMUSG00000053024, ENSMUSG00000020052, ENSMUSG00000035277	1511	23	17152	2.4677	1	0.6636	0.609298
Annotation Cluster 96	Enrichment Score: 1.2633177566326392
Category	Term	Count	%	PValue	Genes	List Total	Pop Hits	Pop Total	Fold Enrichment	Bonferroni	Benjamini	FDR
GOTERM_BP_5	GO:0045637~regulation of myeloid cell differentiation	32	1.76991	0.00258517	ENSMUSG00000030067, ENSMUSG00000005583, ENSMUSG00000027210, ENSMUSG00000052155, ENSMUSG00000020160, ENSMUSG00000024245, ENSMUSG00000024425, ENSMUSG00000022346, ENSMUSG00000047415, ENSMUSG00000025958, ENSMUSG00000022105, ENSMUSG00000020644, ENSMUSG00000054717, ENSMUSG00000061482, ENSMUSG00000039410, ENSMUSG00000039115, ENSMUSG00000014773, ENSMUSG00000061559, ENSMUSG00000005871, ENSMUSG00000052040,…	1511	208	17152	1.74637	0.999998	0.0331354	0.0304239
GOTERM_BP_5	GO:0030099~myeloid cell differentiation	49	2.71018	0.00925754	ENSMUSG00000030067, ENSMUSG00000005583, ENSMUSG00000032440, ENSMUSG00000027210, ENSMUSG00000042569, ENSMUSG00000024425, ENSMUSG00000047415, ENSMUSG00000025958, ENSMUSG00000054717, ENSMUSG00000061482, ENSMUSG00000039115, ENSMUSG00000039910, ENSMUSG00000032369, ENSMUSG00000014773, ENSMUSG00000005672, ENSMUSG00000005871, ENSMUSG00000051177, ENSMUSG00000006362, ENSMUSG00000027523, ENSMUSG00000026630,…	1511	386	17152	1.44098	1	0.0930607	0.0854456
GOTERM_BP_5	GO:0045638~negative regulation of myeloid cell differentiation	17	0.940265	0.00937769	ENSMUSG00000061559, ENSMUSG00000052040, ENSMUSG00000027210, ENSMUSG00000020160, ENSMUSG00000024245, ENSMUSG00000022346, ENSMUSG00000021025, ENSMUSG00000047415, ENSMUSG00000021127, ENSMUSG00000061482, ENSMUSG00000021647, ENSMUSG00000066687, ENSMUSG00000039410, ENSMUSG00000014773, ENSMUSG00000056648, ENSMUSG00000032698, ENSMUSG00000038855	1511	96	17152	2.01015	1	0.0938899	0.086207
GOTERM_BP_5	GO:1903706~regulation of hemopoiesis	47	2.59956	0.014036	ENSMUSG00000030067, ENSMUSG00000036526, ENSMUSG00000034801, ENSMUSG00000005583, ENSMUSG00000032440, ENSMUSG00000027210, ENSMUSG00000052155, ENSMUSG00000021270, ENSMUSG00000020160, ENSMUSG00000041415, ENSMUSG00000024245, ENSMUSG00000041135, ENSMUSG00000024425, ENSMUSG00000029655, ENSMUSG00000022346, ENSMUSG00000023951, ENSMUSG00000047415, ENSMUSG00000025958, ENSMUSG00000022105, ENSMUSG00000020644,…	1511	376	17152	1.41893	1	0.131055	0.120331
GOTERM_BP_5	GO:0002761~regulation of myeloid leukocyte differentiation	18	0.995575	0.0314918	ENSMUSG00000030067, ENSMUSG00000005871, ENSMUSG00000027985, ENSMUSG00000027523, ENSMUSG00000024245, ENSMUSG00000021464, ENSMUSG00000024425, ENSMUSG00000022346, ENSMUSG00000022015, ENSMUSG00000047415, ENSMUSG00000021127, ENSMUSG00000022952, ENSMUSG00000025958, ENSMUSG00000022105, ENSMUSG00000020644, ENSMUSG00000021647, ENSMUSG00000039410, ENSMUSG00000039115	1511	119	17152	1.71702	1	0.244958	0.224913
GOTERM_BP_5	GO:0002763~positive regulation of myeloid leukocyte differentiation	11	0.608407	0.0320279	ENSMUSG00000047415, ENSMUSG00000025958, ENSMUSG00000021127, ENSMUSG00000022952, ENSMUSG00000022105, ENSMUSG00000020644, ENSMUSG00000027985, ENSMUSG00000027523, ENSMUSG00000039115, ENSMUSG00000021464, ENSMUSG00000022015	1511	59	17152	2.11637	1	0.247744	0.227471
GOTERM_BP_5	GO:0030217~T cell differentiation	31	1.7146	0.0352453	ENSMUSG00000030067, ENSMUSG00000036526, ENSMUSG00000034801, ENSMUSG00000048251, ENSMUSG00000032440, ENSMUSG00000021270, ENSMUSG00000041415, ENSMUSG00000041135, ENSMUSG00000020167, ENSMUSG00000021615, ENSMUSG00000037034, ENSMUSG00000005672, ENSMUSG00000005871, ENSMUSG00000076431, ENSMUSG00000027985, ENSMUSG00000029603, ENSMUSG00000000861, ENSMUSG00000044813, ENSMUSG00000027109, ENSMUSG00000041202,…	1511	242	17152	1.45411	1	0.269116	0.247095
GOTERM_BP_5	GO:1903707~negative regulation of hemopoiesis	20	1.10619	0.0432385	ENSMUSG00000061559, ENSMUSG00000052040, ENSMUSG00000027210, ENSMUSG00000020160, ENSMUSG00000029603, ENSMUSG00000024245, ENSMUSG00000029655, ENSMUSG00000022346, ENSMUSG00000021025, ENSMUSG00000047415, ENSMUSG00000021127, ENSMUSG00000020644, ENSMUSG00000061482, ENSMUSG00000021647, ENSMUSG00000066687, ENSMUSG00000039410, ENSMUSG00000014773, ENSMUSG00000056648, ENSMUSG00000032698, ENSMUSG00000038855	1511	142	17152	1.59879	1	0.309935	0.284574
GOTERM_BP_5	GO:1902107~positive regulation of leukocyte differentiation	20	1.10619	0.079501	ENSMUSG00000032440, ENSMUSG00000021270, ENSMUSG00000027985, ENSMUSG00000027523, ENSMUSG00000044813, ENSMUSG00000041135, ENSMUSG00000021464, ENSMUSG00000022015, ENSMUSG00000021686, ENSMUSG00000047415, ENSMUSG00000021127, ENSMUSG00000022952, ENSMUSG00000025958, ENSMUSG00000022105, ENSMUSG00000015396, ENSMUSG00000020644, ENSMUSG00000066687, ENSMUSG00000039115, ENSMUSG00000037944, ENSMUSG00000038855	1511	153	17152	1.48385	1	0.475723	0.436795
GOTERM_BP_5	GO:1902105~regulation of leukocyte differentiation	32	1.76991	0.0853933	ENSMUSG00000030067, ENSMUSG00000036526, ENSMUSG00000034801, ENSMUSG00000032440, ENSMUSG00000021270, ENSMUSG00000041415, ENSMUSG00000024245, ENSMUSG00000041135, ENSMUSG00000024425, ENSMUSG00000022346, ENSMUSG00000047415, ENSMUSG00000025958, ENSMUSG00000022105, ENSMUSG00000020644, ENSMUSG00000039410, ENSMUSG00000039115, ENSMUSG00000005871, ENSMUSG00000027985, ENSMUSG00000029603, ENSMUSG00000027523,…	1511	273	17152	1.33057	1	0.494507	0.454042
GOTERM_BP_5	GO:1903708~positive regulation of hemopoiesis	23	1.27212	0.107642	ENSMUSG00000032440, ENSMUSG00000052155, ENSMUSG00000021270, ENSMUSG00000027985, ENSMUSG00000027523, ENSMUSG00000044813, ENSMUSG00000041135, ENSMUSG00000021464, ENSMUSG00000029655, ENSMUSG00000022015, ENSMUSG00000021686, ENSMUSG00000047415, ENSMUSG00000021127, ENSMUSG00000022952, ENSMUSG00000025958, ENSMUSG00000022105, ENSMUSG00000015396, ENSMUSG00000020644, ENSMUSG00000054717, ENSMUSG00000066687,…	1511	189	17152	1.38139	1	0.564355	0.518174
GOTERM_BP_5	GO:0045639~positive regulation of myeloid cell differentiation	13	0.719027	0.108553	ENSMUSG00000052155, ENSMUSG00000027985, ENSMUSG00000027523, ENSMUSG00000021464, ENSMUSG00000022015, ENSMUSG00000047415, ENSMUSG00000021127, ENSMUSG00000022952, ENSMUSG00000025958, ENSMUSG00000022105, ENSMUSG00000020644, ENSMUSG00000054717, ENSMUSG00000039115	1511	92	17152	1.60401	1	0.567344	0.520919
GOTERM_BP_5	GO:0030097~hemopoiesis	87	4.81195	0.201619	ENSMUSG00000030067, ENSMUSG00000036526, ENSMUSG00000031990, ENSMUSG00000005583, ENSMUSG00000032440, ENSMUSG00000027210, ENSMUSG00000021270, ENSMUSG00000042569, ENSMUSG00000024425, ENSMUSG00000061887, ENSMUSG00000047415, ENSMUSG00000025958, ENSMUSG00000054717, ENSMUSG00000061482, ENSMUSG00000052534, ENSMUSG00000039115, ENSMUSG00000039910, ENSMUSG00000032369, ENSMUSG00000039239, ENSMUSG00000014773,…	1511	892	17152	1.10715	1	0.797836	0.732549
GOTERM_BP_5	GO:0002520~immune system development	95	5.25442	0.206269	ENSMUSG00000030067, ENSMUSG00000036526, ENSMUSG00000031990, ENSMUSG00000029554, ENSMUSG00000005583, ENSMUSG00000032440, ENSMUSG00000027210, ENSMUSG00000028266, ENSMUSG00000021270, ENSMUSG00000042569, ENSMUSG00000024425, ENSMUSG00000061887, ENSMUSG00000047415, ENSMUSG00000025958, ENSMUSG00000054717, ENSMUSG00000061482, ENSMUSG00000044340, ENSMUSG00000052534, ENSMUSG00000039115, ENSMUSG00000039910,…	1511	984	17152	1.09592	1	0.809562	0.743316
GOTERM_BP_5	GO:0002521~leukocyte differentiation	54	2.98673	0.235755	ENSMUSG00000030067, ENSMUSG00000036526, ENSMUSG00000005583, ENSMUSG00000032440, ENSMUSG00000021270, ENSMUSG00000042569, ENSMUSG00000024425, ENSMUSG00000047415, ENSMUSG00000025958, ENSMUSG00000039115, ENSMUSG00000039910, ENSMUSG00000014773, ENSMUSG00000005672, ENSMUSG00000005871, ENSMUSG00000051177, ENSMUSG00000006362, ENSMUSG00000027523, ENSMUSG00000000861, ENSMUSG00000026630, ENSMUSG00000044813,…	1511	544	17152	1.1268	1	0.86584	0.794989
GOTERM_BP_5	GO:0048534~hematopoietic or lymphoid organ development	90	4.97788	0.244853	ENSMUSG00000030067, ENSMUSG00000036526, ENSMUSG00000031990, ENSMUSG00000029554, ENSMUSG00000005583, ENSMUSG00000032440, ENSMUSG00000027210, ENSMUSG00000028266, ENSMUSG00000021270, ENSMUSG00000042569, ENSMUSG00000024425, ENSMUSG00000061887, ENSMUSG00000047415, ENSMUSG00000025958, ENSMUSG00000054717, ENSMUSG00000061482, ENSMUSG00000052534, ENSMUSG00000039115, ENSMUSG00000039910, ENSMUSG00000032369,…	1511	940	17152	1.08684	1	0.8739	0.80239
GOTERM_BP_5	GO:0045619~regulation of lymphocyte differentiation	17	0.940265	0.362097	ENSMUSG00000036526, ENSMUSG00000034801, ENSMUSG00000032440, ENSMUSG00000021270, ENSMUSG00000029603, ENSMUSG00000041415, ENSMUSG00000044813, ENSMUSG00000041135, ENSMUSG00000024238, ENSMUSG00000024425, ENSMUSG00000021686, ENSMUSG00000021127, ENSMUSG00000015396, ENSMUSG00000020644, ENSMUSG00000066687, ENSMUSG00000037944, ENSMUSG00000038855	1511	163	17152	1.18389	1	1	0.918355
Annotation Cluster 97	Enrichment Score: 1.260296009157881
Category	Term	Count	%	PValue	Genes	List Total	Pop Hits	Pop Total	Fold Enrichment	Bonferroni	Benjamini	FDR
GOTERM_BP_5	GO:0045995~regulation of embryonic development	20	1.10619	0.00937081	ENSMUSG00000032796, ENSMUSG00000005034, ENSMUSG00000058444, ENSMUSG00000051177, ENSMUSG00000029594, ENSMUSG00000048078, ENSMUSG00000027996, ENSMUSG00000023087, ENSMUSG00000033392, ENSMUSG00000032083, ENSMUSG00000020053, ENSMUSG00000020372, ENSMUSG00000008999, ENSMUSG00000004872, ENSMUSG00000047407, ENSMUSG00000044674, ENSMUSG00000032419, ENSMUSG00000019846, ENSMUSG00000018698, ENSMUSG00000014773	1511	121	17152	1.87627	1	0.0938899	0.086207
GOTERM_BP_5	GO:0010470~regulation of gastrulation	8	0.442478	0.0514488	ENSMUSG00000058444, ENSMUSG00000048078, ENSMUSG00000027996, ENSMUSG00000033392, ENSMUSG00000032083, ENSMUSG00000020372, ENSMUSG00000018698, ENSMUSG00000047407	1511	39	17152	2.3285	1	0.349964	0.321327
GOTERM_BP_5	GO:0040019~positive regulation of embryonic development	7	0.387168	0.102204	ENSMUSG00000051177, ENSMUSG00000029594, ENSMUSG00000048078, ENSMUSG00000033392, ENSMUSG00000020053, ENSMUSG00000020372, ENSMUSG00000018698	1511	37	17152	2.14757	1	0.547947	0.503109
GOTERM_BP_5	GO:2000543~positive regulation of gastrulation	3	0.165929	0.184584	ENSMUSG00000048078, ENSMUSG00000020372, ENSMUSG00000018698	1511	9	17152	3.78381	1	0.751752	0.690237
Annotation Cluster 98	Enrichment Score: 1.241569320027204
Category	Term	Count	%	PValue	Genes	List Total	Pop Hits	Pop Total	Fold Enrichment	Bonferroni	Benjamini	FDR
GOTERM_BP_5	GO:0021795~cerebral cortex cell migration	12	0.663717	0.00419261	ENSMUSG00000025969, ENSMUSG00000028519, ENSMUSG00000042453, ENSMUSG00000028883, ENSMUSG00000035277, ENSMUSG00000043051, ENSMUSG00000048895, ENSMUSG00000045515, ENSMUSG00000022883, ENSMUSG00000025810, ENSMUSG00000028747, ENSMUSG00000043557	1511	51	17152	2.67092	1	0.048728	0.0447407
GOTERM_BP_5	GO:0021799~cerebral cortex radially oriented cell migration	6	0.331858	0.160392	ENSMUSG00000028519, ENSMUSG00000042453, ENSMUSG00000043051, ENSMUSG00000048895, ENSMUSG00000045515, ENSMUSG00000043557	1511	33	17152	2.0639	1	0.710753	0.652593
GOTERM_BP_5	GO:0022030~telencephalon glial cell migration	4	0.221239	0.280302	ENSMUSG00000028519, ENSMUSG00000042453, ENSMUSG00000043051, ENSMUSG00000048895	1511	21	17152	2.16218	1	0.946874	0.869392
Annotation Cluster 99	Enrichment Score: 1.2260506463335568
Category	Term	Count	%	PValue	Genes	List Total	Pop Hits	Pop Total	Fold Enrichment	Bonferroni	Benjamini	FDR
GOTERM_BP_5	GO:0014909~smooth muscle cell migration	13	0.719027	0.039449	ENSMUSG00000035954, ENSMUSG00000029167, ENSMUSG00000030770, ENSMUSG00000027200, ENSMUSG00000026313, ENSMUSG00000020184, ENSMUSG00000020053, ENSMUSG00000061751, ENSMUSG00000022346, ENSMUSG00000022367, ENSMUSG00000053819, ENSMUSG00000015533, ENSMUSG00000052920	1511	78	17152	1.8919	1	0.291397	0.267552
GOTERM_BP_5	GO:0014812~muscle cell migration	14	0.774336	0.0511651	ENSMUSG00000035954, ENSMUSG00000029167, ENSMUSG00000030770, ENSMUSG00000027200, ENSMUSG00000026313, ENSMUSG00000020184, ENSMUSG00000020053, ENSMUSG00000061751, ENSMUSG00000022346, ENSMUSG00000001761, ENSMUSG00000022367, ENSMUSG00000053819, ENSMUSG00000015533, ENSMUSG00000052920	1511	90	17152	1.76578	1	0.349964	0.321327
GOTERM_BP_5	GO:0048661~positive regulation of smooth muscle cell proliferation	14	0.774336	0.0592232	ENSMUSG00000030067, ENSMUSG00000029167, ENSMUSG00000032440, ENSMUSG00000026313, ENSMUSG00000020184, ENSMUSG00000020053, ENSMUSG00000022346, ENSMUSG00000023951, ENSMUSG00000021367, ENSMUSG00000020644, ENSMUSG00000032849, ENSMUSG00000053819, ENSMUSG00000045092, ENSMUSG00000015533	1511	92	17152	1.72739	1	0.390075	0.358156
GOTERM_BP_5	GO:0014910~regulation of smooth muscle cell migration	12	0.663717	0.0682572	ENSMUSG00000035954, ENSMUSG00000029167, ENSMUSG00000027200, ENSMUSG00000053819, ENSMUSG00000026313, ENSMUSG00000020184, ENSMUSG00000020053, ENSMUSG00000049313, ENSMUSG00000022346, ENSMUSG00000052920, ENSMUSG00000022367, ENSMUSG00000015533	1511	76	17152	1.79233	1	0.427551	0.392565
GOTERM_BP_5	GO:0014911~positive regulation of smooth muscle cell migration	9	0.497788	0.0908021	ENSMUSG00000035954, ENSMUSG00000027200, ENSMUSG00000053819, ENSMUSG00000026313, ENSMUSG00000020184, ENSMUSG00000020053, ENSMUSG00000022346, ENSMUSG00000022367, ENSMUSG00000015533	1511	53	17152	1.9276	1	0.51968	0.477155
Annotation Cluster 100	Enrichment Score: 1.2232814490511226
Category	Term	Count	%	PValue	Genes	List Total	Pop Hits	Pop Total	Fold Enrichment	Bonferroni	Benjamini	FDR
GOTERM_BP_5	GO:0098722~asymmetric stem cell division	4	0.221239	0.0510718	ENSMUSG00000041540, ENSMUSG00000075394, ENSMUSG00000066687, ENSMUSG00000013089	1511	10	17152	4.54057	1	0.349964	0.321327
GOTERM_BP_5	GO:0042078~germ-line stem cell division	3	0.165929	0.0647123	ENSMUSG00000075394, ENSMUSG00000066687, ENSMUSG00000013089	1511	5	17152	6.81085	1	0.414192	0.380299
GOTERM_BP_5	GO:0098728~germline stem cell asymmetric division	3	0.165929	0.0647123	ENSMUSG00000075394, ENSMUSG00000066687, ENSMUSG00000013089	1511	5	17152	6.81085	1	0.414192	0.380299
Annotation Cluster 101	Enrichment Score: 1.2041292209496623
Category	Term	Count	%	PValue	Genes	List Total	Pop Hits	Pop Total	Fold Enrichment	Bonferroni	Benjamini	FDR
GOTERM_BP_5	GO:0046890~regulation of lipid biosynthetic process	24	1.32743	0.0130846	ENSMUSG00000034997, ENSMUSG00000028086, ENSMUSG00000029167, ENSMUSG00000024042, ENSMUSG00000031073, ENSMUSG00000003721, ENSMUSG00000026676, ENSMUSG00000024431, ENSMUSG00000033161, ENSMUSG00000032083, ENSMUSG00000020053, ENSMUSG00000025277, ENSMUSG00000021770, ENSMUSG00000024985, ENSMUSG00000024378, ENSMUSG00000029524, ENSMUSG00000024978, ENSMUSG00000025958, ENSMUSG00000040374, ENSMUSG00000031906,…	1511	160	17152	1.70271	1	0.12356	0.113449
GOTERM_BP_5	GO:0046889~positive regulation of lipid biosynthetic process	12	0.663717	0.0850823	ENSMUSG00000034997, ENSMUSG00000024978, ENSMUSG00000025958, ENSMUSG00000029167, ENSMUSG00000031906, ENSMUSG00000026676, ENSMUSG00000032083, ENSMUSG00000020053, ENSMUSG00000025277, ENSMUSG00000024985, ENSMUSG00000024378, ENSMUSG00000029524	1511	79	17152	1.72427	1	0.493854	0.453442
GOTERM_BP_5	GO:0045834~positive regulation of lipid metabolic process	18	0.995575	0.219287	ENSMUSG00000034997, ENSMUSG00000062209, ENSMUSG00000029167, ENSMUSG00000032571, ENSMUSG00000055980, ENSMUSG00000026676, ENSMUSG00000032083, ENSMUSG00000020053, ENSMUSG00000025277, ENSMUSG00000024985, ENSMUSG00000024378, ENSMUSG00000029524, ENSMUSG00000024978, ENSMUSG00000025958, ENSMUSG00000024900, ENSMUSG00000031906, ENSMUSG00000030659, ENSMUSG00000033721	1511	157	17152	1.30144	1	0.835908	0.767506
Annotation Cluster 102	Enrichment Score: 1.1867056825548397
Category	Term	Count	%	PValue	Genes	List Total	Pop Hits	Pop Total	Fold Enrichment	Bonferroni	Benjamini	FDR
GOTERM_BP_5	GO:0045732~positive regulation of protein catabolic process	26	1.43805	0.0141104	ENSMUSG00000029397, ENSMUSG00000028086, ENSMUSG00000020184, ENSMUSG00000024425, ENSMUSG00000044548, ENSMUSG00000024208, ENSMUSG00000020642, ENSMUSG00000044167, ENSMUSG00000038068, ENSMUSG00000070509, ENSMUSG00000043051, ENSMUSG00000030104, ENSMUSG00000005871, ENSMUSG00000006362, ENSMUSG00000032350, ENSMUSG00000020372, ENSMUSG00000049313, ENSMUSG00000021701, ENSMUSG00000000567, ENSMUSG00000023826,…	1511	179	17152	1.64881	1	0.131504	0.120743
GOTERM_BP_5	GO:0031331~positive regulation of cellular catabolic process	26	1.43805	0.0403542	ENSMUSG00000029397, ENSMUSG00000028086, ENSMUSG00000055980, ENSMUSG00000020184, ENSMUSG00000032083, ENSMUSG00000044548, ENSMUSG00000022346, ENSMUSG00000024208, ENSMUSG00000020642, ENSMUSG00000024900, ENSMUSG00000038068, ENSMUSG00000070509, ENSMUSG00000043051, ENSMUSG00000034997, ENSMUSG00000007670, ENSMUSG00000006362, ENSMUSG00000032350, ENSMUSG00000020053, ENSMUSG00000020372, ENSMUSG00000042535,…	1511	197	17152	1.49816	1	0.295891	0.271679
GOTERM_BP_5	GO:1903362~regulation of cellular protein catabolic process	23	1.27212	0.0757288	ENSMUSG00000029397, ENSMUSG00000028086, ENSMUSG00000031652, ENSMUSG00000006362, ENSMUSG00000032350, ENSMUSG00000040359, ENSMUSG00000020184, ENSMUSG00000020372, ENSMUSG00000044548, ENSMUSG00000003279, ENSMUSG00000060579, ENSMUSG00000028426, ENSMUSG00000024208, ENSMUSG00000024219, ENSMUSG00000018189, ENSMUSG00000020642, ENSMUSG00000021701, ENSMUSG00000023826, ENSMUSG00000038175, ENSMUSG00000038068,…	1511	181	17152	1.44245	1	0.462042	0.424234
GOTERM_BP_5	GO:1903364~positive regulation of cellular protein catabolic process	14	0.774336	0.146207	ENSMUSG00000029397, ENSMUSG00000028086, ENSMUSG00000006362, ENSMUSG00000032350, ENSMUSG00000020184, ENSMUSG00000020372, ENSMUSG00000044548, ENSMUSG00000024208, ENSMUSG00000020642, ENSMUSG00000021701, ENSMUSG00000023826, ENSMUSG00000038068, ENSMUSG00000043051, ENSMUSG00000030314	1511	107	17152	1.48523	1	0.687727	0.631451
GOTERM_BP_5	GO:0045862~positive regulation of proteolysis	29	1.60398	0.184847	ENSMUSG00000029397, ENSMUSG00000028086, ENSMUSG00000053024, ENSMUSG00000027996, ENSMUSG00000020184, ENSMUSG00000020340, ENSMUSG00000022883, ENSMUSG00000022346, ENSMUSG00000020642, ENSMUSG00000000915, ENSMUSG00000021559, ENSMUSG00000038068, ENSMUSG00000070509, ENSMUSG00000043051, ENSMUSG00000032402, ENSMUSG00000032532, ENSMUSG00000006362, ENSMUSG00000032350, ENSMUSG00000020372, ENSMUSG00000045867,…	1511	266	17152	1.23756	1	0.751752	0.690237
Annotation Cluster 103	Enrichment Score: 1.1843001997250155
Category	Term	Count	%	PValue	Genes	List Total	Pop Hits	Pop Total	Fold Enrichment	Bonferroni	Benjamini	FDR
GOTERM_BP_5	GO:0048844~artery morphogenesis	14	0.774336	0.00581448	ENSMUSG00000076431, ENSMUSG00000001300, ENSMUSG00000026586, ENSMUSG00000025810, ENSMUSG00000025932, ENSMUSG00000029844, ENSMUSG00000023951, ENSMUSG00000048616, ENSMUSG00000022836, ENSMUSG00000007817, ENSMUSG00000010175, ENSMUSG00000032327, ENSMUSG00000039239, ENSMUSG00000039910	1511	68	17152	2.33706	1	0.0635951	0.0583911
GOTERM_BP_5	GO:0035909~aorta morphogenesis	6	0.331858	0.175342	ENSMUSG00000022836, ENSMUSG00000076431, ENSMUSG00000001300, ENSMUSG00000010175, ENSMUSG00000025932, ENSMUSG00000039239	1511	34	17152	2.00319	1	0.732863	0.672893
GOTERM_BP_5	GO:0035904~aorta development	8	0.442478	0.274601	ENSMUSG00000022836, ENSMUSG00000076431, ENSMUSG00000020900, ENSMUSG00000035152, ENSMUSG00000001300, ENSMUSG00000010175, ENSMUSG00000025932, ENSMUSG00000039239	1511	60	17152	1.51352	1	0.934008	0.857579
Annotation Cluster 104	Enrichment Score: 1.1762422652686053
Category	Term	Count	%	PValue	Genes	List Total	Pop Hits	Pop Total	Fold Enrichment	Bonferroni	Benjamini	FDR
GOTERM_BP_5	GO:0060713~labyrinthine layer morphogenesis	7	0.387168	0.027285	ENSMUSG00000021127, ENSMUSG00000019880, ENSMUSG00000020647, ENSMUSG00000027985, ENSMUSG00000008999, ENSMUSG00000027009, ENSMUSG00000027678	1511	27	17152	2.94296	1	0.219424	0.201469
GOTERM_BP_5	GO:0060669~embryonic placenta morphogenesis	7	0.387168	0.0503555	ENSMUSG00000021127, ENSMUSG00000019880, ENSMUSG00000020647, ENSMUSG00000027985, ENSMUSG00000008999, ENSMUSG00000027009, ENSMUSG00000027678	1511	31	17152	2.56322	1	0.348228	0.319733
GOTERM_BP_5	GO:0060710~chorio-allantoic fusion	4	0.221239	0.0510718	ENSMUSG00000021127, ENSMUSG00000027985, ENSMUSG00000008999, ENSMUSG00000027009	1511	10	17152	4.54057	1	0.349964	0.321327
GOTERM_BP_5	GO:0001892~embryonic placenta development	16	0.884956	0.0623899	ENSMUSG00000030551, ENSMUSG00000027985, ENSMUSG00000020185, ENSMUSG00000008999, ENSMUSG00000027109, ENSMUSG00000027009, ENSMUSG00000045216, ENSMUSG00000027678, ENSMUSG00000021127, ENSMUSG00000019880, ENSMUSG00000020647, ENSMUSG00000032717, ENSMUSG00000051159, ENSMUSG00000032867, ENSMUSG00000067261, ENSMUSG00000039910	1511	111	17152	1.63624	1	0.40931	0.375817
GOTERM_BP_5	GO:0060711~labyrinthine layer development	10	0.553097	0.0717446	ENSMUSG00000021127, ENSMUSG00000019880, ENSMUSG00000020647, ENSMUSG00000027985, ENSMUSG00000051159, ENSMUSG00000032867, ENSMUSG00000008999, ENSMUSG00000027009, ENSMUSG00000045216, ENSMUSG00000027678	1511	59	17152	1.92397	1	0.445477	0.409024
GOTERM_BP_5	GO:0001890~placenta development	19	1.05088	0.278927	ENSMUSG00000030551, ENSMUSG00000007880, ENSMUSG00000014813, ENSMUSG00000027985, ENSMUSG00000020185, ENSMUSG00000008999, ENSMUSG00000027109, ENSMUSG00000027009, ENSMUSG00000045216, ENSMUSG00000026468, ENSMUSG00000027678, ENSMUSG00000021127, ENSMUSG00000019880, ENSMUSG00000020647, ENSMUSG00000032717, ENSMUSG00000051159, ENSMUSG00000032867, ENSMUSG00000067261, ENSMUSG00000039910	1511	175	17152	1.23244	1	0.946718	0.869249
Annotation Cluster 105	Enrichment Score: 1.1494756598736955
Category	Term	Count	%	PValue	Genes	List Total	Pop Hits	Pop Total	Fold Enrichment	Bonferroni	Benjamini	FDR
GOTERM_BP_5	GO:0035272~exocrine system development	11	0.608407	0.028788	ENSMUSG00000032796, ENSMUSG00000028780, ENSMUSG00000008575, ENSMUSG00000042035, ENSMUSG00000020019, ENSMUSG00000000567, ENSMUSG00000028883, ENSMUSG00000020053, ENSMUSG00000008999, ENSMUSG00000025810, ENSMUSG00000039239	1511	58	17152	2.15286	1	0.228926	0.210193
GOTERM_BP_5	GO:0007435~salivary gland morphogenesis	8	0.442478	0.0514488	ENSMUSG00000032796, ENSMUSG00000028780, ENSMUSG00000008575, ENSMUSG00000020019, ENSMUSG00000028883, ENSMUSG00000008999, ENSMUSG00000025810, ENSMUSG00000039239	1511	39	17152	2.3285	1	0.349964	0.321327
GOTERM_BP_5	GO:0060445~branching involved in salivary gland morphogenesis	6	0.331858	0.0545136	ENSMUSG00000032796, ENSMUSG00000028780, ENSMUSG00000020019, ENSMUSG00000028883, ENSMUSG00000008999, ENSMUSG00000025810	1511	24	17152	2.83786	1	0.367152	0.337109
GOTERM_BP_5	GO:0007431~salivary gland development	8	0.442478	0.0880032	ENSMUSG00000032796, ENSMUSG00000028780, ENSMUSG00000008575, ENSMUSG00000020019, ENSMUSG00000028883, ENSMUSG00000008999, ENSMUSG00000025810, ENSMUSG00000039239	1511	44	17152	2.0639	1	0.507265	0.465756
GOTERM_BP_5	GO:0060600~dichotomous subdivision of an epithelial terminal unit	3	0.165929	0.251786	ENSMUSG00000028780, ENSMUSG00000028883, ENSMUSG00000025810	1511	11	17152	3.09584	1	0.88037	0.80833
Annotation Cluster 106	Enrichment Score: 1.1304921528614833
Category	Term	Count	%	PValue	Genes	List Total	Pop Hits	Pop Total	Fold Enrichment	Bonferroni	Benjamini	FDR
GOTERM_BP_5	GO:0046890~regulation of lipid biosynthetic process	24	1.32743	0.0130846	ENSMUSG00000034997, ENSMUSG00000028086, ENSMUSG00000029167, ENSMUSG00000024042, ENSMUSG00000031073, ENSMUSG00000003721, ENSMUSG00000026676, ENSMUSG00000024431, ENSMUSG00000033161, ENSMUSG00000032083, ENSMUSG00000020053, ENSMUSG00000025277, ENSMUSG00000021770, ENSMUSG00000024985, ENSMUSG00000024378, ENSMUSG00000029524, ENSMUSG00000024978, ENSMUSG00000025958, ENSMUSG00000040374, ENSMUSG00000031906,…	1511	160	17152	1.70271	1	0.12356	0.113449
GOTERM_BP_5	GO:0019218~regulation of steroid metabolic process	14	0.774336	0.0635548	ENSMUSG00000029167, ENSMUSG00000031073, ENSMUSG00000003721, ENSMUSG00000024431, ENSMUSG00000033161, ENSMUSG00000032083, ENSMUSG00000020053, ENSMUSG00000024378, ENSMUSG00000040374, ENSMUSG00000063142, ENSMUSG00000010175, ENSMUSG00000036256, ENSMUSG00000032238, ENSMUSG00000052920	1511	93	17152	1.70882	1	0.411004	0.377372
GOTERM_BP_5	GO:0050810~regulation of steroid biosynthetic process	11	0.608407	0.0731205	ENSMUSG00000029167, ENSMUSG00000040374, ENSMUSG00000031073, ENSMUSG00000003721, ENSMUSG00000010175, ENSMUSG00000024431, ENSMUSG00000033161, ENSMUSG00000020053, ENSMUSG00000036256, ENSMUSG00000024378, ENSMUSG00000052920	1511	68	17152	1.83626	1	0.450097	0.413266
GOTERM_BP_5	GO:0006694~steroid biosynthetic process	14	0.774336	0.494407	ENSMUSG00000029167, ENSMUSG00000031073, ENSMUSG00000003721, ENSMUSG00000024431, ENSMUSG00000033161, ENSMUSG00000032083, ENSMUSG00000020053, ENSMUSG00000024378, ENSMUSG00000040374, ENSMUSG00000052534, ENSMUSG00000010175, ENSMUSG00000031604, ENSMUSG00000032018, ENSMUSG00000052920	1511	143	17152	1.11133	1	1	0.918355
Annotation Cluster 107	Enrichment Score: 1.1057985185780033
Category	Term	Count	%	PValue	Genes	List Total	Pop Hits	Pop Total	Fold Enrichment	Bonferroni	Benjamini	FDR
GOTERM_BP_5	GO:0090103~cochlea morphogenesis	7	0.387168	0.012577	ENSMUSG00000004231, ENSMUSG00000000567, ENSMUSG00000032419, ENSMUSG00000025932, ENSMUSG00000056854, ENSMUSG00000024238, ENSMUSG00000029844	1511	23	17152	3.45478	1	0.119902	0.110091
GOTERM_BP_5	GO:0048752~semicircular canal morphogenesis	3	0.165929	0.152053	ENSMUSG00000025932, ENSMUSG00000024238, ENSMUSG00000029844	1511	8	17152	4.25678	1	0.692362	0.635707
GOTERM_BP_5	GO:0060872~semicircular canal development	3	0.165929	0.251786	ENSMUSG00000025932, ENSMUSG00000024238, ENSMUSG00000029844	1511	11	17152	3.09584	1	0.88037	0.80833
Annotation Cluster 108	Enrichment Score: 1.0997725963032825
Category	Term	Count	%	PValue	Genes	List Total	Pop Hits	Pop Total	Fold Enrichment	Bonferroni	Benjamini	FDR
GOTERM_MF_5	GO:0030552~cAMP binding	7	0.387168	0.0219282	ENSMUSG00000023868, ENSMUSG00000004347, ENSMUSG00000002997, ENSMUSG00000032601, ENSMUSG00000028525, ENSMUSG00000075270, ENSMUSG00000021730	1145	26	13115	3.08381	0.999982	0.398784	0.388311
GOTERM_BP_5	GO:0009166~nucleotide catabolic process	11	0.608407	0.0257875	ENSMUSG00000032565, ENSMUSG00000023868, ENSMUSG00000024228, ENSMUSG00000019990, ENSMUSG00000004347, ENSMUSG00000020372, ENSMUSG00000022066, ENSMUSG00000030225, ENSMUSG00000028525, ENSMUSG00000075270, ENSMUSG00000060579	1511	57	17152	2.19063	1	0.210092	0.1929
GOTERM_BP_5	GO:0009261~ribonucleotide catabolic process	8	0.442478	0.0304793	ENSMUSG00000032565, ENSMUSG00000023868, ENSMUSG00000019990, ENSMUSG00000004347, ENSMUSG00000020372, ENSMUSG00000022066, ENSMUSG00000028525, ENSMUSG00000075270	1511	35	17152	2.59461	1	0.239322	0.219739
GOTERM_BP_5	GO:1901292~nucleoside phosphate catabolic process	11	0.608407	0.0853796	ENSMUSG00000032565, ENSMUSG00000023868, ENSMUSG00000024228, ENSMUSG00000019990, ENSMUSG00000004347, ENSMUSG00000020372, ENSMUSG00000022066, ENSMUSG00000030225, ENSMUSG00000028525, ENSMUSG00000075270, ENSMUSG00000060579	1511	70	17152	1.7838	1	0.494507	0.454042
GOTERM_BP_5	GO:0046434~organophosphate catabolic process	16	0.884956	0.141829	ENSMUSG00000032565, ENSMUSG00000027695, ENSMUSG00000051177, ENSMUSG00000004347, ENSMUSG00000020372, ENSMUSG00000025277, ENSMUSG00000022066, ENSMUSG00000028525, ENSMUSG00000075270, ENSMUSG00000042105, ENSMUSG00000060579, ENSMUSG00000021478, ENSMUSG00000023868, ENSMUSG00000024228, ENSMUSG00000019990, ENSMUSG00000030225	1511	126	17152	1.44145	1	0.673487	0.618376
GOTERM_BP_5	GO:0072523~purine-containing compound catabolic process	8	0.442478	0.169892	ENSMUSG00000032565, ENSMUSG00000023868, ENSMUSG00000019990, ENSMUSG00000004347, ENSMUSG00000033308, ENSMUSG00000020372, ENSMUSG00000028525, ENSMUSG00000075270	1511	52	17152	1.74637	1	0.724621	0.665326
GOTERM_BP_5	GO:0034655~nucleobase-containing compound catabolic process	23	1.27212	0.564784	ENSMUSG00000032565, ENSMUSG00000007670, ENSMUSG00000034639, ENSMUSG00000023087, ENSMUSG00000004347, ENSMUSG00000041415, ENSMUSG00000027433, ENSMUSG00000020372, ENSMUSG00000022066, ENSMUSG00000028741, ENSMUSG00000022685, ENSMUSG00000042535, ENSMUSG00000028525, ENSMUSG00000075270, ENSMUSG00000060579, ENSMUSG00000021127, ENSMUSG00000023868, ENSMUSG00000024228, ENSMUSG00000021932, ENSMUSG00000019990,…	1511	254	17152	1.02788	1	1	0.918355
Annotation Cluster 109	Enrichment Score: 1.0977500625124281
Category	Term	Count	%	PValue	Genes	List Total	Pop Hits	Pop Total	Fold Enrichment	Bonferroni	Benjamini	FDR
GOTERM_CC_5	GO:0019897~extrinsic component of plasma membrane	23	1.27212	0.0453451	ENSMUSG00000030265, ENSMUSG00000007279, ENSMUSG00000005871, ENSMUSG00000028530, ENSMUSG00000030592, ENSMUSG00000028931, ENSMUSG00000002489, ENSMUSG00000027523, ENSMUSG00000023015, ENSMUSG00000059040, ENSMUSG00000028967, ENSMUSG00000024304, ENSMUSG00000024524, ENSMUSG00000063524, ENSMUSG00000025555, ENSMUSG00000024302, ENSMUSG00000021303, ENSMUSG00000026835, ENSMUSG00000047454, ENSMUSG00000031748,…	1473	156	15239	1.52531	1	0.561049	0.538761
GOTERM_CC_5	GO:0031234~extrinsic component of cytoplasmic side of plasma membrane	16	0.884956	0.0848848	ENSMUSG00000030265, ENSMUSG00000028530, ENSMUSG00000030592, ENSMUSG00000028931, ENSMUSG00000002489, ENSMUSG00000027523, ENSMUSG00000023015, ENSMUSG00000028967, ENSMUSG00000024524, ENSMUSG00000025555, ENSMUSG00000024302, ENSMUSG00000021303, ENSMUSG00000047454, ENSMUSG00000031748, ENSMUSG00000057614, ENSMUSG00000019843	1473	106	15239	1.56159	1	0.826212	0.79339
GOTERM_CC_5	GO:0009898~cytoplasmic side of plasma membrane	22	1.21681	0.132248	ENSMUSG00000030265, ENSMUSG00000005672, ENSMUSG00000028530, ENSMUSG00000030592, ENSMUSG00000026131, ENSMUSG00000028931, ENSMUSG00000002489, ENSMUSG00000027523, ENSMUSG00000022770, ENSMUSG00000023015, ENSMUSG00000028967, ENSMUSG00000024524, ENSMUSG00000025555, ENSMUSG00000024302, ENSMUSG00000021303, ENSMUSG00000047454, ENSMUSG00000038467, ENSMUSG00000038764, ENSMUSG00000031748, ENSMUSG00000019943,…	1473	168	15239	1.35477	1	1	0.961591
Annotation Cluster 110	Enrichment Score: 1.0783893615689002
Category	Term	Count	%	PValue	Genes	List Total	Pop Hits	Pop Total	Fold Enrichment	Bonferroni	Benjamini	FDR
GOTERM_BP_5	GO:0015844~monoamine transport	16	0.884956	0.00691026	ENSMUSG00000034997, ENSMUSG00000057531, ENSMUSG00000068206, ENSMUSG00000024798, ENSMUSG00000028747, ENSMUSG00000021478, ENSMUSG00000044288, ENSMUSG00000090223, ENSMUSG00000021647, ENSMUSG00000023826, ENSMUSG00000031906, ENSMUSG00000030525, ENSMUSG00000054423, ENSMUSG00000052889, ENSMUSG00000035864, ENSMUSG00000050335	1511	85	17152	2.13674	1	0.0726806	0.0667333
GOTERM_BP_5	GO:0051937~catecholamine transport	13	0.719027	0.0147858	ENSMUSG00000034997, ENSMUSG00000057531, ENSMUSG00000028747, ENSMUSG00000021478, ENSMUSG00000044288, ENSMUSG00000090223, ENSMUSG00000021647, ENSMUSG00000023826, ENSMUSG00000031906, ENSMUSG00000030525, ENSMUSG00000054423, ENSMUSG00000052889, ENSMUSG00000035864	1511	68	17152	2.17012	1	0.13703	0.125817
GOTERM_BP_5	GO:0014059~regulation of dopamine secretion	7	0.387168	0.027285	ENSMUSG00000034997, ENSMUSG00000044288, ENSMUSG00000090223, ENSMUSG00000057531, ENSMUSG00000028747, ENSMUSG00000052889, ENSMUSG00000035864	1511	27	17152	2.94296	1	0.219424	0.201469
GOTERM_BP_5	GO:0050433~regulation of catecholamine secretion	9	0.497788	0.07595	ENSMUSG00000034997, ENSMUSG00000044288, ENSMUSG00000090223, ENSMUSG00000021647, ENSMUSG00000057531, ENSMUSG00000030525, ENSMUSG00000028747, ENSMUSG00000052889, ENSMUSG00000035864	1511	51	17152	2.00319	1	0.462042	0.424234
GOTERM_BP_5	GO:0015850~organic hydroxy compound transport	24	1.32743	0.0766447	ENSMUSG00000034997, ENSMUSG00000057531, ENSMUSG00000024553, ENSMUSG00000032083, ENSMUSG00000022463, ENSMUSG00000024798, ENSMUSG00000028747, ENSMUSG00000021025, ENSMUSG00000024378, ENSMUSG00000024687, ENSMUSG00000021478, ENSMUSG00000044288, ENSMUSG00000015243, ENSMUSG00000090223, ENSMUSG00000021647, ENSMUSG00000023826, ENSMUSG00000031906, ENSMUSG00000030659, ENSMUSG00000030525, ENSMUSG00000032327,…	1511	191	17152	1.42636	1	0.464903	0.426861
GOTERM_BP_5	GO:0051952~regulation of amine transport	10	0.553097	0.201361	ENSMUSG00000034997, ENSMUSG00000030310, ENSMUSG00000044288, ENSMUSG00000090223, ENSMUSG00000021647, ENSMUSG00000057531, ENSMUSG00000030525, ENSMUSG00000028747, ENSMUSG00000052889, ENSMUSG00000035864	1511	74	17152	1.53398	1	0.797447	0.732193
GOTERM_BP_5	GO:0015837~amine transport	10	0.553097	0.246444	ENSMUSG00000034997, ENSMUSG00000030310, ENSMUSG00000044288, ENSMUSG00000090223, ENSMUSG00000021647, ENSMUSG00000057531, ENSMUSG00000030525, ENSMUSG00000028747, ENSMUSG00000052889, ENSMUSG00000035864	1511	78	17152	1.45531	1	0.877693	0.805872
GOTERM_BP_5	GO:0014046~dopamine secretion	3	0.165929	0.417612	ENSMUSG00000044288, ENSMUSG00000090223, ENSMUSG00000028747	1511	16	17152	2.12839	1	1	0.918355
GOTERM_BP_5	GO:0051954~positive regulation of amine transport	4	0.221239	0.585808	ENSMUSG00000030310, ENSMUSG00000090223, ENSMUSG00000021647, ENSMUSG00000028747	1511	34	17152	1.33546	1	1	0.918355
Annotation Cluster 111	Enrichment Score: 1.0738494029643242
Category	Term	Count	%	PValue	Genes	List Total	Pop Hits	Pop Total	Fold Enrichment	Bonferroni	Benjamini	FDR
GOTERM_BP_5	GO:0008543~fibroblast growth factor receptor signaling pathway	12	0.663717	0.031247	ENSMUSG00000021974, ENSMUSG00000022523, ENSMUSG00000048616, ENSMUSG00000046743, ENSMUSG00000058488, ENSMUSG00000031073, ENSMUSG00000044461, ENSMUSG00000025551, ENSMUSG00000006800, ENSMUSG00000024985, ENSMUSG00000022114, ENSMUSG00000038844	1511	67	17152	2.03309	1	0.243433	0.223514
GOTERM_BP_5	GO:0040036~regulation of fibroblast growth factor receptor signaling pathway	6	0.331858	0.118973	ENSMUSG00000048616, ENSMUSG00000044461, ENSMUSG00000064325, ENSMUSG00000006800, ENSMUSG00000024985, ENSMUSG00000022114	1511	30	17152	2.27028	1	0.604337	0.554885
GOTERM_BP_5	GO:0040037~negative regulation of fibroblast growth factor receptor signaling pathway	4	0.221239	0.161509	ENSMUSG00000044461, ENSMUSG00000006800, ENSMUSG00000024985, ENSMUSG00000022114	1511	16	17152	2.83786	1	0.710753	0.652593
Annotation Cluster 112	Enrichment Score: 1.0521258140743972
Category	Term	Count	%	PValue	Genes	List Total	Pop Hits	Pop Total	Fold Enrichment	Bonferroni	Benjamini	FDR
GOTERM_BP_5	GO:0051491~positive regulation of filopodium assembly	7	0.387168	0.0503555	ENSMUSG00000039671, ENSMUSG00000031517, ENSMUSG00000049336, ENSMUSG00000026778, ENSMUSG00000063887, ENSMUSG00000037944, ENSMUSG00000059439	1511	31	17152	2.56322	1	0.348228	0.319733
GOTERM_BP_5	GO:0051489~regulation of filopodium assembly	9	0.497788	0.0566048	ENSMUSG00000039671, ENSMUSG00000032827, ENSMUSG00000031517, ENSMUSG00000047261, ENSMUSG00000049336, ENSMUSG00000026778, ENSMUSG00000063887, ENSMUSG00000037944, ENSMUSG00000059439	1511	48	17152	2.12839	1	0.376309	0.345516
GOTERM_BP_5	GO:0046847~filopodium assembly	7	0.387168	0.24475	ENSMUSG00000039671, ENSMUSG00000031517, ENSMUSG00000049336, ENSMUSG00000026778, ENSMUSG00000063887, ENSMUSG00000037944, ENSMUSG00000059439	1511	48	17152	1.65542	1	0.8739	0.80239
Annotation Cluster 113	Enrichment Score: 1.0386224734047307
Category	Term	Count	%	PValue	Genes	List Total	Pop Hits	Pop Total	Fold Enrichment	Bonferroni	Benjamini	FDR
GOTERM_BP_5	GO:0060043~regulation of cardiac muscle cell proliferation	10	0.553097	0.00819409	ENSMUSG00000029287, ENSMUSG00000022865, ENSMUSG00000062209, ENSMUSG00000030067, ENSMUSG00000021974, ENSMUSG00000048616, ENSMUSG00000005583, ENSMUSG00000032440, ENSMUSG00000039542, ENSMUSG00000037624	1511	41	17152	2.76864	1	0.0837208	0.07687
GOTERM_BP_5	GO:0046621~negative regulation of organ growth	8	0.442478	0.0135372	ENSMUSG00000022865, ENSMUSG00000048616, ENSMUSG00000032440, ENSMUSG00000057177, ENSMUSG00000018849, ENSMUSG00000059363, ENSMUSG00000024985, ENSMUSG00000037624	1511	30	17152	3.02705	1	0.127112	0.11671
GOTERM_BP_5	GO:0061117~negative regulation of heart growth	5	0.276549	0.0798597	ENSMUSG00000022865, ENSMUSG00000048616, ENSMUSG00000032440, ENSMUSG00000057177, ENSMUSG00000037624	1511	19	17152	2.98722	1	0.475723	0.436795
GOTERM_BP_5	GO:0055022~negative regulation of cardiac muscle tissue growth	5	0.276549	0.0798597	ENSMUSG00000022865, ENSMUSG00000048616, ENSMUSG00000032440, ENSMUSG00000057177, ENSMUSG00000037624	1511	19	17152	2.98722	1	0.475723	0.436795
GOTERM_BP_5	GO:0060044~negative regulation of cardiac muscle cell proliferation	4	0.221239	0.100033	ENSMUSG00000022865, ENSMUSG00000048616, ENSMUSG00000032440, ENSMUSG00000037624	1511	13	17152	3.49275	1	0.538622	0.494547
GOTERM_BP_5	GO:0055026~negative regulation of cardiac muscle tissue development	5	0.276549	0.19132	ENSMUSG00000022865, ENSMUSG00000048616, ENSMUSG00000032440, ENSMUSG00000057177, ENSMUSG00000037624	1511	26	17152	2.18297	1	0.768672	0.705772
GOTERM_BP_5	GO:0045843~negative regulation of striated muscle tissue development	6	0.331858	0.587026	ENSMUSG00000022865, ENSMUSG00000048616, ENSMUSG00000032440, ENSMUSG00000057177, ENSMUSG00000027985, ENSMUSG00000037624	1511	58	17152	1.17429	1	1	0.918355
GOTERM_BP_5	GO:0048635~negative regulation of muscle organ development	6	0.331858	0.617698	ENSMUSG00000022865, ENSMUSG00000048616, ENSMUSG00000032440, ENSMUSG00000057177, ENSMUSG00000027985, ENSMUSG00000037624	1511	60	17152	1.13514	1	1	0.918355
Annotation Cluster 114	Enrichment Score: 1.0287471794989067
Category	Term	Count	%	PValue	Genes	List Total	Pop Hits	Pop Total	Fold Enrichment	Bonferroni	Benjamini	FDR
GOTERM_BP_5	GO:0003170~heart valve development	9	0.497788	0.0456384	ENSMUSG00000005583, ENSMUSG00000076431, ENSMUSG00000032440, ENSMUSG00000000567, ENSMUSG00000049672, ENSMUSG00000020184, ENSMUSG00000032327, ENSMUSG00000026833, ENSMUSG00000039239	1511	46	17152	2.22093	1	0.323688	0.297201
GOTERM_BP_5	GO:0003179~heart valve morphogenesis	8	0.442478	0.0514488	ENSMUSG00000005583, ENSMUSG00000076431, ENSMUSG00000032440, ENSMUSG00000000567, ENSMUSG00000020184, ENSMUSG00000032327, ENSMUSG00000026833, ENSMUSG00000039239	1511	39	17152	2.3285	1	0.349964	0.321327
GOTERM_BP_5	GO:0003181~atrioventricular valve morphogenesis	5	0.276549	0.155568	ENSMUSG00000076431, ENSMUSG00000032440, ENSMUSG00000020184, ENSMUSG00000026833, ENSMUSG00000039239	1511	24	17152	2.36488	1	0.700689	0.643352
GOTERM_BP_5	GO:0003171~atrioventricular valve development	5	0.276549	0.21008	ENSMUSG00000076431, ENSMUSG00000032440, ENSMUSG00000020184, ENSMUSG00000026833, ENSMUSG00000039239	1511	27	17152	2.10212	1	0.815779	0.749025
Annotation Cluster 115	Enrichment Score: 1.0263847447925227
Category	Term	Count	%	PValue	Genes	List Total	Pop Hits	Pop Total	Fold Enrichment	Bonferroni	Benjamini	FDR
GOTERM_BP_5	GO:0034088~maintenance of mitotic sister chromatid cohesion	5	0.276549	0.0119211	ENSMUSG00000022105, ENSMUSG00000024943, ENSMUSG00000036097, ENSMUSG00000031529, ENSMUSG00000059586	1511	11	17152	5.15974	1	0.114746	0.105357
GOTERM_BP_5	GO:0034086~maintenance of sister chromatid cohesion	5	0.276549	0.0166539	ENSMUSG00000022105, ENSMUSG00000024943, ENSMUSG00000036097, ENSMUSG00000031529, ENSMUSG00000059586	1511	12	17152	4.72976	1	0.150428	0.138119
GOTERM_BP_5	GO:0034182~regulation of maintenance of mitotic sister chromatid cohesion	4	0.221239	0.0181841	ENSMUSG00000024943, ENSMUSG00000036097, ENSMUSG00000031529, ENSMUSG00000059586	1511	7	17152	6.48653	1	0.160187	0.147079
GOTERM_BP_5	GO:0033047~regulation of mitotic sister chromatid segregation	11	0.608407	0.0230177	ENSMUSG00000026749, ENSMUSG00000022105, ENSMUSG00000005871, ENSMUSG00000024943, ENSMUSG00000029554, ENSMUSG00000036097, ENSMUSG00000031529, ENSMUSG00000059586, ENSMUSG00000029176, ENSMUSG00000066979, ENSMUSG00000029910	1511	56	17152	2.22974	1	0.190325	0.174751
GOTERM_BP_5	GO:0007063~regulation of sister chromatid cohesion	6	0.331858	0.0265967	ENSMUSG00000022105, ENSMUSG00000024943, ENSMUSG00000036097, ENSMUSG00000031529, ENSMUSG00000059586, ENSMUSG00000000142	1511	20	17152	3.40543	1	0.215278	0.197662
GOTERM_BP_5	GO:0034091~regulation of maintenance of sister chromatid cohesion	4	0.221239	0.0272135	ENSMUSG00000024943, ENSMUSG00000036097, ENSMUSG00000031529, ENSMUSG00000059586	1511	8	17152	5.67571	1	0.219424	0.201469
GOTERM_BP_5	GO:0033045~regulation of sister chromatid segregation	12	0.663717	0.0378213	ENSMUSG00000026749, ENSMUSG00000022105, ENSMUSG00000005871, ENSMUSG00000024943, ENSMUSG00000029554, ENSMUSG00000036097, ENSMUSG00000031529, ENSMUSG00000059586, ENSMUSG00000029176, ENSMUSG00000000142, ENSMUSG00000066979, ENSMUSG00000029910	1511	69	17152	1.97416	1	0.283149	0.259979
GOTERM_BP_5	GO:0034184~positive regulation of maintenance of mitotic sister chromatid cohesion	3	0.165929	0.0647123	ENSMUSG00000024943, ENSMUSG00000036097, ENSMUSG00000059586	1511	5	17152	6.81085	1	0.414192	0.380299
[truncated: 976 more rows]
