# Supplementary material for: Tlx3 Exerts Direct Control in Specifying Excitatory Over Inhibitory Neurons in the Dorsal Spinal Cord
Source: Front Cell Dev Biol. 2021 Apr 29;9:642697. doi: 10.3389/fcell.2021.642697 (PMC8117147; doi:10.3389/fcell.2021.642697)
Supplement: Supplementary Table 5 — Overrepresented gene ontology KEGG pathway terms associated with Tlx3 target gene (XLSX 25 kb). [file Table_5.XLSX]

## Sheet: GOTERM_KEGG_PATHWAY
Supplemental Table 5 | Overrepresented gene ontology KEGG pathway terms associated with Tlx3 target genes.
Annotation Cluster 1	Enrichment Score: 3.8211624752975246
Category	Term	Count	%	PValue	Genes	List Total	Pop Hits	Pop Total	Fold Enrichment	Bonferroni	Benjamini	FDR
KEGG_PATHWAY	mmu04724:Glutamatergic synapse	25	1.38274	1.61171e-05	ENSMUSG00000005360, ENSMUSG00000027695, ENSMUSG00000049583, ENSMUSG00000059003, ENSMUSG00000056073, ENSMUSG00000001985, ENSMUSG00000026824, ENSMUSG00000020524, ENSMUSG00000021536, ENSMUSG00000039579, ENSMUSG00000030500, ENSMUSG00000056755, ENSMUSG00000005034, ENSMUSG00000051177, ENSMUSG00000027523, ENSMUSG00000003974, ENSMUSG00000024211, ENSMUSG00000063239, ENSMUSG00000022376, ENSMUSG00000003279,…	634	115	7691	2.63716	0.00421382	0.00140756	0.00117118
KEGG_PATHWAY	mmu04723:Retrograde endocannabinoid signaling	21	1.1615	0.000229568	ENSMUSG00000007653, ENSMUSG00000005034, ENSMUSG00000049583, ENSMUSG00000051177, ENSMUSG00000046709, ENSMUSG00000025277, ENSMUSG00000022376, ENSMUSG00000041670, ENSMUSG00000021303, ENSMUSG00000044288, ENSMUSG00000020436, ENSMUSG00000026824, ENSMUSG00000020524, ENSMUSG00000021536, ENSMUSG00000034171, ENSMUSG00000037771, ENSMUSG00000031748, ENSMUSG00000030500, ENSMUSG00000057614, ENSMUSG00000052889,…	634	103	7691	2.47329	0.0583803	0.00859242	0.00714942
KEGG_PATHWAY	mmu04713:Circadian entrainment	19	1.05088	0.000929636	ENSMUSG00000005034, ENSMUSG00000051177, ENSMUSG00000030592, ENSMUSG00000059003, ENSMUSG00000027523, ENSMUSG00000001175, ENSMUSG00000022376, ENSMUSG00000029778, ENSMUSG00000025958, ENSMUSG00000021303, ENSMUSG00000026824, ENSMUSG00000020524, ENSMUSG00000021536, ENSMUSG00000053819, ENSMUSG00000031748, ENSMUSG00000057614, ENSMUSG00000052889, ENSMUSG00000039943, ENSMUSG00000052920	634	98	7691	2.35191	0.21626	0.0143273	0.0119212
Annotation Cluster 2	Enrichment Score: 3.009740146863086
Category	Term	Count	%	PValue	Genes	List Total	Pop Hits	Pop Total	Fold Enrichment	Bonferroni	Benjamini	FDR
KEGG_PATHWAY	mmu05032:Morphine addiction	20	1.10619	0.000163636	ENSMUSG00000007653, ENSMUSG00000005034, ENSMUSG00000027523, ENSMUSG00000004347, ENSMUSG00000003228, ENSMUSG00000022376, ENSMUSG00000028525, ENSMUSG00000075270, ENSMUSG00000021478, ENSMUSG00000021303, ENSMUSG00000023868, ENSMUSG00000020436, ENSMUSG00000026824, ENSMUSG00000021536, ENSMUSG00000019990, ENSMUSG00000000766, ENSMUSG00000037771, ENSMUSG00000031748, ENSMUSG00000057614, ENSMUSG00000052889	634	93	7691	2.6088	0.0419699	0.00731959	0.00609035
KEGG_PATHWAY	mmu04723:Retrograde endocannabinoid signaling	21	1.1615	0.000229568	ENSMUSG00000007653, ENSMUSG00000005034, ENSMUSG00000049583, ENSMUSG00000051177, ENSMUSG00000046709, ENSMUSG00000025277, ENSMUSG00000022376, ENSMUSG00000041670, ENSMUSG00000021303, ENSMUSG00000044288, ENSMUSG00000020436, ENSMUSG00000026824, ENSMUSG00000020524, ENSMUSG00000021536, ENSMUSG00000034171, ENSMUSG00000037771, ENSMUSG00000031748, ENSMUSG00000030500, ENSMUSG00000057614, ENSMUSG00000052889,…	634	103	7691	2.47329	0.0583803	0.00859242	0.00714942
KEGG_PATHWAY	mmu04727:GABAergic synapse	14	0.774336	0.0248879	ENSMUSG00000007653, ENSMUSG00000005034, ENSMUSG00000030310, ENSMUSG00000022376, ENSMUSG00000026787, ENSMUSG00000021303, ENSMUSG00000020436, ENSMUSG00000021536, ENSMUSG00000047454, ENSMUSG00000037771, ENSMUSG00000031748, ENSMUSG00000038349, ENSMUSG00000057614, ENSMUSG00000052889	634	87	7691	1.9521	0.998644	0.133074	0.110726
Annotation Cluster 3	Enrichment Score: 1.96950924353492
Category	Term	Count	%	PValue	Genes	List Total	Pop Hits	Pop Total	Fold Enrichment	Bonferroni	Benjamini	FDR
KEGG_PATHWAY	mmu04728:Dopaminergic synapse	24	1.32743	0.000531211	ENSMUSG00000005034, ENSMUSG00000032058, ENSMUSG00000057177, ENSMUSG00000051177, ENSMUSG00000046709, ENSMUSG00000059003, ENSMUSG00000027523, ENSMUSG00000027104, ENSMUSG00000041769, ENSMUSG00000001175, ENSMUSG00000024524, ENSMUSG00000024500, ENSMUSG00000021478, ENSMUSG00000025958, ENSMUSG00000021303, ENSMUSG00000026824, ENSMUSG00000020524, ENSMUSG00000043154, ENSMUSG00000053819, ENSMUSG00000031748,…	634	134	7691	2.1727	0.129959	0.0116934	0.00972963
KEGG_PATHWAY	mmu04540:Gap junction	18	0.995575	0.000535576	ENSMUSG00000034997, ENSMUSG00000030265, ENSMUSG00000005034, ENSMUSG00000034801, ENSMUSG00000058444, ENSMUSG00000049583, ENSMUSG00000051177, ENSMUSG00000058672, ENSMUSG00000027523, ENSMUSG00000022376, ENSMUSG00000068615, ENSMUSG00000021478, ENSMUSG00000021536, ENSMUSG00000030516, ENSMUSG00000057614, ENSMUSG00000052889, ENSMUSG00000039943, ENSMUSG00000052920	634	86	7691	2.53903	0.130953	0.0116934	0.00972963
KEGG_PATHWAY	mmu04971:Gastric acid secretion	16	0.884956	0.000630109	ENSMUSG00000005034, ENSMUSG00000051177, ENSMUSG00000027523, ENSMUSG00000033161, ENSMUSG00000047904, ENSMUSG00000001175, ENSMUSG00000022376, ENSMUSG00000046159, ENSMUSG00000021536, ENSMUSG00000022836, ENSMUSG00000053819, ENSMUSG00000057614, ENSMUSG00000052889, ENSMUSG00000033854, ENSMUSG00000039943, ENSMUSG00000037624	634	72	7691	2.69576	0.152226	0.0118733	0.00987927
KEGG_PATHWAY	mmu04713:Circadian entrainment	19	1.05088	0.000929636	ENSMUSG00000005034, ENSMUSG00000051177, ENSMUSG00000030592, ENSMUSG00000059003, ENSMUSG00000027523, ENSMUSG00000001175, ENSMUSG00000022376, ENSMUSG00000029778, ENSMUSG00000025958, ENSMUSG00000021303, ENSMUSG00000026824, ENSMUSG00000020524, ENSMUSG00000021536, ENSMUSG00000053819, ENSMUSG00000031748, ENSMUSG00000057614, ENSMUSG00000052889, ENSMUSG00000039943, ENSMUSG00000052920	634	98	7691	2.35191	0.21626	0.0143273	0.0119212
KEGG_PATHWAY	mmu04911:Insulin secretion	17	0.940265	0.00152638	ENSMUSG00000027273, ENSMUSG00000005034, ENSMUSG00000051177, ENSMUSG00000027523, ENSMUSG00000027104, ENSMUSG00000033161, ENSMUSG00000024256, ENSMUSG00000022376, ENSMUSG00000024027, ENSMUSG00000029778, ENSMUSG00000025958, ENSMUSG00000046159, ENSMUSG00000021536, ENSMUSG00000063142, ENSMUSG00000053819, ENSMUSG00000052889, ENSMUSG00000039943	634	86	7691	2.39797	0.329825	0.021048	0.0175132
KEGG_PATHWAY	mmu04912:GnRH signaling pathway	17	0.940265	0.00195934	ENSMUSG00000030265, ENSMUSG00000005034, ENSMUSG00000034801, ENSMUSG00000009406, ENSMUSG00000027695, ENSMUSG00000051177, ENSMUSG00000033352, ENSMUSG00000046709, ENSMUSG00000027523, ENSMUSG00000001175, ENSMUSG00000022376, ENSMUSG00000021754, ENSMUSG00000021536, ENSMUSG00000020623, ENSMUSG00000053819, ENSMUSG00000052889, ENSMUSG00000039943	634	88	7691	2.34347	0.401812	0.0213894	0.0177973
KEGG_PATHWAY	mmu04915:Estrogen signaling pathway	18	0.995575	0.00242976	ENSMUSG00000030265, ENSMUSG00000005034, ENSMUSG00000034801, ENSMUSG00000051177, ENSMUSG00000021270, ENSMUSG00000027523, ENSMUSG00000027104, ENSMUSG00000001175, ENSMUSG00000022376, ENSMUSG00000025958, ENSMUSG00000026824, ENSMUSG00000021536, ENSMUSG00000000766, ENSMUSG00000020901, ENSMUSG00000031748, ENSMUSG00000057614, ENSMUSG00000039943, ENSMUSG00000019699	634	98	7691	2.22813	0.471319	0.0254638	0.0211875
KEGG_PATHWAY	mmu04916:Melanogenesis	18	0.995575	0.00271552	ENSMUSG00000030265, ENSMUSG00000005672, ENSMUSG00000005034, ENSMUSG00000051177, ENSMUSG00000027985, ENSMUSG00000027523, ENSMUSG00000024985, ENSMUSG00000001175, ENSMUSG00000022376, ENSMUSG00000021367, ENSMUSG00000025958, ENSMUSG00000044674, ENSMUSG00000021536, ENSMUSG00000053819, ENSMUSG00000031748, ENSMUSG00000057614, ENSMUSG00000052889, ENSMUSG00000039943	634	99	7691	2.20562	0.509552	0.0273641	0.0227686
KEGG_PATHWAY	mmu04725:Cholinergic synapse	19	1.05088	0.00477101	ENSMUSG00000030265, ENSMUSG00000005034, ENSMUSG00000051177, ENSMUSG00000022376, ENSMUSG00000025958, ENSMUSG00000021303, ENSMUSG00000046159, ENSMUSG00000026824, ENSMUSG00000021536, ENSMUSG00000020901, ENSMUSG00000053819, ENSMUSG00000031748, ENSMUSG00000035200, ENSMUSG00000030525, ENSMUSG00000057614, ENSMUSG00000052889, ENSMUSG00000039943, ENSMUSG00000019699, ENSMUSG00000019843	634	113	7691	2.03971	0.714352	0.044643	0.0371457
KEGG_PATHWAY	mmu04921:Oxytocin signaling pathway	23	1.27212	0.00540584	ENSMUSG00000030265, ENSMUSG00000005034, ENSMUSG00000005583, ENSMUSG00000009406, ENSMUSG00000019907, ENSMUSG00000058444, ENSMUSG00000051177, ENSMUSG00000030592, ENSMUSG00000027523, ENSMUSG00000001175, ENSMUSG00000022376, ENSMUSG00000040373, ENSMUSG00000026824, ENSMUSG00000020722, ENSMUSG00000021536, ENSMUSG00000022836, ENSMUSG00000039145, ENSMUSG00000053819, ENSMUSG00000031748, ENSMUSG00000016179,…	634	150	7691	1.86007	0.758327	0.0488389	0.040637
KEGG_PATHWAY	mmu04970:Salivary secretion	14	0.774336	0.00948676	ENSMUSG00000005034, ENSMUSG00000051177, ENSMUSG00000027523, ENSMUSG00000033161, ENSMUSG00000001175, ENSMUSG00000022376, ENSMUSG00000046159, ENSMUSG00000021536, ENSMUSG00000063142, ENSMUSG00000050541, ENSMUSG00000019943, ENSMUSG00000052889, ENSMUSG00000039943, ENSMUSG00000052920	634	77	7691	2.20562	0.917701	0.0753191	0.0626701
KEGG_PATHWAY	mmu04261:Adrenergic signaling in cardiomyocytes	21	1.1615	0.0120287	ENSMUSG00000005034, ENSMUSG00000032058, ENSMUSG00000051177, ENSMUSG00000027523, ENSMUSG00000027104, ENSMUSG00000033161, ENSMUSG00000041769, ENSMUSG00000001175, ENSMUSG00000022376, ENSMUSG00000024500, ENSMUSG00000025958, ENSMUSG00000040373, ENSMUSG00000020722, ENSMUSG00000021536, ENSMUSG00000043154, ENSMUSG00000053819, ENSMUSG00000050541, ENSMUSG00000019943, ENSMUSG00000057614, ENSMUSG00000039943,…	634	142	7691	1.79401	0.958023	0.0900435	0.0749217
KEGG_PATHWAY	mmu04925:Aldosterone synthesis and secretion	14	0.774336	0.0228178	ENSMUSG00000005034, ENSMUSG00000051177, ENSMUSG00000027523, ENSMUSG00000027104, ENSMUSG00000001175, ENSMUSG00000022376, ENSMUSG00000025958, ENSMUSG00000026826, ENSMUSG00000021536, ENSMUSG00000039145, ENSMUSG00000053819, ENSMUSG00000016179, ENSMUSG00000052889, ENSMUSG00000039943	634	86	7691	1.9748	0.997636	0.133074	0.110726
KEGG_PATHWAY	mmu04720:Long-term potentiation	11	0.608407	0.0421627	ENSMUSG00000030265, ENSMUSG00000005034, ENSMUSG00000020524, ENSMUSG00000049583, ENSMUSG00000051177, ENSMUSG00000053819, ENSMUSG00000059003, ENSMUSG00000001175, ENSMUSG00000022376, ENSMUSG00000052889, ENSMUSG00000039943	634	66	7691	2.02182	0.999987	0.191844	0.159626
KEGG_PATHWAY	mmu04918:Thyroid hormone synthesis	11	0.608407	0.0592434	ENSMUSG00000005034, ENSMUSG00000025958, ENSMUSG00000025823, ENSMUSG00000021536, ENSMUSG00000051177, ENSMUSG00000027523, ENSMUSG00000027104, ENSMUSG00000033161, ENSMUSG00000022376, ENSMUSG00000052889, ENSMUSG00000039943	634	70	7691	1.90629	1	0.242528	0.201798
KEGG_PATHWAY	mmu04961:Endocrine and other factor-regulated calcium reabsorption	9	0.497788	0.0605144	ENSMUSG00000005034, ENSMUSG00000004771, ENSMUSG00000051177, ENSMUSG00000058488, ENSMUSG00000035152, ENSMUSG00000027523, ENSMUSG00000033161, ENSMUSG00000052889, ENSMUSG00000039943	634	52	7691	2.09958	1	0.24392	0.202956
KEGG_PATHWAY	mmu04924:Renin secretion	11	0.608407	0.0641274	ENSMUSG00000005034, ENSMUSG00000025958, ENSMUSG00000063142, ENSMUSG00000051177, ENSMUSG00000027523, ENSMUSG00000024256, ENSMUSG00000004347, ENSMUSG00000057614, ENSMUSG00000001175, ENSMUSG00000039943, ENSMUSG00000029778	634	71	7691	1.87944	1	0.254566	0.211815
KEGG_PATHWAY	mmu04922:Glucagon signaling pathway	14	0.774336	0.0656238	ENSMUSG00000005034, ENSMUSG00000029167, ENSMUSG00000024042, ENSMUSG00000051177, ENSMUSG00000027523, ENSMUSG00000027104, ENSMUSG00000001175, ENSMUSG00000025958, ENSMUSG00000044167, ENSMUSG00000024900, ENSMUSG00000021536, ENSMUSG00000053819, ENSMUSG00000039943, ENSMUSG00000019699	634	100	7691	1.69833	1	0.256618	0.213522
KEGG_PATHWAY	mmu04750:Inflammatory mediator regulation of TRP channels	16	0.884956	0.0930638	ENSMUSG00000034997, ENSMUSG00000005034, ENSMUSG00000051177, ENSMUSG00000046709, ENSMUSG00000027523, ENSMUSG00000020053, ENSMUSG00000001175, ENSMUSG00000026778, ENSMUSG00000022376, ENSMUSG00000021536, ENSMUSG00000020623, ENSMUSG00000021108, ENSMUSG00000020901, ENSMUSG00000053819, ENSMUSG00000052889, ENSMUSG00000039943	634	126	7691	1.54043	1	0.343419	0.285745
KEGG_PATHWAY	mmu04270:Vascular smooth muscle contraction	16	0.884956	0.0979622	ENSMUSG00000005034, ENSMUSG00000019907, ENSMUSG00000051177, ENSMUSG00000027523, ENSMUSG00000001175, ENSMUSG00000026778, ENSMUSG00000022376, ENSMUSG00000041202, ENSMUSG00000021536, ENSMUSG00000021108, ENSMUSG00000022836, ENSMUSG00000063142, ENSMUSG00000050541, ENSMUSG00000052889, ENSMUSG00000039943, ENSMUSG00000052920	634	127	7691	1.5283	1	0.35159	0.292545
KEGG_PATHWAY	mmu04022:cGMP-PKG signaling pathway	18	0.995575	0.184623	ENSMUSG00000005583, ENSMUSG00000019907, ENSMUSG00000051177, ENSMUSG00000055980, ENSMUSG00000027104, ENSMUSG00000033161, ENSMUSG00000001175, ENSMUSG00000022376, ENSMUSG00000025958, ENSMUSG00000021536, ENSMUSG00000022836, ENSMUSG00000063142, ENSMUSG00000050541, ENSMUSG00000019943, ENSMUSG00000057614, ENSMUSG00000039943, ENSMUSG00000019699, ENSMUSG00000052920	634	163	7691	1.33961	1	0.539477	0.448878
KEGG_PATHWAY	mmu04972:Pancreatic secretion	12	0.663717	0.198176	ENSMUSG00000004771, ENSMUSG00000046159, ENSMUSG00000021536, ENSMUSG00000063142, ENSMUSG00000051177, ENSMUSG00000027523, ENSMUSG00000033161, ENSMUSG00000019943, ENSMUSG00000022376, ENSMUSG00000041202, ENSMUSG00000052889, ENSMUSG00000039943	634	100	7691	1.45571	1	0.551085	0.458536
Annotation Cluster 4	Enrichment Score: 1.911523944017816
Category	Term	Count	%	PValue	Genes	List Total	Pop Hits	Pop Total	Fold Enrichment	Bonferroni	Benjamini	FDR
KEGG_PATHWAY	mmu04713:Circadian entrainment	19	1.05088	0.000929636	ENSMUSG00000005034, ENSMUSG00000051177, ENSMUSG00000030592, ENSMUSG00000059003, ENSMUSG00000027523, ENSMUSG00000001175, ENSMUSG00000022376, ENSMUSG00000029778, ENSMUSG00000025958, ENSMUSG00000021303, ENSMUSG00000026824, ENSMUSG00000020524, ENSMUSG00000021536, ENSMUSG00000053819, ENSMUSG00000031748, ENSMUSG00000057614, ENSMUSG00000052889, ENSMUSG00000039943, ENSMUSG00000052920	634	98	7691	2.35191	0.21626	0.0143273	0.0119212
KEGG_PATHWAY	mmu04730:Long-term depression	12	0.663717	0.0101093	ENSMUSG00000030265, ENSMUSG00000032058, ENSMUSG00000020524, ENSMUSG00000051177, ENSMUSG00000030592, ENSMUSG00000027523, ENSMUSG00000031748, ENSMUSG00000020053, ENSMUSG00000057614, ENSMUSG00000052889, ENSMUSG00000039943, ENSMUSG00000052920	634	61	7691	2.38641	0.930199	0.0779008	0.0648182
KEGG_PATHWAY	mmu04726:Serotonergic synapse	15	0.829646	0.196063	ENSMUSG00000007653, ENSMUSG00000034997, ENSMUSG00000030265, ENSMUSG00000005034, ENSMUSG00000051177, ENSMUSG00000027523, ENSMUSG00000024798, ENSMUSG00000028747, ENSMUSG00000021303, ENSMUSG00000026824, ENSMUSG00000031748, ENSMUSG00000050783, ENSMUSG00000057614, ENSMUSG00000052889, ENSMUSG00000039943	634	132	7691	1.37851	1	0.551085	0.458536
Annotation Cluster 5	Enrichment Score: 1.8659892228220842
Category	Term	Count	%	PValue	Genes	List Total	Pop Hits	Pop Total	Fold Enrichment	Bonferroni	Benjamini	FDR
KEGG_PATHWAY	mmu04915:Estrogen signaling pathway	18	0.995575	0.00242976	ENSMUSG00000030265, ENSMUSG00000005034, ENSMUSG00000034801, ENSMUSG00000051177, ENSMUSG00000021270, ENSMUSG00000027523, ENSMUSG00000027104, ENSMUSG00000001175, ENSMUSG00000022376, ENSMUSG00000025958, ENSMUSG00000026824, ENSMUSG00000021536, ENSMUSG00000000766, ENSMUSG00000020901, ENSMUSG00000031748, ENSMUSG00000057614, ENSMUSG00000039943, ENSMUSG00000019699	634	98	7691	2.22813	0.471319	0.0254638	0.0211875
KEGG_PATHWAY	mmu04914:Progesterone-mediated oocyte maturation	14	0.774336	0.0248879	ENSMUSG00000030265, ENSMUSG00000005034, ENSMUSG00000029554, ENSMUSG00000021270, ENSMUSG00000046709, ENSMUSG00000029176, ENSMUSG00000020053, ENSMUSG00000022376, ENSMUSG00000029910, ENSMUSG00000021536, ENSMUSG00000020901, ENSMUSG00000039782, ENSMUSG00000057614, ENSMUSG00000019699	634	87	7691	1.9521	0.998644	0.133074	0.110726
KEGG_PATHWAY	mmu04923:Regulation of lipolysis in adipocytes	10	0.553097	0.0417331	ENSMUSG00000005034, ENSMUSG00000021536, ENSMUSG00000020901, ENSMUSG00000055980, ENSMUSG00000027523, ENSMUSG00000057614, ENSMUSG00000022376, ENSMUSG00000019699, ENSMUSG00000036437, ENSMUSG00000052920	634	57	7691	2.12823	0.999986	0.191844	0.159626
Annotation Cluster 6	Enrichment Score: 1.2680820510054982
Category	Term	Count	%	PValue	Genes	List Total	Pop Hits	Pop Total	Fold Enrichment	Bonferroni	Benjamini	FDR
KEGG_PATHWAY	mmu05221:Acute myeloid leukemia	11	0.608407	0.0148325	ENSMUSG00000030265, ENSMUSG00000005672, ENSMUSG00000022952, ENSMUSG00000006586, ENSMUSG00000034801, ENSMUSG00000066687, ENSMUSG00000020901, ENSMUSG00000027985, ENSMUSG00000024985, ENSMUSG00000019699, ENSMUSG00000022346	634	56	7691	2.38286	0.980064	0.0996443	0.0829101
KEGG_PATHWAY	mmu05213:Endometrial cancer	10	0.553097	0.0245335	ENSMUSG00000030265, ENSMUSG00000005871, ENSMUSG00000034801, ENSMUSG00000009406, ENSMUSG00000020901, ENSMUSG00000027985, ENSMUSG00000024985, ENSMUSG00000000142, ENSMUSG00000019699, ENSMUSG00000022346	634	52	7691	2.33287	0.998508	0.133074	0.110726
KEGG_PATHWAY	mmu05216:Thyroid cancer	4	0.221239	0.4313	ENSMUSG00000030265, ENSMUSG00000027985, ENSMUSG00000024985, ENSMUSG00000022346	634	29	7691	1.67323	1	0.900246	0.74906
Annotation Cluster 7	Enrichment Score: 1.2653499097285983
Category	Term	Count	%	PValue	Genes	List Total	Pop Hits	Pop Total	Fold Enrichment	Bonferroni	Benjamini	FDR
KEGG_PATHWAY	mmu05414:Dilated cardiomyopathy	14	0.774336	0.0173728	ENSMUSG00000005034, ENSMUSG00000027523, ENSMUSG00000020053, ENSMUSG00000026768, ENSMUSG00000027009, ENSMUSG00000022376, ENSMUSG00000020354, ENSMUSG00000040373, ENSMUSG00000020722, ENSMUSG00000021536, ENSMUSG00000025809, ENSMUSG00000039115, ENSMUSG00000039239, ENSMUSG00000015533	634	83	7691	2.04618	0.989864	0.111016	0.0923725
KEGG_PATHWAY	mmu05412:Arrhythmogenic right ventricular cardiomyopathy (ARVC)	11	0.608407	0.0460723	ENSMUSG00000040373, ENSMUSG00000020722, ENSMUSG00000027985, ENSMUSG00000025809, ENSMUSG00000039115, ENSMUSG00000024985, ENSMUSG00000026768, ENSMUSG00000027009, ENSMUSG00000024304, ENSMUSG00000020354, ENSMUSG00000015533	634	67	7691	1.99164	0.999996	0.197884	0.164652
KEGG_PATHWAY	mmu05410:Hypertrophic cardiomyopathy (HCM)	10	0.553097	0.199821	ENSMUSG00000040373, ENSMUSG00000020722, ENSMUSG00000020053, ENSMUSG00000025809, ENSMUSG00000039115, ENSMUSG00000026768, ENSMUSG00000027009, ENSMUSG00000039239, ENSMUSG00000020354, ENSMUSG00000015533	634	79	7691	1.53556	1	0.551085	0.458536
Annotation Cluster 8	Enrichment Score: 1.1808661226200843
Category	Term	Count	%	PValue	Genes	List Total	Pop Hits	Pop Total	Fold Enrichment	Bonferroni	Benjamini	FDR
KEGG_PATHWAY	mmu05215:Prostate cancer	14	0.774336	0.0270935	ENSMUSG00000030265, ENSMUSG00000034801, ENSMUSG00000021270, ENSMUSG00000027985, ENSMUSG00000020184, ENSMUSG00000020053, ENSMUSG00000024985, ENSMUSG00000021025, ENSMUSG00000002068, ENSMUSG00000025958, ENSMUSG00000022105, ENSMUSG00000044167, ENSMUSG00000020901, ENSMUSG00000019699	634	88	7691	1.92992	0.999251	0.136509	0.113584
KEGG_PATHWAY	mmu05214:Glioma	10	0.553097	0.0834209	ENSMUSG00000030265, ENSMUSG00000022105, ENSMUSG00000034801, ENSMUSG00000020901, ENSMUSG00000053819, ENSMUSG00000020184, ENSMUSG00000020053, ENSMUSG00000001175, ENSMUSG00000052889, ENSMUSG00000019699	634	65	7691	1.86629	1	0.312233	0.259797
KEGG_PATHWAY	mmu05218:Melanoma	10	0.553097	0.126842	ENSMUSG00000030265, ENSMUSG00000021974, ENSMUSG00000022523, ENSMUSG00000022105, ENSMUSG00000031073, ENSMUSG00000020901, ENSMUSG00000020184, ENSMUSG00000020053, ENSMUSG00000025551, ENSMUSG00000019699	634	71	7691	1.70858	1	0.406721	0.338417
Annotation Cluster 9	Enrichment Score: 1.0694223927294222
Category	Term	Count	%	PValue	Genes	List Total	Pop Hits	Pop Total	Fold Enrichment	Bonferroni	Benjamini	FDR
KEGG_PATHWAY	mmu05030:Cocaine addiction	10	0.553097	0.0170525	ENSMUSG00000021478, ENSMUSG00000005034, ENSMUSG00000025958, ENSMUSG00000059003, ENSMUSG00000003974, ENSMUSG00000027523, ENSMUSG00000027104, ENSMUSG00000039579, ENSMUSG00000048895, ENSMUSG00000057614	634	49	7691	2.4757	0.988961	0.111016	0.0923725
KEGG_PATHWAY	mmu05031:Amphetamine addiction	11	0.608407	0.0460723	ENSMUSG00000021478, ENSMUSG00000005034, ENSMUSG00000025958, ENSMUSG00000020524, ENSMUSG00000053819, ENSMUSG00000059003, ENSMUSG00000027523, ENSMUSG00000027104, ENSMUSG00000039579, ENSMUSG00000001175, ENSMUSG00000052889	634	67	7691	1.99164	0.999996	0.197884	0.164652
KEGG_PATHWAY	mmu05034:Alcoholism	15	0.829646	0.787962	ENSMUSG00000030265, ENSMUSG00000056895, ENSMUSG00000034801, ENSMUSG00000059003, ENSMUSG00000027523, ENSMUSG00000027104, ENSMUSG00000026313, ENSMUSG00000001175, ENSMUSG00000021478, ENSMUSG00000025958, ENSMUSG00000021303, ENSMUSG00000061482, ENSMUSG00000039579, ENSMUSG00000031748, ENSMUSG00000057614	634	202	7691	0.900811	1	1	0.835249
Annotation Cluster 10	Enrichment Score: 0.5628016017859804
Category	Term	Count	%	PValue	Genes	List Total	Pop Hits	Pop Total	Fold Enrichment	Bonferroni	Benjamini	FDR
KEGG_PATHWAY	mmu04660:T cell receptor signaling pathway	14	0.774336	0.0699424	ENSMUSG00000030265, ENSMUSG00000028284, ENSMUSG00000036526, ENSMUSG00000034801, ENSMUSG00000031284, ENSMUSG00000066877, ENSMUSG00000022770, ENSMUSG00000026778, ENSMUSG00000021025, ENSMUSG00000020901, ENSMUSG00000030602, ENSMUSG00000019699, ENSMUSG00000033721, ENSMUSG00000019843	634	101	7691	1.68151	1	0.269484	0.224227
KEGG_PATHWAY	mmu05214:Glioma	10	0.553097	0.0834209	ENSMUSG00000030265, ENSMUSG00000022105, ENSMUSG00000034801, ENSMUSG00000020901, ENSMUSG00000053819, ENSMUSG00000020184, ENSMUSG00000020053, ENSMUSG00000001175, ENSMUSG00000052889, ENSMUSG00000019699	634	65	7691	1.86629	1	0.312233	0.259797
KEGG_PATHWAY	mmu04664:Fc epsilon RI signaling pathway	10	0.553097	0.103838	ENSMUSG00000030265, ENSMUSG00000034801, ENSMUSG00000020623, ENSMUSG00000033352, ENSMUSG00000020901, ENSMUSG00000046709, ENSMUSG00000052889, ENSMUSG00000019699, ENSMUSG00000019843, ENSMUSG00000033721	634	68	7691	1.78396	1	0.35515	0.295507
KEGG_PATHWAY	mmu05223:Non-small cell lung cancer	8	0.442478	0.1743	ENSMUSG00000030265, ENSMUSG00000022105, ENSMUSG00000034801, ENSMUSG00000017491, ENSMUSG00000020901, ENSMUSG00000052889, ENSMUSG00000019699, ENSMUSG00000060579	634	56	7691	1.73299	1	0.518937	0.431788
KEGG_PATHWAY	mmu05231:Choline metabolism in cancer	12	0.663717	0.207126	ENSMUSG00000030265, ENSMUSG00000034801, ENSMUSG00000036095, ENSMUSG00000027695, ENSMUSG00000020901, ENSMUSG00000046709, ENSMUSG00000029636, ENSMUSG00000038665, ENSMUSG00000028517, ENSMUSG00000028945, ENSMUSG00000052889, ENSMUSG00000019699	634	101	7691	1.4413	1	0.553744	0.460749
KEGG_PATHWAY	mmu04662:B cell receptor signaling pathway	8	0.442478	0.353392	ENSMUSG00000030265, ENSMUSG00000036526, ENSMUSG00000034801, ENSMUSG00000020901, ENSMUSG00000071042, ENSMUSG00000021025, ENSMUSG00000019699, ENSMUSG00000033721	634	70	7691	1.38639	1	0.811828	0.67549
KEGG_PATHWAY	mmu04370:VEGF signaling pathway	6	0.331858	0.556411	ENSMUSG00000030265, ENSMUSG00000061878, ENSMUSG00000020901, ENSMUSG00000052889, ENSMUSG00000019699, ENSMUSG00000023951	634	60	7691	1.21309	1	1	0.835249
KEGG_PATHWAY	mmu04917:Prolactin signaling pathway	6	0.331858	0.728808	ENSMUSG00000030265, ENSMUSG00000034801, ENSMUSG00000020901, ENSMUSG00000046709, ENSMUSG00000019699, ENSMUSG00000022015	634	73	7691	0.997061	1	1	0.835249
KEGG_PATHWAY	mmu05160:Hepatitis C	10	0.553097	0.798594	ENSMUSG00000030265, ENSMUSG00000032058, ENSMUSG00000034801, ENSMUSG00000028530, ENSMUSG00000020901, ENSMUSG00000046709, ENSMUSG00000041769, ENSMUSG00000021025, ENSMUSG00000019699, ENSMUSG00000024500	634	136	7691	0.891979	1	1	0.835249
KEGG_PATHWAY	mmu04650:Natural killer cell mediated cytotoxicity	6	0.331858	0.940782	ENSMUSG00000030265, ENSMUSG00000034801, ENSMUSG00000020901, ENSMUSG00000052889, ENSMUSG00000019843, ENSMUSG00000033721	634	105	7691	0.693195	1	1	0.940782
Annotation Cluster 11	Enrichment Score: 0.5109030157688236
Category	Term	Count	%	PValue	Genes	List Total	Pop Hits	Pop Total	Fold Enrichment	Bonferroni	Benjamini	FDR
KEGG_PATHWAY	mmu04918:Thyroid hormone synthesis	11	0.608407	0.0592434	ENSMUSG00000005034, ENSMUSG00000025958, ENSMUSG00000025823, ENSMUSG00000021536, ENSMUSG00000051177, ENSMUSG00000027523, ENSMUSG00000027104, ENSMUSG00000033161, ENSMUSG00000022376, ENSMUSG00000052889, ENSMUSG00000039943	634	70	7691	1.90629	1	0.242528	0.201798
KEGG_PATHWAY	mmu04913:Ovarian steroidogenesis	5	0.276549	0.701395	ENSMUSG00000005034, ENSMUSG00000021536, ENSMUSG00000027523, ENSMUSG00000020053, ENSMUSG00000022376	634	57	7691	1.06412	1	1	0.835249
KEGG_PATHWAY	mmu04976:Bile secretion	6	0.331858	0.705811	ENSMUSG00000005034, ENSMUSG00000021536, ENSMUSG00000032849, ENSMUSG00000027523, ENSMUSG00000033161, ENSMUSG00000022376	634	71	7691	1.02515	1	1	0.835249
Annotation Cluster 12	Enrichment Score: 0.3693242572728934
Category	Term	Count	%	PValue	Genes	List Total	Pop Hits	Pop Total	Fold Enrichment	Bonferroni	Benjamini	FDR
KEGG_PATHWAY	mmu05161:Hepatitis B	17	0.940265	0.145204	ENSMUSG00000030265, ENSMUSG00000009406, ENSMUSG00000028530, ENSMUSG00000033352, ENSMUSG00000046709, ENSMUSG00000027104, ENSMUSG00000022346, ENSMUSG00000021025, ENSMUSG00000002068, ENSMUSG00000021754, ENSMUSG00000025958, ENSMUSG00000022105, ENSMUSG00000020901, ENSMUSG00000019979, ENSMUSG00000052889, ENSMUSG00000039239, ENSMUSG00000019699	634	146	7691	1.4125	1	0.452898	0.376839
KEGG_PATHWAY	mmu04380:Osteoclast differentiation	14	0.774336	0.236021	ENSMUSG00000028284, ENSMUSG00000008136, ENSMUSG00000032440, ENSMUSG00000028530, ENSMUSG00000046709, ENSMUSG00000021025, ENSMUSG00000022015, ENSMUSG00000025958, ENSMUSG00000023964, ENSMUSG00000020623, ENSMUSG00000020901, ENSMUSG00000039239, ENSMUSG00000019699, ENSMUSG00000019843	634	126	7691	1.34788	1	0.612251	0.50943
KEGG_PATHWAY	mmu05145:Toxoplasmosis	12	0.663717	0.244549	ENSMUSG00000032796, ENSMUSG00000028284, ENSMUSG00000020623, ENSMUSG00000028530, ENSMUSG00000046709, ENSMUSG00000031748, ENSMUSG00000019846, ENSMUSG00000025809, ENSMUSG00000057614, ENSMUSG00000039239, ENSMUSG00000021025, ENSMUSG00000019699	634	105	7691	1.38639	1	0.614905	0.511638
KEGG_PATHWAY	mmu04668:TNF signaling pathway	11	0.608407	0.408429	ENSMUSG00000025958, ENSMUSG00000028284, ENSMUSG00000020623, ENSMUSG00000025076, ENSMUSG00000033352, ENSMUSG00000020901, ENSMUSG00000046709, ENSMUSG00000027104, ENSMUSG00000021025, ENSMUSG00000019699, ENSMUSG00000021367	634	109	7691	1.22422	1	0.869987	0.723882
KEGG_PATHWAY	mmu05169:Epstein-Barr virus infection	12	0.663717	0.570238	ENSMUSG00000028284, ENSMUSG00000022105, ENSMUSG00000020623, ENSMUSG00000028530, ENSMUSG00000033352, ENSMUSG00000020901, ENSMUSG00000039067, ENSMUSG00000046709, ENSMUSG00000020184, ENSMUSG00000021025, ENSMUSG00000019699, ENSMUSG00000022346	634	136	7691	1.07037	1	1	0.835249
KEGG_PATHWAY	mmu04210:Apoptosis	5	0.276549	0.739216	ENSMUSG00000025076, ENSMUSG00000020901, ENSMUSG00000019979, ENSMUSG00000021025, ENSMUSG00000019699	634	60	7691	1.01091	1	1	0.835249
KEGG_PATHWAY	mmu04620:Toll-like receptor signaling pathway	7	0.387168	0.848892	ENSMUSG00000028284, ENSMUSG00000020623, ENSMUSG00000033352, ENSMUSG00000020901, ENSMUSG00000046709, ENSMUSG00000021025, ENSMUSG00000019699	634	101	7691	0.840756	1	1	0.848892
KEGG_PATHWAY	mmu05164:Influenza A	11	0.608407	0.906389	ENSMUSG00000020623, ENSMUSG00000028530, ENSMUSG00000033352, ENSMUSG00000020901, ENSMUSG00000046709, ENSMUSG00000027951, ENSMUSG00000027104, ENSMUSG00000022905, ENSMUSG00000052889, ENSMUSG00000021025, ENSMUSG00000019699	634	171	7691	0.780351	1	1	0.906389
Annotation Cluster 13	Enrichment Score: 0.29942605999439753
Category	Term	Count	%	PValue	Genes	List Total	Pop Hits	Pop Total	Fold Enrichment	Bonferroni	Benjamini	FDR
KEGG_PATHWAY	mmu05012:Parkinson's disease	16	0.884956	0.243359	ENSMUSG00000026260, ENSMUSG00000005034, ENSMUSG00000039904, ENSMUSG00000026032, ENSMUSG00000043319, ENSMUSG00000024534, ENSMUSG00000029632, ENSMUSG00000022354, ENSMUSG00000024524, ENSMUSG00000021478, ENSMUSG00000023826, ENSMUSG00000018770, ENSMUSG00000017778, ENSMUSG00000019979, ENSMUSG00000057614, ENSMUSG00000030884	634	149	7691	1.30265	1	0.614905	0.511638
KEGG_PATHWAY	mmu05010:Alzheimer's disease	16	0.884956	0.492685	ENSMUSG00000026260, ENSMUSG00000025076, ENSMUSG00000051177, ENSMUSG00000059003, ENSMUSG00000026032, ENSMUSG00000048895, ENSMUSG00000043319, ENSMUSG00000029632, ENSMUSG00000001175, ENSMUSG00000022354, ENSMUSG00000018770, ENSMUSG00000017778, ENSMUSG00000019979, ENSMUSG00000031878, ENSMUSG00000039943, ENSMUSG00000030884	634	177	7691	1.09658	1	0.98537	0.819888
KEGG_PATHWAY	mmu05016:Huntington's disease	17	0.940265	0.569411	ENSMUSG00000026260, ENSMUSG00000029167, ENSMUSG00000049583, ENSMUSG00000051177, ENSMUSG00000026032, ENSMUSG00000043319, ENSMUSG00000029632, ENSMUSG00000022354, ENSMUSG00000025958, ENSMUSG00000041144, ENSMUSG00000018581, ENSMUSG00000018770, ENSMUSG00000035152, ENSMUSG00000017778, ENSMUSG00000019979, ENSMUSG00000039943, ENSMUSG00000030884	634	198	7691	1.04154	1	1	0.835249
KEGG_PATHWAY	mmu04932:Non-alcoholic fatty liver disease (NAFLD)	13	0.719027	0.649412	ENSMUSG00000026260, ENSMUSG00000057177, ENSMUSG00000025076, ENSMUSG00000046709, ENSMUSG00000055980, ENSMUSG00000026032, ENSMUSG00000043319, ENSMUSG00000029632, ENSMUSG00000022354, ENSMUSG00000020901, ENSMUSG00000017778, ENSMUSG00000019699, ENSMUSG00000030884	634	157	7691	1.00447	1	1	0.835249
KEGG_PATHWAY	mmu00190:Oxidative phosphorylation	11	0.608407	0.717971	ENSMUSG00000026260, ENSMUSG00000019302, ENSMUSG00000033793, ENSMUSG00000018770, ENSMUSG00000026032, ENSMUSG00000017778, ENSMUSG00000043319, ENSMUSG00000029632, ENSMUSG00000042148, ENSMUSG00000022354, ENSMUSG00000030884	634	139	7691	0.96	1	1	0.835249
Annotation Cluster 14	Enrichment Score: 0.07755489240867611
Category	Term	Count	%	PValue	Genes	List Total	Pop Hits	Pop Total	Fold Enrichment	Bonferroni	Benjamini	FDR
KEGG_PATHWAY	mmu04621:NOD-like receptor signaling pathway	5	0.276549	0.701395	ENSMUSG00000028284, ENSMUSG00000021270, ENSMUSG00000046709, ENSMUSG00000041135, ENSMUSG00000021025	634	57	7691	1.06412	1	1	0.835249
KEGG_PATHWAY	mmu04622:RIG-I-like receptor signaling pathway	5	0.276549	0.822192	ENSMUSG00000021754, ENSMUSG00000028284, ENSMUSG00000064289, ENSMUSG00000046709, ENSMUSG00000021025	634	68	7691	0.891979	1	1	0.835249
KEGG_PATHWAY	mmu04620:Toll-like receptor signaling pathway	7	0.387168	0.848892	ENSMUSG00000028284, ENSMUSG00000020623, ENSMUSG00000033352, ENSMUSG00000020901, ENSMUSG00000046709, ENSMUSG00000021025, ENSMUSG00000019699	634	101	7691	0.840756	1	1	0.848892
KEGG_PATHWAY	mmu05168:Herpes simplex infection	5	0.276549	0.999982	ENSMUSG00000028284, ENSMUSG00000029686, ENSMUSG00000028530, ENSMUSG00000046709, ENSMUSG00000021025	634	208	7691	0.291609	1	1	0.999982
Annotation Cluster 15	Enrichment Score: 0.05915340933314238
Category	Term	Count	%	PValue	Genes	List Total	Pop Hits	Pop Total	Fold Enrichment	Bonferroni	Benjamini	FDR
KEGG_PATHWAY	mmu01230:Biosynthesis of amino acids	6	0.331858	0.760822	ENSMUSG00000042032, ENSMUSG00000017713, ENSMUSG00000024640, ENSMUSG00000026005, ENSMUSG00000059040, ENSMUSG00000063524	634	76	7691	0.957704	1	1	0.835249
KEGG_PATHWAY	mmu01200:Carbon metabolism	7	0.387168	0.924205	ENSMUSG00000021996, ENSMUSG00000041650, ENSMUSG00000089992, ENSMUSG00000024640, ENSMUSG00000026005, ENSMUSG00000059040, ENSMUSG00000063524	634	116	7691	0.732038	1	1	0.924205
KEGG_PATHWAY	mmu01130:Biosynthesis of antibiotics	13	0.719027	0.945123	ENSMUSG00000024640, ENSMUSG00000026687, ENSMUSG00000026005, ENSMUSG00000059040, ENSMUSG00000063524, ENSMUSG00000041650, ENSMUSG00000089992, ENSMUSG00000022407, ENSMUSG00000036880, ENSMUSG00000017713, ENSMUSG00000035561, ENSMUSG00000031604, ENSMUSG00000032018	634	214	7691	0.736925	1	1	0.945123
