# Supplementary material for: Tlx3 Exerts Direct Control in Specifying Excitatory Over Inhibitory Neurons in the Dorsal Spinal Cord
Source: Front Cell Dev Biol. 2021 Apr 29;9:642697. doi: 10.3389/fcell.2021.642697 (PMC8117147; doi:10.3389/fcell.2021.642697)
Supplement: Supplementary Table 6 — Overrepresented gene ontology InterPro terms associated with Tlx3 target genes (XLSX 46 kb). [file Table_6.XLSX]

## Sheet: GOTERM_INTERPRO
Supplemental Table 6 | Overrepresented gene ontology InterPro terms associated with Tlx3 target genes.
Annotation Cluster 1	Enrichment Score: 8.353460491681442
Category	Term	Count	%	PValue	Genes	List Total	Pop Hits	Pop Total	Fold Enrichment	Bonferroni	Benjamini	FDR
INTERPRO	IPR013098:Immunoglobulin I-set	53	2.93142	1.43237e-20	ENSMUSG00000059921, ENSMUSG00000028780, ENSMUSG00000032087, ENSMUSG00000053024, ENSMUSG00000050272, ENSMUSG00000026443, ENSMUSG00000062257, ENSMUSG00000026442, ENSMUSG00000022883, ENSMUSG00000022762, ENSMUSG00000025876, ENSMUSG00000063626, ENSMUSG00000020105, ENSMUSG00000041592, ENSMUSG00000030029, ENSMUSG00000032128, ENSMUSG00000061080, ENSMUSG00000032036, ENSMUSG00000059974, ENSMUSG00000032076,…	1696	147	20594	4.37798	3.0667e-17	3.0667e-17	3.01943e-17
INTERPRO	IPR003598:Immunoglobulin subtype 2	60	3.31858	1.80786e-14	ENSMUSG00000052372, ENSMUSG00000059921, ENSMUSG00000028780, ENSMUSG00000031990, ENSMUSG00000032087, ENSMUSG00000053024, ENSMUSG00000050272, ENSMUSG00000026443, ENSMUSG00000062257, ENSMUSG00000026442, ENSMUSG00000064115, ENSMUSG00000022883, ENSMUSG00000022762, ENSMUSG00000063626, ENSMUSG00000020105, ENSMUSG00000041592, ENSMUSG00000030029, ENSMUSG00000032128, ENSMUSG00000061080, ENSMUSG00000005672,…	1696	242	20594	3.01058	3.87449e-11	1.93531e-11	1.90548e-11
INTERPRO	IPR003961:Fibronectin, type III	47	2.59956	7.526e-10	ENSMUSG00000015829, ENSMUSG00000053141, ENSMUSG00000033278, ENSMUSG00000034648, ENSMUSG00000059326, ENSMUSG00000028289, ENSMUSG00000053024, ENSMUSG00000032087, ENSMUSG00000050272, ENSMUSG00000049001, ENSMUSG00000028364, ENSMUSG00000055540, ENSMUSG00000028664, ENSMUSG00000026442, ENSMUSG00000022883, ENSMUSG00000022762, ENSMUSG00000060534, ENSMUSG00000043557, ENSMUSG00000044244, ENSMUSG00000064293,…	1696	211	20594	2.70477	1.61131e-06	5.37105e-07	5.28827e-07
INTERPRO	IPR003599:Immunoglobulin subtype	76	4.20354	1.06515e-06	ENSMUSG00000052372, ENSMUSG00000059921, ENSMUSG00000028780, ENSMUSG00000031990, ENSMUSG00000032087, ENSMUSG00000053024, ENSMUSG00000050272, ENSMUSG00000026443, ENSMUSG00000062257, ENSMUSG00000026442, ENSMUSG00000064115, ENSMUSG00000022883, ENSMUSG00000022762, ENSMUSG00000025876, ENSMUSG00000063626, ENSMUSG00000020105, ENSMUSG00000028909, ENSMUSG00000041592, ENSMUSG00000030029, ENSMUSG00000032128,…	1696	518	20594	1.78155	0.0022779	0.000228049	0.000224534
INTERPRO	IPR013783:Immunoglobulin-like fold	104	5.75221	0.0881854	ENSMUSG00000059921, ENSMUSG00000053141, ENSMUSG00000015829, ENSMUSG00000031990, ENSMUSG00000053024, ENSMUSG00000050272, ENSMUSG00000026443, ENSMUSG00000026442, ENSMUSG00000062257, ENSMUSG00000022762, ENSMUSG00000022883, ENSMUSG00000025876, ENSMUSG00000063626, ENSMUSG00000020105, ENSMUSG00000028909, ENSMUSG00000047773, ENSMUSG00000030029, ENSMUSG00000055447, ENSMUSG00000029420, ENSMUSG00000032036,…	1696	1099	20594	1.14908	1	1	0.985047
INTERPRO	IPR007110:Immunoglobulin-like domain	79	4.36947	0.413663	ENSMUSG00000052372, ENSMUSG00000059921, ENSMUSG00000028780, ENSMUSG00000053141, ENSMUSG00000031990, ENSMUSG00000032087, ENSMUSG00000053024, ENSMUSG00000050272, ENSMUSG00000026443, ENSMUSG00000062257, ENSMUSG00000026442, ENSMUSG00000064115, ENSMUSG00000022883, ENSMUSG00000022762, ENSMUSG00000025876, ENSMUSG00000063626, ENSMUSG00000020105, ENSMUSG00000028909, ENSMUSG00000041592, ENSMUSG00000030029,…	1696	920	20594	1.04269	1	1	0.985047
Annotation Cluster 2	Enrichment Score: 6.935858620605744
Category	Term	Count	%	PValue	Genes	List Total	Pop Hits	Pop Total	Fold Enrichment	Bonferroni	Benjamini	FDR
INTERPRO	IPR001356:Homeodomain	51	2.8208	5.01531e-08	ENSMUSG00000029595, ENSMUSG00000029112, ENSMUSG00000027210, ENSMUSG00000026565, ENSMUSG00000026686, ENSMUSG00000045515, ENSMUSG00000040148, ENSMUSG00000026805, ENSMUSG00000034384, ENSMUSG00000052534, ENSMUSG00000035277, ENSMUSG00000056854, ENSMUSG00000018698, ENSMUSG00000041309, ENSMUSG00000026872, ENSMUSG00000029705, ENSMUSG00000047407, ENSMUSG00000029546, ENSMUSG00000040610, ENSMUSG00000063672,…	1696	271	20594	2.28516	0.000107372	2.14755e-05	2.11445e-05
INTERPRO	IPR017970:Homeobox, conserved site	39	2.15708	1.0038e-07	ENSMUSG00000029595, ENSMUSG00000029112, ENSMUSG00000075394, ENSMUSG00000048450, ENSMUSG00000067724, ENSMUSG00000026565, ENSMUSG00000026686, ENSMUSG00000026586, ENSMUSG00000025255, ENSMUSG00000004872, ENSMUSG00000045515, ENSMUSG00000041730, ENSMUSG00000040148, ENSMUSG00000026468, ENSMUSG00000042589, ENSMUSG00000026805, ENSMUSG00000052534, ENSMUSG00000034384, ENSMUSG00000031737, ENSMUSG00000038765,…	1696	184	20594	2.57372	0.000214891	3.58191e-05	3.5267e-05
INTERPRO	IPR009057:Homeodomain-like	58	3.20796	3.09369e-07	ENSMUSG00000029595, ENSMUSG00000029112, ENSMUSG00000027210, ENSMUSG00000026565, ENSMUSG00000026686, ENSMUSG00000045515, ENSMUSG00000040148, ENSMUSG00000026805, ENSMUSG00000023932, ENSMUSG00000010175, ENSMUSG00000034384, ENSMUSG00000052534, ENSMUSG00000035277, ENSMUSG00000056854, ENSMUSG00000018698, ENSMUSG00000041309, ENSMUSG00000026872, ENSMUSG00000029705, ENSMUSG00000047407, ENSMUSG00000029546,…	1696	345	20594	2.04138	0.000662141	9.46228e-05	9.31644e-05
Annotation Cluster 3	Enrichment Score: 4.699968477899457
Category	Term	Count	%	PValue	Genes	List Total	Pop Hits	Pop Total	Fold Enrichment	Bonferroni	Benjamini	FDR
INTERPRO	IPR000742:Epidermal growth factor-like domain	47	2.59956	3.52408e-08	ENSMUSG00000031772, ENSMUSG00000015829, ENSMUSG00000039419, ENSMUSG00000028364, ENSMUSG00000048078, ENSMUSG00000028369, ENSMUSG00000041014, ENSMUSG00000024924, ENSMUSG00000046743, ENSMUSG00000026109, ENSMUSG00000067028, ENSMUSG00000062991, ENSMUSG00000019846, ENSMUSG00000036466, ENSMUSG00000055409, ENSMUSG00000054555, ENSMUSG00000066392, ENSMUSG00000034488, ENSMUSG00000014773, ENSMUSG00000074505,…	1696	237	20594	2.40804	7.54477e-05	1.88626e-05	1.85719e-05
INTERPRO	IPR013032:EGF-like, conserved site	37	2.04646	4.51421e-06	ENSMUSG00000015829, ENSMUSG00000028364, ENSMUSG00000048078, ENSMUSG00000028369, ENSMUSG00000041014, ENSMUSG00000022887, ENSMUSG00000024924, ENSMUSG00000046743, ENSMUSG00000026109, ENSMUSG00000062991, ENSMUSG00000036466, ENSMUSG00000055409, ENSMUSG00000034488, ENSMUSG00000014773, ENSMUSG00000074505, ENSMUSG00000036766, ENSMUSG00000032796, ENSMUSG00000007279, ENSMUSG00000031561, ENSMUSG00000054641,…	1696	197	20594	2.28061	0.00961839	0.000743456	0.000731996
INTERPRO	IPR009030:Insulin-like growth factor binding protein, N-terminal	28	1.54867	6.10611e-06	ENSMUSG00000028289, ENSMUSG00000055540, ENSMUSG00000028369, ENSMUSG00000028664, ENSMUSG00000024924, ENSMUSG00000046743, ENSMUSG00000019880, ENSMUSG00000035131, ENSMUSG00000055409, ENSMUSG00000014773, ENSMUSG00000036766, ENSMUSG00000007279, ENSMUSG00000056004, ENSMUSG00000062209, ENSMUSG00000049252, ENSMUSG00000024074, ENSMUSG00000040998, ENSMUSG00000066842, ENSMUSG00000022454, ENSMUSG00000024598,…	1696	130	20594	2.61535	0.0129881	0.000933798	0.000919405
INTERPRO	IPR018097:EGF-like calcium-binding, conserved site	20	1.10619	0.000310205	ENSMUSG00000007279, ENSMUSG00000049252, ENSMUSG00000025020, ENSMUSG00000002885, ENSMUSG00000028369, ENSMUSG00000040998, ENSMUSG00000066842, ENSMUSG00000022454, ENSMUSG00000024598, ENSMUSG00000022887, ENSMUSG00000024924, ENSMUSG00000046743, ENSMUSG00000039167, ENSMUSG00000038578, ENSMUSG00000055409, ENSMUSG00000034488, ENSMUSG00000014773, ENSMUSG00000074505, ENSMUSG00000056427, ENSMUSG00000036766	1696	97	20594	2.50365	0.485342	0.0316262	0.0311387
INTERPRO	IPR000152:EGF-type aspartate/asparagine hydroxylation site	20	1.10619	0.000355598	ENSMUSG00000007279, ENSMUSG00000049252, ENSMUSG00000025020, ENSMUSG00000002885, ENSMUSG00000028369, ENSMUSG00000040998, ENSMUSG00000066842, ENSMUSG00000022454, ENSMUSG00000024598, ENSMUSG00000024924, ENSMUSG00000046743, ENSMUSG00000039167, ENSMUSG00000038578, ENSMUSG00000055409, ENSMUSG00000034488, ENSMUSG00000066392, ENSMUSG00000014773, ENSMUSG00000074505, ENSMUSG00000056427, ENSMUSG00000036766	1696	98	20594	2.4781	0.533021	0.0346062	0.0340728
INTERPRO	IPR001881:EGF-like calcium-binding	23	1.27212	0.000589099	ENSMUSG00000007279, ENSMUSG00000054641, ENSMUSG00000049252, ENSMUSG00000027188, ENSMUSG00000025020, ENSMUSG00000002885, ENSMUSG00000028369, ENSMUSG00000040998, ENSMUSG00000066842, ENSMUSG00000049336, ENSMUSG00000022454, ENSMUSG00000024598, ENSMUSG00000022887, ENSMUSG00000024924, ENSMUSG00000046743, ENSMUSG00000039167, ENSMUSG00000038578, ENSMUSG00000055409, ENSMUSG00000034488, ENSMUSG00000014773,…	1696	126	20594	2.21652	0.716809	0.0504505	0.0496729
Annotation Cluster 4	Enrichment Score: 3.945575043860057
Category	Term	Count	%	PValue	Genes	List Total	Pop Hits	Pop Total	Fold Enrichment	Bonferroni	Benjamini	FDR
INTERPRO	IPR027397:Catenin binding domain	14	0.774336	3.81772e-07	ENSMUSG00000031673, ENSMUSG00000025370, ENSMUSG00000053166, ENSMUSG00000027985, ENSMUSG00000026312, ENSMUSG00000040420, ENSMUSG00000024985, ENSMUSG00000022321, ENSMUSG00000024304, ENSMUSG00000040452, ENSMUSG00000000305, ENSMUSG00000039385, ENSMUSG00000050840, ENSMUSG00000036510	1696	31	20594	5.48379	0.00081704	0.000102172	0.000100597
INTERPRO	IPR000233:Cadherin, cytoplasmic domain	12	0.663717	1.71237e-06	ENSMUSG00000031673, ENSMUSG00000025370, ENSMUSG00000040452, ENSMUSG00000000305, ENSMUSG00000039385, ENSMUSG00000053166, ENSMUSG00000026312, ENSMUSG00000050840, ENSMUSG00000036510, ENSMUSG00000040420, ENSMUSG00000022321, ENSMUSG00000024304	1696	25	20594	5.82849	0.00365946	0.000333289	0.000328151
INTERPRO	IPR020894:Cadherin conserved site	20	1.10619	0.00261295	ENSMUSG00000031673, ENSMUSG00000055421, ENSMUSG00000025370, ENSMUSG00000053166, ENSMUSG00000049100, ENSMUSG00000029108, ENSMUSG00000026312, ENSMUSG00000040420, ENSMUSG00000022321, ENSMUSG00000024304, ENSMUSG00000046743, ENSMUSG00000040452, ENSMUSG00000000305, ENSMUSG00000039385, ENSMUSG00000037892, ENSMUSG00000050840, ENSMUSG00000036510, ENSMUSG00000035566, ENSMUSG00000052613, ENSMUSG00000074505	1696	115	20594	2.11177	0.996308	0.130101	0.128096
INTERPRO	IPR002126:Cadherin	21	1.1615	0.00301404	ENSMUSG00000031673, ENSMUSG00000055421, ENSMUSG00000025370, ENSMUSG00000032452, ENSMUSG00000053166, ENSMUSG00000049100, ENSMUSG00000029108, ENSMUSG00000026312, ENSMUSG00000040420, ENSMUSG00000022321, ENSMUSG00000024304, ENSMUSG00000046743, ENSMUSG00000040452, ENSMUSG00000000305, ENSMUSG00000039385, ENSMUSG00000037892, ENSMUSG00000050840, ENSMUSG00000036510, ENSMUSG00000035566, ENSMUSG00000052613,…	1696	125	20594	2.03997	0.99844	0.139785	0.137631
INTERPRO	IPR015919:Cadherin-like	21	1.1615	0.00363449	ENSMUSG00000031673, ENSMUSG00000055421, ENSMUSG00000025370, ENSMUSG00000032452, ENSMUSG00000053166, ENSMUSG00000049100, ENSMUSG00000029108, ENSMUSG00000026312, ENSMUSG00000040420, ENSMUSG00000022321, ENSMUSG00000024304, ENSMUSG00000046743, ENSMUSG00000040452, ENSMUSG00000000305, ENSMUSG00000039385, ENSMUSG00000037892, ENSMUSG00000050840, ENSMUSG00000036510, ENSMUSG00000035566, ENSMUSG00000052613,…	1696	127	20594	2.00785	0.999588	0.150465	0.148146
Annotation Cluster 5	Enrichment Score: 3.022795507816835
Category	Term	Count	%	PValue	Genes	List Total	Pop Hits	Pop Total	Fold Enrichment	Bonferroni	Benjamini	FDR
INTERPRO	IPR015943:WD40/YVTN repeat-like-containing domain	52	2.87611	2.1026e-05	ENSMUSG00000028780, ENSMUSG00000054079, ENSMUSG00000033653, ENSMUSG00000032280, ENSMUSG00000026640, ENSMUSG00000066979, ENSMUSG00000024500, ENSMUSG00000026608, ENSMUSG00000019988, ENSMUSG00000030224, ENSMUSG00000030298, ENSMUSG00000030374, ENSMUSG00000027200, ENSMUSG00000025583, ENSMUSG00000033285, ENSMUSG00000027242, ENSMUSG00000020372, ENSMUSG00000021222, ENSMUSG00000008305, ENSMUSG00000021147,…	1696	340	20594	1.85712	0.044019	0.00300112	0.00295486
INTERPRO	IPR001680:WD40 repeat	39	2.15708	0.000477429	ENSMUSG00000028086, ENSMUSG00000054079, ENSMUSG00000033653, ENSMUSG00000028245, ENSMUSG00000032280, ENSMUSG00000027630, ENSMUSG00000024642, ENSMUSG00000066979, ENSMUSG00000024500, ENSMUSG00000040560, ENSMUSG00000026608, ENSMUSG00000019726, ENSMUSG00000032867, ENSMUSG00000019988, ENSMUSG00000053801, ENSMUSG00000030224, ENSMUSG00000030298, ENSMUSG00000061559, ENSMUSG00000013833, ENSMUSG00000030374,…	1696	263	20594	1.80063	0.640276	0.0425906	0.0419342
INTERPRO	IPR017986:WD40-repeat-containing domain	42	2.32301	0.00143349	ENSMUSG00000028086, ENSMUSG00000054079, ENSMUSG00000033653, ENSMUSG00000028245, ENSMUSG00000029176, ENSMUSG00000032280, ENSMUSG00000027630, ENSMUSG00000024642, ENSMUSG00000066979, ENSMUSG00000024500, ENSMUSG00000040560, ENSMUSG00000026608, ENSMUSG00000019726, ENSMUSG00000032867, ENSMUSG00000019988, ENSMUSG00000053801, ENSMUSG00000030224, ENSMUSG00000030298, ENSMUSG00000061559, ENSMUSG00000013833,…	1696	307	20594	1.66121	0.953639	0.0935599	0.0921179
INTERPRO	IPR019775:WD40 repeat, conserved site	26	1.43805	0.00152164	ENSMUSG00000028086, ENSMUSG00000032280, ENSMUSG00000027630, ENSMUSG00000024642, ENSMUSG00000024500, ENSMUSG00000040560, ENSMUSG00000026608, ENSMUSG00000019726, ENSMUSG00000032867, ENSMUSG00000019988, ENSMUSG00000053801, ENSMUSG00000030224, ENSMUSG00000061559, ENSMUSG00000030374, ENSMUSG00000032571, ENSMUSG00000033285, ENSMUSG00000020372, ENSMUSG00000041642, ENSMUSG00000008305, ENSMUSG00000021147,…	1696	161	20594	1.96093	0.961624	0.0946537	0.0931948
INTERPRO	IPR020472:G-protein beta WD-40 repeat	14	0.774336	0.0351276	ENSMUSG00000028086, ENSMUSG00000061559, ENSMUSG00000030374, ENSMUSG00000033285, ENSMUSG00000020372, ENSMUSG00000027630, ENSMUSG00000066979, ENSMUSG00000021147, ENSMUSG00000047767, ENSMUSG00000026917, ENSMUSG00000019979, ENSMUSG00000014547, ENSMUSG00000053801, ENSMUSG00000030224	1696	91	20594	1.86811	1	0.66313	0.652909
Annotation Cluster 6	Enrichment Score: 2.8162274522512494
Category	Term	Count	%	PValue	Genes	List Total	Pop Hits	Pop Total	Fold Enrichment	Bonferroni	Benjamini	FDR
INTERPRO	IPR008271:Serine/threonine-protein kinase, active site	46	2.54425	0.000675997	ENSMUSG00000028284, ENSMUSG00000024042, ENSMUSG00000032440, ENSMUSG00000052430, ENSMUSG00000052155, ENSMUSG00000033352, ENSMUSG00000027692, ENSMUSG00000046709, ENSMUSG00000022263, ENSMUSG00000027797, ENSMUSG00000041135, ENSMUSG00000029635, ENSMUSG00000021115, ENSMUSG00000038481, ENSMUSG00000021754, ENSMUSG00000026749, ENSMUSG00000020623, ENSMUSG00000021559, ENSMUSG00000033618, ENSMUSG00000064090,…	1696	333	20594	1.67737	0.764913	0.0556657	0.0548077
INTERPRO	IPR017441:Protein kinase, ATP binding site	52	2.87611	0.00084686	ENSMUSG00000032440, ENSMUSG00000027692, ENSMUSG00000028664, ENSMUSG00000029635, ENSMUSG00000021115, ENSMUSG00000021754, ENSMUSG00000020623, ENSMUSG00000021559, ENSMUSG00000039954, ENSMUSG00000005034, ENSMUSG00000005672, ENSMUSG00000058444, ENSMUSG00000028530, ENSMUSG00000026235, ENSMUSG00000021701, ENSMUSG00000017376, ENSMUSG00000021108, ENSMUSG00000022836, ENSMUSG00000039145, ENSMUSG00000052504,…	1696	394	20594	1.60259	0.836982	0.0647545	0.0637564
INTERPRO	IPR000719:Protein kinase, catalytic domain	63	3.48451	0.00158154	ENSMUSG00000032440, ENSMUSG00000027692, ENSMUSG00000028664, ENSMUSG00000029635, ENSMUSG00000021115, ENSMUSG00000021754, ENSMUSG00000020623, ENSMUSG00000021559, ENSMUSG00000033618, ENSMUSG00000039954, ENSMUSG00000005034, ENSMUSG00000005672, ENSMUSG00000058444, ENSMUSG00000028530, ENSMUSG00000026235, ENSMUSG00000021464, ENSMUSG00000021701, ENSMUSG00000017376, ENSMUSG00000021108, ENSMUSG00000022836,…	1696	515	20594	1.48542	0.966249	0.0946537	0.0931948
INTERPRO	IPR011009:Protein kinase-like domain	64	3.53982	0.00600142	ENSMUSG00000032440, ENSMUSG00000027692, ENSMUSG00000028664, ENSMUSG00000029635, ENSMUSG00000021115, ENSMUSG00000021754, ENSMUSG00000020623, ENSMUSG00000021559, ENSMUSG00000033618, ENSMUSG00000039954, ENSMUSG00000005034, ENSMUSG00000005672, ENSMUSG00000058444, ENSMUSG00000028530, ENSMUSG00000026235, ENSMUSG00000021464, ENSMUSG00000021701, ENSMUSG00000017376, ENSMUSG00000021108, ENSMUSG00000022836,…	1696	556	20594	1.39772	0.999997	0.229447	0.22591
Annotation Cluster 7	Enrichment Score: 2.398088651086178
Category	Term	Count	%	PValue	Genes	List Total	Pop Hits	Pop Total	Fold Enrichment	Bonferroni	Benjamini	FDR
INTERPRO	IPR010982:Lambda repressor-like, DNA-binding domain	9	0.497788	0.00110923	ENSMUSG00000009734, ENSMUSG00000023927, ENSMUSG00000026565, ENSMUSG00000029705, ENSMUSG00000045515, ENSMUSG00000031688, ENSMUSG00000056854, ENSMUSG00000048349, ENSMUSG00000042589	1696	27	20594	4.04756	0.907094	0.0791618	0.0779416
INTERPRO	IPR013847:POU domain	6	0.331858	0.00759201	ENSMUSG00000009734, ENSMUSG00000026565, ENSMUSG00000045515, ENSMUSG00000031688, ENSMUSG00000056854, ENSMUSG00000048349	1696	16	20594	4.55351	1	0.2755	0.271254
INTERPRO	IPR000327:POU-specific	6	0.331858	0.00759201	ENSMUSG00000009734, ENSMUSG00000026565, ENSMUSG00000045515, ENSMUSG00000031688, ENSMUSG00000056854, ENSMUSG00000048349	1696	16	20594	4.55351	1	0.2755	0.271254
Annotation Cluster 8	Enrichment Score: 1.9866993698948638
Category	Term	Count	%	PValue	Genes	List Total	Pop Hits	Pop Total	Fold Enrichment	Bonferroni	Benjamini	FDR
INTERPRO	IPR016201:Plexin-like fold	12	0.663717	0.000839155	ENSMUSG00000028780, ENSMUSG00000026748, ENSMUSG00000028883, ENSMUSG00000027200, ENSMUSG00000074785, ENSMUSG00000025809, ENSMUSG00000063531, ENSMUSG00000026640, ENSMUSG00000034684, ENSMUSG00000019647, ENSMUSG00000029765, ENSMUSG00000054843	1696	45	20594	3.23805	0.834268	0.0647545	0.0637564
INTERPRO	IPR001627:Semaphorin/CD100 antigen	9	0.497788	0.00293268	ENSMUSG00000028780, ENSMUSG00000028883, ENSMUSG00000027200, ENSMUSG00000074785, ENSMUSG00000063531, ENSMUSG00000026640, ENSMUSG00000034684, ENSMUSG00000019647, ENSMUSG00000029765	1696	31	20594	3.5253	0.998142	0.13953	0.13738
INTERPRO	IPR002165:Plexin	7	0.387168	0.0139624	ENSMUSG00000026748, ENSMUSG00000027200, ENSMUSG00000074785, ENSMUSG00000026640, ENSMUSG00000019647, ENSMUSG00000029765, ENSMUSG00000054843	1696	25	20594	3.39995	1	0.421035	0.414545
INTERPRO	IPR027231:Semaphorin	6	0.331858	0.0204646	ENSMUSG00000028780, ENSMUSG00000028883, ENSMUSG00000027200, ENSMUSG00000063531, ENSMUSG00000034684, ENSMUSG00000019647	1696	20	20594	3.64281	1	0.471125	0.463863
INTERPRO	IPR013548:Plexin, cytoplasmic RasGAP domain	3	0.165929	0.165743	ENSMUSG00000074785, ENSMUSG00000026640, ENSMUSG00000029765	1696	9	20594	4.04756	1	1	0.985047
Annotation Cluster 9	Enrichment Score: 1.983387493907108
Category	Term	Count	%	PValue	Genes	List Total	Pop Hits	Pop Total	Fold Enrichment	Bonferroni	Benjamini	FDR
INTERPRO	IPR000483:Cysteine-rich flanking region, C-terminal	17	0.940265	0.000389247	ENSMUSG00000034648, ENSMUSG00000059146, ENSMUSG00000025020, ENSMUSG00000026443, ENSMUSG00000048304, ENSMUSG00000020674, ENSMUSG00000045776, ENSMUSG00000020105, ENSMUSG00000021624, ENSMUSG00000049939, ENSMUSG00000036790, ENSMUSG00000036295, ENSMUSG00000040490, ENSMUSG00000075478, ENSMUSG00000030029, ENSMUSG00000029090, ENSMUSG00000056427	1696	76	20594	2.71613	0.565492	0.0362338	0.0356753
INTERPRO	IPR000372:Leucine-rich repeat-containing N-terminal	11	0.608407	0.0103035	ENSMUSG00000045776, ENSMUSG00000049939, ENSMUSG00000036295, ENSMUSG00000036790, ENSMUSG00000025020, ENSMUSG00000059146, ENSMUSG00000050587, ENSMUSG00000045083, ENSMUSG00000030029, ENSMUSG00000042846, ENSMUSG00000056427	1696	53	20594	2.52018	1	0.361636	0.356062
INTERPRO	IPR003591:Leucine-rich repeat, typical subtype	24	1.32743	0.0171324	ENSMUSG00000034648, ENSMUSG00000073375, ENSMUSG00000025020, ENSMUSG00000026443, ENSMUSG00000042846, ENSMUSG00000048304, ENSMUSG00000020674, ENSMUSG00000026727, ENSMUSG00000045776, ENSMUSG00000020105, ENSMUSG00000063052, ENSMUSG00000021624, ENSMUSG00000049939, ENSMUSG00000036790, ENSMUSG00000036295, ENSMUSG00000040490, ENSMUSG00000044340, ENSMUSG00000060780, ENSMUSG00000075478, ENSMUSG00000050587,…	1696	175	20594	1.66528	1	0.446778	0.439891
INTERPRO	IPR001611:Leucine-rich repeat	27	1.49336	0.169598	ENSMUSG00000034648, ENSMUSG00000073375, ENSMUSG00000059146, ENSMUSG00000026443, ENSMUSG00000042846, ENSMUSG00000043556, ENSMUSG00000026727, ENSMUSG00000045776, ENSMUSG00000020105, ENSMUSG00000044340, ENSMUSG00000075478, ENSMUSG00000030029, ENSMUSG00000025020, ENSMUSG00000048304, ENSMUSG00000020674, ENSMUSG00000023965, ENSMUSG00000063052, ENSMUSG00000021624, ENSMUSG00000049939, ENSMUSG00000036790,…	1696	259	20594	1.26584	1	1	0.985047
Annotation Cluster 10	Enrichment Score: 1.9460669670405888
Category	Term	Count	%	PValue	Genes	List Total	Pop Hits	Pop Total	Fold Enrichment	Bonferroni	Benjamini	FDR
INTERPRO	IPR001879:GPCR, family 2, extracellular hormone receptor domain	9	0.497788	0.00144207	ENSMUSG00000025946, ENSMUSG00000037605, ENSMUSG00000023964, ENSMUSG00000028184, ENSMUSG00000013033, ENSMUSG00000034730, ENSMUSG00000029090, ENSMUSG00000024027, ENSMUSG00000029778	1696	28	20594	3.90301	0.954485	0.0935599	0.0921179
INTERPRO	IPR017981:GPCR, family 2-like	13	0.719027	0.00235085	ENSMUSG00000037605, ENSMUSG00000028184, ENSMUSG00000002885, ENSMUSG00000001761, ENSMUSG00000024027, ENSMUSG00000029778, ENSMUSG00000025946, ENSMUSG00000023964, ENSMUSG00000044674, ENSMUSG00000039167, ENSMUSG00000013033, ENSMUSG00000034730, ENSMUSG00000029090	1696	58	20594	2.72164	0.99352	0.125829	0.12389
INTERPRO	IPR000832:GPCR, family 2, secretin-like	11	0.608407	0.00363713	ENSMUSG00000025946, ENSMUSG00000037605, ENSMUSG00000023964, ENSMUSG00000028184, ENSMUSG00000039167, ENSMUSG00000002885, ENSMUSG00000013033, ENSMUSG00000034730, ENSMUSG00000029090, ENSMUSG00000024027, ENSMUSG00000029778	1696	46	20594	2.90369	0.999591	0.150465	0.148146
INTERPRO	IPR017983:GPCR, family 2, secretin-like, conserved site	8	0.442478	0.0114582	ENSMUSG00000025946, ENSMUSG00000037605, ENSMUSG00000023964, ENSMUSG00000028184, ENSMUSG00000039167, ENSMUSG00000013033, ENSMUSG00000024027, ENSMUSG00000029778	1696	31	20594	3.1336	1	0.374507	0.368735
INTERPRO	IPR003334:GPCR, family 2, latrophilin, C-terminal	3	0.165929	0.0191983	ENSMUSG00000037605, ENSMUSG00000028184, ENSMUSG00000013033	1696	3	20594	12.1427	1	0.446778	0.439891
INTERPRO	IPR003924:GPCR, family 2, latrophilin	3	0.165929	0.0191983	ENSMUSG00000037605, ENSMUSG00000028184, ENSMUSG00000013033	1696	3	20594	12.1427	1	0.446778	0.439891
INTERPRO	IPR003112:Olfactomedin-like	5	0.276549	0.0234274	ENSMUSG00000037605, ENSMUSG00000028184, ENSMUSG00000032172, ENSMUSG00000013033, ENSMUSG00000026833	1696	14	20594	4.33667	1	0.501581	0.49385
INTERPRO	IPR000203:GPS domain	7	0.387168	0.0437858	ENSMUSG00000037605, ENSMUSG00000028184, ENSMUSG00000039167, ENSMUSG00000002885, ENSMUSG00000013033, ENSMUSG00000034730, ENSMUSG00000029090	1696	32	20594	2.65621	1	0.732386	0.721097
INTERPRO	IPR000922:D-galactoside/L-rhamnose binding SUEL lectin domain	3	0.165929	0.0572434	ENSMUSG00000037605, ENSMUSG00000028184, ENSMUSG00000013033	1696	5	20594	7.28561	1	0.802777	0.790403
Annotation Cluster 11	Enrichment Score: 1.5169769949541294
Category	Term	Count	%	PValue	Genes	List Total	Pop Hits	Pop Total	Fold Enrichment	Bonferroni	Benjamini	FDR
INTERPRO	IPR000906:ZU5	6	0.331858	0.00181772	ENSMUSG00000059921, ENSMUSG00000069601, ENSMUSG00000032826, ENSMUSG00000030516, ENSMUSG00000025876, ENSMUSG00000063626	1696	12	20594	6.07134	0.979662	0.102414	0.100836
INTERPRO	IPR000488:Death domain	7	0.387168	0.0499327	ENSMUSG00000059921, ENSMUSG00000069601, ENSMUSG00000021559, ENSMUSG00000032826, ENSMUSG00000045867, ENSMUSG00000025876, ENSMUSG00000063626	1696	33	20594	2.57572	1	0.774967	0.763023
INTERPRO	IPR011029:Death-like domain	10	0.553097	0.309854	ENSMUSG00000059921, ENSMUSG00000036526, ENSMUSG00000069601, ENSMUSG00000021559, ENSMUSG00000032826, ENSMUSG00000019979, ENSMUSG00000041135, ENSMUSG00000045867, ENSMUSG00000025876, ENSMUSG00000063626	1696	89	20594	1.36435	1	1	0.985047
Annotation Cluster 12	Enrichment Score: 1.5040432749213046
Category	Term	Count	%	PValue	Genes	List Total	Pop Hits	Pop Total	Fold Enrichment	Bonferroni	Benjamini	FDR
INTERPRO	IPR011042:Six-bladed beta-propeller, TolB-like	9	0.497788	0.0170827	ENSMUSG00000024924, ENSMUSG00000031561, ENSMUSG00000049252, ENSMUSG00000048078, ENSMUSG00000064325, ENSMUSG00000051675, ENSMUSG00000049313, ENSMUSG00000049336, ENSMUSG00000042997	1696	41	20594	2.66547	1	0.446778	0.439891
INTERPRO	IPR022385:Rhs repeat-associated core	3	0.165929	0.0191983	ENSMUSG00000031561, ENSMUSG00000048078, ENSMUSG00000049336	1696	3	20594	12.1427	1	0.446778	0.439891
INTERPRO	IPR009471:Teneurin intracellular, N-terminal	3	0.165929	0.0363072	ENSMUSG00000031561, ENSMUSG00000048078, ENSMUSG00000049336	1696	4	20594	9.10702	1	0.66313	0.652909
INTERPRO	IPR006530:YD repeat	3	0.165929	0.0363072	ENSMUSG00000031561, ENSMUSG00000048078, ENSMUSG00000049336	1696	4	20594	9.10702	1	0.66313	0.652909
INTERPRO	IPR008969:Carboxypeptidase-like, regulatory domain	4	0.221239	0.0698196	ENSMUSG00000031561, ENSMUSG00000048078, ENSMUSG00000049336, ENSMUSG00000030862	1696	12	20594	4.04756	1	0.934274	0.919873
Annotation Cluster 13	Enrichment Score: 1.4971044087411929
Category	Term	Count	%	PValue	Genes	List Total	Pop Hits	Pop Total	Fold Enrichment	Bonferroni	Benjamini	FDR
INTERPRO	IPR000884:Thrombospondin, type 1 repeat	16	0.884956	0.000243864	ENSMUSG00000059921, ENSMUSG00000030022, ENSMUSG00000053399, ENSMUSG00000066842, ENSMUSG00000022894, ENSMUSG00000025876, ENSMUSG00000063626, ENSMUSG00000043635, ENSMUSG00000049538, ENSMUSG00000019880, ENSMUSG00000066113, ENSMUSG00000042581, ENSMUSG00000032625, ENSMUSG00000074766, ENSMUSG00000036545, ENSMUSG00000034730	1696	66	20594	2.94368	0.406772	0.0261056	0.0257032
INTERPRO	IPR010909:PLAC	7	0.387168	0.0032735	ENSMUSG00000024713, ENSMUSG00000053399, ENSMUSG00000066113, ENSMUSG00000030513, ENSMUSG00000036545, ENSMUSG00000043635, ENSMUSG00000049538	1696	19	20594	4.47362	0.999106	0.143032	0.140827
INTERPRO	IPR013273:Peptidase M12B, ADAM-TS	7	0.387168	0.0113871	ENSMUSG00000030022, ENSMUSG00000053399, ENSMUSG00000066113, ENSMUSG00000022894, ENSMUSG00000036545, ENSMUSG00000043635, ENSMUSG00000049538	1696	24	20594	3.54162	1	0.374507	0.368735
INTERPRO	IPR010294:ADAM-TS Spacer 1	7	0.387168	0.0113871	ENSMUSG00000030022, ENSMUSG00000053399, ENSMUSG00000066113, ENSMUSG00000022894, ENSMUSG00000036545, ENSMUSG00000043635, ENSMUSG00000049538	1696	24	20594	3.54162	1	0.374507	0.368735
INTERPRO	IPR002870:Peptidase M12B, propeptide	8	0.442478	0.163736	ENSMUSG00000030022, ENSMUSG00000053399, ENSMUSG00000025964, ENSMUSG00000054555, ENSMUSG00000022894, ENSMUSG00000036545, ENSMUSG00000043635, ENSMUSG00000049538	1696	55	20594	1.76621	1	1	0.985047
INTERPRO	IPR001590:Peptidase M12B, ADAM/reprolysin	8	0.442478	0.174765	ENSMUSG00000030022, ENSMUSG00000053399, ENSMUSG00000025964, ENSMUSG00000054555, ENSMUSG00000022894, ENSMUSG00000036545, ENSMUSG00000043635, ENSMUSG00000049538	1696	56	20594	1.73467	1	1	0.985047
INTERPRO	IPR024079:Metallopeptidase, catalytic domain	10	0.553097	0.404948	ENSMUSG00000030022, ENSMUSG00000053399, ENSMUSG00000028226, ENSMUSG00000026247, ENSMUSG00000025964, ENSMUSG00000054555, ENSMUSG00000022894, ENSMUSG00000036545, ENSMUSG00000043635, ENSMUSG00000049538	1696	97	20594	1.25182	1	1	0.985047
INTERPRO	IPR006586:ADAM, cysteine-rich	3	0.165929	0.879384	ENSMUSG00000025964, ENSMUSG00000054555, ENSMUSG00000022894	1696	43	20594	0.847164	1	1	0.985047
Annotation Cluster 14	Enrichment Score: 1.4655244435034973
Category	Term	Count	%	PValue	Genes	List Total	Pop Hits	Pop Total	Fold Enrichment	Bonferroni	Benjamini	FDR
INTERPRO	IPR007087:Zinc finger, C2H2	78	4.31416	0.015046	ENSMUSG00000052056, ENSMUSG00000024420, ENSMUSG00000027016, ENSMUSG00000005148, ENSMUSG00000025997, ENSMUSG00000069208, ENSMUSG00000043456, ENSMUSG00000039081, ENSMUSG00000021712, ENSMUSG00000068154, ENSMUSG00000025959, ENSMUSG00000022529, ENSMUSG00000015501, ENSMUSG00000070605, ENSMUSG00000052414, ENSMUSG00000032368, ENSMUSG00000060206, ENSMUSG00000067919, ENSMUSG00000058881, ENSMUSG00000050240,…	1696	731	20594	1.29566	1	0.435316	0.428607
INTERPRO	IPR013087:Zinc finger C2H2-type/integrase DNA-binding domain	67	3.70575	0.0464876	ENSMUSG00000052056, ENSMUSG00000024420, ENSMUSG00000005148, ENSMUSG00000025997, ENSMUSG00000069208, ENSMUSG00000043456, ENSMUSG00000039081, ENSMUSG00000068154, ENSMUSG00000025959, ENSMUSG00000022529, ENSMUSG00000015501, ENSMUSG00000070605, ENSMUSG00000052414, ENSMUSG00000032368, ENSMUSG00000060206, ENSMUSG00000067919, ENSMUSG00000058881, ENSMUSG00000050240, ENSMUSG00000000861, ENSMUSG00000026872,…	1696	652	20594	1.24779	1	0.765615	0.753814
INTERPRO	IPR015880:Zinc finger, C2H2-like	70	3.87168	0.057368	ENSMUSG00000052056, ENSMUSG00000024420, ENSMUSG00000027016, ENSMUSG00000005148, ENSMUSG00000025997, ENSMUSG00000069208, ENSMUSG00000043456, ENSMUSG00000068154, ENSMUSG00000025959, ENSMUSG00000022529, ENSMUSG00000015501, ENSMUSG00000070605, ENSMUSG00000052414, ENSMUSG00000032368, ENSMUSG00000060206, ENSMUSG00000067919, ENSMUSG00000058881, ENSMUSG00000050240, ENSMUSG00000000861, ENSMUSG00000026872,…	1696	693	20594	1.22653	1	0.802777	0.790403
Annotation Cluster 15	Enrichment Score: 1.4563975794738995
Category	Term	Count	%	PValue	Genes	List Total	Pop Hits	Pop Total	Fold Enrichment	Bonferroni	Benjamini	FDR
INTERPRO	IPR011641:Tyrosine-protein kinase ephrin type A/B receptor-like	8	0.442478	0.00323219	ENSMUSG00000007279, ENSMUSG00000056004, ENSMUSG00000028289, ENSMUSG00000055540, ENSMUSG00000026235, ENSMUSG00000028369, ENSMUSG00000028664, ENSMUSG00000052504	1696	25	20594	3.88566	0.999023	0.143032	0.140827
INTERPRO	IPR001090:Ephrin receptor ligand binding domain	5	0.276549	0.0234274	ENSMUSG00000028289, ENSMUSG00000055540, ENSMUSG00000026235, ENSMUSG00000028664, ENSMUSG00000052504	1696	14	20594	4.33667	1	0.501581	0.49385
INTERPRO	IPR001426:Tyrosine-protein kinase, receptor class V, conserved site	5	0.276549	0.0234274	ENSMUSG00000028289, ENSMUSG00000055540, ENSMUSG00000026235, ENSMUSG00000028664, ENSMUSG00000052504	1696	14	20594	4.33667	1	0.501581	0.49385
INTERPRO	IPR016257:Tyrosine-protein kinase, ephrin receptor	5	0.276549	0.0234274	ENSMUSG00000028289, ENSMUSG00000055540, ENSMUSG00000026235, ENSMUSG00000028664, ENSMUSG00000052504	1696	14	20594	4.33667	1	0.501581	0.49385
INTERPRO	IPR001245:Serine-threonine/tyrosine-protein kinase catalytic domain	19	1.05088	0.036548	ENSMUSG00000062209, ENSMUSG00000005672, ENSMUSG00000028284, ENSMUSG00000028289, ENSMUSG00000032440, ENSMUSG00000028530, ENSMUSG00000052430, ENSMUSG00000004085, ENSMUSG00000059146, ENSMUSG00000055540, ENSMUSG00000026235, ENSMUSG00000028664, ENSMUSG00000041135, ENSMUSG00000021464, ENSMUSG00000026749, ENSMUSG00000033618, ENSMUSG00000052504, ENSMUSG00000033985, ENSMUSG00000019843	1696	139	20594	1.65979	1	0.66313	0.652909
INTERPRO	IPR008266:Tyrosine-protein kinase, active site	12	0.663717	0.190241	ENSMUSG00000062209, ENSMUSG00000005672, ENSMUSG00000028289, ENSMUSG00000028530, ENSMUSG00000055540, ENSMUSG00000059146, ENSMUSG00000026235, ENSMUSG00000028664, ENSMUSG00000021464, ENSMUSG00000052504, ENSMUSG00000033985, ENSMUSG00000019843	1696	99	20594	1.47184	1	1	0.985047
INTERPRO	IPR020635:Tyrosine-protein kinase, catalytic domain	10	0.553097	0.220992	ENSMUSG00000062209, ENSMUSG00000005672, ENSMUSG00000028289, ENSMUSG00000028530, ENSMUSG00000055540, ENSMUSG00000059146, ENSMUSG00000026235, ENSMUSG00000028664, ENSMUSG00000052504, ENSMUSG00000019843	1696	81	20594	1.4991	1	1	0.985047
Annotation Cluster 16	Enrichment Score: 1.453956546632315
Category	Term	Count	%	PValue	Genes	List Total	Pop Hits	Pop Total	Fold Enrichment	Bonferroni	Benjamini	FDR
INTERPRO	IPR002909:Cell surface receptor IPT/TIG	7	0.387168	0.0329719	ENSMUSG00000014592, ENSMUSG00000022053, ENSMUSG00000074785, ENSMUSG00000057098, ENSMUSG00000026640, ENSMUSG00000010476, ENSMUSG00000029765	1696	30	20594	2.83329	1	0.659747	0.649578
INTERPRO	IPR018350:Transcription factor COE, conserved site	3	0.165929	0.0363072	ENSMUSG00000022053, ENSMUSG00000057098, ENSMUSG00000010476	1696	4	20594	9.10702	1	0.66313	0.652909
INTERPRO	IPR003523:Transcription factor COE	3	0.165929	0.0363072	ENSMUSG00000022053, ENSMUSG00000057098, ENSMUSG00000010476	1696	4	20594	9.10702	1	0.66313	0.652909
Annotation Cluster 17	Enrichment Score: 1.4279590562172928
Category	Term	Count	%	PValue	Genes	List Total	Pop Hits	Pop Total	Fold Enrichment	Bonferroni	Benjamini	FDR
INTERPRO	IPR019594:Glutamate receptor, L-glutamate/glycine-binding	6	0.331858	0.012973	ENSMUSG00000041078, ENSMUSG00000020524, ENSMUSG00000059003, ENSMUSG00000056073, ENSMUSG00000039579, ENSMUSG00000001985	1696	18	20594	4.04756	1	0.402539	0.396334
INTERPRO	IPR001320:Ionotropic glutamate receptor	6	0.331858	0.012973	ENSMUSG00000041078, ENSMUSG00000020524, ENSMUSG00000059003, ENSMUSG00000056073, ENSMUSG00000039579, ENSMUSG00000001985	1696	18	20594	4.04756	1	0.402539	0.396334
INTERPRO	IPR001508:NMDA receptor	6	0.331858	0.012973	ENSMUSG00000041078, ENSMUSG00000020524, ENSMUSG00000059003, ENSMUSG00000056073, ENSMUSG00000039579, ENSMUSG00000001985	1696	18	20594	4.04756	1	0.402539	0.396334
INTERPRO	IPR001828:Extracellular ligand-binding receptor	11	0.608407	0.88929	ENSMUSG00000041078, ENSMUSG00000020524, ENSMUSG00000049583, ENSMUSG00000059003, ENSMUSG00000003974, ENSMUSG00000056073, ENSMUSG00000024211, ENSMUSG00000039579, ENSMUSG00000001985, ENSMUSG00000063239, ENSMUSG00000056755	1696	167	20594	0.799818	1	1	0.985047
Annotation Cluster 18	Enrichment Score: 1.403801209058859
Category	Term	Count	%	PValue	Genes	List Total	Pop Hits	Pop Total	Fold Enrichment	Bonferroni	Benjamini	FDR
INTERPRO	IPR020849:Small GTPase superfamily, Ras type	9	0.497788	0.0147867	ENSMUSG00000030265, ENSMUSG00000055013, ENSMUSG00000057455, ENSMUSG00000030222, ENSMUSG00000047842, ENSMUSG00000051615, ENSMUSG00000049907, ENSMUSG00000028945, ENSMUSG00000020684	1696	40	20594	2.7321	1	0.433676	0.426991
INTERPRO	IPR001806:Small GTPase superfamily	18	0.995575	0.0486588	ENSMUSG00000054364, ENSMUSG00000030265, ENSMUSG00000055013, ENSMUSG00000057455, ENSMUSG00000030222, ENSMUSG00000004771, ENSMUSG00000023460, ENSMUSG00000028945, ENSMUSG00000020684, ENSMUSG00000017144, ENSMUSG00000047842, ENSMUSG00000051615, ENSMUSG00000049907, ENSMUSG00000039960, ENSMUSG00000035133, ENSMUSG00000016637, ENSMUSG00000019944, ENSMUSG00000031202	1696	134	20594	1.63111	1	0.774967	0.763023
INTERPRO	IPR005225:Small GTP-binding protein domain	20	1.10619	0.0854208	ENSMUSG00000054364, ENSMUSG00000030265, ENSMUSG00000057455, ENSMUSG00000030222, ENSMUSG00000004771, ENSMUSG00000023460, ENSMUSG00000028945, ENSMUSG00000049866, ENSMUSG00000020684, ENSMUSG00000017144, ENSMUSG00000047842, ENSMUSG00000047446, ENSMUSG00000021712, ENSMUSG00000051615, ENSMUSG00000049907, ENSMUSG00000039960, ENSMUSG00000038563, ENSMUSG00000016637, ENSMUSG00000019944, ENSMUSG00000031202	1696	165	20594	1.47184	1	1	0.985047
Annotation Cluster 19	Enrichment Score: 1.3857569728692967
Category	Term	Count	%	PValue	Genes	List Total	Pop Hits	Pop Total	Fold Enrichment	Bonferroni	Benjamini	FDR
INTERPRO	IPR014710:RmlC-like jelly roll fold	10	0.553097	0.0115448	ENSMUSG00000058248, ENSMUSG00000059742, ENSMUSG00000035580, ENSMUSG00000029253, ENSMUSG00000002997, ENSMUSG00000032601, ENSMUSG00000052920, ENSMUSG00000027678, ENSMUSG00000034402, ENSMUSG00000021730	1696	46	20594	2.63971	1	0.374507	0.368735
INTERPRO	IPR000595:Cyclic nucleotide-binding domain	8	0.442478	0.0161249	ENSMUSG00000058248, ENSMUSG00000059742, ENSMUSG00000035580, ENSMUSG00000002997, ENSMUSG00000032601, ENSMUSG00000052920, ENSMUSG00000034402, ENSMUSG00000021730	1696	33	20594	2.94368	1	0.446778	0.439891
INTERPRO	IPR003938:Potassium channel, voltage-dependent, EAG/ELK/ERG	5	0.276549	0.0178759	ENSMUSG00000058248, ENSMUSG00000059742, ENSMUSG00000035580, ENSMUSG00000034402, ENSMUSG00000021730	1696	13	20594	4.67026	1	0.446778	0.439891
INTERPRO	IPR018490:Cyclic nucleotide-binding-like	8	0.442478	0.0378518	ENSMUSG00000058248, ENSMUSG00000059742, ENSMUSG00000035580, ENSMUSG00000002997, ENSMUSG00000032601, ENSMUSG00000052920, ENSMUSG00000034402, ENSMUSG00000021730	1696	39	20594	2.49081	1	0.680567	0.670077
INTERPRO	IPR000700:PAS-associated, C-terminal	3	0.165929	0.0812617	ENSMUSG00000058248, ENSMUSG00000035580, ENSMUSG00000034402	1696	6	20594	6.07134	1	1	0.985047
INTERPRO	IPR001610:PAC motif	4	0.221239	0.139569	ENSMUSG00000015709, ENSMUSG00000058248, ENSMUSG00000035580, ENSMUSG00000034402	1696	16	20594	3.03567	1	1	0.985047
INTERPRO	IPR018488:Cyclic nucleotide-binding, conserved site	4	0.221239	0.139569	ENSMUSG00000002997, ENSMUSG00000032601, ENSMUSG00000052920, ENSMUSG00000021730	1696	16	20594	3.03567	1	1	0.985047
Annotation Cluster 20	Enrichment Score: 1.3609678350608905
Category	Term	Count	%	PValue	Genes	List Total	Pop Hits	Pop Total	Fold Enrichment	Bonferroni	Benjamini	FDR
INTERPRO	IPR014767:Diaphanous autoregulatory	4	0.221239	0.0227456	ENSMUSG00000036053, ENSMUSG00000034480, ENSMUSG00000034574, ENSMUSG00000024456	1696	8	20594	6.07134	1	0.501581	0.49385
INTERPRO	IPR010472:Diaphanous FH3	4	0.221239	0.0320627	ENSMUSG00000036053, ENSMUSG00000034480, ENSMUSG00000034574, ENSMUSG00000024456	1696	9	20594	5.39675	1	0.647606	0.637624
INTERPRO	IPR010473:Diaphanous GTPase-binding	4	0.221239	0.0320627	ENSMUSG00000036053, ENSMUSG00000034480, ENSMUSG00000034574, ENSMUSG00000024456	1696	9	20594	5.39675	1	0.647606	0.637624
INTERPRO	IPR014768:GTPase-binding/formin homology 3	4	0.221239	0.0556705	ENSMUSG00000036053, ENSMUSG00000034480, ENSMUSG00000034574, ENSMUSG00000024456	1696	11	20594	4.41552	1	0.802777	0.790403
INTERPRO	IPR015425:Actin-binding FH2	4	0.221239	0.120403	ENSMUSG00000036053, ENSMUSG00000034480, ENSMUSG00000034574, ENSMUSG00000024456	1696	15	20594	3.23805	1	1	0.985047
Annotation Cluster 21	Enrichment Score: 1.2543746473440065
Category	Term	Count	%	PValue	Genes	List Total	Pop Hits	Pop Total	Fold Enrichment	Bonferroni	Benjamini	FDR
INTERPRO	IPR027357:DHR-2 domain	4	0.221239	0.0556705	ENSMUSG00000035954, ENSMUSG00000038608, ENSMUSG00000039716, ENSMUSG00000025558	1696	11	20594	4.41552	1	0.802777	0.790403
INTERPRO	IPR010703:Dedicator of cytokinesis C-terminal	4	0.221239	0.0556705	ENSMUSG00000035954, ENSMUSG00000038608, ENSMUSG00000039716, ENSMUSG00000025558	1696	11	20594	4.41552	1	0.802777	0.790403
INTERPRO	IPR026791:Dedicator of cytokinesis	4	0.221239	0.0556705	ENSMUSG00000035954, ENSMUSG00000038608, ENSMUSG00000039716, ENSMUSG00000025558	1696	11	20594	4.41552	1	0.802777	0.790403
INTERPRO	IPR027007:DHR-1 domain	4	0.221239	0.0556705	ENSMUSG00000035954, ENSMUSG00000038608, ENSMUSG00000039716, ENSMUSG00000025558	1696	11	20594	4.41552	1	0.802777	0.790403
Annotation Cluster 22	Enrichment Score: 1.1523030056030843
Category	Term	Count	%	PValue	Genes	List Total	Pop Hits	Pop Total	Fold Enrichment	Bonferroni	Benjamini	FDR
INTERPRO	IPR018980:FERM, C-terminal PH-like domain	7	0.387168	0.0169171	ENSMUSG00000030064, ENSMUSG00000038175, ENSMUSG00000038764, ENSMUSG00000019978, ENSMUSG00000024044, ENSMUSG00000026657, ENSMUSG00000025555	1696	26	20594	3.26919	1	0.446778	0.439891
INTERPRO	IPR018979:FERM, N-terminal	7	0.387168	0.0240575	ENSMUSG00000030064, ENSMUSG00000038175, ENSMUSG00000038764, ENSMUSG00000019978, ENSMUSG00000024044, ENSMUSG00000026657, ENSMUSG00000025555	1696	28	20594	3.03567	1	0.509971	0.502111
INTERPRO	IPR019747:FERM conserved site	6	0.331858	0.042732	ENSMUSG00000030064, ENSMUSG00000038764, ENSMUSG00000019978, ENSMUSG00000024044, ENSMUSG00000026657, ENSMUSG00000025555	1696	24	20594	3.03567	1	0.73163	0.720353
INTERPRO	IPR000798:Ezrin/radixin/moesin like	5	0.276549	0.055124	ENSMUSG00000038175, ENSMUSG00000038764, ENSMUSG00000019978, ENSMUSG00000024044, ENSMUSG00000025555	1696	18	20594	3.37297	1	0.802777	0.790403
INTERPRO	IPR000299:FERM domain	8	0.442478	0.104809	ENSMUSG00000028530, ENSMUSG00000030064, ENSMUSG00000038175, ENSMUSG00000038764, ENSMUSG00000019978, ENSMUSG00000024044, ENSMUSG00000026657, ENSMUSG00000025555	1696	49	20594	1.98248	1	1	0.985047
INTERPRO	IPR019748:FERM central domain	8	0.442478	0.104809	ENSMUSG00000028530, ENSMUSG00000030064, ENSMUSG00000038175, ENSMUSG00000038764, ENSMUSG00000019978, ENSMUSG00000024044, ENSMUSG00000026657, ENSMUSG00000025555	1696	49	20594	1.98248	1	1	0.985047
INTERPRO	IPR019749:Band 4.1 domain	8	0.442478	0.104809	ENSMUSG00000028530, ENSMUSG00000030064, ENSMUSG00000038175, ENSMUSG00000038764, ENSMUSG00000019978, ENSMUSG00000024044, ENSMUSG00000026657, ENSMUSG00000025555	1696	49	20594	1.98248	1	1	0.985047
INTERPRO	IPR014352:FERM/acyl-CoA-binding protein, 3-helical bundle	8	0.442478	0.132645	ENSMUSG00000030064, ENSMUSG00000038175, ENSMUSG00000038764, ENSMUSG00000019978, ENSMUSG00000024044, ENSMUSG00000033701, ENSMUSG00000026657, ENSMUSG00000025555	1696	52	20594	1.86811	1	1	0.985047
INTERPRO	IPR014847:FERM adjacent (FA)	3	0.165929	0.290877	ENSMUSG00000019978, ENSMUSG00000024044, ENSMUSG00000025555	1696	13	20594	2.80216	1	1	0.985047
Annotation Cluster 23	Enrichment Score: 1.1125983142602145
Category	Term	Count	%	PValue	Genes	List Total	Pop Hits	Pop Total	Fold Enrichment	Bonferroni	Benjamini	FDR
INTERPRO	IPR000242:Protein-tyrosine phosphatase, receptor/non-receptor type	9	0.497788	0.0147867	ENSMUSG00000053141, ENSMUSG00000056553, ENSMUSG00000033278, ENSMUSG00000028399, ENSMUSG00000028909, ENSMUSG00000038764, ENSMUSG00000019889, ENSMUSG00000030223, ENSMUSG00000068748	1696	40	20594	2.7321	1	0.433676	0.426991
INTERPRO	IPR003595:Protein-tyrosine phosphatase, catalytic	10	0.553097	0.0717913	ENSMUSG00000020422, ENSMUSG00000053141, ENSMUSG00000056553, ENSMUSG00000033278, ENSMUSG00000028399, ENSMUSG00000028909, ENSMUSG00000038764, ENSMUSG00000019889, ENSMUSG00000030223, ENSMUSG00000068748	1696	63	20594	1.92741	1	0.95469	0.939975
INTERPRO	IPR016130:Protein-tyrosine phosphatase, active site	10	0.553097	0.144217	ENSMUSG00000053141, ENSMUSG00000056553, ENSMUSG00000033278, ENSMUSG00000028399, ENSMUSG00000028909, ENSMUSG00000039661, ENSMUSG00000038764, ENSMUSG00000019889, ENSMUSG00000030223, ENSMUSG00000068748	1696	73	20594	1.66338	1	1	0.985047
INTERPRO	IPR000387:Protein-tyrosine/Dual specificity phosphatase	10	0.553097	0.231551	ENSMUSG00000053141, ENSMUSG00000056553, ENSMUSG00000033278, ENSMUSG00000028399, ENSMUSG00000028909, ENSMUSG00000039661, ENSMUSG00000038764, ENSMUSG00000019889, ENSMUSG00000030223, ENSMUSG00000068748	1696	82	20594	1.48082	1	1	0.985047
Annotation Cluster 24	Enrichment Score: 1.0758369513737118
Category	Term	Count	%	PValue	Genes	List Total	Pop Hits	Pop Total	Fold Enrichment	Bonferroni	Benjamini	FDR
INTERPRO	IPR019787:Zinc finger, PHD-finger	12	0.663717	0.0499512	ENSMUSG00000029267, ENSMUSG00000021767, ENSMUSG00000024817, ENSMUSG00000039671, ENSMUSG00000038025, ENSMUSG00000002028, ENSMUSG00000045969, ENSMUSG00000021221, ENSMUSG00000042599, ENSMUSG00000022387, ENSMUSG00000029833, ENSMUSG00000058318	1696	77	20594	1.89237	1	0.774967	0.763023
INTERPRO	IPR001965:Zinc finger, PHD-type	13	0.719027	0.0694785	ENSMUSG00000029267, ENSMUSG00000028397, ENSMUSG00000002028, ENSMUSG00000045969, ENSMUSG00000021221, ENSMUSG00000042599, ENSMUSG00000022387, ENSMUSG00000029833, ENSMUSG00000021767, ENSMUSG00000024817, ENSMUSG00000039671, ENSMUSG00000038025, ENSMUSG00000058318	1696	91	20594	1.73467	1	0.934274	0.919873
INTERPRO	IPR011011:Zinc finger, FYVE/PHD-type	17	0.940265	0.093244	ENSMUSG00000029267, ENSMUSG00000028397, ENSMUSG00000002028, ENSMUSG00000045969, ENSMUSG00000021221, ENSMUSG00000042599, ENSMUSG00000022387, ENSMUSG00000020696, ENSMUSG00000029833, ENSMUSG00000041670, ENSMUSG00000049969, ENSMUSG00000021767, ENSMUSG00000024817, ENSMUSG00000039671, ENSMUSG00000038025, ENSMUSG00000036499, ENSMUSG00000058318	1696	136	20594	1.51784	1	1	0.985047
INTERPRO	IPR019786:Zinc finger, PHD-type, conserved site	9	0.497788	0.153686	ENSMUSG00000029267, ENSMUSG00000039671, ENSMUSG00000038025, ENSMUSG00000002028, ENSMUSG00000045969, ENSMUSG00000042599, ENSMUSG00000022387, ENSMUSG00000029833, ENSMUSG00000058318	1696	64	20594	1.70757	1	1	0.985047
Annotation Cluster 25	Enrichment Score: 1.0559909369849896
Category	Term	Count	%	PValue	Genes	List Total	Pop Hits	Pop Total	Fold Enrichment	Bonferroni	Benjamini	FDR
INTERPRO	IPR023088:3'5'-cyclic nucleotide phosphodiesterase	5	0.276549	0.0654406	ENSMUSG00000023868, ENSMUSG00000019990, ENSMUSG00000004347, ENSMUSG00000028525, ENSMUSG00000075270	1696	19	20594	3.19544	1	0.903924	0.889992
INTERPRO	IPR002073:3'5'-cyclic nucleotide phosphodiesterase, catalytic domain	5	0.276549	0.0888256	ENSMUSG00000023868, ENSMUSG00000019990, ENSMUSG00000004347, ENSMUSG00000028525, ENSMUSG00000075270	1696	21	20594	2.89112	1	1	0.985047
INTERPRO	IPR023174:3'5'-cyclic nucleotide phosphodiesterase, conserved site	5	0.276549	0.0888256	ENSMUSG00000023868, ENSMUSG00000019990, ENSMUSG00000004347, ENSMUSG00000028525, ENSMUSG00000075270	1696	21	20594	2.89112	1	1	0.985047
INTERPRO	IPR003607:HD/PDEase domain	5	0.276549	0.115641	ENSMUSG00000023868, ENSMUSG00000019990, ENSMUSG00000004347, ENSMUSG00000028525, ENSMUSG00000075270	1696	23	20594	2.63971	1	1	0.985047
Annotation Cluster 26	Enrichment Score: 0.9677964376385005
Category	Term	Count	%	PValue	Genes	List Total	Pop Hits	Pop Total	Fold Enrichment	Bonferroni	Benjamini	FDR
INTERPRO	IPR003619:MAD homology 1, Dwarfin-type	5	0.276549	0.0132233	ENSMUSG00000008575, ENSMUSG00000024563, ENSMUSG00000028565, ENSMUSG00000021540, ENSMUSG00000032402	1696	12	20594	5.05945	1	0.404443	0.398209
INTERPRO	IPR008984:SMAD/FHA domain	8	0.442478	0.132645	ENSMUSG00000057335, ENSMUSG00000024563, ENSMUSG00000056493, ENSMUSG00000090083, ENSMUSG00000021540, ENSMUSG00000031004, ENSMUSG00000032402, ENSMUSG00000038844	1696	52	20594	1.86811	1	1	0.985047
INTERPRO	IPR013790:Dwarfin	3	0.165929	0.136036	ENSMUSG00000024563, ENSMUSG00000021540, ENSMUSG00000032402	1696	8	20594	4.55351	1	1	0.985047
INTERPRO	IPR001132:SMAD domain, Dwarfin-type	3	0.165929	0.136036	ENSMUSG00000024563, ENSMUSG00000021540, ENSMUSG00000032402	1696	8	20594	4.55351	1	1	0.985047
INTERPRO	IPR013019:MAD homology, MH1	3	0.165929	0.136036	ENSMUSG00000024563, ENSMUSG00000021540, ENSMUSG00000032402	1696	8	20594	4.55351	1	1	0.985047
INTERPRO	IPR017855:SMAD domain-like	3	0.165929	0.353367	ENSMUSG00000024563, ENSMUSG00000021540, ENSMUSG00000032402	1696	15	20594	2.42854	1	1	0.985047
Annotation Cluster 27	Enrichment Score: 0.9452003122116593
Category	Term	Count	%	PValue	Genes	List Total	Pop Hits	Pop Total	Fold Enrichment	Bonferroni	Benjamini	FDR
INTERPRO	IPR001628:Zinc finger, nuclear hormone receptor-type	8	0.442478	0.0881896	ENSMUSG00000030551, ENSMUSG00000036192, ENSMUSG00000026826, ENSMUSG00000017491, ENSMUSG00000026610, ENSMUSG00000024431, ENSMUSG00000032238, ENSMUSG00000069171	1696	47	20594	2.06684	1	1	0.985047
INTERPRO	IPR001723:Steroid hormone receptor	8	0.442478	0.0963009	ENSMUSG00000030551, ENSMUSG00000036192, ENSMUSG00000026826, ENSMUSG00000017491, ENSMUSG00000026610, ENSMUSG00000024431, ENSMUSG00000032238, ENSMUSG00000069171	1696	48	20594	2.02378	1	1	0.985047
INTERPRO	IPR000536:Nuclear hormone receptor, ligand-binding, core	8	0.442478	0.104809	ENSMUSG00000030551, ENSMUSG00000036192, ENSMUSG00000026826, ENSMUSG00000017491, ENSMUSG00000026610, ENSMUSG00000024431, ENSMUSG00000032238, ENSMUSG00000069171	1696	49	20594	1.98248	1	1	0.985047
INTERPRO	IPR013088:Zinc finger, NHR/GATA-type	8	0.442478	0.186102	ENSMUSG00000030551, ENSMUSG00000036192, ENSMUSG00000026826, ENSMUSG00000017491, ENSMUSG00000026610, ENSMUSG00000024431, ENSMUSG00000032238, ENSMUSG00000069171	1696	57	20594	1.70424	1	1	0.985047
Annotation Cluster 28	Enrichment Score: 0.9264128141828138
Category	Term	Count	%	PValue	Genes	List Total	Pop Hits	Pop Total	Fold Enrichment	Bonferroni	Benjamini	FDR
INTERPRO	IPR000909:Phospholipase C, phosphatidylinositol-specific , X domain	6	0.331858	0.0164371	ENSMUSG00000051177, ENSMUSG00000049148, ENSMUSG00000064247, ENSMUSG00000038349, ENSMUSG00000087141, ENSMUSG00000039943	1696	19	20594	3.83453	1	0.446778	0.439891
INTERPRO	IPR017946:PLC-like phosphodiesterase, TIM beta/alpha-barrel domain	6	0.331858	0.0499244	ENSMUSG00000051177, ENSMUSG00000049148, ENSMUSG00000064247, ENSMUSG00000038349, ENSMUSG00000087141, ENSMUSG00000039943	1696	25	20594	2.91425	1	0.774967	0.763023
INTERPRO	IPR015359:Phospholipase C, phosphoinositol-specific, EF-hand-like	3	0.165929	0.227691	ENSMUSG00000051177, ENSMUSG00000038349, ENSMUSG00000039943	1696	11	20594	3.31164	1	1	0.985047
INTERPRO	IPR001192:Phosphoinositide phospholipase C	3	0.165929	0.353367	ENSMUSG00000051177, ENSMUSG00000038349, ENSMUSG00000039943	1696	15	20594	2.42854	1	1	0.985047
INTERPRO	IPR001711:Phospholipase C, phosphatidylinositol-specific, Y domain	3	0.165929	0.353367	ENSMUSG00000051177, ENSMUSG00000038349, ENSMUSG00000039943	1696	15	20594	2.42854	1	1	0.985047
Annotation Cluster 29	Enrichment Score: 0.8948120963841679
Category	Term	Count	%	PValue	Genes	List Total	Pop Hits	Pop Total	Fold Enrichment	Bonferroni	Benjamini	FDR
INTERPRO	IPR008144:Guanylate kinase	5	0.276549	0.101826	ENSMUSG00000052539, ENSMUSG00000052572, ENSMUSG00000030516, ENSMUSG00000038388, ENSMUSG00000022770	1696	22	20594	2.7597	1	1	0.985047
INTERPRO	IPR020590:Guanylate kinase, conserved site	4	0.221239	0.139569	ENSMUSG00000052539, ENSMUSG00000052572, ENSMUSG00000038388, ENSMUSG00000022770	1696	16	20594	3.03567	1	1	0.985047
INTERPRO	IPR008145:Guanylate kinase/L-type calcium channel	5	0.276549	0.145518	ENSMUSG00000052539, ENSMUSG00000052572, ENSMUSG00000030516, ENSMUSG00000038388, ENSMUSG00000022770	1696	25	20594	2.42854	1	1	0.985047
Annotation Cluster 30	Enrichment Score: 0.7652215732616509
Category	Term	Count	%	PValue	Genes	List Total	Pop Hits	Pop Total	Fold Enrichment	Bonferroni	Benjamini	FDR
INTERPRO	IPR001895:Guanine-nucleotide dissociation stimulator CDC25	6	0.331858	0.0754928	ENSMUSG00000029333, ENSMUSG00000034801, ENSMUSG00000041992, ENSMUSG00000028121, ENSMUSG00000071042, ENSMUSG00000039844	1696	28	20594	2.602	1	0.997716	0.982338
INTERPRO	IPR019804:Ras guanine-nucleotide exchange factor, conserved site	4	0.221239	0.102305	ENSMUSG00000029333, ENSMUSG00000034801, ENSMUSG00000041992, ENSMUSG00000039844	1696	14	20594	3.46934	1	1	0.985047
INTERPRO	IPR023578:Ras guanine nucleotide exchange factor, domain	6	0.331858	0.294255	ENSMUSG00000029333, ENSMUSG00000034801, ENSMUSG00000041992, ENSMUSG00000028121, ENSMUSG00000071042, ENSMUSG00000039844	1696	44	20594	1.65582	1	1	0.985047
INTERPRO	IPR000651:Ras-like guanine nucleotide exchange factor, N-terminal	5	0.276549	0.382462	ENSMUSG00000029333, ENSMUSG00000034801, ENSMUSG00000041992, ENSMUSG00000071042, ENSMUSG00000039844	1696	38	20594	1.59772	1	1	0.985047
Annotation Cluster 31	Enrichment Score: 0.7442086708620356
Category	Term	Count	%	PValue	Genes	List Total	Pop Hits	Pop Total	Fold Enrichment	Bonferroni	Benjamini	FDR
INTERPRO	IPR018184:Integrin alpha chain, C-terminal cytoplasmic region, conserved site	4	0.221239	0.159671	ENSMUSG00000039115, ENSMUSG00000026768, ENSMUSG00000027009, ENSMUSG00000015533	1696	17	20594	2.8571	1	1	0.985047
INTERPRO	IPR013517:FG-GAP repeat	4	0.221239	0.180581	ENSMUSG00000039115, ENSMUSG00000026768, ENSMUSG00000027009, ENSMUSG00000015533	1696	18	20594	2.69838	1	1	0.985047
INTERPRO	IPR013649:Integrin alpha-2	4	0.221239	0.180581	ENSMUSG00000039115, ENSMUSG00000026768, ENSMUSG00000027009, ENSMUSG00000015533	1696	18	20594	2.69838	1	1	0.985047
INTERPRO	IPR000413:Integrin alpha chain	4	0.221239	0.180581	ENSMUSG00000039115, ENSMUSG00000026768, ENSMUSG00000027009, ENSMUSG00000015533	1696	18	20594	2.69838	1	1	0.985047
INTERPRO	IPR013519:Integrin alpha beta-propellor	4	0.221239	0.20217	ENSMUSG00000039115, ENSMUSG00000026768, ENSMUSG00000027009, ENSMUSG00000015533	1696	19	20594	2.55636	1	1	0.985047
Annotation Cluster 32	Enrichment Score: 0.7166514050866506
Category	Term	Count	%	PValue	Genes	List Total	Pop Hits	Pop Total	Fold Enrichment	Bonferroni	Benjamini	FDR
INTERPRO	IPR005828:General substrate transporter	7	0.387168	0.0973943	ENSMUSG00000042078, ENSMUSG00000033147, ENSMUSG00000053025, ENSMUSG00000051111, ENSMUSG00000027661, ENSMUSG00000036298, ENSMUSG00000074028	1696	39	20594	2.17946	1	1	0.985047
INTERPRO	IPR005829:Sugar transporter, conserved site	5	0.276549	0.230653	ENSMUSG00000053025, ENSMUSG00000051111, ENSMUSG00000027661, ENSMUSG00000036298, ENSMUSG00000074028	1696	30	20594	2.02378	1	1	0.985047
INTERPRO	IPR020846:Major facilitator superfamily domain	15	0.829646	0.315176	ENSMUSG00000033147, ENSMUSG00000039838, ENSMUSG00000026220, ENSMUSG00000053025, ENSMUSG00000051111, ENSMUSG00000027661, ENSMUSG00000025790, ENSMUSG00000029416, ENSMUSG00000020102, ENSMUSG00000042078, ENSMUSG00000015243, ENSMUSG00000022848, ENSMUSG00000036298, ENSMUSG00000074028, ENSMUSG00000030500	1696	146	20594	1.24754	1	1	0.985047
Annotation Cluster 33	Enrichment Score: 0.6609976335228539
Category	Term	Count	%	PValue	Genes	List Total	Pop Hits	Pop Total	Fold Enrichment	Bonferroni	Benjamini	FDR
INTERPRO	IPR002181:Fibrinogen, alpha/beta/gamma chain, C-terminal globular domain	7	0.387168	0.0437858	ENSMUSG00000031772, ENSMUSG00000015829, ENSMUSG00000039419, ENSMUSG00000026835, ENSMUSG00000067028, ENSMUSG00000070695, ENSMUSG00000028364	1696	32	20594	2.65621	1	0.732386	0.721097
INTERPRO	IPR014716:Fibrinogen, alpha/beta/gamma chain, C-terminal globular, subdomain 1	4	0.221239	0.431213	ENSMUSG00000031772, ENSMUSG00000015829, ENSMUSG00000026835, ENSMUSG00000028364	1696	29	20594	1.67485	1	1	0.985047
INTERPRO	IPR014715:Fibrinogen, alpha/beta/gamma chain, C-terminal globular, subdomain 2	3	0.165929	0.550785	ENSMUSG00000015829, ENSMUSG00000026835, ENSMUSG00000028364	1696	22	20594	1.65582	1	1	0.985047
Annotation Cluster 34	Enrichment Score: 0.6343359811013177
Category	Term	Count	%	PValue	Genes	List Total	Pop Hits	Pop Total	Fold Enrichment	Bonferroni	Benjamini	FDR
INTERPRO	IPR005788:Disulphide isomerase	3	0.165929	0.0812617	ENSMUSG00000025823, ENSMUSG00000038991, ENSMUSG00000020571	1696	6	20594	6.07134	1	1	0.985047
INTERPRO	IPR017937:Thioredoxin, conserved site	4	0.221239	0.159671	ENSMUSG00000025823, ENSMUSG00000038991, ENSMUSG00000028567, ENSMUSG00000020571	1696	17	20594	2.8571	1	1	0.985047
INTERPRO	IPR013766:Thioredoxin domain	6	0.331858	0.230072	ENSMUSG00000031068, ENSMUSG00000025823, ENSMUSG00000038991, ENSMUSG00000028567, ENSMUSG00000020571, ENSMUSG00000022498	1696	40	20594	1.8214	1	1	0.985047
INTERPRO	IPR012336:Thioredoxin-like fold	7	0.387168	0.972029	ENSMUSG00000031068, ENSMUSG00000025823, ENSMUSG00000038991, ENSMUSG00000024592, ENSMUSG00000028567, ENSMUSG00000020571, ENSMUSG00000022498	1696	136	20594	0.624991	1	1	0.985047
Annotation Cluster 35	Enrichment Score: 0.5782378748241906
Category	Term	Count	%	PValue	Genes	List Total	Pop Hits	Pop Total	Fold Enrichment	Bonferroni	Benjamini	FDR
INTERPRO	IPR004827:Basic-leucine zipper domain	8	0.442478	0.153031	ENSMUSG00000025958, ENSMUSG00000056749, ENSMUSG00000027104, ENSMUSG00000026630, ENSMUSG00000047591, ENSMUSG00000055435, ENSMUSG00000029832, ENSMUSG00000052414	1696	54	20594	1.79892	1	1	0.985047
INTERPRO	IPR004826:Basic leucine zipper domain, Maf-type	3	0.165929	0.290877	ENSMUSG00000047591, ENSMUSG00000055435, ENSMUSG00000029832	1696	13	20594	2.80216	1	1	0.985047
INTERPRO	IPR008917:Eukaryotic transcription factor, Skn-1-like, DNA-binding	3	0.165929	0.413808	ENSMUSG00000047591, ENSMUSG00000055435, ENSMUSG00000029832	1696	17	20594	2.14283	1	1	0.985047
Annotation Cluster 36	Enrichment Score: 0.553369425564646
Category	Term	Count	%	PValue	Genes	List Total	Pop Hits	Pop Total	Fold Enrichment	Bonferroni	Benjamini	FDR
INTERPRO	IPR003131:Potassium channel tetramerisation-type BTB domain	8	0.442478	0.12299	ENSMUSG00000026608, ENSMUSG00000035681, ENSMUSG00000074575, ENSMUSG00000051401, ENSMUSG00000022342, ENSMUSG00000037653, ENSMUSG00000042604, ENSMUSG00000036225	1696	51	20594	1.90474	1	1	0.985047
INTERPRO	IPR003968:Potassium channel, voltage dependent, Kv	4	0.221239	0.385731	ENSMUSG00000035681, ENSMUSG00000074575, ENSMUSG00000022342, ENSMUSG00000042604	1696	27	20594	1.79892	1	1	0.985047
INTERPRO	IPR027359:Voltage-dependent potassium channel, four helix bundle domain	6	0.331858	0.461038	ENSMUSG00000035681, ENSMUSG00000074575, ENSMUSG00000022342, ENSMUSG00000042604, ENSMUSG00000000197, ENSMUSG00000057182	1696	54	20594	1.34919	1	1	0.985047
Annotation Cluster 37	Enrichment Score: 0.5215615413019129
Category	Term	Count	%	PValue	Genes	List Total	Pop Hits	Pop Total	Fold Enrichment	Bonferroni	Benjamini	FDR
INTERPRO	IPR000162:GPCR, family 3, metabotropic glutamate receptor	5	0.276549	0.00244275	ENSMUSG00000049583, ENSMUSG00000003974, ENSMUSG00000024211, ENSMUSG00000063239, ENSMUSG00000056755	1696	8	20594	7.58918	0.99468	0.127559	0.125593
INTERPRO	IPR017979:GPCR, family 3, conserved site	5	0.276549	0.343951	ENSMUSG00000049583, ENSMUSG00000003974, ENSMUSG00000024211, ENSMUSG00000063239, ENSMUSG00000056755	1696	36	20594	1.68648	1	1	0.985047
INTERPRO	IPR001828:Extracellular ligand-binding receptor	11	0.608407	0.88929	ENSMUSG00000041078, ENSMUSG00000020524, ENSMUSG00000049583, ENSMUSG00000059003, ENSMUSG00000003974, ENSMUSG00000056073, ENSMUSG00000024211, ENSMUSG00000039579, ENSMUSG00000001985, ENSMUSG00000063239, ENSMUSG00000056755	1696	167	20594	0.799818	1	1	0.985047
INTERPRO	IPR011500:GPCR, family 3, nine cysteines domain	5	0.276549	0.997228	ENSMUSG00000049583, ENSMUSG00000003974, ENSMUSG00000024211, ENSMUSG00000063239, ENSMUSG00000056755	1696	138	20594	0.439952	1	1	0.997228
INTERPRO	IPR000337:GPCR, family 3	5	0.276549	0.997876	ENSMUSG00000049583, ENSMUSG00000003974, ENSMUSG00000024211, ENSMUSG00000063239, ENSMUSG00000056755	1696	142	20594	0.427559	1	1	0.997876
INTERPRO	IPR017978:GPCR, family 3, C-terminal	5	0.276549	0.998482	ENSMUSG00000049583, ENSMUSG00000003974, ENSMUSG00000024211, ENSMUSG00000063239, ENSMUSG00000056755	1696	147	20594	0.413017	1	1	0.998482
Annotation Cluster 38	Enrichment Score: 0.45165809452847805
Category	Term	Count	%	PValue	Genes	List Total	Pop Hits	Pop Total	Fold Enrichment	Bonferroni	Benjamini	FDR
INTERPRO	IPR003131:Potassium channel tetramerisation-type BTB domain	8	0.442478	0.12299	ENSMUSG00000026608, ENSMUSG00000035681, ENSMUSG00000074575, ENSMUSG00000051401, ENSMUSG00000022342, ENSMUSG00000037653, ENSMUSG00000042604, ENSMUSG00000036225	1696	51	20594	1.90474	1	1	0.985047
INTERPRO	IPR000210:BTB/POZ-like	19	1.05088	0.562277	ENSMUSG00000030031, ENSMUSG00000049672, ENSMUSG00000050240, ENSMUSG00000022076, ENSMUSG00000022342, ENSMUSG00000020042, ENSMUSG00000042604, ENSMUSG00000041773, ENSMUSG00000026932, ENSMUSG00000068966, ENSMUSG00000066687, ENSMUSG00000026608, ENSMUSG00000035681, ENSMUSG00000074575, ENSMUSG00000022708, ENSMUSG00000051401, ENSMUSG00000037653, ENSMUSG00000019944, ENSMUSG00000036225	1696	222	20594	1.03924	1	1	0.985047
INTERPRO	IPR011333:BTB/POZ fold	19	1.05088	0.638564	ENSMUSG00000030031, ENSMUSG00000049672, ENSMUSG00000050240, ENSMUSG00000022076, ENSMUSG00000022342, ENSMUSG00000020042, ENSMUSG00000042604, ENSMUSG00000041773, ENSMUSG00000026932, ENSMUSG00000068966, ENSMUSG00000066687, ENSMUSG00000026608, ENSMUSG00000035681, ENSMUSG00000074575, ENSMUSG00000022708, ENSMUSG00000051401, ENSMUSG00000037653, ENSMUSG00000019944, ENSMUSG00000036225	1696	232	20594	0.994444	1	1	0.985047
Annotation Cluster 39	Enrichment Score: 0.4192353673679122
Category	Term	Count	%	PValue	Genes	List Total	Pop Hits	Pop Total	Fold Enrichment	Bonferroni	Benjamini	FDR
INTERPRO	IPR011992:EF-hand-like domain	26	1.43805	0.317761	ENSMUSG00000034868, ENSMUSG00000024302, ENSMUSG00000026827, ENSMUSG00000043154, ENSMUSG00000031837, ENSMUSG00000036264, ENSMUSG00000039478, ENSMUSG00000038349, ENSMUSG00000054162, ENSMUSG00000030592, ENSMUSG00000051177, ENSMUSG00000056222, ENSMUSG00000026131, ENSMUSG00000071042, ENSMUSG00000025221, ENSMUSG00000040536, ENSMUSG00000005973, ENSMUSG00000001175, ENSMUSG00000021068, ENSMUSG00000036095,…	1696	273	20594	1.15645	1	1	0.985047
INTERPRO	IPR018247:EF-Hand 1, calcium-binding site	17	0.940265	0.36803	ENSMUSG00000034868, ENSMUSG00000026131, ENSMUSG00000071042, ENSMUSG00000040536, ENSMUSG00000025221, ENSMUSG00000005973, ENSMUSG00000001175, ENSMUSG00000026827, ENSMUSG00000036095, ENSMUSG00000041144, ENSMUSG00000043154, ENSMUSG00000062661, ENSMUSG00000031837, ENSMUSG00000036264, ENSMUSG00000034098, ENSMUSG00000030659, ENSMUSG00000039478	1696	175	20594	1.17958	1	1	0.985047
INTERPRO	IPR002048:EF-hand domain	20	1.10619	0.472399	ENSMUSG00000034868, ENSMUSG00000030592, ENSMUSG00000026131, ENSMUSG00000071042, ENSMUSG00000040536, ENSMUSG00000025221, ENSMUSG00000005973, ENSMUSG00000001175, ENSMUSG00000021068, ENSMUSG00000026827, ENSMUSG00000036095, ENSMUSG00000041144, ENSMUSG00000043154, ENSMUSG00000062661, ENSMUSG00000031837, ENSMUSG00000036264, ENSMUSG00000034098, ENSMUSG00000030659, ENSMUSG00000039478, ENSMUSG00000015112	1696	223	20594	1.08903	1	1	0.985047
Annotation Cluster 40	Enrichment Score: 0.4139922877333574
Category	Term	Count	%	PValue	Genes	List Total	Pop Hits	Pop Total	Fold Enrichment	Bonferroni	Benjamini	FDR
INTERPRO	IPR023780:Chromo domain	4	0.221239	0.292925	ENSMUSG00000057133, ENSMUSG00000031758, ENSMUSG00000056608, ENSMUSG00000079184	1696	23	20594	2.11177	1	1	0.985047
INTERPRO	IPR016197:Chromo domain-like	4	0.221239	0.431213	ENSMUSG00000057133, ENSMUSG00000031758, ENSMUSG00000056608, ENSMUSG00000079184	1696	29	20594	1.67485	1	1	0.985047
INTERPRO	IPR000953:Chromo domain/shadow	4	0.221239	0.453497	ENSMUSG00000057133, ENSMUSG00000031758, ENSMUSG00000056608, ENSMUSG00000079184	1696	30	20594	1.61903	1	1	0.985047
Annotation Cluster 41	Enrichment Score: 0.34334388913446096
Category	Term	Count	%	PValue	Genes	List Total	Pop Hits	Pop Total	Fold Enrichment	Bonferroni	Benjamini	FDR
INTERPRO	IPR018000:Neurotransmitter-gated ion-channel, conserved site	5	0.276549	0.439611	ENSMUSG00000007653, ENSMUSG00000028020, ENSMUSG00000020436, ENSMUSG00000035200, ENSMUSG00000030525	1696	41	20594	1.48082	1	1	0.985047
INTERPRO	IPR006029:Neurotransmitter-gated ion-channel transmembrane domain	5	0.276549	0.458338	ENSMUSG00000007653, ENSMUSG00000028020, ENSMUSG00000020436, ENSMUSG00000035200, ENSMUSG00000030525	1696	42	20594	1.44556	1	1	0.985047
INTERPRO	IPR006201:Neurotransmitter-gated ion-channel	5	0.276549	0.458338	ENSMUSG00000007653, ENSMUSG00000028020, ENSMUSG00000020436, ENSMUSG00000035200, ENSMUSG00000030525	1696	42	20594	1.44556	1	1	0.985047
INTERPRO	IPR006202:Neurotransmitter-gated ion-channel ligand-binding	5	0.276549	0.458338	ENSMUSG00000007653, ENSMUSG00000028020, ENSMUSG00000020436, ENSMUSG00000035200, ENSMUSG00000030525	1696	42	20594	1.44556	1	1	0.985047
Annotation Cluster 42	Enrichment Score: 0.32419460315977894
Category	Term	Count	%	PValue	Genes	List Total	Pop Hits	Pop Total	Fold Enrichment	Bonferroni	Benjamini	FDR
INTERPRO	IPR006576:BRK domain	3	0.165929	0.0812617	ENSMUSG00000024921, ENSMUSG00000057133, ENSMUSG00000056608	1696	6	20594	6.07134	1	1	0.985047
INTERPRO	IPR011709:Domain of unknown function DUF1605	3	0.165929	0.413808	ENSMUSG00000029169, ENSMUSG00000027655, ENSMUSG00000034653	1696	17	20594	2.14283	1	1	0.985047
INTERPRO	IPR007502:Helicase-associated domain	3	0.165929	0.442962	ENSMUSG00000029169, ENSMUSG00000027655, ENSMUSG00000034653	1696	18	20594	2.02378	1	1	0.985047
INTERPRO	IPR002464:DNA/RNA helicase, ATP-dependent, DEAH-box type, conserved site	3	0.165929	0.498732	ENSMUSG00000029169, ENSMUSG00000057133, ENSMUSG00000027655	1696	20	20594	1.8214	1	1	0.985047
INTERPRO	IPR001650:Helicase, C-terminal	9	0.497788	0.683369	ENSMUSG00000024921, ENSMUSG00000043410, ENSMUSG00000029169, ENSMUSG00000057133, ENSMUSG00000027655, ENSMUSG00000001674, ENSMUSG00000041415, ENSMUSG00000056608, ENSMUSG00000034653	1696	109	20594	1.00261	1	1	0.985047
INTERPRO	IPR014001:Helicase, superfamily 1/2, ATP-binding domain	9	0.497788	0.702883	ENSMUSG00000024921, ENSMUSG00000043410, ENSMUSG00000029169, ENSMUSG00000057133, ENSMUSG00000027655, ENSMUSG00000001674, ENSMUSG00000041415, ENSMUSG00000056608, ENSMUSG00000034653	1696	111	20594	0.984542	1	1	0.985047
INTERPRO	IPR000330:SNF2-related	3	0.165929	0.767593	ENSMUSG00000024921, ENSMUSG00000057133, ENSMUSG00000056608	1696	33	20594	1.10388	1	1	0.985047
INTERPRO	IPR011545:DNA/RNA helicase, DEAD/DEAH box type, N-terminal	4	0.221239	0.930798	ENSMUSG00000043410, ENSMUSG00000029169, ENSMUSG00000001674, ENSMUSG00000034653	1696	69	20594	0.703924	1	1	0.985047
Annotation Cluster 43	Enrichment Score: 0.2949529798119059
Category	Term	Count	%	PValue	Genes	List Total	Pop Hits	Pop Total	Fold Enrichment	Bonferroni	Benjamini	FDR
INTERPRO	IPR001440:Tetratricopeptide TPR-1	4	0.221239	0.292925	ENSMUSG00000041594, ENSMUSG00000042734, ENSMUSG00000036019, ENSMUSG00000022466	1696	23	20594	2.11177	1	1	0.985047
INTERPRO	IPR013026:Tetratricopeptide repeat-containing domain	11	0.608407	0.531642	ENSMUSG00000075271, ENSMUSG00000041594, ENSMUSG00000053580, ENSMUSG00000001767, ENSMUSG00000018906, ENSMUSG00000042734, ENSMUSG00000020196, ENSMUSG00000027883, ENSMUSG00000046637, ENSMUSG00000036019, ENSMUSG00000022466	1696	120	20594	1.11308	1	1	0.985047
INTERPRO	IPR019734:Tetratricopeptide repeat	11	0.608407	0.595085	ENSMUSG00000075271, ENSMUSG00000038172, ENSMUSG00000041594, ENSMUSG00000053580, ENSMUSG00000018906, ENSMUSG00000042734, ENSMUSG00000020196, ENSMUSG00000027883, ENSMUSG00000046637, ENSMUSG00000036019, ENSMUSG00000022466	1696	126	20594	1.06008	1	1	0.985047
INTERPRO	IPR011990:Tetratricopeptide-like helical	16	0.884956	0.713237	ENSMUSG00000075271, ENSMUSG00000053580, ENSMUSG00000040738, ENSMUSG00000018906, ENSMUSG00000042734, ENSMUSG00000020196, ENSMUSG00000027883, ENSMUSG00000026603, ENSMUSG00000046637, ENSMUSG00000021179, ENSMUSG00000022466, ENSMUSG00000038172, ENSMUSG00000041594, ENSMUSG00000020964, ENSMUSG00000001767, ENSMUSG00000036019	1696	204	20594	0.952368	1	1	0.985047
Annotation Cluster 44	Enrichment Score: 0.2944399411275909
Category	Term	Count	%	PValue	Genes	List Total	Pop Hits	Pop Total	Fold Enrichment	Bonferroni	Benjamini	FDR
INTERPRO	IPR016160:Aldehyde dehydrogenase, conserved site	3	0.165929	0.442962	ENSMUSG00000030088, ENSMUSG00000026687, ENSMUSG00000035561	1696	18	20594	2.02378	1	1	0.985047
INTERPRO	IPR016161:Aldehyde/histidinol dehydrogenase	3	0.165929	0.525241	ENSMUSG00000030088, ENSMUSG00000026687, ENSMUSG00000035561	1696	21	20594	1.73467	1	1	0.985047
INTERPRO	IPR015590:Aldehyde dehydrogenase domain	3	0.165929	0.525241	ENSMUSG00000030088, ENSMUSG00000026687, ENSMUSG00000035561	1696	21	20594	1.73467	1	1	0.985047
INTERPRO	IPR016162:Aldehyde dehydrogenase, N-terminal	3	0.165929	0.525241	ENSMUSG00000030088, ENSMUSG00000026687, ENSMUSG00000035561	1696	21	20594	1.73467	1	1	0.985047
INTERPRO	IPR016163:Aldehyde dehydrogenase, C-terminal	3	0.165929	0.525241	ENSMUSG00000030088, ENSMUSG00000026687, ENSMUSG00000035561	1696	21	20594	1.73467	1	1	0.985047
Annotation Cluster 45	Enrichment Score: 0.28828714841332576
Category	Term	Count	%	PValue	Genes	List Total	Pop Hits	Pop Total	Fold Enrichment	Bonferroni	Benjamini	FDR
INTERPRO	IPR018933:Netrin module, non-TIMP type	3	0.165929	0.413808	ENSMUSG00000020019, ENSMUSG00000020902, ENSMUSG00000027996	1696	17	20594	2.14283	1	1	0.985047
INTERPRO	IPR001134:Netrin domain	3	0.165929	0.550785	ENSMUSG00000020019, ENSMUSG00000020902, ENSMUSG00000027996	1696	22	20594	1.65582	1	1	0.985047
INTERPRO	IPR008993:Tissue inhibitor of metalloproteinases-like, OB-fold	3	0.165929	0.598904	ENSMUSG00000020019, ENSMUSG00000020902, ENSMUSG00000027996	1696	24	20594	1.51784	1	1	0.985047
Annotation Cluster 46	Enrichment Score: 0.23643510237979307
Category	Term	Count	%	PValue	Genes	List Total	Pop Hits	Pop Total	Fold Enrichment	Bonferroni	Benjamini	FDR
INTERPRO	IPR000033:LDLR class B repeat	3	0.165929	0.353367	ENSMUSG00000024924, ENSMUSG00000049252, ENSMUSG00000049313	1696	15	20594	2.42854	1	1	0.985047
INTERPRO	IPR023415:Low-density lipoprotein (LDL) receptor class A, conserved site	4	0.221239	0.69862	ENSMUSG00000024924, ENSMUSG00000049252, ENSMUSG00000049313, ENSMUSG00000050321	1696	43	20594	1.12955	1	1	0.985047
INTERPRO	IPR002172:Low-density lipoprotein (LDL) receptor class A repeat	4	0.221239	0.791093	ENSMUSG00000024924, ENSMUSG00000049252, ENSMUSG00000049313, ENSMUSG00000050321	1696	50	20594	0.971415	1	1	0.985047
Annotation Cluster 47	Enrichment Score: 0.1741198989378626
Category	Term	Count	%	PValue	Genes	List Total	Pop Hits	Pop Total	Fold Enrichment	Bonferroni	Benjamini	FDR
INTERPRO	IPR015422:Pyridoxal phosphate-dependent transferase, major region, subdomain 2	4	0.221239	0.6154	ENSMUSG00000020359, ENSMUSG00000017713, ENSMUSG00000024640, ENSMUSG00000026787	1696	38	20594	1.27818	1	1	0.985047
INTERPRO	IPR015421:Pyridoxal phosphate-dependent transferase, major region, subdomain 1	4	0.221239	0.69862	ENSMUSG00000020359, ENSMUSG00000017713, ENSMUSG00000024640, ENSMUSG00000026787	1696	43	20594	1.12955	1	1	0.985047
INTERPRO	IPR015424:Pyridoxal phosphate-dependent transferase	4	0.221239	0.69862	ENSMUSG00000020359, ENSMUSG00000017713, ENSMUSG00000024640, ENSMUSG00000026787	1696	43	20594	1.12955	1	1	0.985047
Annotation Cluster 48	Enrichment Score: 0.14704764382944396
Category	Term	Count	%	PValue	Genes	List Total	Pop Hits	Pop Total	Fold Enrichment	Bonferroni	Benjamini	FDR
INTERPRO	IPR000301:Tetraspanin	3	0.165929	0.683235	ENSMUSG00000030351, ENSMUSG00000027217, ENSMUSG00000032324	1696	28	20594	1.301	1	1	0.985047
INTERPRO	IPR008952:Tetraspanin, EC2 domain	3	0.165929	0.719647	ENSMUSG00000030351, ENSMUSG00000027217, ENSMUSG00000032324	1696	30	20594	1.21427	1	1	0.985047
INTERPRO	IPR018499:Tetraspanin/Peripherin	3	0.165929	0.736491	ENSMUSG00000030351, ENSMUSG00000027217, ENSMUSG00000032324	1696	31	20594	1.1751	1	1	0.985047
Annotation Cluster 49	Enrichment Score: 0.04852963558065338
Category	Term	Count	%	PValue	Genes	List Total	Pop Hits	Pop Total	Fold Enrichment	Bonferroni	Benjamini	FDR
INTERPRO	IPR015915:Kelch-type beta propeller	4	0.221239	0.832446	ENSMUSG00000030031, ENSMUSG00000022076, ENSMUSG00000041773, ENSMUSG00000054843	1696	54	20594	0.899458	1	1	0.985047
INTERPRO	IPR006652:Kelch repeat type 1	4	0.221239	0.894388	ENSMUSG00000030031, ENSMUSG00000022076, ENSMUSG00000041773, ENSMUSG00000054843	1696	62	20594	0.783399	1	1	0.985047
INTERPRO	IPR011705:BTB/Kelch-associated	3	0.165929	0.96057	ENSMUSG00000030031, ENSMUSG00000022076, ENSMUSG00000041773	1696	59	20594	0.617425	1	1	0.985047
Annotation Cluster 50	Enrichment Score: 1.6631969755184843E-5
Category	Term	Count	%	PValue	Genes	List Total	Pop Hits	Pop Total	Fold Enrichment	Bonferroni	Benjamini	FDR
INTERPRO	IPR009003:Trypsin-like cysteine/serine peptidase domain	4	0.221239	0.999933	ENSMUSG00000022887, ENSMUSG00000037318, ENSMUSG00000027188, ENSMUSG00000038527	1696	168	20594	0.289112	1	1	0.999933
INTERPRO	IPR001314:Peptidase S1A, chymotrypsin-type	3	0.165929	0.999968	ENSMUSG00000022887, ENSMUSG00000027188, ENSMUSG00000038527	1696	151	20594	0.241245	1	1	0.999968
INTERPRO	IPR001254:Peptidase S1	3	0.165929	0.999984	ENSMUSG00000022887, ENSMUSG00000027188, ENSMUSG00000038527	1696	160	20594	0.227675	1	1	0.999984
